# Supplementary material for: BatTool: an R package with GUI for assessing the effect of White-nose syndrome and other take events on Myotis spp. of bats
Source: Source Code Biol Med. 2014 May 6;9:9. doi: 10.1186/1751-0473-9-9 (PMC4050442; doi:10.1186/1751-0473-9-9)
Supplement: Additional file 1 — This file contains the raw BatTool code. [file 1751-0473-9-9-S1.zip]

Archive with 1 entries (1 files):
- BatTool_5.0.tar
