# Supplementary material for: BatTool: an R package with GUI for assessing the effect of White-nose syndrome and other take events on Myotis spp. of bats
Source: Source Code Biol Med. 2014 May 6;9:9. doi: 10.1186/1751-0473-9-9 (PMC4050442; doi:10.1186/1751-0473-9-9)
Supplement: Additional file 2 — This file contains the readme file for instillation, the csv files that belong in the working directory, and the complied Windows R package as a ZIP file. This file is all Windows users will need to install and run the package. [file 1751-0473-9-9-S2.zip]

Archive with 40 entries (30 files):
- BatTool_files/BatTool_5.0.zip
- BatTool_files/IndianaBatAndHibData.csv
- BatTool_files/LambdaEstimatesFromObservations.csv
- BatTool_files/readme.txt
- BatTool_files/ResultsSingleHib/
- BatTool_files/ResultsSingleHib/case/
- BatTool_files/ResultsSingleHib/case/ParameterValuesScenario__1.csv
- BatTool_files/ResultsSingleHib/case/ParameterValuesScenario__2.csv
- BatTool_files/ResultsSingleHib/case/PopulationTrendGraph.tiff
- BatTool_files/ResultsSingleHib/case/Results summary.txt
- BatTool_files/ResultsSingleHib/case/Scenario 1 whitenose survival probabilities.csv
- BatTool_files/ResultsSingleHib/case/Scenario 2 whitenose survival probabilities.csv
- BatTool_files/ResultsSingleHib/case/Scenarios_1_take_parameters.csv
- BatTool_files/ResultsSingleHib/case/Scenarios_2_take_parameters.csv
- BatTool_files/ResultsSingleHib/case/YearlyResultsScenario_1.csv
- BatTool_files/ResultsSingleHib/case/YearlyResultsScenario_2.csv
- BatTool_files/ResultsSingleHib/CaseStudyHigh/
- BatTool_files/ResultsSingleHib/CaseStudyHigh/ParameterValuesScenario__1.csv
- BatTool_files/ResultsSingleHib/CaseStudyHigh/ParameterValuesScenario__2.csv
- BatTool_files/ResultsSingleHib/CaseStudyHigh/PopulationTrendGraph.tiff
- BatTool_files/ResultsSingleHib/CaseStudyHigh/Results summary.txt
- BatTool_files/ResultsSingleHib/CaseStudyHigh/Scenario 1 whitenose survival probabilities.csv
- BatTool_files/ResultsSingleHib/CaseStudyHigh/Scenario 2 whitenose survival probabilities.csv
- BatTool_files/ResultsSingleHib/CaseStudyHigh/Scenarios_1_take_parameters.csv
- BatTool_files/ResultsSingleHib/CaseStudyHigh/Scenarios_2_take_parameters.csv
- BatTool_files/ResultsSingleHib/CaseStudyHigh/YearlyResultsScenario_1.csv
- BatTool_files/ResultsSingleHib/CaseStudyHigh/YearlyResultsScenario_2.csv
- BatTool_files/ResultsSingleHib/CaseStudyLow/
- BatTool_files/ResultsSingleHib/CaseStudyMedium/
- BatTool_files/ResultsSingleHib/HibCol/
- BatTool_files/ResultsSingleHib/HibColDir/
- BatTool_files/ResultsSingleHib/HibColMC/
- BatTool_files/ResultsSingleHib/MaternityCol/
- BatTool_files/ResultsSingleHib/temp/
- BatTool_files/take parameters.csv
- BatTool_files/whitenoseBeginYears.csv
- BatTool_files/whitenoseProbabilitiesIb.csv
- BatTool_files/whitenoseProbabilitiesLbb.csv
- BatTool_files/WNS_other_1.csv
- BatTool_files/WNS_other_2.csv
