# Supplementary material for: BatTool: an R package with GUI for assessing the effect of White-nose syndrome and other take events on Myotis spp. of bats
Source: Source Code Biol Med. 2014 May 6;9:9. doi: 10.1186/1751-0473-9-9 (PMC4050442; doi:10.1186/1751-0473-9-9)
Supplement: Additional file 2 — This file contains the readme file for instillation, the csv files that belong in the working directory, and the complied Windows R package as a ZIP file. This file is all Windows users will need to install and run the package. [file 1751-0473-9-9-S2.zip › BatTool_files/IndianaBatAndHibData.csv]

Hib.ID	Hibernaculum.Name	State	County	Alt.Name	complex	rec.unit	year.of.wn.infection	witk.beg	witk.amt	witk.dur	sptk.beg	sptk.amt	sptk.dur	sutk.beg	sutk.amt	sutk.dur	fatk.beg	fatk.amt	fatk.dur	yr1929	yr1930	yr1931	yr1932	yr1933	yr1934	yr1935	yr1936	yr1937	yr1938	yr1939	yr1940	yr1941	yr1942	yr1943	yr1944	yr1945	yr1946	yr1947	yr1948	yr1949	yr1950	yr1951	yr1952	yr1953	yr1954	yr1955	yr1956	yr1957	yr1958
999	Generic hibernaculum	No state	No		99	99	NA	1	0	0	1	0	0	1	0	0	1	0	0
998	Take hibernaculum	No state	None		99	99	NA	2	10	5	1	3	1	20	2	3	40	8	15	1000	1100	1200	1300	1400	1500	1600	1700	1800	1900	2000	2100	2200	2300	2400	2500	2600	2700	2800	2900	3000	3100	3200	3300	3400	3500	3600	3700	3800	3900
1	Declining Small Population	No state	Nada		1	1	NA	1	0	0	1	0	0	1	0	0	1	0	0
2	Declining Large Population	No state	Nine		1	1	NA	1	0	0	1	0	0	1	0	0	1	0	0
3	Steady Small Population	No state	Nope		2	2	NA	1	0	0	1	0	0	1	0	0	1	0	0
4	Steady Large Population	No state	Nix		2	2	NA	1	0	0	1	0	0	1	0	0	1	0	0
5	Growing Small Population	No state	Negative		3	2	NA	1	0	0	1	0	0	1	0	0	1	0	0
6	Growing Large Population	No state	Nothing		3	2	NA	1	0	0	1	0	0	1	0	0	1	0	0
7	Case study	Case state	Case county	My case study	4	3	2011	1	0	0	1	0	0	1	0	0	1	0	0				15000																					10000		500
[truncated: 62 more columns]
