# Supplementary material for: BatTool: an R package with GUI for assessing the effect of White-nose syndrome and other take events on Myotis spp. of bats
Source: Source Code Biol Med. 2014 May 6;9:9. doi: 10.1186/1751-0473-9-9 (PMC4050442; doi:10.1186/1751-0473-9-9)
Supplement: Additional file 2 — This file contains the readme file for instillation, the csv files that belong in the working directory, and the complied Windows R package as a ZIP file. This file is all Windows users will need to install and run the package. [file 1751-0473-9-9-S2.zip › BatTool_files/LambdaEstimatesFromObservations.csv]

ID	cluster	rec.unit	int.hib	yr.hib	yr0309.hib	int.hib.se	yr.hib.se	yr0309.hib.se	int.cl	yr.cl	yr0309.cl	int.cl.se	yr.cl.se	yr0309.cl.se	int.ru	yr.ru	yr0309.ru	int.ru.se	yr.ru.se	yr0309.ru.se	int.sp	yr.sp	yr0309.sp	int.sp.se	yr.sp.se	yr0309.sp.se
999	99	99	6.90775	0	0	0	0.0198182	0	6.90775	0	0	0	0.03922071	0	6.90775	0	0	0	0.05826891	0	8.951481888	0.014312537	-0.100310146	0.383584245	0.021642232	0.045365657
998	99	99	6.90775	0	0	0	0.0198182	0	6.90775	0	0	0	0.03922071	0	6.90775	0	0	0	0.05826891	0	8.951481888	0.014312537	-0.100310146	0.383584245	0.021642232	0.045365657
1	1	1	-0.348599526	0.22598561	-0.121953291	0.612959048	0.050470566	0.253514802	10.44264818	-0.021172039	0.043068296	0.208068316	0.014049787	0.045178878	9.578053037	0.012676812	-0.062088343	0.151449609	0.010631859	0.035536105	8.951481888	0.014312537	-0.100310146	0.383584245	0.021642232	0.045365657
2	1	1	-0.348599526	0.22598561	-0.121953291	0.612959048	0.050470566	0.253514802	10.44264818	-0.021172039	0.043068296	0.208068316	0.014049787	0.045178878	9.578053037	0.012676812	-0.062088343	0.151449609	0.010631859	0.035536105	8.951481888	0.014312537	-0.100310146	0.383584245	0.021642232	0.045365657
3	2	2	5.020842667	0.040371291	-0.194748552	0.710177485	0.048718429	0.132550914	9.814790261	0.02191008	-0.090665139	0.129158094	0.010270119	0.038260571	9.578053037	0.012676812	-0.062088343	0.151449609	0.010631859	0.035536105	8.951481888	0.014312537	-0.100310146	0.383584245	0.021642232	0.045365657
4	2	2	5.020842667	0.040371291	-0.194748552	0.710177485	0.048718429	0.132550914	9.814790261	0.02191008	-0.090665139	0.129158094	0.010270119	0.038260571	9.578053037	0.012676812	-0.062088343	0.151449609	0.010631859	0.035536105	8.951481888	0.014312537	-0.100310146	0.383584245	0.021642232	0.045365657
5	3	2	1.726535053	0.429525542	-0.367234689	3.907132902	0.209031205	0.275451679	1.67565025	0.421208069	-0.354764203	3.64596324	0.195117461	0.257062806	8.77975766	-0.054120615	-0.122503241	0.690389458	0.042799052	0.11202	8.951481888	0.014312537	-0.100310146	0.383584245	0.021642232	0.045365657
6	3	2	1.726535053	0.429525542	-0.367234689	3.907132902	0.209031205	0.275451679	1.67565025	0.421208069	-0.354764203	3.64596324	0.195117461	0.257062806	8.77975766	-0.054120615	-0.122503241	0.690389458	0.042799052	0.11202	8.951481888	0.014312537	-0.100310146	0.383584245	0.021642232	0.045365657
7	4	3	8.343224333	0.112967541	-0.081974498	0.156453814	0.012573573	0.047285908	9.814790261	0.02191008	-0.090665139	0.129158094	0.010270119	0.038260571	9.578053037	0.012676812	-0.062088343	0.151449609	0.010631859	0.035536105	8.951481888	0.014312537	-0.100310146	0.383584245	0.021642232	0.045365657
