# Supplementary material for: BatTool: an R package with GUI for assessing the effect of White-nose syndrome and other take events on Myotis spp. of bats
Source: Source Code Biol Med. 2014 May 6;9:9. doi: 10.1186/1751-0473-9-9 (PMC4050442; doi:10.1186/1751-0473-9-9)
Supplement: Additional file 2 — This file contains the readme file for instillation, the csv files that belong in the working directory, and the complied Windows R package as a ZIP file. This file is all Windows users will need to install and run the package. [file 1751-0473-9-9-S2.zip › BatTool_files/ResultsSingleHib/case/ParameterValuesScenario__1.csv]

Sim No.	lambda	JWS	AWS	NSS	JSS	ASS	PFS	JFS	AFS	JP	AP	JB	AB
1	1.439	0.982760668106619	0.999685446986262	0.999678699578317	0.946765740550092	0.998303631846905	0.984807651978389	0.96763762036665	0.999767987671593	0.990406260929724	0.997757520615407	0.981677711271207	0.992994063468593
2	1.378	0.959506080751689	0.97144857517191	0.98212585530137	0.979562176114899	0.998678654979354	0.967026052697033	0.948129477773674	0.990909869506033	0.943849984235413	0.994889595615375	0.957541231911831	0.966545844183909
3	1.456	0.988191180177632	0.999772082480483	0.999928061504863	0.984822575425583	0.998206640278075	0.976956540622982	0.99303512254973	0.999519987585476	0.97697535555773	0.99925026139202	0.96529709043613	0.980508317974052
4	1.452	0.991752642455716	0.998384918926838	0.999311151658557	0.99702247528776	0.999882980634433	0.927568665244166	0.996347673623072	0.999240609944382	0.985651239392208	0.998691642037629	0.992799221766719	0.999995914951921
5	1.457	0.991157400991092	0.999398235971338	0.999860212335573	0.994399110222214	0.998984946800525	0.9700877046399	0.98181385618769	0.997235754228153	0.990753776027439	0.99931228456415	0.977110713837623	0.97975078222928
6	1.348	0.986538027547972	0.994621511138941	0.980659121692019	0.981055350837101	0.986852041608883	0.814169435464586	0.985587359374754	0.996961973221981	0.95585048802696	0.968954260024098	0.97515628658803	0.979714598972853
7	1.416	0.995803151162612	0.99964091244482	0.9492568492141	0.977057015063182	0.983205763177573	0.943356238205018	0.977818548427112	0.997235499966612	0.950045564590839	0.992765660169655	0.964539733088293	0.991716515631134
8	1.445	0.980105785616589	0.998649274875548	0.997873758979853	0.984550698471211	0.996060856083295	0.953527959356446	0.990244414914551	0.99900156599769	0.977812699838461	0.998153350143864	0.991606520917873	0.996801029257371
9	1.492	0.999115873567769	0.999691935499897	0.998106800335586	0.99938314545541	0.999940067245234	0.993726822084539	0.99962841928394	0.999788702105551	0.994179924310873	0.999843945679159	0.989182253863791	0.996358739421589
10	1.45	0.989946427300841	0.999699569630906	0.999464428003105	0.992371663979472	0.997542904418941	0.936997174662187	0.990151247912414	0.998941558030017	0.998459985621323	0.999661192659169	0.98596470826764	0.997070409450489
11	1.347	0.937367381644399	0.965615915279461	0.969743954017239	0.977042673039833	0.992556918154738	0.878462446441906	0.97331369498862	0.99675765200706	0.98616723778746	0.996807757582107	0.995094876286522	0.997213335504038
12	1.39	0.978242646497579	0.999808906841166	0.991220219481666	0.946381689874483	0.98679584474954	0.955248759956654	0.984303355801437	0.989061297918224	0.939035257479391	0.960036484150657	0.981191453995836	0.98326899891117
13	1.402	0.975931933757303	0.994649959005285	0.938825128211435	0.983405498289771	0.994291704727192	0.91796588439925	0.989067755478432	0.989220107109386	0.949649254492154	0.986364101547486	0.971145621970669	0.99710302869376
14	1.27	0.934857553279239	0.946672590450798	0.990849907487086	0.987763282460367	0.996231224310064	0.867273956103245	0.928727645986796	0.952800976597939	0.947696637678271	0.967742732814271	0.967865201907432	0.980134613168504
15	1.348	0.983839930478028	0.990693087380381	0.966935598472532	0.949853191022903	0.995216817338484	0.854723293074597	0.980434020604308	0.995588644396135	0.941995534079746	0.948643621848193	0.98054837269089	0.98153832983078
16	1.335	0.908889345495855	0.978465111176807	0.989205891424288	0.981314783010082	0.996141466626805	0.893802346015177	0.959943529383421	0.98354036043154	0.956258323009919	0.981653910591884	0.974410851262917	0.9881367570219
17	1.272	0.858933365934742	0.950297356649378	0.988682992790107	0.979448611756597	0.979899469906487	0.918382258156884	0.935959893528029	0.995306994588857	0.932109844322682	0.9475312283648	0.981595278412354	0.987116537062881
18	1.335	0.956977923592603	0.962381268414129	0.990172971041922	0.961790919127729	0.99097616914845	0.943752007660555	0.951006604685553	0.96178509305677	0.989454511345362	0.997823678047005	0.95576639940986	0.98073803873793
19	1.281	0.983573027135631	0.988955680403145	0.995934666305122	0.932972186681538	0.970433007406331	0.930232527357792	0.892478159883456	0.913041093099581	0.962074313278961	0.976475424032373	0.960218112559188	0.98998615692553
20	1.457	0.992325720804006	0.999719196418766	0.999513259326089	0.982889719516515	0.998454294183439	0.984388100774599	0.977183271509493	0.997529351242062	0.974938511965344	0.999398930033297	0.982660692421306	0.982766137798069
21	1.383	0.988922028930213	0.995817612048514	0.977350840805631	0.959746195088955	0.988307663891362	0.878119126125174	0.98213621980679	0.992868300807992	0.98992745485867	0.997609212505188	0.976997370712167	0.990567885097756
22	1.279	0.969640758435764	0.992482133133787	0.971578184767522	0.885327876133926	0.971082852348675	0.895281366389552	0.919727880723912	0.960359235569442	0.944519088326117	0.946208927116236	0.968882378103054	0.998547687121585
23	1.458	0.992055394342866	0.999098445238833	0.996599170359886	0.986066066305094	0.998290700604131	0.976891244409376	0.951498716209505	0.999623608723517	0.993912147827097	0.999843294341403	0.998416612078836	0.999006506396712
24	1.353	0.965275438355681	0.989224796653931	0.986851132718061	0.958947846225568	0.98331492036387	0.900853031740717	0.947058635756116	0.988484919337338	0.988736381992501	0.99208248282644	0.927384545295582	0.994825823255383
25	1.338	0.93217093184348	0.96952960138985	0.992579797029663	0.975440169221661	0.99877718796048	0.893020856657101	0.951340499444357	0.985175548176971	0.982065679648476	0.994419906070304	0.9550218513299	0.985307051374951
26	1.369	0.996943049185701	0.998902240514269	0.977293294250277	0.967624063843976	0.985557629212793	0.952024343630507	0.93635802124672	0.936842071479221	0.976046068656467	0.987766005848817	0.980471700240456	0.988430127091554
27	1.493	0.995338508562155	0.999987706787283	0.999976611829721	0.999534337430498	0.999974906690551	0.993311133984634	0.99952536689252	0.999974698086318	0.996487748306855	0.999966683135351	0.999237806491747	0.999932117495917
28	1.43	0.991181596720197	0.999874542924159	0.995834822849327	0.934048819555131	0.997887527545595	0.953220401394617	0.99419331795514	0.999026900556567	0.995430866095378	0.998995577509677	0.979973421603073	0.988703700274513
29	1.487	0.993816476676463	0.999777834590115	0.999390729517587	0.998977335832884	0.999514621012555	0.991038514757043	0.998984061874984	0.999014665846601	0.991232360946703	0.998447914543768	0.989231435863997	0.999771973408371
30	1.341	0.961235974897493	0.970270665818027	0.956798507099341	0.988489287230745	0.993310255700038	0.879526680468558	0.960373612400538	0.979456484068323	0.994954905144725	0.995952980321989	0.914626299607473	0.989474969018343
31	1.257	0.95562789122683	0.972627301267085	0.970833880444842	0.785839066764268	0.998486020584153	0.908901002994901	0.911414985949255	0.962305001133433	0.982447909786177	0.986701606307294	0.990661185805093	0.994065628806569
32	1.408	0.992413910970073	0.999207256118077	0.999557460790915	0.917525110685523	0.99990402538064	0.94250940384493	0.968017659793742	0.997235813693624	0.999890113031334	0.999967269231069	0.973476372337868	0.983649861356944
33	1.441	0.995212840359844	0.999911441790016	0.9993832149752	0.9803423198459	0.996146548416658	0.946862170947517	0.95340615549744	0.999999994170344	0.993236503635988	0.999825253468118	0.996488679616611	0.998497347127687
34	1.47	0.990736818637461	0.998936733033924	0.999952989467451	0.979375820263761	0.999297713252155	0.984093750579602	0.990285100723803	0.99989871189982	0.990845279265239	0.999121796224166	0.996195324535211	0.999197294882586
35	1.268	0.907865254832448	0.934205348019443	0.985563784778524	0.938419660967791	0.974291576426984	0.920264905743179	0.948800596544524	0.978953441795454	0.980758522316021	0.984318984125128	0.995188468036847	0.998812900830098
36	1.458	0.992802496686947	0.999398973417017	0.997584044247808	0.98404365413604	0.999475876364535	0.951219506859563	0.987190518912137	0.999833738587657	0.991979844822165	0.999179744927745	0.997411098949471	0.999754973948006
37	1.419	0.980211937371806	0.996087829095252	0.933475224655986	0.990758680466178	0.997047718153095	0.988012459464438	0.965164150671902	0.989477946151585	0.922858980164171	0.98173350513046	0.90971428748841	0.987402289375397
38	1.468	0.998809189671144	0.998958313715054	0.999983240505283	0.997955495551084	0.999631334236238	0.973896648428366	0.985362224830269	0.999322603794396	0.97988100435119	0.99913815637139	0.967299887980117	0.993807158200496
39	1.312	0.948832415848995	0.973903279594601	0.934437411701233	0.92774330306494	0.992873105472412	0.898248956620558	0.913757539169302	0.975075830535789	0.977722434327317	0.982876954589507	0.986502665037661	0.99909489785019
40	1.479	0.994185891189637	0.999824412481011	0.999780051666872	0.998205560987221	0.998585488842555	0.981114522920938	0.987249431701225	0.999766817486654	0.996314496639074	0.997475598180503	0.996552641552379	0.999528682273002
41	1.343	0.965546741362339	0.988812080202175	0.994291627593264	0.989731848712614	0.992655005939819	0.853739129927787	0.953583813372969	0.972243116092711	0.978485102394898	0.98576587694615	0.953509417544203	0.992277293482936
42	1.274	0.958173517665896	0.964820418321955	0.993274774284584	0.973923377991024	0.974964345688143	0.804695222428206	0.943433648284734	0.995371703240147	0.976162867593168	0.985174037067288	0.939727052513908	0.953290244991359
43	1.479	0.998850807843236	0.999950386008769	0.998070135644878	0.997641285179323	0.999803532184597	0.986855245666805	0.986467678555341	0.998631321903858	0.986715487501568	0.999483751197264	0.976454744702638	0.995440181506354
44	1.283	0.962621815010304	0.990891126041267	0.940493749835462	0.885286625894023	0.919241490809677	0.947209583417453	0.948137721659765	0.995101359550242	0.985778693666149	0.986235383889012	0.969420151861801	0.981866729125203
45	1.482	0.996689419387018	0.999999330590793	0.999807672213004	0.996517850942844	0.999802790999067	0.989458164827304	0.990527229179049	0.999312570754819	0.975129455102361	0.999491944384543	0.990801682943587	0.999397789407661
46	1.462	0.978309212745249	0.99934235250212	0.998538957952232	0.999526692749781	0.999676079784822	0.973441881536094	0.973156249729306	0.997191408214543	0.990714762262535	0.999701637524715	0.995337448681266	0.998428459948143
47	1.463	0.996419113773657	0.997571509171162	0.998628608844454	0.985105109490004	0.997949568844816	0.978556927937167	0.973256618296594	0.999564630816381	0.982888773573929	0.996848571068545	0.994863304238307	0.999891248734161
48	1.412	0.98639400020927	0.994069533730475	0.979155471624888	0.975551976478065	0.987099639080685	0.95243051818654	0.960361032523694	0.998660681095532	0.979646939943233	0.986407982839704	0.975789540419605	0.986482507716272
49	1.481	0.99640664314611	0.999781363384671	0.998982761321217	0.994256356492843	0.99949789671517	0.993097088309612	0.981824886152884	0.998789216927128	0.99477999872179	0.996917096654048	0.994784312931262	0.99901738351127
50	1.366	0.9461134063562	0.988056364905554	0.987083995848011	0.99087210719606	0.992592373231836	0.87401845200004	0.956660114487404	0.999067965792636	0.977316700483794	0.980717063701591	0.986076572474309	0.994668837238996
51	1.389	0.960195591863743	0.986134523946493	0.995675389036503	0.962419281552093	0.976887281647646	0.964881539882622	0.98428321701563	0.984545308079852	0.977992538939966	0.999059244692524	0.983926102029591	0.999804441761715
52	1.351	0.957287346960075	0.983127518396436	0.906455499207007	0.984314677012535	0.997240468411517	0.887221618050123	0.978186988194945	0.982436452826361	0.940518237278074	0.963666971645017	0.970339399978578	0.982183203300814
53	1.303	0.96729117166878	0.998446150371311	0.995301103113189	0.935670545064096	0.952176312495266	0.885837303987537	0.949396452081106	0.956926375229477	0.99607576490488	0.998643186530289	0.967915537585424	0.996702546310828
54	1.296	0.923731797913952	0.999581498194636	0.9951570902555	0.945586310623961	0.97082658247751	0.86261412931451	0.905843585604029	0.983716237841512	0.910997991336861	0.972877030825394	0.991483868958759	0.994581406307592
55	1.46	0.997429711535989	0.999656670397686	0.99900452267252	0.990854746331522	0.999244352881304	0.95319132768489	0.979386491699216	0.998342053536616	0.992350856419684	0.999527860534234	0.996045752104656	0.999451823654704
56	1.298	0.980541615453074	0.989504454011658	0.998566030703962	0.961901619942395	0.968375320270574	0.867786334791719	0.933812358870598	0.94177518384306	0.974317987094875	0.998855821129452	0.949036364411954	0.989778627252598
57	1.438	0.992676617403417	0.999106735348337	0.999979099229267	0.995463139006834	0.996832273146343	0.942901895471814	0.939761663137259	0.999105833447856	0.992581027819848	0.999826765328558	0.98739834063378	0.995626295679438
58	1.327	0.950750682307247	0.986137410158793	0.990960395402857	0.963933195277696	0.989053386449088	0.860999018453301	0.951509557350016	0.974929853826177	0.974316563980914	0.999117107027967	0.968159763103942	0.977861861654409
59	1.347	0.9689476999204	0.976964612995858	0.992271686597016	0.980811141784173	0.981582074223835	0.85644527596056	0.990130735474355	0.991915688225267	0.965816184802022	0.983562797075623	0.98625576793883	0.999311566845418
60	1.286	0.895468108502442	0.953713638809832	0.987306189551311	0.967482253875336	0.99021135049255	0.912195365969751	0.93124758864838	0.978100115459121	0.950928645213766	0.982210734208525	0.95423496154092	0.979767818454925
61	1.274	0.943949868866318	0.991862786608532	0.973179567350949	0.985694842145876	0.991261456666166	0.923581457844354	0.85485315238427	0.899171916385149	0.988670178137522	0.999099860489894	0.912344961633833	0.956947148160617
62	1.49	0.998883426947611	0.999121466824644	0.997064126348328	0.998097268902126	0.999701534246339	0.993577237398942	0.994094572361658	0.999953624725395	0.991811152164077	0.998947434058023	0.996776772067204	0.999684946038262
63	1.476	0.998860075466024	0.999220581904047	0.999836049099935	0.982596073632464	0.999928085037052	0.991318910116857	0.974168812505722	0.999470103292855	0.99485863709311	0.999002846436183	0.99914219700199	0.999935777206863
64	1.403	0.958435679969113	0.987012208160881	0.974271912364853	0.959583755303607	0.991279446640253	0.988244858456668	0.948442221055161	0.995860744105688	0.96164765485539	0.99330553182333	0.979689068848665	0.996365851605661
65	1.424	0.974143364639761	0.999052599726089	0.99906831597639	0.955715879178835	0.998604803919543	0.950945626504004	0.976596285090513	0.999639261018719	0.986354254417814	0.999743279479066	0.962854381399327	0.990847997955343
66	1.287	0.989719162619018	0.993236847499137	0.999251781538378	0.971813534719547	0.98416171616719	0.897761628809365	0.859083253562672	0.904342655155699	0.969635413540723	0.991204159393971	0.948145909305109	0.990579514055666
67	1.385	0.987023365236014	0.996401465124913	0.997740586630571	0.993426769369455	0.998376298548236	0.917412876104859	0.939395705498646	0.953693684327861	0.993390048324254	0.999290147900301	0.978701847675214	0.985371250814907
68	1.331	0.981710386421915	0.9912186391047	0.964544539236378	0.991669205103835	0.995526934178804	0.839692117354153	0.954095125548059	0.957227886769341	0.948403657229563	0.956056508042118	0.98146531032663	0.99743939238092
69	1.321	0.938236211588954	0.973619755388364	0.983852341027852	0.979221645552856	0.992200830901645	0.840490456543332	0.954167483889112	0.984390998390744	0.977137277948778	0.999767977996972	0.959186718376365	0.997532689554811
70	1.488	0.998803572168209	0.999723956807688	0.996903806190069	0.998019803611244	0.999700338632563	0.988114862974664	0.996492552883999	0.999493658687427	0.991270925772351	0.99966701065194	0.994008744963742	0.999960031250374
71	1.407	0.986326614976789	0.989228747993517	0.984191198773043	0.991078596540347	0.992061138280011	0.924349456985835	0.990296111528884	0.999202958443213	0.940122558841659	0.990121253688444	0.944801541388278	0.988009277552817
72	1.428	0.982891762507056	0.991179430940766	0.982638306265068	0.983383522354492	0.995443600409059	0.953082531054884	0.982051611139786	0.997948576215993	0.982506879964375	0.985013427452734	0.987332467243921	0.990240643949555
73	1.442	0.9860322765999	0.997895910502954	0.998742872979596	0.984144472926425	0.999156295838163	0.938517315576423	0.979168580142742	0.999893434762813	0.984432339531079	0.999356703264942	0.995496901607291	0.996054969072301
74	1.439	0.997143821213582	0.999803338840277	0.999632453041532	0.997631522577628	0.99968286361417	0.938278649669087	0.949607070239986	0.999605756829892	0.985094764089141	0.999764649232842	0.962811035906476	0.987364796730265
75	1.433	0.975719024074464	0.99983777562349	0.998917006857396	0.968982174888529	0.99918818476985	0.983155338727974	0.958307447882439	0.998514905328928	0.993880107832814	0.999996360451125	0.936234593924304	0.977817550401863
76	1.493	0.998518004699975	0.999961796474596	0.999969880327418	0.998048471773004	0.999984969791959	0.992985453307091	0.995445445487185	0.999838933523782	0.999160576966876	0.999844499584995	0.999161635578899	0.999935546210693
77	1.306	0.971371765567509	0.985959022302604	0.922805724404333	0.909180421256214	0.978578608687577	0.886798005631806	0.872947856696531	0.9880716348448	0.994998165133431	0.996840288407533	0.984710639152896	0.987847340138138
78	1.372	0.980265275062271	0.989579206282473	0.948762117295575	0.956312771754848	0.969662463204715	0.940056025776639	0.973602404621791	0.999609909851972	0.964645292000904	0.986610462579725	0.932792973528753	0.990382361081387
79	1.44	0.996633428805938	0.997888483725501	0.998501617639332	0.982366442935932	0.999777601014235	0.939920371584842	0.960333982012955	0.999737266692318	0.997072031011122	0.999886748347459	0.986345981365906	0.992418445297924
80	1.454	0.984812064621246	0.997148234562637	0.999312488171375	0.994876210080019	0.997666988019686	0.982943230350855	0.955944925945495	0.999776193840133	0.985464225495443	0.998091895251176	0.987618832919407	0.988663167601535
81	1.408	0.980159114668504	0.983819820929031	0.983450069834824	0.977016234102952	0.990125243031892	0.973884982267191	0.97615073444959	0.985978767950123	0.989175200226907	0.997524136074123	0.966763569063096	0.972601087124378
82	1.288	0.949749937610967	0.993034835205589	0.995764516234111	0.927352528011212	0.973256837101925	0.785904869631358	0.961386280507338	0.994336437479517	0.981318892696685	0.995287341907904	0.947965175559014	0.986360029237461
83	1.424	0.997724192760213	0.998409342375762	0.966377522544008	0.993426913789856	0.999861068781791	0.94712662196377	0.959111468567568	0.991441107296444	0.980044017583972	0.982944970981321	0.937171179592243	0.975722599205749
84	1.4	0.989031253550879	0.999036497006005	0.976374605787201	0.959515841548345	0.987798692859058	0.939491025732538	0.963732550749727	0.994329664713768	0.95800479827185	0.985627912011311	0.97883215378389	0.980703360761883
85	1.408	0.986380374323259	0.991447496901451	0.991321062716507	0.98992133655839	0.992034953204913	0.933886200638923	0.983378135449876	0.995823652738828	0.987630517564582	0.999269230886848	0.930630901281145	0.96087023872391
86	1.3	0.906434484485378	0.938982774241477	0.974646713584102	0.930835631912198	0.991033857182432	0.984858991728942	0.952558118571616	0.975925896881813	0.977637544116675	0.998308937642144	0.902120295780177	0.991409975587235
87	1.481	0.994390904175403	0.999466907360907	0.999988541954657	0.993525622443508	0.999657504500817	0.986670806964161	0.995924800505933	0.998838481745904	0.989202724747161	0.999542334208006	0.995007053724007	0.998800439151289
88	1.415	0.958868543946788	0.997434015662516	0.967792668269365	0.990245385361544	0.996961620836615	0.921986104731569	0.971405810466414	0.998495509306181	0.990284850206813	0.999581857137507	0.985430500327616	0.987982735161125
89	1.266	0.859709231633849	0.938166511187282	0.956216085603443	0.982895555386762	0.995391932941475	0.921814764002468	0.92344178490135	0.96127751766938	0.982598640662841	0.98437481483913	0.971084762421644	0.995481004080351
90	1.376	0.954683382292209	0.986413830402991	0.896598114968956	0.974594566984123	0.985988884645368	0.953725014034806	0.973077212693039	0.996891780595932	0.962558392165629	0.968837191284638	0.964680336401341	0.971853543244927
91	1.376	0.932139215032452	0.996974527044092	0.962235226371118	0.989785017004755	0.998471338646024	0.927733886008571	0.960904317098576	0.967204338890388	0.98273802684326	0.998381609399033	0.964750951518814	0.982135885120382
92	1.444	0.998276576842606	0.999444149208362	0.999756976726117	0.980214037723271	0.999042797709021	0.955437158039858	0.974719821644492	0.996806869178521	0.980647456204606	0.998430758505445	0.977425297408602	0.981863962575544
93	1.414	0.984699922196938	0.999267230672818	0.990652319380864	0.96128726882325	0.992866004254123	0.923568532696574	0.982859677130309	0.998100312054664	0.96178544048501	0.987034227145309	0.996476777871146	0.99947353845499
94	1.352	0.972359593853672	0.982082997004651	0.955488709536087	0.987931365688902	0.988167559348856	0.864384287326426	0.964382653753367	0.995021516240358	0.954260646103745	0.971292594093434	0.982764992424316	0.987298338818422
95	1.431	0.98345981103261	0.999354624394124	0.999444619079575	0.954466822008376	0.999793684607645	0.962168651911119	0.953013310655414	0.999315320127094	0.981728707768807	0.996083779113301	0.994632942027364	0.998913213467265
96	1.399	0.974263266036102	0.996551131363706	0.947421695039184	0.992155032956551	0.997669663930475	0.866605553814933	0.994005630087779	0.998474037244202	0.974555895043467	0.997915355295948	0.980241290576104	0.984212108282585
97	1.463	0.994680248848458	0.997361058611099	0.998623224629153	0.98924021316114	0.999144686451792	0.971339936834288	0.985098435524783	0.999206526283587	0.987265632943835	0.999743353324284	0.980974497876988	0.995352088605045
98	1.337	0.955755739294887	0.975225358295218	0.987180635629917	0.960090374820211	0.997961132024152	0.920630765749771	0.924362786296435	0.963706979449453	0.954102969834145	0.989458223590083	0.978326625700732	0.994331709314723
99	1.312	0.900844599475288	0.993296370476181	0.984823472259281	0.939943203039463	0.959499831706635	0.883995151197349	0.983140075452832	0.996874491880079	0.984702636575044	0.997549863142564	0.968084728131404	0.987597842906618
100	1.476	0.992826382492528	0.999846898722723	0.999893082839047	0.99423002648105	0.999084117113971	0.975223772875712	0.988762852526746	0.999244464148555	0.999736303243702	0.999952864160412	0.998539781658139	0.999851493410257
101	1.39	0.98907202826136	0.993010189046895	0.996604893768105	0.984131386303778	0.989467356777375	0.874909817575841	0.99270344703188	0.997659329744079	0.989754902229205	0.991040323898049	0.943721825967855	0.988588335780596
102	1.465	0.985863457323133	0.999932675350789	0.998450590249421	0.996676595196792	0.999152438579975	0.973533896936303	0.973183283261591	0.999441124686615	0.9924195551311	0.999233868615193	0.99670021382615	0.996978899892609
103	1.287	0.944806647935602	0.985526809407782	0.979871927003749	0.985252444439682	0.997015414086587	0.846768271188621	0.80848202338643	0.974860916621869	0.962288624730601	0.969455345157224	0.975776922038838	0.984137805564113
104	1.458	0.996867311381244	0.999709205060192	0.999880561007183	0.986668060223486	0.999557515248067	0.959007826250398	0.983551738776086	0.999539924849089	0.981359389392142	0.998448743936578	0.987638519588288	0.993334115835903
105	1.382	0.996045518494875	0.996262297275682	0.934998026410246	0.979396850151899	0.981904476202012	0.942699286923959	0.930151484332538	0.989291265722047	0.93872097123244	0.975866028374525	0.967677153582324	0.979345356097601
106	1.349	0.957107938671848	0.970644263392034	0.820755484521259	0.962535980923181	0.974609256632467	0.944899329328818	0.973874483458432	0.999361434152473	0.98793218081511	0.991151107850667	0.891711017798876	0.986451740301771
107	1.451	0.987694593503774	0.996983315688382	0.999682600001408	0.990212678462481	0.998923014654032	0.956489115194079	0.984256479966012	0.998436596908337	0.984966977833874	0.99735694640334	0.986217403431059	0.994632822996151
108	1.341	0.960419254023923	0.973954995224086	0.921270510762428	0.985100526416812	0.990313182489727	0.887248331553061	0.942006653941256	0.998231352845452	0.867972622306013	0.99280466434937	0.976362177335521	0.987438516228214
109	1.413	0.959199270560693	0.996953952322829	0.979422858180708	0.992104158394023	0.999175468022948	0.943187318771654	0.948459815230657	0.993466249358935	0.988375610499188	0.996110374899321	0.937516784475218	0.998267093390474
110	1.434	0.995581790544714	0.997092239061662	0.998920603384542	0.99765604302803	0.998118853755504	0.915097201377096	0.978880382161965	0.999184127292871	0.958383965100636	0.998908662940863	0.984920327664434	0.999526970726624
111	1.38	0.961290118153532	0.976347651018241	0.980575951558384	0.972224905261882	0.995209389750405	0.946722435434665	0.919885089955394	0.991111589172256	0.988198304766336	0.993197521613631	0.997452745267613	0.999414757281505
112	1.481	0.99630153836327	0.999865258210031	0.99862846511582	0.996295777226346	0.999784335713423	0.988819323874115	0.976371226063112	0.999970868197249	0.995141586492744	0.99992696919201	0.997620491329526	0.998858049222574
113	1.431	0.966261372921353	0.999995903793875	0.999368841865222	0.966997658999677	0.998815173401472	0.949307220236696	0.981378293730034	0.999406520415663	0.997164967615034	0.998207663568301	0.977668025660909	0.995605459284041
114	1.382	0.898800732440358	0.993838446126473	0.899415253817373	0.985624333598662	0.998613169315356	0.933307045206427	0.974392235290761	0.986293226461409	0.992713082695141	0.998182716343891	0.982087424000989	0.99069369445287
115	1.433	0.988293630587841	0.999737726889534	0.998883933018911	0.950860932781715	0.999287562796667	0.951747424141448	0.977774481810307	0.999905622634106	0.99539359516898	0.999128422331108	0.987986049107223	0.988877662585689
116	1.316	0.95553287426939	0.973661174838625	0.990572753239676	0.963031201683741	0.990467244228225	0.816401265096958	0.982432232688256	0.987350342298187	0.992986086180782	0.994207475820229	0.926372933475788	0.998753784430456
117	1.444	0.946895060038036	0.999651334724673	0.997449044824959	0.995770321857809	0.997880997705393	0.957058712166032	0.988847641217936	0.999695170863542	0.997619224790136	0.999962823760113	0.997969131595489	0.999379385781158
118	1.315	0.93858412377832	0.942672921144451	0.981931031602987	0.988746628451573	0.991339778471984	0.892753037062112	0.971061193435756	0.973329145952315	0.992177828994552	0.997987379468321	0.973452235722272	0.986996756982212
119	1.304	0.96283346719588	0.984501877620302	0.977762117014493	0.949879147739636	0.96677717542234	0.977822716216764	0.832726106167496	0.952493502764617	0.984476891723089	0.994792256690238	0.966083591230883	0.986307577908208
120	1.464	0.99177888530817	0.998127322428532	0.999278375537773	0.999388651540298	0.999512904073047	0.967496129183607	0.988283444389644	0.999834097914514	0.963398329032804	0.999536978653888	0.986239578731388	0.994324647082139
121	1.329	0.981027448950692	0.988704451630938	0.962158557340313	0.976769742913082	0.996981900061419	0.919312512540979	0.868435941148785	0.944054212503823	0.934679182627394	0.974611762343015	0.961617334797356	0.999947067792946
122	1.347	0.980122472200058	0.997788424107155	0.932097880773578	0.932334194146476	0.999561859219421	0.872424775208616	0.963354217727427	0.976793508177755	0.937727522634464	0.992447738228522	0.966159441116192	0.966564544116559
123	1.456	0.994627396740596	0.99857120970211	0.999938930558339	0.978987480287969	0.997703821781024	0.959998219125559	0.984478988810281	0.999486158213928	0.995464269696892	0.9971385248645	0.998282463886104	0.999297406711125
124	1.387	0.993933163529006	0.995770520824288	0.98494481439466	0.972445756236389	0.990425435508804	0.879588185274297	0.968896265106581	0.993807370199884	0.996148659298457	0.996892913496606	0.965063907901636	0.983473140027758
125	1.434	0.974849080377761	0.993999918463524	0.999725651604697	0.980499677375311	0.999332609670663	0.947018317987027	0.983429844808945	0.999043482615109	0.982544270485264	0.997984863976317	0.990313133467229	0.993539826076046
126	1.297	0.948655942789082	0.972917649813168	0.987290480637409	0.989752515791033	0.991713095105543	0.831172904092506	0.922503013143706	0.976368581235235	0.979954441747352	0.982793137352229	0.9307890526189	0.976307886213083
127	1.39	0.951475892178472	0.98540313462635	0.982790682178697	0.989336678345976	0.995988470786349	0.943696576036674	0.962178350925653	0.995873755323651	0.950072352519564	0.995204788015248	0.910697807062031	0.991138924772744
128	1.312	0.904106857288806	0.974264570332355	0.988160818561736	0.992927508428193	0.994878875026405	0.920092264905892	0.935372254250805	0.941611227196658	0.974977710492171	0.990289231887269	0.962386671368817	0.992507847710824
129	1.465	0.996680129244778	0.999634210698638	0.999685003072296	0.990085431147685	0.997259933633117	0.965517688922648	0.985727839844866	0.999153020072086	0.99058305714285	0.998769117781189	0.99722388468239	0.99774106040375
130	1.435	0.994494853557207	0.999186348263328	0.998572821370622	0.975063350980624	0.996680452690084	0.939078832781338	0.97901505591072	0.998652270734831	0.994066529692009	0.999601028893431	0.978522346067613	0.984624553993221
131	1.296	0.963889970478522	0.976882746211821	0.904417654264003	0.914856645399726	0.941536324200133	0.934727604901773	0.960315772730249	0.982057833242925	0.996256978556712	0.998982145153363	0.962542494992111	0.974477471882699
132	1.467	0.976226035802864	0.997596973939144	0.999208571897938	0.997526797353735	0.998624301327716	0.980822722620974	0.992018717150427	0.999388365769749	0.987590115883851	0.999628856781084	0.992086986017857	0.999173649608007
133	1.264	0.945208873539146	0.968464195273824	0.961767389248869	0.987283096275253	0.99991409416698	0.868906747598057	0.835814735176695	0.931059658369344	0.916060425586657	0.996493112669915	0.946472791860988	0.995187727092119
134	1.327	0.971482004584631	0.990750512100987	0.989161566202052	0.950223264925086	0.981387552683078	0.915591305142381	0.951463807566152	0.965431087982778	0.896293067161144	0.948655346919426	0.963912474400588	0.991469771747199
135	1.359	0.980368014217925	0.994157393522405	0.955539080022178	0.960746143713889	0.990060689994826	0.944868244365665	0.885605231567657	0.989720666076596	0.971461311848456	0.974611201500036	0.943871228943514	0.967566386723044
136	1.3	0.923892082787812	0.971459443022211	0.956777844759597	0.970176884791455	0.979501529785946	0.912877856530497	0.952788440738285	0.971020221272054	0.973317085785028	0.976770793776831	0.950598103184453	0.95628499579628
137	1.432	0.985104203963514	0.999916495049919	0.99962285562156	0.984093787551909	0.999962949356538	0.927227735265031	0.980966473315373	0.999129832144151	0.948895907501743	0.999361799947767	0.984953406578012	0.99307976978349
138	1.392	0.984184146090754	0.99668769407902	0.987576095485737	0.948468573200004	0.98350503557803	0.931797850637902	0.989594593339219	0.999316258772533	0.947472628178053	0.968367329702973	0.986994370334128	0.991664993855732
139	1.486	0.99970193311579	0.999957679771293	0.999354870470207	0.998300773707877	0.999560187514534	0.991714613595873	0.99266616658727	0.997992426372201	0.987669697919096	0.999477503430541	0.987945192469202	0.999709991412297
140	1.308	0.976015076652259	0.99273582324817	0.949011022644891	0.972808607052736	0.996761894519455	0.918224973281591	0.829972175027021	0.950051102783617	0.935865172013326	0.947858340449506	0.936764296090303	0.990720769607459
141	1.454	0.999718618151384	0.999968023107126	0.999490905100837	0.994828560211613	0.996471045163376	0.966806905018112	0.939373001402928	0.999558633685852	0.993584686026963	0.999277560068249	0.995030681837609	0.996525908057252
142	1.428	0.99553384541764	0.998791154123616	0.997224418422888	0.991780949122597	0.999550109942287	0.910694205263223	0.950680420587929	0.998700413660088	0.977697711101665	0.999891574368164	0.997674995324123	0.999436044830787
143	1.423	0.97737699177127	0.996855428858117	0.971300264581352	0.997010425153013	0.998882148702728	0.965765702423295	0.956662983526395	0.985258802398628	0.937534171973882	0.977109519238368	0.98897705810643	0.996647087962267
144	1.292	0.971260427744457	0.986083699325159	0.993372759293093	0.887822758164822	0.977448000132821	0.822403209643453	0.988725696607939	0.995084883426851	0.947621332922894	0.990102061873572	0.947291057581716	0.961316547681185
145	1.316	0.915620141637038	0.960721125606813	0.965991156556108	0.926310606013331	0.988657638466073	0.956850158959361	0.937978524187238	0.986555484835311	0.973996216854607	0.999397263147588	0.929362369586129	0.992541025297756
146	1.305	0.949513011097494	0.966918566560555	0.989408618459297	0.996751650083308	0.997830911527004	0.812691508751899	0.954126027457644	0.968554867273975	0.986885993807216	0.999996089961968	0.926573647414553	0.997348863834425
147	1.263	0.934079739008459	0.949442756114335	0.982289229666908	0.978064791715316	0.994921812509567	0.849999025191283	0.890410258542663	0.968612503396395	0.935946748678094	0.9581648498417	0.991412269828356	0.991773663002931
148	1.354	0.949734434089435	0.956440693129836	0.964744151590208	0.998008489891944	0.999468721449103	0.941216894032904	0.950059626883237	0.981644600698906	0.92538042373897	0.979987220116009	0.989286138223491	0.990182602650436
149	1.404	0.985699600764041	0.998636061503114	0.967427945275357	0.989072634259064	0.990407135491097	0.914298999095856	0.966407222305106	0.997904299837926	0.968332464935231	0.971733827525004	0.96488133679853	0.996436103166971
150	1.422	0.995092609518998	0.996773492287855	0.998428549059314	0.990325967575835	0.992524021718563	0.952691027577867	0.951580433240928	0.987741513723952	0.972453296971688	0.984136075290863	0.967340781372569	0.998933538978581
151	1.259	0.922660951797138	0.966944577047417	0.992459056708983	0.923220096871566	0.964065822978336	0.875955697039007	0.939171023889359	0.972685262794877	0.91004531939786	0.983361192932179	0.989892969808199	0.997303342325152
152	1.299	0.922200271158717	0.945445544660112	0.978117063520873	0.99604166796881	0.998091369263684	0.892419382118984	0.929363711079936	0.989181198741128	0.953692544821545	0.978019987804026	0.935528349763334	0.968468274033784
153	1.376	0.976128222208959	0.9953157648343	0.998663148954292	0.993177479204765	0.997272837402084	0.880805592069154	0.96605509870255	0.988710195133281	0.940827743207019	0.985487714247983	0.96334382504989	0.964371389720204
154	1.266	0.961366087136527	0.991654297118208	0.971742670833261	0.924349530891743	0.948713490599015	0.911866419833663	0.892062041839287	0.96660086083195	0.971883052077041	0.985578215605158	0.911339142699093	0.959025038851678
155	1.428	0.996705448803714	0.999121323301112	0.978147361475612	0.98868171552807	0.992083459335586	0.951778118993457	0.978273194261568	0.980644514875486	0.957153436309934	0.985437083553494	0.990929323125229	0.998222947164899
156	1.399	0.941512809901448	0.998472009746582	0.990904289219109	0.977447618940575	0.991414268094271	0.920888316380742	0.987630425313072	0.997560891880858	0.968792721096997	0.986880505979355	0.994085469307528	0.998068190612957
157	1.465	0.992907571656383	0.999987388456587	0.999634922225217	0.997389677043766	0.999119224826223	0.954633804673491	0.998164303618981	0.998582505508983	0.99392478693089	0.999694237014552	0.97432429109976	0.999980873717805
158	1.277	0.97092291773014	0.971494695937817	0.938166530697622	0.827673615772549	0.98100982335679	0.881498762091502	0.924888827299999	0.998749239644711	0.937633619149682	0.976003413727583	0.991668438708581	0.999496065929742
159	1.267	0.906887142672118	0.962874496154551	0.995338678473568	0.978897667360089	0.982474260657835	0.809546419276604	0.961741423671212	0.998067722263254	0.917398832013906	0.927747052466081	0.979914124205998	0.998425304459063
160	1.457	0.993716690592162	0.998227197459265	0.996940793880313	0.991089669713678	0.998769602418204	0.95571072237571	0.988754044253373	0.999975256407842	0.962264368353809	0.999411488925889	0.992275622895237	0.998036993959629
161	1.412	0.966040386871796	0.999951518906628	0.970979164416845	0.953906630986002	0.989950352297963	0.959959747253631	0.971772474866488	0.999697785605067	0.957403262880435	0.987966400182286	0.990635054867106	0.995594470443639
162	1.474	0.99023784092199	0.999092714841027	0.99782514042941	0.996878790043924	0.999927440191119	0.984808185270899	0.987901257119706	0.999344613036139	0.981147799543942	0.997309269814973	0.98521824150117	0.996602621007005
163	1.422	0.98797671624525	0.995577736426885	0.983018399111398	0.962265986303619	0.986752638878038	0.940625913576652	0.996744212899206	0.99824623425042	0.973603850305775	0.995343095664727	0.994497801840886	0.999615964435991
164	1.342	0.934993258874897	0.966630465960379	0.975939088036105	0.977170846702479	0.990304696803473	0.899488484887347	0.975808012052857	0.990949473184629	0.955993232357641	0.986075555849796	0.966074135572229	0.999364180597492
165	1.495	0.998034092965896	0.999930189187135	0.9995587928513	0.997775786383024	0.999973243444137	0.996787653728619	0.998227043001386	0.999709022126497	0.998792805210396	0.999984754178503	0.999339588749792	0.999799081339684
166	1.462	0.984533417476979	0.999435296298164	0.998940782569757	0.997937964011802	0.999637572420259	0.968601736055397	0.983567256765353	0.997864376583624	0.982510232178224	0.998354248946485	0.983272952731483	0.999245765241338
167	1.381	0.969554083130178	0.983011511010163	0.950772684525114	0.975539352182926	0.990889234088389	0.937316329905521	0.964595843424795	0.971829103518024	0.975624695124529	0.998743507154184	0.986411665369903	0.997544909810208
168	1.3	0.979992568802946	0.985506437274454	0.993997378479805	0.938461150567005	0.96672268458861	0.839488210784186	0.97926491902567	0.995236030474693	0.961978886140354	0.995852768634732	0.920269638081197	0.935591168818963
169	1.428	0.984097781828493	0.998338179122184	0.997585378905663	0.991488364173209	0.993499328517281	0.942428632436232	0.987604348110464	0.997730500772821	0.984481407545653	0.98907392648194	0.9571560199546	0.979803647223152
170	1.347	0.930253724374342	0.966397099814032	0.977989858383024	0.976831134428213	0.993280433069289	0.914713837642987	0.95583569654736	0.997623003334429	0.976993889191457	0.979506285363509	0.986170783461481	0.98656918295593
171	1.34	0.973978720598657	0.991622621253199	0.997935779523388	0.98706037727985	0.995040888063094	0.924886761841687	0.917878221061515	0.921785731071961	0.959294278108663	0.980226243045345	0.985091308936379	0.995175722680162
172	1.401	0.971109334887535	0.989749116739444	0.980144331811246	0.987409246833635	0.997237881674471	0.932433694067837	0.949876360034918	0.989810815202836	0.984735006103332	0.996317242730771	0.955027884023607	0.996226639731687
173	1.364	0.969339489469016	0.984508744012138	0.984931041969054	0.986863086376285	0.990231746073216	0.898090927512546	0.975263523205038	0.98153254406419	0.968998427604318	0.990932437521289	0.961257344587108	0.96768094076514
174	1.402	0.984075490828324	0.99221887210414	0.898540355306673	0.991704308081468	0.994146028471982	0.906909439533768	0.976816586178387	0.990234594227876	0.987133698233125	0.99583541295043	0.978348256667564	0.97836849629872
175	1.28	0.968548012765023	0.970266418447769	0.996468597870437	0.922727313943695	0.971270870208551	0.912848156660658	0.886488891689777	0.973490431406758	0.917507978736302	0.954006837540373	0.985597986474779	0.993583965569951
176	1.438	0.988680661748062	0.996258726815966	0.999940192822799	0.979817610193463	0.999684487427902	0.928878491127603	0.996720833623258	0.999101184150755	0.999002261846532	0.999875403587123	0.981127634688457	0.990026207297345
177	1.44	0.982514199552757	0.99872024988607	0.999431886340785	0.985255009531778	0.999827581831793	0.95107749156534	0.949045628251826	0.999236127490357	0.993808546235425	0.998884184996843	0.993743323945258	0.99911190619295
178	1.325	0.896950076470818	0.978494750626063	0.992393233508277	0.987088265956774	0.987517754667215	0.919144485902125	0.925146991770389	0.983453215867767	0.914558816790452	0.987293795702513	0.987653435601614	0.991419767602262
179	1.337	0.988144730691275	0.995939219040185	0.988357395750924	0.975325968188831	0.97921949403552	0.904491654323753	0.904648665595859	0.960010711218791	0.943937089609646	0.971180537625251	0.98278793968646	0.989777691627056
180	1.381	0.97030582556989	0.980472336943974	0.997885805877324	0.985577215584243	0.985686382084682	0.929100841027914	0.933736945788116	0.99477586980941	0.980437478451567	0.997675904963985	0.988846772176963	0.99542860244523
181	1.359	0.979581558965621	0.990725157977968	0.996506304448152	0.978108514880191	0.980280965923181	0.91989410090256	0.961877854156614	0.975051762791243	0.944154329448744	0.976872022793031	0.928177475790061	0.991133793517409
182	1.464	0.99368669639887	0.999419274715492	0.999628383934014	0.998099801681938	0.998998902698348	0.954110276131628	0.992519664306004	0.999225559762535	0.99489632822509	0.998497142617382	0.991254998258584	0.994188129515352
183	1.292	0.889186886072641	0.971665128768264	0.956341182343065	0.946305854999253	0.984117450018557	0.852428770595136	0.957718817828857	0.991219000609968	0.992038585011357	0.999972928868374	0.979731528356226	0.988577188151463
184	1.378	0.968441987325779	0.99895534762252	0.998669891721117	0.99156540402194	0.996489364610053	0.924291982949131	0.907150255335964	0.965817970212215	0.982920726038984	0.997927005688046	0.977865414028404	0.987916975083105
185	1.309	0.927772546545724	0.965444874770818	0.990854831705162	0.949593766134962	0.959508248483386	0.925688131741709	0.966087595252109	0.991675342150545	0.992540619314937	0.99876523466991	0.968314293167291	0.98096773149169
186	1.48	0.9938513059797	0.998999440309997	0.999588923191903	0.995679299917573	0.999914513219268	0.981182911966634	0.993512155203385	0.999796303672241	0.999807225812511	0.999881872621313	0.992100144570542	0.998044449132497
187	1.365	0.975249326113697	0.991901660159945	0.977641382287775	0.943091738585252	0.98310814460334	0.8821917357391	0.982451494679028	0.999839619310011	0.988156578866237	0.992925804046219	0.968090190786082	0.987889082948457
188	1.422	0.95210419946178	0.998946316240647	0.999638288697454	0.981626128122768	0.998668793880937	0.925973131111717	0.989526023218857	0.999839740307822	0.989313065066545	0.9991341041744	0.987057179892893	0.994707385436817
189	1.292	0.957498120027987	0.963644745744023	0.947623317415757	0.991163891486271	0.99699336584023	0.786840612396863	0.96558347292342	0.983760874331628	0.927667202525064	0.958260494717413	0.989457561789141	0.996280838629789
190	1.433	0.9917373209695	0.997072174788726	0.998610277570187	0.994731804477478	0.999870368876554	0.943419799498185	0.919722056059349	0.999974353906421	0.97944983650536	0.999454904222608	0.994697003558723	0.999571174677342
191	1.422	0.996132230103192	0.998986051643194	0.999902132025954	0.998989039615986	0.999645821560981	0.8644867620007	0.991447989455411	0.997337451532905	0.990389415504994	0.999526234633561	0.993311341805359	0.999196203817787
192	1.373	0.979900910923896	0.998558537374181	0.982480355601736	0.966350838517257	0.985696677639041	0.875514642703915	0.967131943371323	0.989268705837952	0.980765092318329	0.98263106168798	0.993911593322471	0.997662574006838
193	1.291	0.974001063309342	0.999102110852249	0.942325311259617	0.961328462228073	0.995963639757115	0.913165076888153	0.887088477553628	0.900483996300316	0.921295970569021	0.973318838188032	0.925719289144732	0.985280674783336
194	1.455	0.991343100710725	0.998614875561393	0.999564277245238	0.998556471602453	0.999461542089554	0.952875634112011	0.972963075991537	0.997691404551036	0.991530641023401	0.999088704420203	0.98726631898659	0.996160286286217
195	1.322	0.921173712771097	0.9737822900946	0.98974465859322	0.978719385305507	0.984295058760935	0.848053748723273	0.984534668903188	0.989440346091858	0.992176623263139	0.99343793799245	0.966738760860108	0.995481210081779
196	1.434	0.944253522121984	0.998866122008111	0.999901107626024	0.996883418798161	0.999873352237595	0.959385749995382	0.969130247064538	0.998617948780705	0.992819393048847	0.999633750856237	0.975662714280341	0.994916251937051
197	1.421	0.990823304142772	0.993828974233577	0.990544843818084	0.984279484702923	0.991597780619286	0.96594141169436	0.971187450099265	0.973180864898899	0.992918041134092	0.996688939625527	0.970921045880225	0.995005258428948
198	1.425	0.979249172310019	0.994882590040112	0.990877547748127	0.983483294894154	0.988438023019477	0.972343805479843	0.973574698030636	0.99293628260756	0.96722746293174	0.991748082538309	0.985634668080248	0.987044450577534
199	1.275	0.951964840651516	0.97426869605471	0.978912802430767	0.937042546062768	0.939329436510286	0.923806405169217	0.934168105091183	0.974109350116053	0.949683697800405	0.990413213855942	0.955148177739044	0.981595951573739
200	1.255	0.958559943303166	0.984922134562467	0.992474679129304	0.924097486139142	0.926671727084252	0.972236484094688	0.887394806611392	0.951031830356257	0.921741013106238	0.972693545397509	0.954085799934697	0.976195524537673
201	1.28	0.859489144455217	0.943899912195767	0.909108656934377	0.958250120331292	0.97888174464065	0.918668598573482	0.930713970125364	0.999462505886743	0.99174567279088	0.998266989114879	0.991906661322304	0.997095532980061
202	1.488	0.999425033931408	0.999505779539778	0.998600483061665	0.996097458816929	0.999258568597125	0.990698806302649	0.99796674070585	0.999918094399236	0.989978949223348	0.99660287175726	0.996999470179522	0.998989222035744
203	1.283	0.890429412612669	0.915886933684808	0.942543850517756	0.973255246947608	0.996374065288367	0.89584399620706	0.978525458127371	0.989306112482719	0.975593981801196	0.996240709793169	0.99333048340617	0.998062892718088
204	1.453	0.996633821001295	0.999563651323408	0.99975845246565	0.984917120592874	0.999804394596715	0.960605525987764	0.96270087370528	0.998890625835166	0.995526945783141	0.999622361554213	0.987003984243163	0.992028028497246
205	1.292	0.965817497190918	0.979220832633325	0.934340579584428	0.947767365967806	0.97275317270211	0.890562176471751	0.922008641110042	0.94680411548695	0.954947997933174	0.992071341886794	0.979561067887275	0.995421788376509
206	1.262	0.941570774546225	0.956624714285444	0.999902201910409	0.930806454401256	0.977969504357148	0.826837368800143	0.952772010011121	0.968219121328931	0.990238899660204	0.999257231237184	0.996720843700591	0.997589976122846
207	1.427	0.966508405435543	0.998703655274873	0.999767095371501	0.985231534479317	0.999829347876205	0.940472705070145	0.970693449947009	0.999628227698379	0.996359103883086	0.998406359349864	0.971453322616447	0.982333006955433
208	1.435	0.982300278815276	0.999389603168939	0.998464262973745	0.987331407508485	0.999787604280807	0.950399412117297	0.952046416193792	0.999128502424792	0.985851027010226	0.99919943969903	0.972517298598457	0.988130988302637
209	1.394	0.98930434725119	0.990896849580534	0.973896657901538	0.981600775824386	0.990091206073668	0.92804186061362	0.966129084429289	0.980815404927913	0.959577350798874	0.989622187843481	0.969685464623239	0.993054240482844
210	1.493	0.994925261843131	0.999756977469644	0.999911599820843	0.998752276973211	0.999750939443703	0.994431795035706	0.999494063349989	0.999941707963279	0.99980068685559	0.999983634857021	0.998155842303046	0.999427664115083
211	1.473	0.997390111787701	0.998148738116353	0.9985422153983	0.988795369405862	0.999150880043471	0.991489161406351	0.967171399670129	0.998526448813547	0.997890044368595	0.998389766240774	0.99635777426666	0.999926897114733
212	1.472	0.991875090253235	0.999743532127873	0.999299928798616	0.993820269131389	0.999887145006203	0.980823794911235	0.979526252899803	0.998529435450099	0.986613122516024	0.999484553483502	0.990699929577875	0.999241815189313
213	1.26	0.978778050935707	0.998826776678965	0.997694392014739	0.833547782152466	0.962235716379242	0.840658784015947	0.917757467054798	0.987749487364279	0.919118489467231	0.967140962766422	0.95615095022633	0.990320826962858
214	1.381	0.971483746667865	0.99796099743692	0.981682964212015	0.995693769704272	0.999986079756609	0.939415130898199	0.902444275530825	0.981094368607352	0.933757886485883	0.94145535464761	0.981520144821448	0.998669961971997
215	1.333	0.974402351827079	0.982119340075232	0.949290348314954	0.929046617849057	0.997462791416924	0.900936256616872	0.9508944885429	0.970835734462866	0.881080684168254	0.984410832884947	0.98137063795289	0.993476632543767
216	1.28	0.933507421842082	0.933522461606147	0.995730482524469	0.931976653131067	0.982291264087954	0.939795922687442	0.932467164604646	0.98299477088801	0.948837880347941	0.98889775432767	0.946652240274374	0.991078276510251
217	1.377	0.973560236903357	0.998460945302961	0.984818632763378	0.96023506257222	0.980963323945724	0.941404606243762	0.92745130594619	0.990552070613418	0.941812240341554	0.987382125473768	0.975838274979061	0.995269020553864
218	1.364	0.945834563493241	0.991358549077151	0.969575449851025	0.972115741459309	0.991724731662586	0.928063005086919	0.972927670500768	0.985194735012554	0.984614119564076	0.996265703321195	0.919628070818326	0.951739933374482
219	1.388	0.981451779280585	0.981834413697831	0.997676223142306	0.989592108539176	0.994903169852425	0.933505328732987	0.963387749643357	0.974751378325353	0.987925945469375	0.993091166474542	0.934884348044512	0.996462006013318
220	1.392	0.967596880026426	0.991273294912069	0.998550110574163	0.968066567638624	0.993735862164699	0.938243097238429	0.930262158894749	0.998115943598294	0.979204141937479	0.992563516981361	0.978095540641764	0.989784829854614
221	1.314	0.961017285004002	0.989563359562974	0.98522460039702	0.990667445433051	0.991771037200247	0.918544316324722	0.774863077474426	0.962299256996008	0.992801889535166	0.993519566276644	0.974207626908279	0.995388333519781
222	1.3	0.981716434550227	0.988242095201695	0.967588368302333	0.92506964769395	0.960325405940182	0.875393219143054	0.971719976432861	0.991914645381976	0.954439374758707	0.992386044446903	0.868647007398029	0.952415814178308
223	1.377	0.968060389913599	0.978600590264568	0.978530807499697	0.979395809958816	0.995877094342351	0.919647767571665	0.974116043423973	0.984702117599963	0.925631305682407	0.988677261762092	0.985804396651859	0.995460411546592
224	1.323	0.98543341647998	0.989349002610341	0.998311069929675	0.962551431237714	0.967145723979805	0.888368654624698	0.951050388827405	0.962960206054831	0.976993191482359	0.987903505353413	0.962476792676349	0.978045241849357
225	1.28	0.944740941571244	0.957451405840096	0.975275543557072	0.961959370399826	0.988396295577024	0.897110516377691	0.894389833023499	0.980478795754149	0.948821630388461	0.95585411533387	0.953099372240994	0.967617440408417
226	1.356	0.967956443430409	0.975518552001286	0.984891113035096	0.99096715081055	0.9972633222927	0.848541688566522	0.973236803231923	0.996598982100759	0.967509192733489	0.970391937917218	0.985410009194438	0.999340879244598
227	1.319	0.955377985235784	0.989063672159418	0.994235675577305	0.962757023092876	0.967548714411848	0.829406849944404	0.987535078230059	0.991937996068954	0.981188920018247	0.987365086217149	0.951373934016217	0.996533345362477
228	1.479	0.999399894025769	0.999997996988104	0.999686302283527	0.990417337446167	0.998264628359586	0.988685654241759	0.979646178871821	0.999381309793353	0.993546734240384	0.999554771366219	0.997626542064099	0.999444440572315
229	1.335	0.92088611505804	0.943745332411347	0.994246608516119	0.97274247451034	0.995919473144763	0.921005297549462	0.990605614636316	0.995075913800708	0.981130753471528	0.986214424656154	0.976416612163453	0.992714435225829
230	1.485	0.995434452693649	0.998261571552367	0.997630416155971	0.998900853215059	0.999530990144837	0.988226565388924	0.996467812984854	0.99955046120513	0.990038554496248	0.998260773090779	0.998324204529058	0.998721785146392
231	1.294	0.949008528364812	0.978251774182821	0.966242776528184	0.945068981232975	0.95660750785489	0.873489424067774	0.977574816215609	0.985404450467698	0.995897949458984	0.996560547512436	0.95525261767266	0.959974402367624
232	1.281	0.939488992463509	0.951141690492916	0.968134233295234	0.969489952135117	0.982448818035577	0.835044203418536	0.954008451754007	0.987334356633948	0.9871945600458	0.995301186687492	0.945774905082089	0.982967721648463
233	1.284	0.975694360304917	0.989806761999868	0.982936426559593	0.890783610119477	0.980766121014572	0.786214799915945	0.989270007441908	0.993592225649691	0.939169175982501	0.95267373349162	0.961132733659299	0.989031962054506
234	1.397	0.978109764182465	0.997649322498414	0.973685284921811	0.956542134166894	0.994196542881133	0.956323558783617	0.963980970763593	0.978234021209906	0.976332093849322	0.990354069725123	0.948900109378721	0.98951943909932
235	1.359	0.966685193125298	0.994250375148224	0.881232022033973	0.950899620158405	0.976588037494817	0.901564538528975	0.978454443630159	0.981078010553818	0.990508868558976	0.993005825329527	0.9834802092917	0.995326088550455
236	1.342	0.961311596910466	0.99934186459899	0.991636019324894	0.92735103909516	0.978890439295248	0.877580735819913	0.958737198893142	0.995559810807195	0.958840331375131	0.984815847896394	0.978018197376363	0.989626814498433
237	1.447	0.996564593901337	0.997137171385333	0.999966144212919	0.9924728257327	0.999679614534316	0.938533106235236	0.968483887789757	0.999714615076897	0.986189680834679	0.999390491684779	0.995760682200476	0.995961421799497
238	1.386	0.976407038360456	0.998515831000119	0.921761964952015	0.959840453755887	0.98289613566897	0.923160886037339	0.969171446763383	0.995293395877218	0.987330532890029	0.987732307209067	0.973941287791518	0.977325157036672
239	1.46	0.986562137560142	0.998298884128816	0.996510455340667	0.999329027576007	0.999957782387616	0.947400984524384	0.992346616015337	0.999826381494682	0.993501510811632	0.999149155241535	0.993277757395579	0.999746334931031
240	1.26	0.934722961813397	0.967559840247311	0.942100978596492	0.927679298799333	0.949311627545375	0.929626038574604	0.90251939187145	0.952605082883665	0.997182426959213	0.998610546939932	0.989208884453654	0.99361533067512
241	1.43	0.969065962392817	0.999955100462873	0.999139569423573	0.981169250641777	0.999514772995017	0.935637845750851	0.983947462169202	0.999957644672865	0.972975241757427	0.997618434820933	0.984682184856279	0.990552582359676
242	1.333	0.947236540862139	0.98619737342664	0.971155278852482	0.949768852278617	0.994276877006819	0.899586183073545	0.899609706860295	0.974742671330839	0.981426868888894	0.991841351047981	0.985913982232058	0.999111886932371
243	1.291	0.921644032436349	0.978536714454885	0.944071935969963	0.926567538658183	0.940515274313137	0.957573427940201	0.961390587169165	0.983205414793811	0.918410025457537	0.980442340100852	0.993173528269968	0.994048054042206
244	1.378	0.963201034123199	0.976354558052468	0.966072266115158	0.974929515771064	0.984029822868194	0.967507568441592	0.948423782569703	0.981167913699732	0.97175071328982	0.992380882410076	0.98320619061425	0.997581604228651
245	1.299	0.928575525849968	0.937130972907096	0.988310817101817	0.982960934305122	0.997882896616866	0.932586822261113	0.934566958428666	0.945326239219815	0.97896076604887	0.989432503547231	0.992521140164426	0.994098352389921
246	1.401	0.959794815447101	0.996566354207622	0.997457297273534	0.985751789918443	0.989378422956153	0.947590691273754	0.9512925644468	0.990405822873126	0.98662068828366	0.987188320364168	0.986457727450876	0.986481962427587
247	1.382	0.976752755335665	0.980191523976455	0.989996154854608	0.988738784551952	0.992978040517222	0.907230860623581	0.975014207167435	0.995950807862234	0.933869507658421	0.99973095109745	0.973142053388351	0.973434839246948
248	1.439	0.987448755350024	0.999313777764527	0.99987316554541	0.999323255715085	0.999869624112851	0.926003509095506	0.991608696427232	0.998794726121816	0.958068483832946	0.999213105252909	0.974962977280382	0.98786319108866
249	1.353	0.939700995575093	0.955538190837116	0.985885856974706	0.970627524649952	0.994048167133941	0.948820867785435	0.936443405288079	0.997950854887513	0.987837650975506	0.999139885575767	0.981789120792114	0.982126715169375
250	1.359	0.978784918474361	0.983098964261542	0.988782839623924	0.962017327273819	0.988699557415255	0.88257654743807	0.969823729967601	0.977890775638126	0.987535149158329	0.996052917474903	0.985685455907414	0.998237214129869
251	1.486	0.999575711417268	0.999842268992016	0.99579881634966	0.998233954009947	0.999515599098173	0.986899095917022	0.99347303410089	0.998583728458787	0.995263428087886	0.999628576995585	0.989868828826642	0.998726087549052
252	1.298	0.885591130721524	0.970524651694538	0.945634110656578	0.974473236170135	0.996838376179484	0.840121281397094	0.959670932512142	0.977212960820282	0.991697046736688	0.996783182987373	0.973174654712415	0.997457768165115
253	1.443	0.998068342026246	0.998593546882393	0.99711564171122	0.984602542941407	0.99899469335387	0.937434210281412	0.980400490427586	0.99939682748491	0.963338551510744	0.999556631369399	0.98971863970696	0.992538886223121
254	1.277	0.942712325699267	0.96016663637071	0.985444560760789	0.9190741113497	0.950316927303214	0.879996850961602	0.972867910114307	0.997543440004965	0.943825146541589	0.986952106094285	0.997482448473728	0.999286870505006
255	1.326	0.9649996112337	0.974664115867716	0.981431499105055	0.976234197085061	0.97745606055218	0.919674611786782	0.90488564806357	0.978948397584795	0.957281913689022	0.971151907926163	0.986648780601093	0.98831338446325
256	1.459	0.989400086225789	0.998969591399028	0.997227314780646	0.994430523084134	0.999614559169075	0.968387058098255	0.958208570807398	0.999501843093916	0.996448510071362	0.996819354995747	0.999567837988797	0.999845027162308
257	1.436	0.988404665274042	0.999818039987871	0.998285068296697	0.984820294472839	0.997805969697796	0.934027110928494	0.987055438181472	0.99597639341926	0.986389968993848	0.998292340100118	0.983410072473168	0.98475477408693
258	1.443	0.975264485556419	0.999970712666994	0.999836947107945	0.9962141183131	0.998934522251623	0.928967529603584	0.991600932102661	0.999762658331333	0.997321528319503	0.999308252598201	0.977073289822067	0.998628689325526
259	1.487	0.996895110038862	0.999813501464045	0.996957802586689	0.999093790012056	0.999510515534701	0.992054354184156	0.993653700832781	0.998663136965266	0.998325553934653	0.999536257857778	0.991400232794723	0.994661497013569
260	1.365	0.997264516339897	0.999124344496595	0.910284546222501	0.972096325153264	0.985531534049463	0.906976666165216	0.924338522166018	0.966339310075329	0.988432076992135	0.995132827361298	0.973600730073096	0.979941389971225
261	1.34	0.879787106889708	0.976544907390038	0.969950759353409	0.994944651691926	0.997573581255886	0.939779324843982	0.937926819523449	0.97296244423936	0.972744321672926	0.986553143751186	0.991102212397958	0.995201823398172
262	1.422	0.99067820423952	0.994376036005112	0.969844400676294	0.988324906314533	0.993372027852449	0.955726746209187	0.944716665710237	0.995988017329288	0.945770969680908	0.99342745474617	0.990843368428119	0.99127829471539
263	1.265	0.872076350904044	0.971159668077711	0.972429466787559	0.98602565981369	0.986646916387741	0.86747005116781	0.946650109344579	0.947043002403776	0.950633862794136	0.979240125664548	0.980875798468338	0.986387403368237
264	1.354	0.968454573129862	0.993756915592846	0.94730890806039	0.955781635831737	0.989163491987946	0.917603766686143	0.94409373125724	0.990562702469985	0.953061179555886	0.955393978283044	0.938764877716995	0.984139909393002
265	1.381	0.974500084063006	0.993856347054596	0.993956255536125	0.966146123735457	0.973064177188336	0.907875456205744	0.980027300810614	0.999020946036092	0.983755961029614	0.994861287509285	0.987693808196163	0.991686583637868
266	1.3	0.946667252016901	0.984794810192253	0.9519400229029	0.959909747217324	0.960893416524044	0.84710538911089	0.990377083543045	0.996351867207021	0.962588265450874	0.992235218349924	0.895133888412275	0.96470780983862
267	1.306	0.97540805680384	0.995412304864784	0.989156896159014	0.935818747786022	0.94462833272878	0.937992653471385	0.902427478954272	0.963159530253436	0.991230268096037	0.998053128218473	0.973909306915268	0.985267457614394
268	1.285	0.870347491250241	0.922816852828919	0.97878030951139	0.956228956001882	0.98742284172169	0.943140227194755	0.977887171594787	0.99526601142937	0.956272234574007	0.995301504510128	0.969988621295949	0.998658899101796
269	1.456	0.973193443209832	0.999921600401661	0.999876954673747	0.994716474760608	0.999157949450369	0.963201672722789	0.988321993567037	0.999537044900445	0.991258747616851	0.999741227631811	0.97581939316781	0.997456166081273
270	1.329	0.918236309457546	0.997641764693508	0.992611007420768	0.949014526403663	0.967793378692603	0.905844588364868	0.902927849307635	0.999155696577551	0.98919411333147	0.997223419069286	0.993262593692914	0.996681787883505
271	1.405	0.996964248197325	0.998116674766713	0.991181632451152	0.982131606627236	0.996269634406459	0.939184317985084	0.941890328726496	0.965780844632508	0.992902501737714	0.997484511554693	0.975339277771128	0.993454562908414
272	1.334	0.932163120643166	0.977324374819338	0.988109134436785	0.986871991519114	0.992999859692107	0.915883187287158	0.966900985662925	0.984831484672544	0.91055160293837	0.96690105644175	0.951645113374722	0.954123078165422
273	1.473	0.991703489765298	0.999901897877938	0.999410382316455	0.998687213995558	0.999754698861882	0.976678684284808	0.98258721212318	0.999890060580268	0.994023414242921	0.999928944564195	0.984910080370168	0.997292742636385
274	1.263	0.98861113199683	0.990723582999691	0.99278586339848	0.887331592056826	0.941728356435859	0.872376399684406	0.932732597102622	0.954343305769531	0.984645585772605	0.99243232473183	0.99272264620187	0.997595392578108
275	1.422	0.982153290759504	0.997788305328325	0.999622235640196	0.992916402872854	0.999772048036087	0.891308676520217	0.977199376052863	0.999922805344137	0.988654195318523	0.997714523331959	0.993883163714327	0.998933917606869
276	1.359	0.966838888465579	0.985065120493459	0.983142607853879	0.953083526345466	0.987638902280028	0.898704993651793	0.991709191611126	0.999713066099643	0.928435882910019	0.966690861861153	0.978689391451734	0.981473375378567
277	1.434	0.997339956215881	0.999555828459884	0.998734029863271	0.99344906218355	0.99960568408652	0.903650893161957	0.965137643470832	0.999553557029001	0.99345186972344	0.99824614289285	0.995297316115666	0.999503016336822
278	1.393	0.981409850992899	0.988237200147064	0.964389926863635	0.977798829746125	0.996015701433403	0.917878816356059	0.979754504664066	0.985321658637087	0.983182669505039	0.994313059643979	0.971917134002761	0.974934283438878
279	1.334	0.924046929298712	0.960430139316383	0.97514794136884	0.96745323621792	0.989392659060746	0.980772993042281	0.985699414100917	0.995943401874994	0.950649988936539	0.957276755669527	0.91155182902399	0.939495704749701
280	1.458	0.994112446794172	0.997087609793315	0.999038525869834	0.986877061528473	0.999019249928041	0.973555737756796	0.978774299996745	0.999313963673494	0.966576482501586	0.996561105350469	0.987814703862763	0.999312131889829
281	1.327	0.929972472380831	0.962640722284721	0.978196095967931	0.946604674514204	0.975098523262302	0.955542928567905	0.991798679963081	0.996520937933705	0.927093617561595	0.937065274219287	0.99588748198172	0.997656874227523
282	1.484	0.996034188545979	0.999912745660365	0.999418873130976	0.996990680518755	0.998906155061432	0.993932218230938	0.989188307101899	0.999647298011659	0.986407735749677	0.99887454051731	0.991730375924518	0.998648880317108
283	1.296	0.9875876037756	0.987970763146955	0.900506308739491	0.920081180543659	0.971031966852007	0.891614077121098	0.857116549781982	0.976831966001174	0.97760291137767	0.992020766868745	0.9476383600639	0.998753492508584
284	1.299	0.945331417537347	0.985602568250239	0.997959515215315	0.949929261348674	0.957131793071797	0.863792844618788	0.963061192109441	0.986909030594032	0.994356709163804	0.994393203857339	0.914480799476392	0.990967693370228
285	1.496	0.999778092116993	0.999966060239909	0.999598754824552	0.998857033737542	0.999802162467451	0.996212087093076	0.999517832198823	0.999877385153191	0.99965639931685	0.999904582321474	0.997635300908828	0.999122065591036
286	1.314	0.980382563654945	0.985306299685485	0.988811959720732	0.985606248936334	0.99002781588386	0.782892753678471	0.9763140189223	0.980232528626396	0.971367306293134	0.981862914945265	0.932175355223602	0.979682764147169
287	1.298	0.996585804019929	0.996738218094434	0.966470063301788	0.927081660269755	0.963374161293452	0.830369995823652	0.946837938905917	0.983177267391976	0.966724128407606	0.972387373866088	0.947554551339751	0.983492187418433
288	1.315	0.93578919511869	0.977290693951706	0.96629861094845	0.970608548868193	0.979552250265272	0.858968980275146	0.953018150954752	0.990713169522229	0.978881254895571	0.985055796621207	0.961367656415393	0.991243163114364
289	1.308	0.898581129871114	0.93911954448116	0.92292961031866	0.974717900123213	0.996055034014696	0.883826418164601	0.995595566527725	0.997994039914541	0.925769509474899	0.998558873076891	0.990301990660361	0.995509632148751
290	1.294	0.905599181905682	0.967125132605366	0.990278789502804	0.884329287105215	0.976388253084743	0.952169683135999	0.967273166106412	0.983720524235113	0.925780397449972	0.979654677404465	0.989176616692472	0.996562244899003
291	1.266	0.98583516546539	0.98998650693133	0.913301239245002	0.899001578152745	0.931596617498353	0.886225525614409	0.944265506363684	0.9720892723291	0.988142469919095	0.991531545955195	0.946700286352611	0.97670437209245
292	1.312	0.955346792476577	0.988169032736438	0.969738700545588	0.970552896160735	0.975332237162545	0.816339239136103	0.965984822805189	0.993850326472853	0.963553389538782	0.988551288306362	0.957261185742853	0.976289455931841
293	1.352	0.979912143134517	0.991275829880573	0.985354949704172	0.942318010279858	0.962671877261546	0.969333641777055	0.953202895656487	0.95923375139476	0.984578052583976	0.990884527443424	0.963527831753106	0.9997811948168
294	1.445	0.996731024360899	0.999849661109093	0.998846174684137	0.983925072170672	0.99849001835478	0.930008751165535	0.994155918648858	0.999396442790424	0.981876223900113	0.999438236939746	0.968625838681992	0.998071777445916
295	1.256	0.904452669144064	0.942147620504713	0.984583077116051	0.941295160849598	0.976168641227719	0.918206979166651	0.914386162425917	0.97026344774894	0.967050276663747	0.986385292008942	0.972433152544877	0.990930251287133
296	1.496	0.999121968526739	0.999787537268963	0.999643177053356	0.999715970455597	0.999966529859932	0.996496133329507	0.997220692646609	0.999808195947707	0.999852268427944	0.999997221151087	0.998950498885765	0.999854431249861
297	1.481	0.999710549208837	0.99993094130055	0.999913890528437	0.998033629290296	0.999965768864605	0.979412276752362	0.988365269580362	0.997850283120693	0.997761199898833	0.999632080203567	0.995977988583651	0.996782613432518
298	1.266	0.949495403893103	0.981197041754967	0.941997621455394	0.97515416022665	0.98178609235204	0.803280767484949	0.885361700636014	0.95522882616671	0.997005915445053	0.999255856762726	0.965576966543616	0.99124532244886
299	1.267	0.961877108641525	0.989147231810301	0.974286776716191	0.898775345169616	0.938451657661224	0.860059104021017	0.946520595884548	0.996510585758969	0.972482103391058	0.992250604526689	0.948693639755424	0.972059542958802
300	1.498	0.999711344322929	0.999959328576787	0.999756809399152	0.999858643566512	0.999996800017573	0.999008042377284	0.998124593909263	0.99993325447686	0.997934428009972	0.999990454832891	0.999298401943346	0.999907913718825
301	1.356	0.980106392788113	0.996303842352779	0.982164723659585	0.962032823698851	0.997242207490368	0.907459299472694	0.973951579887086	0.984849500903642	0.953825546911802	0.967161512816827	0.885145353982451	0.934768641217447
302	1.328	0.991711858321057	0.9933626646264	0.992985732705322	0.862996267564856	0.9796090015693	0.856114002339811	0.986481281453838	0.997046111776934	0.972021964162841	0.995678921917924	0.974102491182659	0.99892893291731
303	1.494	0.998927473049194	0.999984451909797	0.999985839469414	0.997896036511768	0.99978178282998	0.99364385567941	0.99750523382068	0.999891436872374	0.999862908463168	0.999957104909312	0.998878621147442	0.999413489422962
304	1.392	0.977726426684402	0.999452944421905	0.982622405487373	0.989229047646268	0.993274767764554	0.950105514809273	0.956269367120131	0.979854564846191	0.91915879154852	0.993245009569911	0.950601235389044	0.955903825503995
305	1.299	0.928330032435706	0.98712182899183	0.979016614907377	0.969574447144216	0.970762002118106	0.917287198383623	0.905498993117853	0.961430848670869	0.988049638711682	0.993080281588451	0.920973601559096	0.978468265899066
306	1.404	0.98163376592909	0.993931551557236	0.999296254243064	0.981938757208772	0.995462008302108	0.906463879389336	0.97570101451912	0.982444457663855	0.987610904767962	0.99787822387	0.99711336298385	0.998314825089868
307	1.297	0.968178441612947	0.98882661034439	0.979916580243785	0.950956668601303	0.982864115099733	0.811090443840146	0.914934188598212	0.97503313442301	0.98976303261791	0.991807933131709	0.986016745322665	0.989143588443961
308	1.39	0.959065736660904	0.980671219796999	0.916126615087697	0.986202315165352	0.989570692349903	0.929676288863413	0.971800251204027	0.996479829075936	0.998636081001704	0.999725620701621	0.964235285242972	0.985100413676724
309	1.344	0.991122624596242	0.992250337212921	0.982373061651244	0.913406537671549	0.96457880875752	0.948127890014703	0.96049009952951	0.977955958399442	0.948298935504548	0.989107352518497	0.970861969573999	0.98657217918776
310	1.262	0.910405867593281	0.918122519770259	0.956834133266966	0.9838996417757	0.991187020158015	0.890999383906256	0.931655197623229	0.973601150140968	0.95332367705744	0.979822387362348	0.995847703221357	0.999011316770833
311	1.465	0.992547358954711	0.996673473413458	0.997749519100947	0.992679397235968	0.999384857806507	0.98084741907869	0.989829626266042	0.998748313853481	0.980265418849292	0.998932506095702	0.977459222422735	0.990589500592165
312	1.272	0.960631148083233	0.96150186090435	0.847100056856607	0.868061686737449	0.939809083844644	0.935553048832263	0.958804180099314	0.994463790953899	0.992118590361197	0.993743633915203	0.987593125249536	0.990654816629839
313	1.411	0.993739066134235	0.99657493152689	0.991266495691733	0.964864318629276	0.989954220407934	0.956111818922595	0.953575717256472	0.997472374343438	0.975514065672165	0.992038836293255	0.933070734537996	0.989544898177278
314	1.479	0.992604385998457	0.999371091283149	0.999804250931136	0.994844531758029	0.999856960810416	0.993555393269532	0.974683030889592	0.999990468387231	0.994927376987426	0.999142255402676	0.993397266413826	0.998950978899155
315	1.366	0.975042313109185	0.984403732338005	0.971408868208019	0.974389355377011	0.991474152355448	0.881483866997669	0.97035656092299	0.999582058567331	0.967336029468801	0.975551671411491	0.94327867209734	0.992299689471853
316	1.409	0.992339873304449	0.99641944128495	0.9912709378152	0.976126699545244	0.993585704001181	0.946491482955414	0.966805451421552	0.977058435137915	0.973852232917912	0.980412532906221	0.987564978445966	0.993440206826726
317	1.419	0.988857713524037	0.998277978653104	0.999381747957047	0.997137477810264	0.999841490756875	0.884234441897294	0.968476599733334	0.999874312561158	0.988067581346866	0.999863943098005	0.982059434072158	0.99594204888944
318	1.309	0.924511195982461	0.960952955173899	0.970559695322499	0.979086382477285	0.983539313790253	0.84825099905039	0.968795610329273	0.994119034450646	0.978855419158728	0.989954321929651	0.984881218719187	0.996329200552018
319	1.33	0.945780239878293	0.959271169313625	0.979744377942818	0.979617592598852	0.98420788558528	0.901426606231868	0.976836819038122	0.98348656899256	0.978404130644837	0.995939931342373	0.938849852153645	0.988874437998357
320	1.423	0.97300369327251	0.998887769631999	0.998813203774795	0.988797443687938	0.998024536194355	0.904279792272738	0.984324231897645	0.998453628510683	0.994382148802231	0.999888024179729	0.991685558346598	0.997361173521559
321	1.289	0.95311280045874	0.9667218210908	0.991791957123212	0.963187638419994	0.966851732803947	0.825521090553178	0.972150273686131	0.984600793805766	0.978753991594752	0.983077571088572	0.994392914257916	0.999344941655259
322	1.285	0.931632811005263	0.949719268546179	0.989258480721324	0.969544020891574	0.984751342501657	0.917364425987327	0.948911795418054	0.952081231474667	0.97418366497277	0.980202134169261	0.938989905458407	0.988678017987005
323	1.283	0.946274140041663	0.967397985356159	0.900364543971882	0.976165727554712	0.990887678475914	0.88172205679139	0.936887468873171	0.964932652405265	0.960869062260271	0.961187361793192	0.92015883951386	0.944439706242923
324	1.394	0.983142981702318	0.991584474794373	0.921308225906963	0.992828560968136	0.995600428195339	0.933941268285466	0.927295575063053	0.987155494511294	0.964180643396311	0.98578057416995	0.981571310355163	0.984492219552936
325	1.348	0.942194140202885	0.970500736289266	0.979348318626365	0.950299647829733	0.994899620902871	0.925189065334777	0.949724367972629	0.999761957070177	0.930425421283449	0.971984928347205	0.994503153780892	0.995423710050663
326	1.266	0.981920503787682	0.982927094463685	0.998517791683664	0.853783171996648	0.978657923559262	0.843178047823838	0.896130690721992	0.983213346854821	0.959488233016937	0.987095878876393	0.935857377300216	0.994271271136748
327	1.401	0.983840042339848	0.983864197361572	0.957723034585575	0.971926818098238	0.997008227316731	0.950361601462229	0.960976010721898	0.979411109212504	0.964431963641357	0.99328655852856	0.994106396499711	0.997231837245593
328	1.31	0.94497493774146	0.985558771098301	0.987889974358635	0.948184139004649	0.952950266509143	0.888612648482747	0.988156176363354	0.993468662962352	0.931417311112412	0.981161972511534	0.963587899740679	0.984465972007891
329	1.284	0.946234254761066	0.971216298394117	0.962987900989834	0.970239669292873	0.975234497761366	0.803122022066904	0.978579173584845	0.987684695194595	0.957166991192477	0.983961314299625	0.953196849517756	0.980814964457346
330	1.412	0.991947124393159	0.998321169036756	0.979991731280057	0.954087655905232	0.988270255778835	0.9467568261359	0.993494608710196	0.994828026908864	0.916779328825802	0.994293353892867	0.973285649634332	0.996125862997219
331	1.291	0.943764208264843	0.980766878537598	0.961176370971691	0.869537658771137	0.992400645620772	0.932545670429664	0.916307174359649	0.988644485036649	0.909384336755321	0.923223067402764	0.959829953844674	0.984833560251761
332	1.306	0.952571619724877	0.96950980900873	0.97463122667572	0.986705679104688	0.999136414362476	0.87842247288773	0.929668771937422	0.943458443743181	0.990006378096123	0.994165101135205	0.963373290876592	0.965604423713045
333	1.327	0.973402992366655	0.99748081279875	0.998077456439093	0.961558729276311	0.978297042894453	0.80459043084026	0.961340996068162	0.985792531047902	0.984266015040921	0.989773464921755	0.993606304289504	0.99991726152141
334	1.402	0.969986454489262	0.974013240610134	0.999608106156911	0.981567375108533	0.988244322371619	0.944974890074235	0.984835096285934	0.997983480577999	0.993666720714415	0.99643723969091	0.991321157215209	0.996291394390642
335	1.395	0.960874563570857	0.977655203389224	0.993049405802317	0.987135087813319	0.991939157374704	0.976436628195826	0.942619690702816	0.998342322573464	0.958886750857158	0.965676204200255	0.98883088344939	0.993495869459547
336	1.43	0.987540316496816	0.995909889612509	0.957702268279927	0.998210251940611	0.999905177730607	0.94595006823707	0.986344838646857	0.992305413474956	0.992911624687617	0.99390404861207	0.923914360182241	0.974485058537859
337	1.332	0.937113367120054	0.951986730947996	0.950870631986909	0.916623297904694	0.984045198948962	0.974233358660944	0.960630259473966	0.999366065644199	0.991457062127342	0.997267282270745	0.970067457912157	0.978363020892802
338	1.473	0.996346059090694	0.998299966841218	0.999679585852489	0.997507121151314	0.999535762237397	0.979431210097211	0.98852912320391	0.999848271769235	0.974524843973938	0.999487952399712	0.980683838800126	0.997311738631904
339	1.367	0.974046216940444	0.984196119978385	0.96456042469215	0.978773738724001	0.994641647891864	0.889207007995756	0.951810393234936	0.983844439639193	0.973339618091919	0.994221944072351	0.98157496091186	0.987949369241283
340	1.264	0.983083613069055	0.997343596685735	0.93953835275546	0.882739935013702	0.967935056219181	0.851986995487573	0.939755733528037	0.968575749916579	0.930520102298107	0.983363122497615	0.921327693089635	0.9343585301426
341	1.495	0.99922195306932	0.999802463762111	0.999955979090275	0.997392113898655	0.999981164819305	0.997039812866764	0.997598088129242	0.999898400592696	0.999706832594393	0.999880560263095	0.998734767846783	0.999919837124395
342	1.428	0.970140786643269	0.999550404176569	0.999380878911569	0.982846791327896	0.998262361612777	0.942024003683669	0.95217344924932	0.998364761083212	0.996922189232616	0.999517926802621	0.992368413923719	0.99511188146385
343	1.476	0.988371028175061	0.999628172346417	0.999370133331543	0.998585775375485	0.999882880063742	0.981422777440293	0.983537281832271	0.999500933481518	0.989384435598523	0.999736442489074	0.995366908813919	0.999568730925929
344	1.406	0.979817804387789	0.986080518098458	0.993146850226027	0.952450689685293	0.99882812822907	0.952694019482908	0.987624522447315	0.998814616475827	0.968744760224479	0.974417676480846	0.967282241533903	0.991275214947133
345	1.397	0.980590804034117	0.995550962210545	0.995158320762805	0.975125124217856	0.998338761270679	0.927852693399203	0.95772594088761	0.986737782249611	0.963502489373792	0.990947275626382	0.946246074442249	0.98552593594027
346	1.304	0.924756298835617	0.998229308978384	0.976430060326678	0.922729853500509	0.924603399657133	0.934111229736708	0.992398341169954	0.998717357338856	0.909807309250714	0.983421826411932	0.991854659427448	0.995660641376104
347	1.318	0.967151685976595	0.998184244279787	0.995649968042809	0.932459864501396	0.980045892550195	0.911251817468994	0.921012569711673	0.9611540703982	0.976724692793249	0.992901619867789	0.924378982802101	0.96898385629404
348	1.461	0.983508958851118	0.999530670484041	0.998572939259181	0.997679852814144	0.998242148530597	0.975948382799249	0.96386743128916	0.999372371933101	0.991580951026984	0.999705405481693	0.987082201194057	0.999929140994396
349	1.444	0.987693274130275	0.999686572212805	0.998411574669483	0.967395190455966	0.999970083038104	0.949791486288425	0.988739623592942	0.999262414799583	0.98014613809108	0.998382091096756	0.99242543834359	0.995611476552481
350	1.263	0.975364371009213	0.998849146239998	0.987444528880582	0.932058023557786	0.942758362447983	0.857213992089849	0.93820573930282	0.957494798194846	0.921392923248154	0.996971676356325	0.949211192872401	0.962256945708752
351	1.297	0.938255590309539	0.974015337024075	0.992672516724895	0.953013388809372	0.974140987044475	0.942128392377136	0.943514669030477	0.947570291858375	0.937783579343382	0.97263148425495	0.957644780546689	0.985936547650762
352	1.313	0.913385770928054	0.96199289658	0.985516907634373	0.889877884962233	0.995008240728767	0.963826519448342	0.987719505401057	0.989467226353443	0.929262405928256	0.991278086605293	0.933291863917626	0.962357663667091
353	1.337	0.992675626105311	0.998888601643715	0.898450775866993	0.89454905127785	0.96155361608614	0.955580333662785	0.957284896625011	0.962652012139502	0.96558202296691	0.996257321892372	0.9863978520193	0.988719982099997
354	1.417	0.994153300161333	0.99669437816129	0.995730069681373	0.989923677184812	0.992729693339764	0.926096235795276	0.978908076191902	0.996812737675785	0.966238777852233	0.990622964896047	0.938368029687786	0.988509716510287
355	1.464	0.994254959024713	0.998146676572079	0.999888514317319	0.995625916974476	0.99993990388062	0.975633957156146	0.971298665061553	0.998846789182082	0.992318492207113	0.999502622705613	0.987686680988909	0.989189762986602
356	1.321	0.981883967470336	0.984260545050466	0.974611432229384	0.90797931180215	0.986486060178709	0.838820177946733	0.982424927512685	0.983988513200738	0.988404048182601	0.995845243382746	0.964273009014941	0.990093291994272
357	1.41	0.991886018330364	0.997002083437551	0.994500210108852	0.987806898227003	0.998244991063216	0.92200312297643	0.981939099689923	0.998819698731861	0.899671327401171	0.971184627286896	0.968216473575796	0.983353339413359
358	1.384	0.988301231840785	0.996644607121775	0.99199535690547	0.995745942364037	0.997666386239884	0.92903807038173	0.866659923192774	0.994190713428377	0.975907030198321	0.998532993673102	0.930139212953339	0.972193386661027
359	1.281	0.936694024224675	0.939622132667726	0.997156399250865	0.952484846237159	0.977221574435652	0.867445302849797	0.972994057752818	0.996117721372485	0.966928044155525	0.985284005927906	0.972338557640789	0.984047313065049
360	1.385	0.955537546156226	0.976120093725576	0.978275928300285	0.98252576695819	0.99204701691104	0.945256355424174	0.983370515498423	0.999317039219491	0.978706970119666	0.987902340589142	0.943581452014832	0.975935977744569
361	1.337	0.930955516848724	0.969007604246328	0.973660773130087	0.973473513265951	0.988139223195412	0.890352524541381	0.969966797437863	0.988395107558962	0.980456385915973	0.985257349695742	0.994777258698686	0.996461034359875
362	1.419	0.988534932796638	0.997980269258166	0.991884627209741	0.990531364907735	0.995718370346396	0.930437721702355	0.970399036696777	0.985182617239344	0.99610043095618	0.997754707313288	0.974695679483299	0.9792333302706
363	1.465	0.989248687456275	0.999103991787945	0.999429806376045	0.998904654697576	0.999849206246138	0.971053762830863	0.982093272863027	0.999910758158552	0.95977898519196	0.995875734904469	0.994546683123993	0.99948070017018
364	1.28	0.91969275629729	0.95934976173117	0.993444975136137	0.947603045186326	0.985310131181408	0.918203735102747	0.851525949114776	0.991849494640416	0.946102238310093	0.950548289910324	0.992694411828548	0.998264135623839
365	1.481	0.997313690396728	0.99979654511233	0.999002602914557	0.997651970545501	0.999431293178691	0.990985574400833	0.981863274895569	0.999555708292795	0.985547143994277	0.999902237099345	0.989773356776995	0.995419580605694
366	1.456	0.999212162466888	0.999549219032745	0.999442024156766	0.989688272637957	0.998528853149443	0.954251689602884	0.983717773761765	0.999617276596626	0.993324134748906	0.999979029882214	0.977036456888885	0.985876222564949
367	1.291	0.904351613034668	0.960093476352099	0.967213288317094	0.976127949993002	0.984586397520122	0.902117612319175	0.935241082392695	0.99253807595818	0.947259545486202	0.960707260487151	0.913006936123973	0.985426134190192
368	1.259	0.882137281635174	0.976788496333844	0.981560719464545	0.963784553136845	0.977404661816278	0.84299213014476	0.939561033909682	0.974845279322786	0.884541493500648	0.994734524576644	0.956186235667487	0.969702623023341
369	1.259	0.95755868879131	0.97440753841094	0.985277222011931	0.943308918827517	0.949992355435104	0.829034939522507	0.956430386390348	0.970527648354479	0.978959411522509	0.988719160607561	0.952371902640755	0.997534211821845
370	1.274	0.888396060602837	0.963722055737007	0.990948583227968	0.979692213597325	0.980618451099186	0.932257345775895	0.945565856819376	0.955624508807119	0.92869761353562	0.946439175279842	0.968501563592655	0.96910707211394
371	1.266	0.933193914590748	0.935818711928409	0.961667029680262	0.972890258548061	0.984244895804873	0.854004145546501	0.899834236721891	0.989219447714508	0.972425594588177	0.991168566819324	0.989281636857612	0.992003660621842
372	1.359	0.959009086109775	0.973621571691482	0.994984712487506	0.974573508856558	0.992697868415895	0.892162470645377	0.974976030655519	0.997385936770687	0.913544710753673	0.989137354213517	0.985625775471389	0.996465540531665
373	1.382	0.987164280319796	0.99511423072637	0.932112240955816	0.990754646014756	0.992148843465844	0.967953816842242	0.935430672319106	0.953438975036117	0.980444102207885	0.985131586433032	0.944105028380812	0.966602795389239
374	1.295	0.971063077978792	0.986905022906877	0.979628923752344	0.930299119860864	0.953704509991229	0.837002551761601	0.970273623312168	0.981644354364991	0.979300954428939	0.999190434641258	0.993637775589968	0.995024773436784
375	1.414	0.933628367584165	0.999679570281658	0.999379060502722	0.971810010046653	0.99985658035284	0.936450002053	0.98852743823038	0.999483091155321	0.956885204371187	0.996616917675791	0.9962010329234	0.999277803900026
376	1.298	0.946202748233175	0.993365535722224	0.935404029250525	0.973154745329937	0.99060498750046	0.817587578314862	0.904154016249412	0.981189060863588	0.935177304165362	0.963263129323554	0.943059370417397	0.995356247693694
377	1.31	0.899061171833473	0.982801843514004	0.977471451901349	0.984585134538691	0.99860929391457	0.897143786791075	0.954392348241703	0.955644946252743	0.959064851813175	0.969826535150426	0.947037498797836	0.977498938571675
378	1.456	0.995451716105639	0.999668860580471	0.995458494347331	0.995507704482219	0.999390316808069	0.960938432454792	0.978958162163656	0.997292916289092	0.988977322490677	0.999064076175659	0.97975111541166	0.983701622219288
379	1.264	0.93656175225221	0.982850314666746	0.98437753672429	0.874916955537924	0.957050154397913	0.897861524379606	0.965333006605919	0.973274129003452	0.932109355299949	0.966442065364986	0.953894681102623	0.995475595358969
380	1.358	0.985235931916135	0.990098528943427	0.99808926256322	0.92128920871819	0.969592363055773	0.916720873522901	0.998339094326856	0.99969013501536	0.950065750740394	0.969885259884185	0.978922856973381	0.993865383012049
381	1.488	0.998017092747925	0.998907980240689	0.996237589706278	0.999205403376434	0.999465269403642	0.991636868963838	0.997624781199038	0.999917473267994	0.987925690908839	0.998317332750961	0.99306445746313	0.999747946542292
382	1.326	0.992152856896852	0.993830482274084	0.978297236178551	0.927860126292551	0.986553297238677	0.937122916938102	0.894589675560093	0.938246679628155	0.967259927076255	0.995442543799722	0.972603262706073	0.985531598784122
383	1.312	0.902261791928435	0.977635595155661	0.924141873984534	0.987828503962507	0.98958047880519	0.8979753492885	0.965117706694825	0.969199518500928	0.912413683924022	0.967859213168114	0.984250228389528	0.992890405723678
384	1.28	0.988788102526406	0.996862742144703	0.998282588560987	0.954926168228567	0.989952880761026	0.745186730280737	0.961676826180447	0.962676715121945	0.956570288695185	0.966219128832276	0.918786525557792	0.98319950702304
385	1.471	0.98632426441377	0.999458269456878	0.999812851852372	0.99901342226023	0.999871228991466	0.969476333372571	0.993483204580611	0.998712279508659	0.997319086022892	0.999035298887741	0.994507913881933	0.995280292069928
386	1.299	0.965648154155919	0.976057239915409	0.994325390431168	0.968016235503042	0.971239040485627	0.901525179701457	0.850640117043349	0.978609230333064	0.984918512171848	0.989844322686722	0.951736243864587	0.992421272152493
387	1.407	0.997082008406036	0.997120009960029	0.99525874662918	0.95668872780137	0.995874952046335	0.93740764646133	0.984597223708804	0.98666835806332	0.936094103513348	0.989640227591699	0.97669911297317	0.980472038219925
388	1.359	0.991688671495169	0.991726148212924	0.980439573668873	0.98622228873816	0.994778226697794	0.885425170486998	0.940062022469087	0.97093087822914	0.9629470979454	0.985135832882023	0.955092510945148	0.973327108454731
389	1.399	0.959128919163057	0.993197129627808	0.984377827689123	0.983289290449698	0.991155633626034	0.962420195889764	0.985290799201551	0.988422540811818	0.93094227237463	0.952057091984283	0.988341047200125	0.996467935467256
390	1.318	0.950720653961236	0.979454763901997	0.993445692564148	0.948353197822004	0.973776567454064	0.882860150404656	0.975324595360734	0.976047784592522	0.941562537308801	0.991725473197387	0.986507307502886	0.996167471582664
391	1.481	0.997337203310356	0.99890279154089	0.999262079419665	0.999499602566052	0.999941505893198	0.979171918857497	0.987364347463266	0.999929944984776	0.997298726726274	0.998747428070713	0.995543587932897	0.999814533678684
392	1.35	0.947592670603041	0.993692585552551	0.923399467388558	0.956320010067888	0.996559399016462	0.906254459186661	0.971441075225697	0.972527693069634	0.889737635474319	0.980932412653708	0.980037817129743	0.993188385443344
393	1.428	0.992248876307139	0.999019942331965	0.999304114383773	0.97952376351921	0.999251121935509	0.907483720982876	0.973490636116356	0.999565554621842	0.99301500015286	0.99943652842542	0.988960502479512	0.999193834263661
394	1.269	0.905762887875633	0.965830809174705	0.92936458723589	0.961586154038291	0.968452697831378	0.940959971843561	0.853567233150402	0.985891114815755	0.965229217426062	0.995798838423613	0.926027236479239	0.956763603496835
395	1.329	0.955809539695055	0.993072376011364	0.984216280196785	0.896241215798555	0.989388881491344	0.857318462848781	0.974771671167879	0.994382499652801	0.967875900300926	0.973913383643647	0.992658594261391	0.997980860496824
396	1.421	0.947346797318208	0.99991522898141	0.999401538328972	0.948797745569199	0.998237552449686	0.972050235330519	0.970171689651166	0.999005378796252	0.982843150383955	0.997108603630877	0.991206654096117	0.998321184844182
397	1.488	0.998859503013814	0.999709708790201	0.998628089535394	0.999565146362259	0.999934012239064	0.989801499333668	0.995382202842672	0.998510701460451	0.990206300899156	0.999765174832357	0.994996209061133	0.998069065373914
398	1.462	0.982664482554855	0.999648349059151	0.999900461191031	0.991861515393948	0.999657455826397	0.965444121728659	0.996141169600684	0.999144799536121	0.995298255141041	0.999368483610262	0.981665553878816	0.993324820778538
399	1.431	0.994698539973565	0.999477873541338	0.999317226660841	0.975132641826322	0.999505613359869	0.95922735997794	0.929250487836048	0.998855856704062	0.969153859451293	0.997279081565836	0.984542897182876	0.988649668176485
400	1.323	0.952145415664017	0.981784633113335	0.98716230390623	0.951664633396224	0.983637031926824	0.935864363804214	0.901560229920958	0.964581255147165	0.951594718071477	0.982179705139414	0.986606794603506	0.989129856306527
401	1.443	0.983339882889255	0.999917593187037	0.99830404188752	0.977284044469856	0.996215859970742	0.958993117602762	0.985659819601644	0.999960823691067	0.996525406339852	0.999405424433459	0.959091668709734	0.989336818374688
402	1.478	0.999930853069782	0.999994605410152	0.999942498700893	0.989897124255882	0.999271084013081	0.991655036489816	0.99378923670621	0.999607234085627	0.970258910964176	0.999072148931316	0.984630269638023	0.991271271199734
403	1.302	0.970919401023554	0.98030903047467	0.935194934851133	0.919386979229978	0.969756983964438	0.850967632886976	0.974412045634249	0.990758571091583	0.996191578700963	0.998612516631185	0.960976183627204	0.961676864395591
404	1.478	0.996608951291441	0.999827775722263	0.999270926085311	0.99566903620044	0.999624209190788	0.974152344965512	0.998081796870023	0.998610057512303	0.982579568123453	0.999566995878418	0.998472345105228	0.999266145968839
405	1.306	0.979250525944558	0.985370670247096	0.984245100452376	0.951607558508722	0.956888151376873	0.863625559682908	0.957976189450071	0.972591029305442	0.959081132871241	0.98689541993017	0.985381394546447	0.998598150966065
406	1.304	0.982279139577927	0.996409995914883	0.989148293220889	0.89010626299418	0.972377884978592	0.91429694628925	0.940084246761656	0.954581771732459	0.98237378216897	0.983183001057647	0.970805856573811	0.972058366442355
407	1.289	0.963002061768992	0.972065505856565	0.985016635997936	0.948918940206238	0.999838092286757	0.789392481652935	0.971944486410473	0.976152972166021	0.938814845148391	0.966440791406624	0.982997307701487	0.984284441283194
408	1.321	0.953921941933357	0.954830668123765	0.996937560229487	0.990522906452688	0.996853041141378	0.839241695266272	0.977595495972404	0.988738632376426	0.971896678414924	0.994353219885529	0.968779877128706	0.982013874086986
409	1.354	0.979094907751928	0.986098970269794	0.975181466474251	0.950188058481413	0.994338314852399	0.947583804314811	0.94229279714529	0.962599377918583	0.9823363310996	0.993298387834688	0.942986935576623	0.955891398399537
410	1.402	0.987121502427603	0.993435877153512	0.99238330514746	0.988553090306313	0.991419088174222	0.921464591907473	0.969358105547674	0.995341097267463	0.967289575152438	0.977316704329304	0.942229033161559	0.995825380183132
411	1.331	0.893981467724206	0.938683088932763	0.975261550309716	0.991343502612843	0.996511302239754	0.951842177576968	0.994461659227422	0.996095585526304	0.966304767938115	0.979353329063786	0.941644995211854	0.986768778159536
412	1.385	0.973756951431379	0.998588377319304	0.952191007577955	0.96502198876713	0.991009838997502	0.886470406585435	0.978145860533729	0.989104995869286	0.980614589019072	0.997282847174107	0.975763654300176	0.995904560197839
413	1.452	0.995114549777208	0.99877567798539	0.999717464070143	0.992815424578577	0.999417906698454	0.942883311280092	0.98510926065562	0.999055784682464	0.989410954974519	0.999277290652173	0.977226527903765	0.99496359943075
414	1.43	0.970274448713008	0.997772484296687	0.99848578819702	0.994150438346518	0.999483729834173	0.934376192239436	0.970566424075992	0.999754096046013	0.9980582273386	0.99869801649753	0.971206562491309	0.988171246272033
415	1.394	0.995567265675424	0.9984276084364	0.929021725122249	0.979655859241074	0.988575891950002	0.912350803861441	0.969131754584129	0.973263048495266	0.991902815959434	0.995138392842827	0.980262642130434	0.985210125482948
416	1.279	0.940036193208887	0.944262189747148	0.988005857908251	0.982743281801402	0.985733085985295	0.871041027001745	0.959762754688261	0.978709498532872	0.949154112230431	0.975420911080603	0.947525599896571	0.957415997534417
417	1.429	0.963001806690531	0.998271277491388	0.984166579408669	0.985348090700941	0.996248308023393	0.948147739134129	0.996353042815323	0.998841579699792	0.984914262324013	0.993504957281763	0.969339213093209	0.984807159562765
418	1.321	0.936342860420892	0.964273014316342	0.941562397365642	0.973165138127569	0.998979268475961	0.851417293641544	0.912173362633765	0.998484100383185	0.982440416349029	0.993505919283853	0.993278202269305	0.998934701708074
419	1.421	0.992733552910252	0.995786530080137	0.971670153660165	0.987654813679438	0.98987614728551	0.928699468454946	0.969279030746774	0.996925949373303	0.959416447521101	0.993609254514072	0.996980943904361	0.998863355799736
420	1.408	0.980460058293776	0.998442259185743	0.974149316202731	0.997537656286696	0.998991180842021	0.935531288115888	0.974423180049071	0.985638963938532	0.912760722270181	0.991487204846116	0.935571172849818	0.979031335935182
421	1.434	0.997874983582614	0.999472395701436	0.999708220624268	0.948606768564104	0.999034970535162	0.943474604881674	0.972174590975307	0.997665292119363	0.996149806642866	0.999600108551843	0.999530281211929	0.99966525911333
422	1.344	0.955965036730829	0.978709523161593	0.987594220634746	0.960825442861857	0.980231437476103	0.935161409699069	0.973827363811546	0.978994116892651	0.946462344850544	0.995409511620762	0.925029891448648	0.976968383766036
423	1.332	0.962717363388683	0.983418759740718	0.946297645473881	0.898329642154544	0.991532743432114	0.89438329262863	0.966702501640855	0.98115066015952	0.982481921983249	0.995683990281197	0.963822458577347	0.99712517951308
424	1.391	0.977657364101649	0.988540556688882	0.936887729155321	0.972391684671942	0.985870382956499	0.964430851173736	0.973267732980927	0.993148918151198	0.938638092012824	0.992640974715309	0.94894390840622	0.963519139921738
425	1.458	0.985993495308268	0.999581791506241	0.999104854027514	0.99281966644136	0.999658015701626	0.960889366058908	0.974555778907559	0.998247336513718	0.997395107515195	0.998538062571998	0.993275579452203	0.999968271983427
426	1.257	0.883201830115169	0.996361676487706	0.978393415082591	0.926867843773556	0.960741346873515	0.838671690470859	0.867744284322967	0.994458216884417	0.982162307622413	0.993779859975628	0.967895237376795	0.996486471957075
427	1.29	0.981905054508314	0.992020265591902	0.879939831535601	0.96959448618082	0.979712013708099	0.832113276932656	0.873172817521076	0.96447550323135	0.960963672730201	0.987987682519005	0.969060744431707	0.977375628950032
428	1.355	0.971864364174666	0.995252021455389	0.952009978442665	0.929851076776069	0.986007291885972	0.895870038627932	0.985465786533848	0.991159533712577	0.944947547975023	0.982774353766081	0.951238330611587	0.985271484899337
429	1.455	0.987146857132995	0.996413309302972	0.999508155334845	0.986019958988834	0.998422144096164	0.967631971030943	0.978303124309773	0.999562533391591	0.995597292771608	0.999878022139081	0.992294598634058	0.99346741533384
430	1.411	0.974898234764668	0.991283908649122	0.994587766357316	0.962900665964184	0.978622498843204	0.973919747323149	0.982373131123945	0.991195454451687	0.972686408914245	0.997467116775213	0.99785943132895	0.997861859660825
431	1.296	0.944684871677141	0.947409869115872	0.980715200537189	0.978594834372956	0.981518573792672	0.922479738444001	0.9355414247492	0.961770185568416	0.971757998742938	0.984747391923451	0.967752600248015	0.982012199599426
432	1.287	0.968300919129659	0.983991212656725	0.997777310268683	0.955655646523139	0.990425551758493	0.815064918000911	0.968923244443817	0.976370909722457	0.903001296141146	0.921286983014498	0.927414806944909	0.980059905829399
433	1.419	0.979750639034367	0.998273385281851	0.991643488488917	0.991734062042239	0.998627077723279	0.918217357708647	0.983105816320136	0.990663359682659	0.970957186016753	0.98330756998677	0.991628740727987	0.993234650116812
434	1.331	0.922807262553463	0.988482323063345	0.990190702203054	0.952117223492676	0.973870927346708	0.939355987143841	0.945023398162262	0.973005702153563	0.962633551409621	0.984046360559966	0.980454280832209	0.999632786378543
435	1.379	0.934369848053723	0.976051047267592	0.963702661434225	0.99026035291943	0.9946154111728	0.920501332513553	0.955444544787721	0.997208688656877	0.99231420802784	0.995014397005608	0.998934946884449	0.999772317011251
436	1.317	0.961613116640952	0.994356494576505	0.951365380005419	0.989394707187992	0.997793666135413	0.802470196035117	0.889330837011682	0.980855235310512	0.980430476245759	0.990055434970882	0.965945936376771	0.986093645896536
437	1.28	0.927748591088323	0.976966985689575	0.987955043162537	0.930009872469995	0.947381225187938	0.920882298863856	0.938033628891943	0.981151165345036	0.97023761025856	0.977453846867861	0.968444937725621	0.994252224511865
438	1.264	0.877739192207964	0.928182107942807	0.961487528999763	0.991192446136119	0.994679849245898	0.851851996841839	0.976265053520562	0.989136260264719	0.967099792818798	0.996776630136747	0.961221796154046	0.967750527931257
439	1.424	0.989526979457453	0.998965807531132	0.999655079690472	0.949634928642192	0.998985682618185	0.936041518808693	0.976309058523858	0.999433911175831	0.995361740063393	0.99727070633307	0.977348371179812	0.994013494734663
440	1.315	0.996966995374134	0.9997486468435	0.921513244082029	0.885268098217567	0.986407095443528	0.830262806707841	0.903273578114511	0.994457515462564	0.994457708564197	0.997227882605173	0.973619264197351	0.987522867331404
441	1.294	0.95095909248737	0.985082728261463	0.990206876695368	0.973903655974485	0.981678057491387	0.908842775592427	0.883504281617639	0.931229377382283	0.968954390805569	0.99644800607279	0.975017576866028	0.979163546765665
442	1.294	0.915639964108043	0.974850087759704	0.993978741854016	0.956893198107308	0.987979310954469	0.825696936298758	0.962952573094969	0.9820124464658	0.981344088587683	0.995174188603709	0.969286970576846	0.99026270411341
443	1.34	0.940786472007475	0.996899926490053	0.997157663639422	0.966492681058927	0.982783456560238	0.918210087432618	0.95743400055321	0.962775497695227	0.992284658670385	0.99294036615821	0.899310752695636	0.984767884595998
444	1.259	0.930786168933577	0.94561996454591	0.9653308146218	0.90977005404023	0.925042843351857	0.94476380420756	0.967671144934451	0.999902023347407	0.987693228575967	0.991163433148597	0.977543467241399	0.997148630017103
445	1.471	0.998184567832484	0.99923654887423	0.998193357629876	0.997724282128117	0.999900535481194	0.967719761736461	0.996086836683612	0.999964212552433	0.964842787104439	0.998689946473962	0.987636287170936	0.995519246868048
446	1.384	0.985904415694158	0.994622162942625	0.916842404551483	0.967258389716829	0.988641572484097	0.905678261293255	0.937147623765162	0.998543466332872	0.980288355630566	0.990743368149626	0.978838055388175	0.991720664162574
447	1.485	0.99620143487591	0.999802902115878	0.999141386957185	0.99599017578579	0.999521682310845	0.988909467464759	0.995591679167704	0.999411099699353	0.995515969261438	0.999745793559704	0.989165458753571	0.999786630383821
448	1.308	0.981454708039141	0.982470661459606	0.992047687230996	0.916680282362914	0.982641751439451	0.924771358948149	0.859253422506146	0.979313238617478	0.980357832887846	0.992563761916933	0.958931779029008	0.966850663322289
449	1.316	0.954206606653221	0.961689943209538	0.960521082620129	0.95919877138466	0.987675777690288	0.861980104468552	0.972339595349879	0.986177957969097	0.97696947595739	0.994519211861285	0.972698063945487	0.985651541996288
450	1.472	0.995358918513599	0.998473781070062	0.999667607477379	0.989419893961399	0.996566371509589	0.990144922295125	0.981731395924512	0.999579361986158	0.997384790812998	0.997575601964034	0.983847806606835	0.998401695947707
451	1.416	0.994767498185582	0.996212457640469	0.962077554820587	0.990623010656525	0.993577089056748	0.931841596431855	0.962844395863522	0.980245886132832	0.994530742939558	0.999463619733245	0.980092748033008	0.986404585068443
452	1.26	0.934722961813397	0.967559840247311	0.942100978596492	0.927679298799333	0.949311627545375	0.929626038574604	0.90251939187145	0.952605082883665	0.997182426959213	0.998610546939932	0.989208884453654	0.99361533067512
453	1.46	0.984401881953529	0.999076257800191	0.999758111023298	0.990194202288914	0.996575000600932	0.9864080942874	0.974220498023488	0.999897379972273	0.989447355906016	0.99774473910254	0.978692533135347	0.993615319058244
454	1.445	0.987354416098853	0.997936348494132	0.998864796324348	0.991292181654421	0.99995741386574	0.933411224735385	0.984805173539449	0.996992434367317	0.995430733499186	0.998678592355805	0.987131083322434	0.998774959722997
455	1.325	0.982794948963389	0.983980682511864	0.9516649981276	0.942513868947259	0.970609158243403	0.853293782070721	0.983719261096011	0.988238425916539	0.973886451416976	0.984209870965982	0.974398625917656	0.990844626877836
456	1.289	0.940517017756794	0.974984559720056	0.929716688438788	0.978056965497565	0.999813609336166	0.778910266177507	0.947829348622371	0.973382572451752	0.964546667040479	0.988363493864106	0.981914358940305	0.989576818941904
457	1.318	0.925295000395677	0.986893527041279	0.984793975888386	0.954493583859768	0.989959433067511	0.894836959755721	0.952905366963485	0.959240918523134	0.951535118775207	0.978263140775454	0.994366085750509	0.99447473683144
458	1.494	0.99594108889189	0.999960877122167	0.99995655544952	0.99811111694091	0.999931381630472	0.99799413659121	0.998886730926682	0.999812268025502	0.994192758686871	0.999797640759479	0.999083881410381	0.999842503205912
459	1.406	0.999026954705407	0.999728532621218	0.971296031176944	0.963060592713299	0.98861783005484	0.975774291966547	0.944590297179745	0.995593906493329	0.919565496561618	0.987813749717209	0.927661525110541	0.975949247673404
460	1.289	0.944775977086928	0.984216334433915	0.998730671108085	0.917250249113751	0.962992755184321	0.933959871399802	0.906900111604069	0.955036357236219	0.991587920213885	0.993522607819059	0.987056429877319	0.987826060723163
461	1.34	0.992670666966122	0.999400367172719	0.986504248873415	0.9567200147031	0.959236407758864	0.896764787469327	0.978618506126232	0.991856381413353	0.986096732074498	0.991497557734147	0.914127977534261	0.936266124184037
462	1.482	0.992995427143873	0.999972617954383	0.998484624691345	0.998176095359766	0.999644602578682	0.982276757682005	0.991433439500304	0.999918911916999	0.997772467683397	0.999305868917156	0.995631558948697	0.999553583585844
463	1.268	0.958113184102547	0.963173907251481	0.994189747063738	0.943314207043651	0.955574372760119	0.87226388000148	0.946788203685136	0.998078867241592	0.850651013185381	0.956028594794006	0.976030160028875	0.978903516718256
464	1.366	0.961105158819945	0.992699085848483	0.918893900349782	0.974495172277234	0.9837690582013	0.890049395228872	0.985481284396104	0.992826188560737	0.98987520118076	0.99213223938947	0.919515774219079	0.983256098295898
465	1.405	0.969917132849542	0.992366333992175	0.996207566795702	0.991169328201779	0.992791172749909	0.942981338734237	0.940651995800902	0.998114437970198	0.993009773016631	0.994215010705129	0.96170200390055	0.98185598329939
466	1.279	0.961116899529647	0.997092624801841	0.98643852074116	0.910586553718184	0.93491151522924	0.819133164509403	0.987179962643895	0.999320088953997	0.978789856727112	0.985959948763585	0.983117363808615	0.992365955973559
467	1.342	0.921972063203743	0.98296750061318	0.995909748362795	0.936455907853905	0.998753870252104	0.881833827914812	0.972320999803289	0.998029205723706	0.919788015228294	0.990344205956503	0.986403745538351	0.995232871369025
468	1.288	0.929624366189473	0.98829319022855	0.976741625018836	0.949577935555612	0.968798914465113	0.871572341359737	0.942217675409397	0.978652391555342	0.946163944806848	0.969455971171795	0.920790949379864	0.988160088959683
469	1.365	0.970012078133681	0.995956181823508	0.997362141686894	0.986200107715076	0.99650191832075	0.871601575085628	0.907584018731752	0.993437112085388	0.953629204258629	0.99424595622684	0.961868647135731	0.993013285627656
470	1.426	0.988970319041297	0.997638462826653	0.999723323490591	0.967513033646285	0.998945407930293	0.920327474448265	0.972486972544304	0.999819974909763	0.998055773251459	0.999705464338221	0.991136809121209	0.998472815128066
471	1.425	0.984474449637987	0.99774909434374	0.980879869813486	0.991623816196105	0.999627017728913	0.938627756761441	0.985965771528769	0.993928711254257	0.938498452820063	0.990459717000126	0.967668323536243	0.980863333546446
472	1.419	0.980618970049622	0.999457235728916	0.998662733755356	0.98977933510767	0.998559920519683	0.90871948904877	0.949748902850161	0.99993565851945	0.993600563722922	0.999951674161226	0.982638049838967	0.995955232701352
473	1.461	0.98714146458644	0.999376975977475	0.999996933195216	0.99761023785115	0.998821666857274	0.969547750006905	0.978895214675248	0.999377672170958	0.996170360048659	0.999892449120659	0.95874169641845	0.998995996382785
474	1.385	0.971898389090933	0.991893757661974	0.958113828910303	0.97686943834786	0.988333243555391	0.908048841117367	0.977387088492079	0.993293781019344	0.994049882250496	0.99866075660171	0.946288499084206	0.976322610960083
475	1.479	0.999255400871903	0.999533822610139	0.999826811086017	0.995523271526427	0.998372582088286	0.980177146974939	0.994718809378163	0.999711867428231	0.990879268376936	0.998797508269464	0.980423659397441	0.999689277617998
476	1.392	0.997574987837007	0.999976354974109	0.982190166744357	0.988140766043488	0.991015834366628	0.942993230388331	0.938577528480077	0.962690639122359	0.957146963178703	0.977849278973415	0.970392758642713	0.991213272909799
477	1.457	0.989917445333418	0.999207882850418	0.999862647226082	0.994836353437971	0.997955529051226	0.963866505138422	0.986389175412544	0.999181792824818	0.994354076959169	0.999340347944286	0.97160490030196	0.985309834443003
478	1.468	0.993916816004466	0.9999346557959	0.998251393525779	0.997454431291272	0.999126151133115	0.966393001560004	0.99442045773414	0.999111146866665	0.97213307360119	0.999650759918273	0.990949138555767	0.994011631760262
479	1.432	0.979964247277872	0.999077671474835	0.996642608346991	0.96199607002549	0.998832210073975	0.942800568603725	0.992308314303617	0.99926134170815	0.993019121348619	0.995608110449189	0.979079777833096	0.990937952255864
480	1.46	0.996206884714512	0.99876282340991	0.999792455765899	0.981868434362005	0.998277174604839	0.958114884816156	0.992887333939263	0.999328726259342	0.994309616862788	0.999780765650126	0.992245986393413	0.997254857898901
481	1.488	0.997374938044651	0.999662284881869	0.999763706860129	0.995319588023723	0.999662280773764	0.997330513621597	0.994429588087167	0.998551052326402	0.990530482914132	0.99807829024937	0.993511922298314	0.999917824708432
482	1.49	0.999181717687409	0.999777588843649	0.999944730004467	0.99887222557548	0.99995794064971	0.98625021315651	0.998225007755804	0.99992600304262	0.999333774433602	0.999899125621918	0.997345379650043	0.999308409963171
483	1.298	0.937799848177279	0.985547281670648	0.944034097205509	0.95794776358252	0.991692621995232	0.859952594442752	0.936150345580599	0.984173983843637	0.922350126425678	0.944621917922384	0.899921777058266	0.985982487448518
484	1.264	0.918621325391326	0.98516661853683	0.971386293921728	0.94533213232239	0.981513184172321	0.82748051993952	0.873006518100364	0.987664256651946	0.962458685785117	0.966299433303135	0.970029140668841	0.970309995123753
485	1.294	0.919241786882199	0.95942535961706	0.976405739194713	0.933590339500354	0.964101869609202	0.934701427165932	0.980886003101505	0.99368640567524	0.866712829590435	0.990819463506757	0.942901704932182	0.996589690103955
486	1.275	0.963524460158032	0.984617355906459	0.99207696221739	0.887176665423914	0.919955217860185	0.930783044433189	0.990368213398643	0.990737598780851	0.983151929156155	0.983577059687582	0.955453189463584	0.963790231357476
487	1.484	0.997341392983032	0.999427317347852	0.998162935092731	0.998454422883659	0.999082408870945	0.985770763437545	0.993565645806258	0.999018321352206	0.998246500468227	0.999650340466155	0.994785670495022	0.997326816006343
488	1.419	0.950334588318498	0.993306703860013	0.985691528970926	0.981767139910545	0.995978670519046	0.973695195013272	0.988169341451494	0.999122846853686	0.905291492750267	0.985744025922722	0.979301912317619	0.998052504411669
489	1.375	0.986258114596434	0.989268326078061	0.953858487353233	0.980754601802481	0.999633042667659	0.89785073877334	0.935213971758196	0.979614312115735	0.967295798037237	0.990238984988552	0.97431223608497	0.987395835546969
490	1.338	0.929616688293087	0.969390795279634	0.995559503052006	0.970496146231348	0.980181350942238	0.910059650091298	0.978010798592319	0.995853633472821	0.992235649760817	0.994775138095844	0.953314596763745	0.980704029978828
491	1.328	0.964512232962496	0.985865563510494	0.931284767940005	0.936889976032891	0.955179374626993	0.942912778663633	0.941079343463253	0.97971427611779	0.979230903199605	0.996201192784709	0.971031275002179	0.992407709938716
492	1.483	0.99629016781117	0.999946791386239	0.999794171350642	0.998900427654355	0.999602590512412	0.982607423411487	0.996961082756367	0.99944645600896	0.981804510333502	0.999605143019317	0.997183517098487	0.999202516984199
493	1.323	0.940393675440596	0.964162052758832	0.976339336969617	0.956176314274353	0.981600949977321	0.8732537632999	0.989803116065202	0.994296672675042	0.984029547669979	0.992182150179876	0.961036237884109	0.996373928308571
494	1.367	0.980017873076181	0.995788605340346	0.99591801556163	0.989200281682304	0.998371015215506	0.897379583751019	0.971880431219075	0.972665464347901	0.943749347587739	0.946192826099756	0.966938324196841	0.971392531489464
495	1.447	0.986978888469675	0.99744463945036	0.999377198628083	0.99782980851284	0.999722854091337	0.940500874255078	0.972997321457748	0.999858966450962	0.997910984365346	0.998871009259326	0.973926234489183	0.997861149712229
496	1.465	0.988561781134917	0.999779832991836	0.998095443850133	0.99535440693104	0.999333491365241	0.975346181323941	0.985505797598452	0.999726414785202	0.964633725336702	0.998676744021551	0.985730663902192	0.997022587290548
497	1.449	0.994852443620845	0.999415549854763	0.999936701578399	0.97090541199101	0.998260247615596	0.97096141199189	0.95895862786229	0.999546029148398	0.978594141180325	0.999808216620437	0.997096844316547	0.998186086011013
498	1.453	0.984395672059497	0.99673108434549	0.999411309154955	0.974626120310254	0.999881686316621	0.972710871228956	0.995222751794561	0.998491579266285	0.997117826511117	0.999243404022481	0.960530021537387	0.996658813537791
499	1.447	0.975676073594017	0.999770930602373	0.999948219858672	0.976021775685711	0.999113123466968	0.960514520021898	0.990279466923728	0.996469910265536	0.997233392542397	0.998219469002747	0.985328969472798	0.998938790629057
500	1.424	0.997140753291734	0.999052427434463	0.976736732573292	0.994795285883955	0.995601790948126	0.911437834533594	0.980004789952874	0.994951043965647	0.980680865577907	0.99162666189253	0.978325519837377	0.985879742287778
501	1.332	0.931472872488789	0.979629915006158	0.99411542043156	0.947765816614899	0.999601483569733	0.919459546464779	0.951492099439961	0.981677793410885	0.969000489708102	0.982452875695845	0.926294942427855	0.961225237269056
502	1.462	0.969594362502923	0.999519635837074	0.999144495642216	0.995987911395624	0.997014292590032	0.985049779965434	0.991840273889751	0.999946318121669	0.991693872135445	0.998689301561596	0.980178068746177	0.992527778079552
503	1.355	0.976359776035244	0.982308423008234	0.976701072067354	0.971403364373851	0.975366449849682	0.923389340233397	0.971560141080387	0.986635032572387	0.968278303193459	0.975446633211022	0.939423149211351	0.983687308695692
504	1.462	0.994386719294178	0.999560632585671	0.997887065077316	0.99877748106764	0.998944504207941	0.953433877018806	0.978087736379385	0.99980492589249	0.99883747319685	0.999736876563436	0.983050103911579	0.999154918290448
505	1.385	0.993780463043788	0.994353407694304	0.987725792668362	0.98470247632568	0.99783197488852	0.914300567034021	0.920189713630574	0.971617302862203	0.976398363644718	0.992210310442965	0.978158186667964	0.993934258013987
506	1.486	0.995639878366307	0.999877758421485	0.999271229538691	0.996015540012854	0.999428480337734	0.992234743828136	0.992537557522162	0.999966005193801	0.993663513131378	0.999959067733729	0.991856888950004	0.999319193876925
507	1.255	0.807530520843458	0.986764321650109	0.993705693012151	0.998638661507795	0.999771897353344	0.882824910455516	0.887561918955675	0.929223770076712	0.964657489349468	0.99162884262445	0.988780869176897	0.997453019836912
508	1.452	0.994782816608937	0.997591531494688	0.998405114183113	0.997065534695611	0.999642063855264	0.946136293830555	0.981684032674505	0.999194211852056	0.99247452883027	0.998400073451957	0.968244194581166	0.995694134303582
509	1.283	0.953363342323928	0.964466719712387	0.999006224332884	0.945475671331499	0.957545824506605	0.899874995159319	0.928728064036827	0.975534476168296	0.9741910182168	0.99943512871774	0.97695334062181	0.981268538994462
510	1.266	0.903142555289404	0.955899338817764	0.96250245526183	0.933717660214021	0.96186118557247	0.908073991024813	0.949126182918245	0.988229917483247	0.96110970077094	0.965097850971079	0.989235756050466	0.99646594639671
511	1.489	0.994368089627562	0.999215510996156	0.997440097665839	0.995479265529572	0.999981621631142	0.995920601555303	0.994126420030827	0.999973312371784	0.997169704390736	0.99986019403202	0.995183100182931	0.999773569234934
512	1.41	0.967100603464382	0.973834604734691	0.981029534501437	0.982628264540828	0.995167539273981	0.966384821774287	0.986826905839288	0.995753758740354	0.985730280987118	0.999952536050791	0.960871733886088	0.986968956109233
513	1.293	0.978184818405969	0.985217314034975	0.894484999394882	0.940181888780162	0.993275380190708	0.790572983495896	0.959547132177398	0.961820176596309	0.981358514847708	0.985347760880392	0.975463222179185	0.990144373659332
514	1.397	0.977677639127567	0.984940058424474	0.995950989624177	0.974051647738809	0.997691287108826	0.915693156147727	0.981411908323342	0.987560108210923	0.991469023744364	0.994675003904923	0.973953066219902	0.995417839737812
515	1.481	0.995836506934026	0.999666664518213	0.995604963425393	0.999260383981645	0.999670148433768	0.978133958073479	0.992550959118413	0.999240994806937	0.996156026097191	0.99897677249617	0.99543553404626	0.999977763496835
516	1.482	0.994367889045849	0.999992664115947	0.999814165774203	0.998263915435388	0.999077195028083	0.98539981477918	0.987566786339511	0.999847413296914	0.998056002009068	0.999567176229712	0.991954962479907	0.999644186302497
517	1.353	0.966919660834869	0.977897600782235	0.999636543685814	0.970142631025437	0.971140385034007	0.951002191927954	0.968793965019934	0.973470728496884	0.991970127871343	0.995962533588113	0.964474054453237	0.971292667681417
518	1.429	0.98682165506833	0.998195581929391	0.999013782652555	0.971121015916608	0.998808717596133	0.921103459678358	0.974147869973194	0.999759018660515	0.996824155924313	0.999701649236377	0.994296589729743	0.999944079773959
519	1.337	0.99225102432731	0.99350923888655	0.988153347674255	0.96201679184538	0.979610134486651	0.929651405083982	0.914984821574979	0.956131223754771	0.923802910627496	0.964630287865156	0.96940734460072	0.98840832796436
520	1.451	0.995918966657465	0.999664421689236	0.99775078430418	0.979047388546177	0.999732172914723	0.953020518692381	0.966731207079433	0.999793518266437	0.992049690779242	0.99988382977095	0.992579783441926	0.99962060476199
521	1.437	0.997990287705814	0.998174541148534	0.997578016098743	0.996134288868441	0.997079338803326	0.934443615303839	0.966962545291764	0.999581468346887	0.966491940347927	0.999732258318291	0.982016304009036	0.985319378229027
522	1.382	0.963805759355185	0.996333893996011	0.995542847437842	0.925288226146292	0.996937915029872	0.9331747535598	0.983989412556645	0.987868725634542	0.989799259461188	0.993668230963278	0.96159203796648	0.975794670028272
523	1.398	0.96963268594329	0.989453730550516	0.989388582345883	0.965492995026447	0.999060538187983	0.956874823823645	0.978280793186688	0.984364299998408	0.983315327840593	0.990015976572282	0.93807635414137	0.973729936970985
524	1.477	0.999695191255617	0.999952222641981	0.99934369783748	0.998514448742031	0.999753461602418	0.966618091725111	0.98834305059891	0.999924141251924	0.994349511966144	0.999788342896458	0.997714179288808	0.999580115454477
525	1.435	0.972980810458882	0.999727852560317	0.99812153241589	0.991379026960118	0.997302873684687	0.959661663517341	0.959194313127498	0.9978955279618	0.997590193037884	0.999691759289975	0.962821007261159	0.985146148492893
526	1.284	0.913526914263479	0.989806319892964	0.950868578892603	0.981611265660366	0.991537073991956	0.859579585960975	0.812108981843969	0.973361591183716	0.972247514014795	0.977870322495529	0.983126429636141	0.997163430399833
527	1.377	0.977356414943695	0.995544907940475	0.939295361603559	0.944220681692007	0.99183711307385	0.945101203524785	0.945417152158861	0.991024934762527	0.991267237900227	0.991752271680265	0.92496227166142	0.964389092618815
528	1.275	0.967660997048109	0.97225664152205	0.98747158943375	0.917428795647039	0.994586235208242	0.892036162440506	0.906142463910613	0.917688817886879	0.99147506851736	0.995468834422573	0.990041682632053	0.992313306481321
529	1.257	0.860465682559814	0.941790630147885	0.99901390149147	0.941682037949654	0.95070200136982	0.958524921388084	0.935076671649413	0.996294871966485	0.992069628234225	0.994098727481614	0.97700322699152	0.991966784662653
530	1.33	0.978884951365664	0.988346115504351	0.983428432583121	0.957338714365512	0.970212245417704	0.824628368563081	0.986512596829546	0.992452149915404	0.979138846133052	0.998602762888355	0.985952491349685	0.990442624396066
531	1.451	0.996417343523624	0.999620598667584	0.99955842926392	0.967734288816247	0.998912498971104	0.958312516110628	0.982054515706598	0.999403787302765	0.987912838952918	0.998424385919485	0.994981358742114	0.99926810076115
532	1.36	0.960113773937424	0.990192865964448	0.936865778684313	0.970946577701919	0.987309012586736	0.910371573567212	0.968465977321172	0.977678767010271	0.965522600090105	0.988030455895857	0.959971269741111	0.984339032298413
533	1.462	0.996866242208406	0.999992832729606	0.996872258961137	0.997576164063492	0.999966995148922	0.944283700883941	0.987980086466447	0.999727604841786	0.998026855447051	0.998763326203416	0.992912513725419	0.993671033579052
534	1.485	0.99652838817012	0.999734644029667	0.99971348004588	0.994528815740838	0.999800615219243	0.989558439178987	0.994298678686951	0.999613692635062	0.995953448237642	0.999767128908715	0.992225132516501	0.998020172007416
535	1.47	0.991359862286027	0.999599199385246	0.999968424469925	0.995715982199268	0.998908760680139	0.966818397306649	0.997666653205656	0.999212769285399	0.990656627324308	0.997422797226042	0.987563258621029	0.998350988018555
536	1.286	0.938454879620798	0.99052425002661	0.950491807468726	0.99883222583339	0.999433940299104	0.7445918299929	0.899984535269318	0.979146688049248	0.960224077081059	0.980704661382973	0.983045619572793	0.9931712361667
537	1.47	0.987499717473545	0.998115005368452	0.997851464007025	0.99626599195098	0.99945332301103	0.97206485262426	0.993334916519487	0.999695785340254	0.986596708962395	0.999322884251656	0.995475211769433	0.999457482401481
538	1.461	0.992668043064293	0.999973083472529	0.998936348577218	0.981402925064186	0.999667864837816	0.97354384293682	0.970470445519903	0.999685661805548	0.987025909038211	0.997842044121193	0.998745669874056	0.998846776484611
539	1.432	0.984440938118608	0.999436376965981	0.999984684670512	0.983898886482959	0.994910811228001	0.924092088425768	0.988291492604404	0.999517455121918	0.991523970724266	0.999801950331111	0.976979463377629	0.995913152555643
540	1.476	0.990741463609315	0.997977762106102	0.999378208384615	0.997725320484995	0.999233892646956	0.986745052017989	0.987531048970355	0.999321377360088	0.976460721419617	0.99926892332184	0.996152261030724	0.99938250640886
541	1.267	0.915443104061452	0.934084218017796	0.937034720709851	0.991190849516685	0.999108069403026	0.826115925902068	0.987714129490285	0.993331990465541	0.955553665101846	0.958629387017353	0.936492954555566	0.964973271709089
542	1.426	0.97867871499895	0.995996149036157	0.995101855227764	0.99439629905458	0.997822387654135	0.944426843714817	0.941807297172588	0.99887356194062	0.98872994108602	0.992100496288725	0.978980231848342	0.995460452359849
543	1.47	0.993817611781925	0.999226055647985	0.999797070501492	0.990912918034512	0.999477619346648	0.964149202825651	0.994495271157213	0.999392944236688	0.995579319286141	0.998850888696621	0.997120565032238	0.999286351773152
544	1.451	0.979677173331957	0.997599658746346	0.999321391803482	0.996286384939641	0.999659138716423	0.969449791744633	0.955567451404109	0.998892419090072	0.995112054746505	0.999592328692018	0.989653076517801	0.993833378894298
545	1.367	0.977262435193398	0.979986860227339	0.993899233183142	0.956168181703304	0.998522263200371	0.959876590092073	0.949123429271287	0.949157826751464	0.9700344247519	0.984699432937273	0.990548564010118	0.997256202799313
546	1.304	0.952495933457259	0.986495370635486	0.954065635118454	0.959938342636321	0.964020317749624	0.83249163272019	0.972632060102401	0.980035862081812	0.967135291719512	0.997975045983514	0.984421810276442	0.998060717661915
547	1.306	0.902248460513874	0.999620043660596	0.999856909654263	0.92777880115188	0.986525174838315	0.872602882408637	0.942373825889467	0.985048648288136	0.993509087525105	0.99492292765104	0.924630180849311	0.960476473599543
548	1.32	0.982580544863299	0.990185849147996	0.953337252123602	0.94100986655073	0.993715794652424	0.907644898035295	0.887629451635352	0.966502208955486	0.968520514739334	0.983016735189147	0.935805571828768	0.956714651367715
549	1.406	0.979684894346301	0.99968288814066	0.969446828363536	0.972256758569311	0.998572568807807	0.93748257861524	0.971356247091014	0.989475921594051	0.978346861529098	0.982430882849506	0.948145556314885	0.973994290099627
550	1.318	0.937845830411049	0.998297839273915	0.977343073804094	0.9692436668065	0.992211059570368	0.774051883490975	0.958229829549956	0.996459259310969	0.980261338731611	0.989505448953482	0.93282709747551	0.99761053733017
551	1.267	0.920763828263599	0.954250863330738	0.971858192646039	0.939545838096372	0.975201469904387	0.842065896822601	0.946183084719268	0.994121084415096	0.979450398059583	0.993293318115465	0.981582131281658	0.982460660265395
552	1.49	0.999167007684633	0.999477724525225	0.998697106187739	0.998540428103954	0.999784505067444	0.990910265261108	0.998440701406144	0.999407957855195	0.992522551066524	0.998761737265637	0.994851637402107	0.997931265854003
553	1.293	0.954930207522429	0.984431804433773	0.974950310177241	0.953112033458881	0.974149501645332	0.772187116100411	0.966478980962433	0.999658297042205	0.93943619548635	0.990868814703313	0.985506315471722	0.999006108924459
554	1.407	0.992930380193231	0.994802866786352	0.993866864273633	0.968171777169116	0.986881883129441	0.918573850322791	0.982935461101677	0.992538892782482	0.975372294637821	0.992433603752754	0.995930531181413	0.998927713495172
555	1.36	0.970238288096402	0.99622109288209	0.989435887801547	0.93994067322016	0.981755513443847	0.91838017874407	0.956315844791837	0.994562637783376	0.970578703730145	0.986686563061976	0.950593863278738	0.971812065755498
556	1.416	0.975191927446767	0.998096623552779	0.983790067116568	0.97104288793598	0.997766806542225	0.929265902220216	0.993399264488253	0.993490558130642	0.975477679758561	0.994869107816089	0.974562519034552	0.982695729170536
557	1.423	0.988630622466526	0.999224609976885	0.996091628165096	0.944286624663848	0.997433045499137	0.968689663348292	0.9715024290842	0.997911075994257	0.940356904077341	0.981023915449723	0.979954637516766	0.997307448103837
558	1.293	0.900952338510588	0.99133508552342	0.995960891396376	0.896472950194827	0.959073631832898	0.946566261093314	0.917520445526982	0.980940413164178	0.984997241562101	0.997120532042895	0.98970321933451	0.994105053069345
559	1.375	0.962468163262927	0.999423643517349	0.997980160252468	0.976989274699983	0.996876680356433	0.872193145401462	0.970633435563516	0.987377902043664	0.948526564842323	0.98303276436011	0.979276156098711	0.995964186155695
560	1.272	0.920913557597457	0.955195053644445	0.989791471293766	0.958904175628183	0.971746662441536	0.890801480097374	0.913106221248186	0.981052107208979	0.95729437791641	0.980946759328987	0.983570284621315	0.989001395798392
561	1.404	0.977274130873956	0.993272054202483	0.995391741037685	0.974359331385565	0.987985717372394	0.948521460154659	0.987147801346059	0.989095250306344	0.987629176547872	0.988288075917924	0.950320424367181	0.981579433745798
562	1.45	0.988617264213416	0.996820863311231	0.999176392353104	0.996769738432442	0.998594276314949	0.965486944069638	0.956785237654704	0.999066095040723	0.979867335473839	0.999526648702955	0.984430692493373	0.996404042566812
563	1.288	0.898735715800562	0.934800522760348	0.973433520593741	0.982264357398534	0.995933795118084	0.914651539894841	0.960396133018273	0.975389840480017	0.966922112180033	0.970479466677817	0.950225023538901	0.991503803366004
564	1.403	0.992007312264467	0.997205764576723	0.984567180834433	0.979724864793278	0.997939069910156	0.938738474994231	0.922438957104356	0.972329802395887	0.997272649598288	0.999315779403782	0.989736070998695	0.991794413683874
565	1.423	0.985138828818548	0.995234352876015	0.989174149788022	0.991563677783947	0.996820627953558	0.948665314212938	0.977972213196559	0.978767538154694	0.952483116808599	0.989359395340584	0.997459538370214	0.998034468567475
566	1.29	0.965350473217996	0.991390512505653	0.989275798931825	0.879454564247949	0.950507011681957	0.962751483213441	0.951769700329918	0.951778547828131	0.964778844855283	0.982871318633883	0.964635459819935	0.982434627943978
567	1.36	0.949215158911982	0.977808019785151	0.977468659325057	0.985159662140485	0.996938247735705	0.916117609454672	0.981891619615721	0.991824965501165	0.895259632499937	0.974914382096143	0.955182418953684	0.976823046891728
568	1.355	0.995805351667253	0.99922414972279	0.995743856126842	0.993610964807867	0.994262406183242	0.870710426449975	0.927879299966415	0.95550763310425	0.956316892892741	0.977073162733054	0.977710427676463	0.988823522813891
569	1.256	0.908827386607582	0.994112820253586	0.90676952150652	0.968473344322732	0.985747481950052	0.868266081270485	0.848333404995756	0.923781773117736	0.995842319176451	0.996581277370675	0.946111153745889	0.991384063921049
570	1.421	0.993443760907051	0.997986825476221	0.980724085916222	0.9797196261979	0.995338079775509	0.931633180945544	0.994538133931315	0.999440695903379	0.921549213151963	0.966983029035422	0.990791010139377	0.99636160021728
571	1.286	0.935281993548605	0.976262435146021	0.992528673994045	0.948928440778061	0.966789548022588	0.837420147048833	0.965776809742129	0.987753590075196	0.980985952955147	0.985639424399223	0.9590260344879	0.990848661079513
572	1.496	0.999319566536906	0.999937579488288	0.999985814603498	0.999626041918105	0.999982707799424	0.996781317742633	0.998202378647294	0.999815246911144	0.998078769276031	0.999932892115118	0.999005689357977	0.999239024877189
573	1.269	0.983208758799512	0.994519739443904	0.987079015502786	0.936905182127698	0.963895697173263	0.848142784141418	0.92856755609345	0.957663504158779	0.953316051288532	0.982171778528865	0.929655652711948	0.938003250897262
574	1.402	0.975423787419379	0.998133668517775	0.997299080800335	0.994652734940971	0.999311141391495	0.899331245863346	0.960971938386629	0.991197134840531	0.972517448163137	0.991730739815282	0.965525152696297	0.98874176301883
575	1.439	0.984589101550916	0.999293387758725	0.997767344340048	0.995996775885363	0.999505498336642	0.931650790049697	0.958544397115463	0.999796995219261	0.995795434039033	0.998086324956087	0.991643933545237	0.995269582486981
576	1.486	0.998768561674718	0.999548374036282	0.999185834681958	0.999110570733127	0.999878307350426	0.989528829695626	0.983592650653043	0.999739204400421	0.998222836198796	0.99980045561922	0.995039287917318	0.99800577374978
577	1.284	0.862553883641336	0.97518895288978	0.965506812709211	0.974006039105326	0.986069521425784	0.850065237596234	0.965623050955639	0.970637636401155	0.994038860019781	0.999001935894242	0.973947509437561	0.99181207388553
578	1.393	0.956081873342576	0.985794994460269	0.990059796647249	0.988256720453272	0.999703283284988	0.938785565707945	0.958096499426405	0.989412985907938	0.970736565676516	0.978838863695292	0.96816791439552	0.993653877800053
579	1.266	0.902347194390866	0.953934812677134	0.988049202441529	0.930195943005054	0.955301580063685	0.962669719639713	0.927717217427822	0.977203547391274	0.965656310133207	0.970792761830276	0.981001525816839	0.991381593257034
580	1.402	0.961242398998985	0.976527496647096	0.977835647478018	0.984118874414596	0.987927134591692	0.955682377917445	0.998522045744829	0.999719904490688	0.978642560950067	0.99818778086631	0.928285924761858	0.999547513468947
581	1.443	0.961577517933942	0.999846361509131	0.999861484173633	0.987516415019933	0.997772191765747	0.97508993072053	0.981211068751284	0.997884424322551	0.96215030770596	0.999144904322289	0.987279948876916	0.989038967566285
582	1.261	0.912260478104907	0.980057288304212	0.979466731364716	0.890585076560778	0.960659000377395	0.933109773772701	0.870776356223033	0.987378615896552	0.967220502032912	0.976475166535372	0.961299841373646	0.981678687127409
583	1.353	0.928461144518294	0.984238742508788	0.992369219376411	0.960467066566378	0.980443694415556	0.905761063443732	0.992935874993759	0.995285079590377	0.985250636714669	0.998865640966774	0.961772715228431	0.98620879972208
584	1.425	0.986339857114593	0.998151381455488	0.990200009368569	0.990486268008802	0.998328846212143	0.940105696101033	0.966822640651913	0.982666696398345	0.969412515090702	0.99976242398573	0.988765337529943	0.990082199289896
585	1.352	0.982790187693104	0.99700272941603	0.991019016173774	0.95643038027245	0.999751678551067	0.903820474468516	0.834763972792092	0.992740683391893	0.930313359678865	0.984484101860899	0.983199525633704	0.988760462652441
586	1.256	0.887268701814855	0.961655455134323	0.992882030041279	0.983421439589125	0.993788266934493	0.871589706394346	0.806316141804186	0.978503442243822	0.968627246145962	0.972718006583277	0.982451340432725	0.996182653657402
587	1.404	0.978325375245812	0.985453868182358	0.981637714169211	0.974874425655175	0.995779206026462	0.967835909478079	0.945710082163927	0.981712215299337	0.988526684063376	0.9950003230287	0.977436242004126	0.989808682255237
588	1.273	0.882406942870668	0.946081848164113	0.953003155905098	0.923329746945937	0.964088363463645	0.955215877054167	0.967186433098018	0.991910011563526	0.9525525582182	0.978269357168731	0.986213276813517	0.9923230216862
589	1.469	0.991366578255895	0.998468826058345	0.999197242441477	0.995645753753938	0.998472025206362	0.974257062231531	0.983132731458683	0.999955785208862	0.983031191752324	0.99902470976291	0.99432460405868	0.999988519881798
590	1.487	0.999341304017144	0.99966921631551	0.999947424502237	0.998533290441336	0.99983216664573	0.988898530582503	0.992527680950576	0.999785257458507	0.980621163016558	0.999366165226908	0.999131401406314	0.999490357344736
591	1.268	0.965620181226804	0.992947926142242	0.964115897161835	0.946732423622827	0.946860547500925	0.834308645091206	0.94734229163137	0.967247186541138	0.966527357108944	0.979912181235444	0.959819990684012	0.980909068338627
592	1.464	0.995730326942746	0.999449818003165	0.999685156517868	0.981834134785338	0.999584222084973	0.964394208616068	0.985249823308772	0.999451396560572	0.99868736519314	0.999225732307362	0.998780707566594	0.999212621688684
593	1.467	0.999298927484841	0.99957359918219	0.999311211623623	0.989190910291654	0.998670587310717	0.971377765163714	0.976299578788162	0.999759926753299	0.998401149527682	0.999223108603301	0.984284807928925	0.997691298440783
594	1.263	0.968606399425837	0.980002670637601	0.931329345566102	0.9167063610696	0.951373719644262	0.860254563210199	0.979833837343032	0.988150827523952	0.903436937570866	0.928362784966465	0.919122576316925	0.995902394817604
595	1.408	0.97981764362046	0.997511702423311	0.974493282457158	0.986565132204591	0.991494909679548	0.952202125521154	0.938808233473993	0.988579734230774	0.990126415067862	0.996098930174549	0.962556552296881	0.977838565300386
596	1.355	0.972978787471251	0.986963688892747	0.977674240454033	0.933765721539801	0.985863867239167	0.961681769085076	0.879920639874093	0.99685215634748	0.955335791391043	0.975492356115999	0.978947240854667	0.989662226893574
597	1.288	0.967380586779876	0.969402402183592	0.973379173416157	0.923681570797389	0.982017736358681	0.907771869393515	0.942848974811418	0.956736611977789	0.958102723796195	0.958343375921216	0.94131705950987	0.988205392937091
598	1.43	0.98054114428445	0.993916108796476	0.975234938881338	0.994197838648924	0.998290849352397	0.944834901544074	0.985784722740295	0.990206312076212	0.968944470924177	0.997622056449397	0.978329431897976	0.988443548397237
599	1.391	0.989718617869037	0.998865276836812	0.963097210476387	0.997679547667466	0.999721008271387	0.905239828709152	0.894604453167555	0.99423559818488	0.950778637188551	0.984866235103035	0.977181130257866	0.985144148629344
600	1.494	0.998647985913999	0.999994199024131	0.999980513890122	0.997886916748867	0.999987774547997	0.9932964581468	0.998158166785839	0.999897113576596	0.998125435684249	0.999983586918006	0.999261401580647	0.999749464297158
601	1.395	0.961391150151581	0.996662705325765	0.986328907336454	0.991601511998153	0.994473177219898	0.965752240837098	0.941523870690693	0.96014486330959	0.982581568819232	0.995719572913273	0.963216022499821	0.99416562725819
602	1.456	0.996646768536167	0.998520161278138	0.999954668118574	0.993493247374356	0.997108492578084	0.945914826107131	0.98521547132751	0.997248943598078	0.994916492928554	0.999537976610489	0.998941581502385	0.999769378862925
603	1.447	0.978176878644047	0.999599605790341	0.998739744269512	0.995305490173254	0.999903579445739	0.952883629800398	0.965282422392939	0.999297641477561	0.988808611139317	0.999882019624141	0.982964645845098	0.998518499087027
604	1.497	0.998998337837396	0.999997456880388	0.999747349943574	0.999436043473974	0.999537339301817	0.998917162981793	0.998772617792726	0.999870767890659	0.999259123551832	0.999912900434723	0.998963920036429	0.999935033717004
605	1.415	0.959249178100294	0.999072944786603	0.982713508811586	0.969094604125904	0.994542716571073	0.956761683265238	0.96450842166476	0.995370411769511	0.948558703406882	0.994125688421232	0.989159473484082	0.999998930692319
606	1.482	0.99003910344671	0.998524094880198	0.999934666287429	0.998334198561225	0.999823717274987	0.990286519558875	0.99475808192241	0.998737357349178	0.992776074859493	0.999372437923985	0.992154278816873	0.997385378676485
607	1.353	0.956366478434549	0.986145529188964	0.992969145783992	0.981867940053216	0.98204859889458	0.919881819239206	0.940108923708249	0.983288893698892	0.939093976272323	0.993337373499607	0.977463157762958	0.977818803764723
608	1.359	0.976493704774226	0.989702776338434	0.992025814450057	0.977330473922142	0.978291660528877	0.8982018135811	0.935459399215844	0.987719561597979	0.965523569649715	0.988090858765913	0.980363347106869	0.998051409071416
609	1.352	0.9875454695854	0.987717304652619	0.951387858851784	0.988993115695003	0.99814190239136	0.857567319531751	0.936985308533591	0.975730109397391	0.949068079276284	0.997477896183739	0.974380973054937	0.974701390129136
610	1.414	0.950982539704241	0.991908591694004	0.947581412866272	0.994356623043295	0.997777802530176	0.956051579298288	0.975648162466043	0.995103167254655	0.993367930515416	0.996075939328329	0.962307426390637	0.969509512823576
611	1.309	0.961693138265663	0.992519459151713	0.98661979240614	0.969480109419503	0.986766611417391	0.77829628731413	0.968917156157198	0.99214601994245	0.885443703249347	0.966669278027242	0.99649054395216	0.996760495967474
612	1.349	0.969527464871416	0.975460375325191	0.957962705174872	0.95373832122128	0.999160712407183	0.927203392326605	0.963797856060423	0.999787542235449	0.913372510021712	0.96010881178758	0.896284887178449	0.968017246183103
613	1.385	0.976952868769505	0.981323832130612	0.999668931479182	0.937404065074147	0.985584744362707	0.955794313564164	0.983324773958958	0.995952100415222	0.99712913742234	0.99939023431833	0.921704855616897	0.996398367888961
614	1.359	0.97008805447259	0.978669442076635	0.993017894567197	0.924977594640767	0.986954215530914	0.912754422884325	0.986119231848145	0.98993673596679	0.996078465440024	0.997518667418187	0.985237130561896	0.989907104741165
615	1.453	0.984477539194589	0.99633631434133	0.996634783057738	0.997452580088161	0.997548978031112	0.976866163943945	0.973988400948796	0.997307773258029	0.997244826216307	0.999521756238754	0.955362666140367	0.99077332533905
616	1.314	0.941021086157958	0.96037390286571	0.998776612966238	0.976635717314326	0.990019380136879	0.90520120339389	0.96029126121282	0.998455642357523	0.964496115816324	0.965967131559401	0.875825863632306	0.952240451045223
617	1.488	0.99643036632422	0.999197641961189	0.99859902726296	0.996143507647102	0.999733183891751	0.99278407361801	0.99589985139414	0.999236150251212	0.998941117671934	0.99931304766516	0.996171705117165	0.998292205176335
618	1.265	0.957925501225392	0.986614853193022	0.993020268768356	0.867980965665548	0.974320946852912	0.823053220082447	0.966096553030586	0.9758400649608	0.975534375809145	0.98708279268696	0.946601895846147	0.981564939813451
619	1.492	0.99967781735155	0.9999124409429	0.999577490892749	0.995990513127745	0.999832353570256	0.992612413367381	0.996114633504849	0.999965404830283	0.999609668540722	0.999956233102586	0.99803288796717	0.999413831710033
620	1.267	0.919974380718973	0.984425000596715	0.967359219247473	0.871121923287487	0.970634023940203	0.921902472680061	0.906836481863652	0.956757924993772	0.984793998651577	0.995163041710755	0.98883614759665	0.999297626103329
621	1.324	0.981438295211529	0.992535667441778	0.939083781743229	0.922601622458331	0.977216962889703	0.902862224056581	0.943601340348746	0.970452895905834	0.956232849373532	0.973225439628479	0.976012519488541	0.986443631667296
622	1.285	0.956038105587197	0.996551244364031	0.997538992610268	0.952114369443115	0.970750343986659	0.934925722071223	0.816740664329886	0.968245206754526	0.966557484243825	0.983372347582192	0.879413424326545	0.96260832342225
623	1.494	0.999839490417397	0.999941572171847	0.999997148726409	0.99820241952506	0.999981964447462	0.993120403453869	0.997627480682876	0.999520924769603	0.999321081601116	0.999984719754786	0.999584547259896	0.999998571734246
624	1.409	0.98381524052146	0.999982149092539	0.981782714655089	0.987775954631342	0.997975907167433	0.896654617973539	0.971221546167968	0.990561529311333	0.969695715077266	0.99727062695362	0.970266145613525	0.997133897874386
625	1.279	0.911806124393805	0.950622057606649	0.933882883634349	0.922949802413039	0.982249796589419	0.959140985553978	0.960272290696665	0.969570446563145	0.976794435859465	0.978534089119161	0.936565683908575	0.959130340667709
626	1.452	0.994159536382642	0.999182370875872	0.999600964803906	0.991715994979224	0.99942499631689	0.968345444230163	0.943079483533567	0.998929379322338	0.990199007507307	0.998052341481452	0.983606214937047	0.9986066426096
627	1.473	0.997545805131769	0.998847352680053	0.99895875768165	0.992845985010567	0.99804758708508	0.976657687357153	0.995666236400396	0.999199774246358	0.987231913652797	0.998110934518592	0.989366504097216	0.996420483401629
628	1.297	0.95196957648844	0.98388538233917	0.979562527428828	0.923773634892034	0.978845785911647	0.888784254814142	0.951394226044775	0.967129571046132	0.951658462214372	0.963952049792968	0.963180763867509	0.985917432209317
629	1.426	0.975158759936147	0.998786235059503	0.998828768807125	0.969330092985615	0.998287661696127	0.934588125869656	0.987285299204397	0.997413162830484	0.987889077024431	0.999248528252275	0.981462721897807	0.99141667882244
630	1.377	0.971865542902118	0.986172918495621	0.976945255788894	0.968731935574978	0.987717780364821	0.93792612661997	0.941305773528556	0.983257711775523	0.994273102951236	0.994855651425174	0.972633751648793	0.987906715452755
631	1.327	0.946741657889552	0.977918972535056	0.99801330931526	0.941416940682798	0.966187835264838	0.904411601729644	0.960958675298682	0.997608075670408	0.985219130732798	0.990905874386503	0.983565354410507	0.991668554560056
632	1.433	0.980675431577312	0.999585054273106	0.999261861069666	0.98642706546955	0.994804061989294	0.940327047441389	0.964452646497911	0.999994961275932	0.971018528957518	0.999755110965414	0.991600346619798	0.999119344358684
633	1.262	0.933861570154736	0.934024138532504	0.938889067065858	0.947544015201408	0.98273106462327	0.91073872264137	0.909716322004392	0.963734470633482	0.975903877894244	0.999988706164105	0.97398366056202	0.984440066288909
634	1.399	0.99660925548137	0.99895549075152	0.998286430068296	0.960688476782291	0.98376824355958	0.935007612151432	0.967651154449574	0.991726637372362	0.981287738164559	0.994080957748269	0.948160891330451	0.98386156318159
635	1.427	0.987198268112855	0.998278602119098	0.999842326023958	0.962669505233803	0.998478664311533	0.96083767620202	0.961477269823683	0.99607609798572	0.974789685716347	0.998604138584168	0.960070730210875	0.992365263958171
636	1.315	0.978011096502069	0.997741176905972	0.990806757666994	0.919159427576535	0.997989135773901	0.811651517245649	0.934391268368525	0.988734992436927	0.874622560001879	0.954248159035674	0.993388056235967	0.999046734994038
637	1.31	0.934527074294891	0.949305315421451	0.973333693654908	0.975731436347137	0.979517266875731	0.926023490803212	0.94883396953733	0.978387897391172	0.981060331059232	0.981882091903907	0.979585138580579	0.986693331471922
638	1.435	0.96643757518319	0.998273299361365	0.999275327306775	0.989054859705979	0.999166798698721	0.958690899640975	0.977687273922934	0.997917972500188	0.990940950835541	0.996771459254627	0.954026674777783	0.988879342205753
639	1.437	0.995436150115469	0.999127422537227	0.998637825134694	0.999445905448926	0.999787477441134	0.89191544254499	0.987175225196978	0.999732290148747	0.992975572167103	0.999607031886946	0.998318860447224	0.9996302450861
640	1.278	0.932091973858946	0.974084605937947	0.998484397269898	0.87865604200691	0.948897348671807	0.955640256781454	0.996152482755923	0.999397768302691	0.95951869533508	0.965654720160573	0.834317131434453	0.970472304241496
641	1.325	0.939896050074025	0.980287433482932	0.993392780072975	0.984729523184593	0.997318544109307	0.822643779335237	0.945773170529622	0.986504921007447	0.979369067136392	0.995477018478013	0.953305126913048	0.994485206908712
642	1.311	0.963127778911904	0.97096752364202	0.996222936412436	0.951224930959758	0.975619154495696	0.871118705617715	0.982961722106241	0.990851367633117	0.951344990814249	0.958047190072045	0.967158646871299	0.979997261937846
643	1.443	0.985276442091167	0.998710374537308	0.999726044929518	0.996840805362319	0.998730617864295	0.964437779955729	0.958696434930176	0.999070202446512	0.972609984922709	0.999583760316289	0.973620266397151	0.980838195110934
644	1.325	0.907104204924768	0.993958237643259	0.973778305313132	0.949057923239396	0.994587622348411	0.859271172918746	0.9720770598895	0.988916451911159	0.95612501437359	0.956369270274674	0.985441516674642	0.995246823941277
645	1.478	0.991148777431793	0.999977505758083	0.998939660519254	0.996136571304491	0.999935692813627	0.974340542381088	0.997948165916228	0.998294520586974	0.992007463358356	0.999595959696831	0.99894967131376	0.99996958453519
646	1.413	0.986046966290841	0.988881581653806	0.994872362263879	0.991991638268827	0.998373239592087	0.932961618463019	0.977650667510722	0.978147604430872	0.988589393755299	0.996808865408578	0.975621805716709	0.991739763611996
647	1.312	0.967106639364619	0.977714780512355	0.96396788112072	0.972383081748545	0.991317138756928	0.874413979302245	0.934475719280735	0.993108239628819	0.925939286581384	0.927832191623385	0.934773220193861	0.96650662688476
648	1.427	0.963997077711674	0.998463410114516	0.99898004250409	0.974567498236202	0.999999564981464	0.954528869814341	0.952725294935116	0.999861890983646	0.994296938064022	0.999972275219947	0.975679598319616	0.99561033245347
649	1.498	0.999427718241651	0.999989789464307	0.999997374587129	0.999914953713108	0.999962664464816	0.997702779960885	0.999201620167522	0.999793512341117	0.99961122765874	0.999828147748118	0.999859461380209	0.9999841026973
650	1.358	0.943886359699408	0.971577516548013	0.946960012312456	0.927948057764587	0.996522042851554	0.950035821313123	0.978243989880278	0.991116477040153	0.96327366569615	0.979592838651054	0.973108719955468	0.998758205014223
651	1.481	0.987744720259876	0.99818741038435	0.999940909132864	0.998729088022388	0.999365533615601	0.988583168866769	0.999159386285505	0.999963533249963	0.993975143718615	0.99827622990993	0.986206601371052	0.998287495196067
652	1.4	0.991972381766369	0.998946559725537	0.940849240739786	0.977342714659279	0.985244457821102	0.938834877409084	0.944260174164037	0.977531082327338	0.983323600438308	0.995789184072907	0.991883388674026	0.995447446232405
653	1.257	0.941948607449535	0.954759079225186	0.999211060294594	0.916477637745828	0.958117560454985	0.92688433238343	0.894715967216042	0.990688114870209	0.984628683932217	0.992030282178558	0.923192243731623	0.959773799985558
654	1.429	0.991642112903055	0.99996234688152	0.999799117105683	0.978727123428001	0.997318469301115	0.971624368765123	0.894194048350714	0.997596405905972	0.997279817084177	0.99917523495538	0.991657416614542	0.995419459937461
655	1.292	0.905584669084082	0.972477234315194	0.992241213642503	0.96542257200409	0.967483527423795	0.901163025130286	0.909723718352527	0.98552480445052	0.97660369525344	0.98908810076944	0.984733344661154	0.994517944504318
656	1.374	0.971531750595847	0.988151214539726	0.960368101089119	0.95918374807839	0.969298878729163	0.945180939115667	0.979323877499191	0.997580515470801	0.989681568982918	0.997087818758724	0.956429184537946	0.971079428044116
657	1.259	0.963739659268487	0.992730567302699	0.996622735514296	0.877122899809254	0.962754874292557	0.831706231016972	0.90962535769523	0.976623856263583	0.951351542016226	0.971352009655096	0.993474569582684	0.998814488607715
658	1.475	0.997828353722889	0.998485132199032	0.999702158174014	0.997751916363933	0.999671330059128	0.969699735636452	0.994400897136024	0.998865209621853	0.999312530780795	0.999523010423045	0.987945088494291	0.995156554009196
659	1.392	0.987340463519718	0.9953332389836	0.965779497545548	0.930188486202829	0.999346889725249	0.945071470026727	0.962966157705563	0.97544477338764	0.950176872101543	0.995868180706278	0.989736703830831	0.999410131994442
660	1.397	0.974362212928391	0.981305207506761	0.988350106598395	0.980274001876512	0.9969260221698	0.935256822416949	0.982684479633851	0.997689183546524	0.970180536029933	0.98766534331059	0.901532891631182	0.997530269219388
661	1.278	0.958145443534126	0.992195328942258	0.983066052216941	0.955386228165683	0.986391615271934	0.770735332862347	0.95172582872008	0.952537484936143	0.992047595591874	0.99323758223626	0.953569381437547	0.997615137773749
662	1.383	0.978076147961619	0.997058002300366	0.983132399346079	0.965771289861338	0.979724006255832	0.918447708227935	0.976241531384273	0.982358466018998	0.997673640665682	0.998464574990922	0.962466338090947	0.99173909987355
663	1.388	0.976573537855064	0.994093972512445	0.952487774835269	0.969112971708122	0.989127353632347	0.936960281455095	0.952872855831344	0.969211193417287	0.991979933446047	0.995036015194969	0.994582501275608	0.999655750771781
664	1.311	0.959906023982911	0.967540726834256	0.990251574366946	0.928811066922421	0.97107390316329	0.925598932516156	0.973226106698405	0.973333166040442	0.945101323216074	0.983115943069311	0.976304804389776	0.986019090749555
665	1.322	0.969636462191334	0.976049967486314	0.977951424093301	0.968601711357298	0.993522686235563	0.8976215168524	0.890055103940258	0.978807811223102	0.961376343412067	0.986308326654144	0.942037638602612	0.971180478411928
666	1.422	0.997771995793225	0.998871044264896	0.995648163936911	0.989885249742719	0.996636590401818	0.922052720683395	0.983798566191894	0.995943620683495	0.909733225886746	0.981907221073409	0.988641066700547	0.992579994742271
667	1.475	0.990163106637814	0.999471928522408	0.999660181029114	0.999363369301221	0.999460649348575	0.989482550644118	0.973625409478266	0.997961708857218	0.992734952290535	0.999987277890547	0.99410113697795	0.996957671799039
668	1.491	0.998095319783265	0.999950783352547	0.999930609800172	0.999581009561088	0.999845905641898	0.987785987130928	0.999238857847656	0.999996016471221	0.997770371818853	0.999690808535956	0.996078936654594	0.999883272517983
669	1.489	0.99165445843233	0.999920311182041	0.999121888954073	0.998323333677288	0.999419456068335	0.994827757843906	0.998735760551822	0.999036919477269	0.998878452288469	0.999544561814828	0.994612489900786	0.996997847898532
670	1.281	0.909955243777349	0.98241511115496	0.859497880938514	0.952707343671045	0.982812195747702	0.824113180173418	0.922696766272935	0.996382322233249	0.939282315910501	0.975870325670766	0.95342582404062	0.998378353055447
671	1.352	0.986593817633468	0.997153595895017	0.988707431500004	0.907193475082925	0.977141612720749	0.904485180530434	0.956456892565314	0.997766842532234	0.996540562586983	0.99683854811061	0.95696882833204	0.974466616707041
672	1.434	0.976782549418066	0.999442028350028	0.999443213075868	0.99461428377917	0.99957563313456	0.914267083455723	0.981245099162305	0.998240532785956	0.996206654110176	0.997894975597262	0.997428543229023	0.998931345971496
673	1.415	0.969530215102872	0.98489938715832	0.966030909088726	0.95965150275198	0.998405486586701	0.965498370650072	0.99259181504003	0.999926481233985	0.979936572582603	0.988600004799813	0.953198199317406	0.993420777551757
674	1.48	0.993807551865973	0.999078662516098	0.999332338388606	0.997531010984723	0.999069585035964	0.984896645355318	0.986783866777136	0.99840626111369	0.999243561257354	0.999994673405258	0.997267925903722	0.997413077170514
675	1.359	0.982705841410319	0.996376675978407	0.993073176897618	0.951632212544554	0.970092414153598	0.915397409172772	0.990760586472593	0.995064863686522	0.985981263967464	0.996594061808862	0.926125082897693	0.940798121636083
676	1.274	0.945891302243755	0.967039990102745	0.986130432166302	0.927351648933533	0.988313980684252	0.875065154539149	0.896075816237202	0.95809156126006	0.962584806075385	0.993157449917949	0.983740053268869	0.992680785994295
677	1.448	0.997491254053945	0.99889831656373	0.999499641827256	0.986902853149927	0.999639029006821	0.941718411343829	0.96580795553657	0.998798663663446	0.994562943518358	0.99927122189166	0.992696571045789	0.998030008011857
678	1.409	0.972878025089231	0.992903263110843	0.999508916252241	0.987663849442183	0.995544290610835	0.962021710586341	0.953906061864032	0.979808446271436	0.969986618833332	0.982523523398647	0.97982901408574	0.993572958642517
679	1.448	0.976252249425957	0.998054477183009	0.998851923423577	0.991773745158065	0.997733807133373	0.981042574600956	0.967199677826258	0.999958105878054	0.978909887818593	0.995226565398281	0.954992451763176	0.996814019333007
680	1.426	0.979307485119157	0.994068650027528	0.999812045648709	0.989071024097243	0.992856778611998	0.943015645457789	0.998472943728125	0.99876387187912	0.962819759003161	0.988253651927455	0.977179365686594	0.985784116481868
681	1.333	0.997238234681597	0.998929040991671	0.998591527848562	0.942695070057438	0.947420674188073	0.899451486090123	0.935605587971398	0.985982741389844	0.97632193880574	0.986274628591546	0.985030353602716	0.997328699283646
682	1.388	0.97946163615213	0.986743223934868	0.99961365189858	0.984457980058455	0.995692242968531	0.924849066846914	0.923340003091641	0.999667605449582	0.963929304416959	0.982571418445449	0.979859989175084	0.982774828216875
683	1.266	0.945098612315298	0.950149301360711	0.986121192956771	0.853854690492608	0.967523587994026	0.939948417144849	0.949246554030851	0.980216541649395	0.959345240139443	0.992027643002758	0.986389907267309	0.997691046687299
684	1.458	0.988560868775799	0.998657366108142	0.999982735645034	0.978761015066839	0.999571567005339	0.964357010094222	0.996460249406914	0.999730179009182	0.980396222722586	0.997007811851642	0.994283315435028	0.996781359977561
685	1.469	0.992706388331525	0.999272890460357	0.998426037752276	0.997163111676586	0.99967394315976	0.975450782355977	0.976465175017535	0.999862356776156	0.981773154406132	0.999922771160666	0.988283814790998	0.997467889897142
686	1.404	0.963855843631529	0.988373679735218	0.943721643094536	0.973850480371017	0.98558002957789	0.955683553293787	0.99181583934353	0.999718079096553	0.95361567449382	0.984165492884513	0.989084583801496	0.990552776412791
687	1.419	0.982332733754456	0.988877479111687	0.944502241377216	0.958038624571119	0.996132860466312	0.969507131879185	0.983844903875362	0.987274025028323	0.978915064157657	0.993905696541814	0.974809437679489	0.999633388155313
688	1.284	0.943519652989527	0.995261116785919	0.961978655492583	0.982347056092947	0.991792080837151	0.887041264413282	0.923858467341337	0.925103964206912	0.879502029794603	0.944423379935549	0.9662584762586	0.966501280119001
689	1.464	0.993455663822547	0.998143437309335	0.998782109276883	0.996840972904099	0.998722188812477	0.982984389478187	0.971496566057574	0.994326088226038	0.995288033773286	0.998140607211727	0.988459360963771	0.988576408215245
690	1.445	0.998780324754186	0.999529923212299	0.99749140145452	0.973744022137708	0.999150085447407	0.936505811484575	0.995836094794055	0.99958602202954	0.997580149614184	0.999686133747305	0.970774476779559	0.990340346561236
691	1.469	0.981836509259331	0.999508066058108	0.998694606031703	0.994883114560836	0.999975101124267	0.979098524247935	0.978974553262018	0.999359340884025	0.996105411366764	0.999643353219475	0.999305171161933	0.999574935349274
692	1.345	0.912881339016432	0.994441279195645	0.969281613528032	0.954021893628821	0.999983903947257	0.864869122410549	0.960576346511401	0.996462651168482	0.956465871520143	0.990793776005547	0.978043210481598	0.983264292483304
693	1.412	0.970758195382703	0.996412766457842	0.987798111886862	0.994695896619948	0.995522837898393	0.93701827501785	0.965422436391722	0.986172541564819	0.993678161389255	0.99545481789275	0.962130541113715	0.984141730540449
694	1.396	0.960990674392771	0.994476956933215	0.962709815045745	0.979541832637379	0.985781036383949	0.972519725078238	0.916156492563749	0.994207307678882	0.98289753069533	0.989911000371121	0.984418221848887	0.984704306358125
695	1.355	0.959038931144745	0.990383227101305	0.984576050005135	0.932306836251963	0.993782400269261	0.905239909077334	0.970200785406424	0.997571821896504	0.952381768403672	0.993532185763238	0.918004212537781	0.970501970115246
696	1.299	0.935061508615998	0.946688464613068	0.998238493849062	0.935354271644178	0.953885271796064	0.941832453317404	0.994000658490385	0.997052407341606	0.963363074214568	0.980014182979791	0.989102676278192	0.99357205262147
697	1.343	0.975574200664157	0.992903255254186	0.990916509599411	0.925330915004921	0.985800505688438	0.919085957316378	0.944630989679272	0.991483133617513	0.977454707023508	0.997947330106099	0.923401830809746	0.940281852121382
698	1.257	0.938594600086874	0.955745982318949	0.98826022944661	0.946607619331803	0.988098757701986	0.826444337355853	0.950870418990584	0.954953301384217	0.923111204022676	0.999543665170264	0.955533939213967	0.99641472457352
699	1.258	0.863737448091977	0.935761339030252	0.986280467334117	0.978471243345354	0.98715150301694	0.952268738465359	0.923969387066637	0.958068950714762	0.967772866516653	0.988389819264054	0.922037496870801	0.982724789286738
700	1.44	0.984252531593467	0.999418676845357	0.997369650134759	0.971490719911145	0.999240191157857	0.962214179369331	0.966860085898147	0.998773970994702	0.981130107318761	0.996881955743174	0.97835589718589	0.995737300495774
701	1.467	0.991726677040709	0.998014430926511	0.999957408332216	0.978117023970679	0.99984523341386	0.978965442491282	0.992200695454207	0.998305017770587	0.99674984888674	0.99985970882226	0.997594451148556	0.99765636696051
702	1.405	0.966561288245822	0.971807092528254	0.993290272090805	0.983634725113038	0.995753001907176	0.965254710416324	0.962665557227047	0.998204460682924	0.981808639873783	0.987099173063728	0.985010772869731	0.999746536092589
703	1.314	0.976747032178753	0.985903631639604	0.988331134653455	0.956105099670576	0.988350225589913	0.857096116227844	0.916294565070048	0.95119225988721	0.987882922010572	0.998992142916165	0.992090592868824	0.998667134748451
704	1.457	0.994076222948994	0.998921942553732	0.999652070787447	0.993113403326127	0.999733936311826	0.93960406554431	0.988089903745876	0.999974758210628	0.996013465226942	0.999019956863749	0.993038242909774	0.999940025211981
705	1.468	0.986918446170828	0.998526703902456	0.998142927687349	0.993986668392239	0.998700606184675	0.974765874356004	0.991386056180689	0.997995811366379	0.996697204711673	0.999816736386392	0.986347777604476	0.998650979663387
706	1.33	0.971693204234136	0.991834521415567	0.988822924505511	0.943333962037354	0.99550638973038	0.899087544635731	0.911567203936952	0.96485518195119	0.957109228992192	0.997994740552566	0.928530023358043	0.976862162993622
707	1.429	0.974113180103451	0.999110293334605	0.971666326898073	0.980295576997946	0.996439946368838	0.947174964913881	0.96995056215178	0.995943300734608	0.99721879642359	0.999423768443608	0.968294513108821	0.994193661739384
708	1.287	0.918793156954079	0.952689394554585	0.994407214659676	0.873108986019559	0.996034287891775	0.90408394935258	0.953594459158962	0.988635787563179	0.99018073859523	0.999054938637606	0.97841866830975	0.993654260810587
709	1.302	0.967795014712084	0.992074359924414	0.994426793066398	0.964225332280088	0.974059923232553	0.837662106086217	0.922187129089424	0.978883549311102	0.959876388945441	0.990633759762422	0.942455378490221	0.972972184215977
710	1.268	0.85698822735049	0.967016994983045	0.969646592811179	0.989606206787514	0.999561927610192	0.79437790465324	0.934737040700913	0.995179924638617	0.935597022995571	0.985060769001776	0.956737853353334	0.983326287227468
711	1.338	0.918648366834873	0.990743749895215	0.99952951100231	0.974976364045563	0.992253212568231	0.91495891947858	0.933592389214508	0.981955737349659	0.873119806778187	0.98243299654183	0.979519884863666	0.983664713941978
712	1.271	0.976138084946993	0.996442707780584	0.994891274929925	0.854481511841434	0.931094000507926	0.92690282574426	0.957919070210242	0.976010622901344	0.978453815574213	0.999718492072254	0.946192178357951	0.966589465945773
713	1.451	0.966416804595017	0.997158398313124	0.999981203121057	0.984338352317085	0.999667601499655	0.982539555570162	0.979881359487628	0.999047200720805	0.974327790030722	0.995918025577824	0.993550542331358	0.998778935513348
714	1.448	0.981197440604055	0.999985984630834	0.99938571991627	0.983380419307458	0.999962198661071	0.94248720980371	0.991480580929233	0.999973403243436	0.997614427012555	0.999796713582221	0.97815470432683	0.996858821730009
715	1.42	0.98881275820031	0.991726090564989	0.951454541126478	0.963427064147778	0.999784344386989	0.951293223786221	0.97515772825077	0.987278379603806	0.973402445903431	0.99374107631795	0.987435179486167	0.99780053942024
716	1.322	0.971406326871695	0.980088608546659	0.999743260672352	0.938863456640766	0.964169325344033	0.891443656303282	0.929638081005487	0.999777102241002	0.977431824986742	0.996562160701406	0.970449781351389	0.990218646682667
717	1.474	0.993538560869761	0.999982395067726	0.996066767158803	0.99417633623774	0.998741032758239	0.974326026221932	0.989078139397466	0.998876990639867	0.996610334170063	0.998823743778765	0.99833380209851	0.99987318967539
718	1.315	0.958618385141289	0.976336793078288	0.999278406943936	0.969634526837571	0.992514254861431	0.888326490618338	0.938046600790977	0.948806711167632	0.967574599668455	0.99453889090791	0.939045633929571	0.993647738877731
719	1.261	0.908819413929348	0.975633199632523	0.999638263419823	0.871650463451594	0.967622657657181	0.906945572046716	0.954376212085077	0.969769381561326	0.968211416835344	0.973533349637101	0.99217669447961	0.993146040497618
720	1.489	0.998258854160616	0.999727869402636	0.999990781335722	0.999269076139351	0.999798693215045	0.988096204319118	0.996699604122217	0.999378915966319	0.999210446771877	0.99994027537915	0.991560529057879	0.998651094213917
721	1.432	0.987816639599831	0.998975531389153	0.999118382943814	0.997786769727611	0.999772834952318	0.92752422138149	0.973857060805653	0.999419981002354	0.997289172459595	0.998956040413138	0.922588897354136	0.989437947346665
722	1.26	0.891968361444845	0.99493377132844	0.993319801143519	0.945259676340464	0.970350750821686	0.950302110005759	0.867273587439139	0.917884566601503	0.98439343116642	0.984621589376593	0.946625026540635	0.996360267913987
723	1.339	0.889769417077407	0.974287220453808	0.98717354778255	0.973342318028145	0.97940851716217	0.951466158482357	0.958278322604135	0.995981133401467	0.961401031137005	0.977496166070788	0.987152388600847	0.99619053323603
724	1.498	0.999729332408514	0.999985103440314	0.999629988170046	0.999849359829947	0.999955875284906	0.996916355515693	0.999541020590062	0.999903464957785	0.997582134816477	0.999987105836028	0.999917963637844	0.999991749390873
725	1.316	0.962447616076096	0.964898812136849	0.977889104280138	0.955564919837951	0.985917906035078	0.832580471383297	0.965685274749653	0.999963071920562	0.954229483515824	0.993217160297318	0.991422544631225	0.993689619621134
726	1.34	0.933987432901083	0.995627039683355	0.980938549567827	0.962192778360128	0.971713233988226	0.852818474788273	0.988442263589583	0.998286627020906	0.974985020287472	0.993814997331175	0.99511428281067	0.995118253416137
727	1.281	0.893980384547346	0.920315112211151	0.988548823156224	0.950166689901894	0.981793384161478	0.946407330237683	0.979293123015331	0.999897031050094	0.964352254621569	0.964814313377381	0.980016521668638	0.988296123671254
728	1.363	0.9433089439731	0.958239327311646	0.988155357628858	0.990176846402732	0.997612582123431	0.922625286898336	0.967163491491216	0.995195213446645	0.97167345246871	0.998538071782311	0.95019189445796	0.998894822385125
729	1.326	0.98758723520241	0.997586789412123	0.986675332406506	0.952369251707134	0.953773483500911	0.917247943110219	0.975978226416919	0.976606266641431	0.948787061211346	0.96102883265355	0.944643256176321	0.960155406763567
730	1.375	0.960899145334192	0.990240426220966	0.947683919337361	0.984378886114084	0.990757307185141	0.926990558934452	0.961642250499862	0.981687725943777	0.96698910726459	0.972586099271546	0.958411117120619	0.994867538193637
731	1.4	0.985092472144372	0.989894376619764	0.955809382545089	0.966344372758565	0.995025632857556	0.934768998244092	0.938937474833964	0.992822891459335	0.981845807179994	0.999775648640988	0.980409351477606	0.997755965537474
732	1.333	0.967774726691889	0.999475712886028	0.999839568192897	0.921510446847355	0.964159194097778	0.950679504811715	0.971805883884419	0.975696938522869	0.970550781938732	0.987894558094371	0.865883009010808	0.974307093854651
733	1.487	0.999005248169835	0.999791611607503	0.999851789424654	0.998200053618799	0.999527034229608	0.987430810455409	0.999259837839672	0.999623659918164	0.985347422431399	0.998401639414283	0.993062920566417	0.998205675453007
734	1.436	0.982463029471608	0.99909463837438	0.997721256544127	0.981250574475199	0.999730768494067	0.918056545198946	0.9948873665309	0.998769659939215	0.99032799237625	0.999326343050378	0.995473980404678	0.995893737199275
735	1.289	0.955086532611803	0.992532826169821	0.964326028459531	0.95971216945252	0.996907344585866	0.872523656580671	0.894141364592537	0.922866950604237	0.948193080878335	0.987052249598845	0.975773742937771	0.980844111637501
736	1.313	0.884062763584294	0.973429020716357	0.96911935305122	0.942687496535091	0.998766676572283	0.916994457293247	0.97250442620132	0.982018969170068	0.96752882799338	0.97571175466916	0.928799524209694	0.98598524534425
737	1.488	0.999879353312643	0.999923530968486	0.998646497531241	0.996923193863621	0.998339960944956	0.995958849808386	0.994413038907757	0.999963507734534	0.993263458471695	0.999888982579284	0.984889879518442	0.994970076208892
738	1.379	0.942294730057022	0.98191648062634	0.926441927294871	0.977667230466163	0.988063247440998	0.967378613307379	0.9639081420153	0.984787623154194	0.972015912797472	0.99614310133882	0.949196107861078	0.98929180804598
739	1.437	0.997319154751635	0.999375205394673	0.999200142737344	0.996656284841898	0.999553636188708	0.941111962883254	0.931765706502833	0.999442443296321	0.998372776369726	0.999109398922986	0.974905105649347	0.99072616157038
740	1.33	0.986098895656292	0.997558491362571	0.98201520877217	0.964275026048391	0.994777178436973	0.813739653436775	0.878599925736862	0.99393644591186	0.967852654996369	0.994277540003887	0.959737279288868	0.990741015646541
741	1.441	0.991744038007056	0.999987911124707	0.999057405104739	0.978121887371563	0.999297816648026	0.944459751359485	0.962355914683682	0.999161811589344	0.983406991093699	0.999400804923726	0.989759600166876	0.998641520072557
742	1.443	0.9870252745536	0.999439303754263	0.999542238494192	0.982833821143689	0.999599012058626	0.942588659933715	0.975617067941059	0.997815620896211	0.994907444038483	0.999553476337582	0.985097312818536	0.996990920419701
743	1.371	0.966681329445086	0.984563929937588	0.897495075600456	0.962735373839951	0.99497095921355	0.987426513178366	0.937780083464177	0.957687850772216	0.969713093277385	0.99858019130269	0.926486113347702	0.984594121661023
744	1.324	0.975047516100407	0.983619615603225	0.962742683027531	0.960724165500658	0.977170930296625	0.909871876379152	0.968681840062667	0.980935667189844	0.882157320796944	0.910415618931927	0.996466943576888	0.99703640361924
745	1.332	0.985481712115992	0.991169722241078	0.955982458770049	0.972247016028413	0.992977177712318	0.930384967893246	0.912684896174958	0.935220844595541	0.884800873090326	0.969507569885278	0.980972420085961	0.992771146863386
746	1.423	0.976820934038592	0.999421000441541	0.932385928101079	0.956805788149745	0.999666129719056	0.96312851394624	0.983607562743111	0.996573827193235	0.978314558222898	0.991482549643852	0.941729068411082	0.984992859655994
747	1.473	0.995770081401776	0.998962250088536	0.999342116014875	0.997806827209529	0.998776917359301	0.980930503777152	0.985204092098266	0.999336134990069	0.969146649528611	0.999155654607273	0.991849582834886	0.999537151953607
748	1.365	0.96569333007213	0.971584340599538	0.973052269145788	0.968510670722062	0.998684156840165	0.909378409468522	0.960703234113466	0.997419601183001	0.974278683165793	0.991867322173146	0.925973300580563	0.991062860870773
749	1.441	0.976837110069551	0.996590245404029	0.99793459622134	0.995145021845838	0.997580930576313	0.949995238156892	0.966128933616034	0.999513378668218	0.994772694771465	0.999879304188822	0.991607343326177	0.993973659639572
750	1.415	0.970795075101945	0.998176081272886	0.97598493879785	0.980051687761971	0.998681762028482	0.933483052427454	0.973467918480595	0.989752682662178	0.976234813802473	0.988889057047247	0.971690601475428	0.997273740071029
751	1.261	0.965337942148867	0.983672481449992	0.989411054592539	0.899223512861247	0.970919337715035	0.858783856094748	0.909865306780115	0.960887784256949	0.943264571738899	0.992664706510151	0.937673765733875	0.981371438222441
752	1.393	0.988646641384979	0.995948017369283	0.96645545060463	0.990588119460891	0.992929408310224	0.962039765056485	0.94079942022732	0.943669718743354	0.980474348920371	0.990876892007104	0.988108950858972	0.989386815588219
753	1.386	0.979240300478957	0.996620283767307	0.990064945075565	0.979734141016218	0.982756289837948	0.916283482905305	0.963562696473667	0.989121690726482	0.970886800616595	0.982533901229953	0.971196039916499	0.993780933049591
754	1.422	0.99413745214835	0.994332532783708	0.936304092102769	0.995125261278439	0.999617936602814	0.921062935669695	0.975377151469715	0.987823789860545	0.969459033771959	0.990525840428802	0.992464949112354	0.992956369111804
755	1.295	0.945354913639763	0.984763393680619	0.972458254796192	0.962780195419243	0.98314313141574	0.943633661144311	0.883778868298525	0.942663630760133	0.913924271547367	0.987786914085258	0.935559784108518	0.965443877743493
756	1.393	0.962020367684202	0.985786885877905	0.974141733508193	0.989527364545585	0.991984529080143	0.95927201855816	0.954870404488046	0.991611468883383	0.94945632613282	0.992739061586688	0.971062810459484	0.971338650563585
757	1.335	0.941064060437463	0.98386851715749	0.989096470012737	0.952491498603012	0.984263483176455	0.924544891448047	0.963447252149044	0.981859924842811	0.92147723621647	0.951615864328813	0.970655305792548	0.999812891791555
758	1.312	0.950313165319023	0.967054557722211	0.981243862984844	0.995784569225937	0.996730326385715	0.840094460663407	0.936890636496604	0.967186367162219	0.979354769815245	0.98613838000599	0.990707419075582	0.992543824449621
759	1.381	0.979450826522807	0.99648920211059	0.96834026651846	0.988079396050154	0.995241796846595	0.898688727737691	0.931259292121364	0.982925300649607	0.973099390506473	0.982451382528533	0.969081684603654	0.998842560972722
760	1.311	0.971709895673033	0.979668782518404	0.95406892991444	0.949701472149594	0.971191205475636	0.878002863935059	0.934773898868044	0.986313548975373	0.950597665833585	0.978077724074376	0.938422273029967	0.999323349183097
761	1.365	0.978505846388306	0.986882166860211	0.991337746037116	0.973258554358216	0.990957945187824	0.909059274255003	0.972215227593319	0.981448075501734	0.963210007708694	0.993087174423036	0.955986860930462	0.957137184296708
762	1.487	0.997344428225409	0.998762043401653	0.998748674974353	0.999179794036664	0.999536741965483	0.984833624033616	0.997167279468468	0.999973547809169	0.999298960808383	0.999583938975928	0.996248682376889	0.999984646413055
763	1.465	0.99687508707688	0.999244708157178	0.99994683653003	0.999670766666286	0.999922430468906	0.969114950383192	0.969974719547361	0.997289480740917	0.997009156082217	0.998804182089629	0.975288893622542	0.996717157095616
764	1.46	0.976502245133744	0.998187747351493	0.998724384161561	0.994770430522885	0.999865820853178	0.981946854514786	0.972400346271587	0.999239272815405	0.996819268728082	0.997978057569158	0.983842321845502	0.994230985610737
765	1.399	0.966230033750174	0.993970438882126	0.98289671938087	0.965227472280275	0.999114744851416	0.934668263012691	0.948972768586594	0.993711938197875	0.981812328975052	0.999744343376085	0.969375941667439	0.987083169108987
766	1.452	0.985107292328816	0.999680775491691	0.999186648387972	0.989191412536675	0.996655550155452	0.966657124334211	0.972807938128896	0.999520930480061	0.993815516671025	0.998626089408812	0.973078099257525	0.998367020784165
767	1.255	0.9526112770138	0.958071274352185	0.977431055684903	0.951998542704056	0.959501811242155	0.85543347647994	0.899892358767533	0.989310701415347	0.992764581910423	0.998822447333744	0.886899557053103	0.985053063242454
768	1.415	0.981668021331302	0.998424753125542	0.990673737851261	0.969645477139197	0.980872148969788	0.947199740132237	0.990424967613955	0.993968811781543	0.990095249945715	0.993084405449618	0.972204263279945	0.995509198894527
769	1.267	0.993963492519463	0.994166793256584	0.998661283264242	0.918283900236658	0.991760317870624	0.865024981223096	0.894410942365316	0.899488246223937	0.976475223783318	0.987655561028519	0.954293900772429	0.985428222466143
770	1.49	0.999281184058717	0.999813815983447	0.99989804566292	0.997931369958756	0.999564595922587	0.989500862172275	0.992491661396414	0.999707940402775	0.999742518146365	0.999983763272566	0.998626012638271	0.999384895781703
771	1.398	0.995274527741438	0.998452307708068	0.972950482887098	0.972441700663794	0.979822886325614	0.939365195176155	0.958771788608934	0.99771030579806	0.962405047407011	0.988967337827179	0.921623610700485	0.995341680541556
772	1.404	0.967499568357231	0.999483258488245	0.985090006251123	0.981068364112382	0.995591719814747	0.95243068147681	0.927429661158876	0.986561421197365	0.979107872027758	0.995955183570606	0.978610955447644	0.986705994249763
773	1.326	0.979161635001784	0.981234712039469	0.998243738426319	0.953572385250911	0.972051826894824	0.880178575532136	0.963267602832917	0.982336619752617	0.965851891758687	0.980123103782249	0.97156131047398	0.983784053952974
774	1.477	0.994075927253023	0.997663842012337	0.997132171712707	0.993874500467833	0.999861480992836	0.986054974400193	0.98892915109949	0.997258579813845	0.992975534509048	0.999610354668263	0.997567412015798	0.999388719033585
775	1.449	0.984519072276094	0.999080878649884	0.999289300951331	0.99450205574383	0.997447525600765	0.962794827949095	0.97453817077483	0.999862538616802	0.972778163284589	0.999642936129976	0.978689096810568	0.988722900504909
776	1.451	0.993387632362791	0.99900933579215	0.999844951430568	0.983534583832287	0.999276858461103	0.945698324811151	0.979517120360049	0.999972801330822	0.997200964298947	0.999310255404314	0.983262229591019	0.999362877862352
777	1.458	0.994254535946558	0.99955242971264	0.998022609175252	0.993512260137581	0.999148576119246	0.979940950898577	0.950940372902754	0.999750968852081	0.97639104411798	0.999031529582936	0.984799143838887	0.991795488975723
778	1.391	0.997268146279254	0.99909989172909	0.996088053861002	0.965211074218294	0.982144744752367	0.917936260262002	0.976404433128803	0.986932280411097	0.954873006128744	0.991706971409716	0.978295400292971	0.981302487945584
779	1.328	0.972575852604342	0.995036612844376	0.980428566502513	0.868787955552473	0.998233746344338	0.904661730749613	0.925832825385957	0.989471656672265	0.928910422364322	0.950922862488723	0.981433730176993	0.996601704692571
780	1.452	0.993279411373474	0.999480694196594	0.996834933383575	0.965253529497373	0.998591563297066	0.971258402312337	0.990065219808267	0.997943333106927	0.996560946988331	0.999018856105809	0.97983035691504	0.989989978081961
781	1.341	0.962333036775907	0.969075812696355	0.991424757138208	0.985371122547861	0.987731335978364	0.889143979225311	0.930794673795741	0.993846769370705	0.980844592042575	0.993194779788141	0.92529765407159	0.99815094497137
782	1.261	0.972792895963979	0.993227927840539	0.947722552399641	0.968802814216158	0.969378530718265	0.7858480445471	0.917571711871951	0.951639762376462	0.877922509292946	0.982090688115361	0.989544896100916	0.998628173215258
783	1.437	0.982315655622709	0.999136480256646	0.999202867320774	0.98061227821918	0.999834807978585	0.927261792152344	0.988850183351929	0.998707587817897	0.987338495340572	0.996689281817013	0.992614348038708	0.997980403862783
784	1.362	0.923410186401645	0.984728490941043	0.995491286131095	0.974938724431426	0.99416281654193	0.897453899662933	0.967759673849282	0.993541021480702	0.996468660587491	0.998822395481669	0.956320215938107	0.993092491097484
785	1.493	0.998255688299113	0.999974313558586	0.99988277600873	0.99387656525157	0.999921871436166	0.994975940230246	0.999670481400468	0.99979754692924	0.99861501100496	0.999950122255458	0.998989875406787	0.999875799792174
786	1.495	0.998569840465726	0.999851886569855	0.999869301856611	0.999072598016736	0.999827730077524	0.994675269245067	0.999144558747025	0.999950019820775	0.999540365080297	0.999944855013598	0.999901972462647	0.999936735631661
787	1.362	0.98110651968677	0.993780561604252	0.987602739542697	0.991540406733109	0.992228570075672	0.889965044412389	0.939194844221508	0.96729916288475	0.983180709418044	0.98377394597575	0.969152676751184	0.981610270884592
788	1.487	0.994383224062947	0.998782507413031	0.999857457929855	0.998070256483329	0.999362874878047	0.99426518724163	0.994797094946823	0.998806963633858	0.991264000907794	0.999967645556793	0.998717738037584	0.999577473028913
789	1.291	0.941363943321185	0.970058147925806	0.971653769789081	0.917135155610549	0.975625407258721	0.907100557723112	0.94946880061654	0.969077729723124	0.975786335531151	0.990927140968933	0.96495069119229	0.987161622504935
790	1.31	0.928773139632376	0.982632244896805	0.999155019066851	0.987390593488291	0.990325618119031	0.897098801833174	0.915949758590653	0.979968725053295	0.937075334109309	0.977621345028301	0.912486827225469	0.944045984802585
791	1.491	0.995990256428888	0.999679132511991	0.999786250735637	0.998748851436928	0.999999566567204	0.994129893127192	0.994340935599241	0.999767092954019	0.997212002314198	0.998855150572417	0.996241191463953	0.999748397614262
792	1.411	0.976618310759847	0.992106818851642	0.968182173426241	0.984689353210261	0.988460429364163	0.984851910663357	0.93005100989354	0.983256517307605	0.965380745355064	0.997886937845281	0.983328783201539	0.994939315916886
793	1.262	0.905487587750058	0.995972793390862	0.944761963754501	0.890974017129109	0.953906739823795	0.891276041637117	0.93532305625936	0.977827101645271	0.968187179469578	0.991033280532967	0.956097580395374	0.974253850807183
794	1.263	0.888430190864018	0.905911174949111	0.993797368470163	0.996363497152563	0.998486748087019	0.858001098583791	0.965464585241968	0.991275995453911	0.996463398424362	0.998188029506088	0.969976074687323	0.989954696779267
795	1.268	0.984706092358909	0.990942256146672	0.970205916235732	0.890287597747461	0.912824509310761	0.92655111967913	0.926801934389281	0.979450633929732	0.978262947153243	0.981230380750493	0.981898762141219	0.996196740460697
796	1.366	0.980225429103769	0.985805161811039	0.991701397132552	0.969121599495947	0.990210841161911	0.893356739523251	0.928096924069252	0.986328571635926	0.993027212457989	0.999868826238035	0.990897636093656	0.994815180436383
797	1.46	0.99640345671072	0.998588398942489	0.997420706646366	0.995954512196483	0.999829243084737	0.941307143793605	0.989564269320006	0.999633834613152	0.996035039077679	0.998584054248998	0.991750668938145	0.999780231768967
798	1.39	0.987124234532902	0.998619956866151	0.955125284222255	0.947735807994487	0.991328278919508	0.906907804628424	0.986841703913121	0.992849226124065	0.953337281652809	0.996394684719814	0.957413103972656	0.989606793037837
799	1.475	0.995201407300498	0.999611041905176	0.999721796497595	0.988881970723352	0.999126233977561	0.975317191886945	0.993041954266465	0.998299191444517	0.999734101841471	0.999863173738448	0.998270048522834	0.998986018345356
800	1.39	0.981785979647926	0.995271729544705	0.976400524479915	0.976164966271405	0.99669393758763	0.917046959617543	0.943826590403254	0.994704302835213	0.927897279390767	0.98040715375312	0.966842211729824	0.99258333460637
801	1.254	0.960927225081333	0.964229916796633	0.997210632795727	0.960279197858211	0.971836131457231	0.912122909358237	0.88947989862965	0.924740649357605	0.983515648617292	0.99168698468047	0.950018407149779	0.954064447945168
802	1.29	0.957189925950995	0.976890240844346	0.99298226459393	0.89024414061075	0.955508311909589	0.922268668602984	0.927986371064519	0.983278936939491	0.985684627555078	0.986988676396651	0.993925185502967	0.997408943913895
803	1.265	0.966199410470732	0.969554290532035	0.996871832108329	0.934390662821526	0.941459345728435	0.893389844270205	0.935399630137205	0.991270465940767	0.938687612137935	0.961897221199896	0.943035429216984	0.973927332698414
804	1.274	0.987377752514073	0.99867068806953	0.995955365700283	0.915438364091978	0.937217767084535	0.836909988707642	0.972147048500464	0.980104760733107	0.968062334058329	0.99147182554202	0.954292869841206	0.960092404678641
805	1.474	0.999353591182753	0.999621226125873	0.999779120292107	0.990695693512901	0.999604734420431	0.981052418444432	0.973338407420213	0.999572636908219	0.998759137555394	0.999414807203756	0.990408525319694	0.998905689367829
806	1.328	0.964792319170952	0.970100758189444	0.954714558045521	0.962790641762453	0.982098890649934	0.929759019375298	0.948281067296114	0.990912522777164	0.874575043445801	0.955362668631192	0.977700688218142	0.985042920605688
807	1.403	0.980705363311642	0.991979719713605	0.996889444743237	0.971320813120296	0.999858362745479	0.960576618607322	0.923690029778523	0.989236397196267	0.971647490669339	0.988486682767588	0.97874548343297	0.98381058490617
808	1.476	0.989348908129659	0.999292351782677	0.99785656928022	0.998537041707395	0.99965612919603	0.989637011542931	0.98675880209995	0.999923194608336	0.979318546712624	0.99937056309984	0.980147983490183	0.998296970725113
809	1.352	0.971929286064853	0.991188878744235	0.931504713695475	0.982363758847925	0.987938521222407	0.882146565685669	0.921166248062978	0.995242727278907	0.940375066670779	0.980910772738138	0.963772207798922	0.984613214734519
810	1.414	0.989770368997008	0.993944798014612	0.93802671002856	0.991835965071091	0.996744075540237	0.919437976468703	0.979400363427996	0.996499947925901	0.961520850795545	0.985866914241201	0.973778619385107	0.984586585031955
811	1.278	0.959154079017503	0.960416003283155	0.968615414524001	0.970386161449556	0.986793736951989	0.882698101439837	0.91412438265322	0.958572970189353	0.956159802793106	0.978181147698586	0.915182007933556	0.969879175577148
812	1.382	0.995506440782555	0.99571342235822	0.991499855080162	0.980744495350251	0.995824189679799	0.863910836395023	0.966292075393036	0.982010507051205	0.983398583052238	0.986951390179619	0.987342544196684	0.994670713271028
813	1.434	0.966964344278263	0.997461371458569	0.998113980705844	0.97970756079376	0.999485983430311	0.950684287352199	0.974180028030368	0.999675910506492	0.984626578897028	0.99978857329054	0.990072565992677	0.996222004665798
814	1.472	0.996900181675236	0.999134175960649	0.998028225429117	0.999259223836268	0.999432398933174	0.967348813273984	0.99087611014169	0.998811311380772	0.975829264119527	0.999943627921117	0.994459147581712	0.998409056583858
815	1.496	0.999528181401407	0.99997075841047	0.999721347285465	0.999290302830216	0.999967339264935	0.995746664484302	0.999502066036425	0.999975237003027	0.999314521501842	0.999890468914987	0.997974667181061	0.999561178439674
816	1.27	0.97791805354412	0.978561526742081	0.995972048070168	0.9681297737581	0.974710342649224	0.842171072987449	0.855795084539911	0.948359481780583	0.982323443170296	0.989220137373308	0.987334727965403	0.997433899230655
817	1.274	0.950911938378926	0.995029269063499	0.987521597028867	0.915177401904751	0.970214991654231	0.873074037595269	0.917871758581875	0.959692408245406	0.935039673470388	0.963100214765618	0.957308424329024	0.983835041759139
818	1.468	0.991671154416938	0.999932265985245	0.998492534557158	0.999317081447323	0.999534176205166	0.981043622284299	0.9569597362417	0.999365648356432	0.995558950874663	0.998966744748265	0.995479368656228	0.996499101565147
819	1.351	0.98556489356612	0.988158703442281	0.970742709115035	0.986638030538699	0.99929244297314	0.921507703842528	0.893332960147115	0.931151027378596	0.988295090692238	0.993099072233675	0.995618047119011	0.999179742596023
820	1.357	0.982521406208391	0.98705699893089	0.975913799377835	0.951841831723826	0.980998669887106	0.859735729593412	0.983145216929784	0.999750915118331	0.955401170743809	0.997537072870845	0.988317892476497	0.99368957846042
821	1.329	0.962371001561169	0.985616809584058	0.959242212447496	0.93479149750708	0.958306212709501	0.936581545570795	0.969408913128677	0.972643950134022	0.974348828067022	0.997595706929787	0.970057866498144	0.991469358981959
822	1.334	0.932662229103955	0.969699667825386	0.999052165332836	0.953067034085376	0.982773527014871	0.940787245584012	0.91425319706841	0.991730474222389	0.97909190435408	0.997425743925751	0.968650102493176	0.999401969959443
823	1.425	0.927473652675711	0.999196928267825	0.998983166576847	0.980133562242589	0.997258129987857	0.9585021343457	0.985119655975784	0.999740512918034	0.988485753400907	0.999462867754764	0.995828165127134	0.998976591298086
824	1.418	0.998830629183592	0.999730866389549	0.997352168128339	0.934973926005977	0.998182238566208	0.946954858844856	0.97153360847774	0.996917156548144	0.994712325966833	0.995773338900898	0.975879702837267	0.979662975711568
825	1.416	0.980367581424491	0.998450432403911	0.99576975497295	0.982911675164539	0.995033030885918	0.971951678173351	0.924939348815756	0.99926830645004	0.949820477369961	0.960712127796044	0.986421275021871	0.995978053040199
826	1.482	0.992633717694974	0.996411258137144	0.996791215850403	0.997230113255165	0.99991024415872	0.990757851541472	0.993812282785164	0.99984691724688	0.989360533135022	0.999716834858975	0.997134057977921	0.998585988319598
827	1.408	0.994108733286037	0.995363638008493	0.99068309161951	0.992549327932014	0.997651061800574	0.973273772258763	0.941346632233402	0.965492249623207	0.956194594626058	0.995293751524566	0.933992688158035	0.982631822098081
828	1.42	0.983790315424336	0.990444779120501	0.993493464374266	0.99763687443051	0.999413803428561	0.944362621204038	0.955553625569472	0.997290777085745	0.946422511933064	0.980120594189204	0.983185011345542	0.993512909241505
829	1.271	0.989783717100712	0.991021172427543	0.97988153503329	0.937497004293213	0.969724788796558	0.860234463443776	0.850447297498931	0.951636582786785	0.983125254210408	0.983370343274161	0.947736516030016	0.991034587056547
830	1.466	0.999365699469291	0.999425933721592	0.998402748561538	0.993079564136576	0.99999403482124	0.956118142279323	0.979785651307725	0.999180019644701	0.997376086259156	0.998580687437571	0.998428153108494	0.999983048760327
831	1.412	0.983514648604212	0.989552580880967	0.946760489355795	0.98200118123005	0.997955059291553	0.920868865497468	0.982508380278082	0.998285914890984	0.952091589220477	0.984941194850436	0.988943458891373	0.997853513295512
832	1.272	0.94740192091048	0.952296889541828	0.981436408300967	0.97753116663025	0.982009420849781	0.868286693217255	0.93049138184783	0.947624817102654	0.966818958970237	0.977960499512032	0.98811033867269	0.995575533212945
833	1.389	0.981973270320233	0.994296152837581	0.995117031550124	0.967836516439865	0.979829555491274	0.934627303816775	0.981315167433753	0.98773857793343	0.976855670529087	0.979708854970573	0.95126912803822	0.997402961575743
834	1.475	0.99838662655892	0.999570206481253	0.999365844410175	0.998119557590715	0.999561630606418	0.966113418222122	0.993683438119124	0.999060331233625	0.99224031395868	0.99809324165391	0.99258573481465	0.999220040164133
835	1.345	0.977959502652944	0.980746592628135	0.949019958888761	0.947874280749048	0.972718920385368	0.90721399657448	0.977908149956669	0.985000408912946	0.974262903937958	0.998234280146841	0.95911560380962	0.986583441863487
836	1.453	0.989389041839827	0.999315420491765	0.999618849714012	0.987667568477456	0.998543785763245	0.955858479859776	0.970852132417128	0.999410359146885	0.999549675696805	0.999997374325647	0.99394563577304	0.995223958065423
837	1.42	0.961613086985349	0.994366509499716	0.997596233657736	0.954823597548101	0.999582187407553	0.967124999727542	0.983448555924871	0.999687180151865	0.994699816129523	0.999202949185242	0.960811409569573	0.977614030939343
838	1.46	0.985579428067018	0.997887725889829	0.999187649386826	0.994916770825844	0.999488349085871	0.976598088380432	0.975286612749651	0.998497391137323	0.973510880821124	0.999157729031367	0.992189733325841	0.995106508283194
839	1.457	0.998505568870534	0.998747034518873	0.999271176827254	0.993876790952574	0.998519046525838	0.956399747018268	0.993564627722522	0.999960617401526	0.967003643514584	0.999549315402434	0.980088452715531	0.98610394105781
840	1.351	0.985581197011889	0.996782202302209	0.968448035834826	0.935779025150382	0.98547132966422	0.888504993757811	0.914149281093027	0.988994828864073	0.991513669426561	0.99165203739681	0.979605230867032	0.988555389046748
841	1.344	0.9198381344867	0.963463053299351	0.941238726811481	0.950262990222803	0.983234868702039	0.940535724471216	0.993205567393247	0.995247401780539	0.98536311490733	0.99050089193599	0.984729638782314	0.989139812639694
842	1.455	0.987945175559776	0.993288295952986	0.998582692431167	0.992267325510273	0.996847583207634	0.970417506648524	0.986102134849234	0.999942799071869	0.998021541932698	0.999463408224897	0.987219720543143	0.989055942377922
843	1.317	0.966694646247452	0.979771143185444	0.976691805399447	0.918230391682066	0.974941160115523	0.875990152743341	0.981007234760125	0.995629745319668	0.929429317131885	0.985503400285462	0.93272855949837	0.991119253897857
844	1.407	0.995005753408738	0.999252750856095	0.987305670903633	0.996716053274316	0.999532662875553	0.928959335749589	0.93759517697231	0.982073559813446	0.968697573369309	0.97629080932459	0.979231947906851	0.979819469140778
845	1.283	0.945958496616901	0.949682445559821	0.986037458076466	0.926415735698156	0.986323257280864	0.905392084016998	0.918743313402087	0.989914990671062	0.941621344152031	0.979934530867233	0.966541191594496	0.970788900278883
846	1.475	0.987054819513272	0.99859146550801	0.998917060565892	0.998324407628364	0.999990646270632	0.975103975876024	0.995590084179564	0.999590942090716	0.991245152955682	0.998994983576635	0.997467316960673	0.998017110591394
847	1.41	0.986565170934939	0.990078802099026	0.977226688984855	0.984244053495775	0.99623706739497	0.935082180887745	0.974905988096029	0.994443556146732	0.926470385433806	0.981400964017232	0.984335033395278	0.995990588866005
848	1.255	0.996206799053039	0.997229697220567	0.895998933732394	0.978597319608886	0.987621548116998	0.904131221932275	0.79563419160279	0.898169898185542	0.903799112153853	0.970737635305164	0.946991863638456	0.956098037855019
849	1.429	0.998008845888563	0.999912665099736	0.996958898388176	0.974724673129685	0.99817754973823	0.921749097065218	0.976207243770328	0.999784774825341	0.996507736164981	0.999463921982423	0.976748568697233	0.980303286148653
850	1.254	0.937779796020121	0.965834765587493	0.976006605577784	0.891237752130075	0.920156543952574	0.911180451036258	0.97495086115697	0.991327226701928	0.996195553130561	0.998091030438442	0.991295554454521	0.995392619770046
851	1.331	0.974851907640079	0.984802652660383	0.991737077412261	0.990104027781319	0.994219504957192	0.840773776108864	0.967120319557634	0.979334943017746	0.95313951405404	0.985139673202487	0.941904809680295	0.948001520563874
852	1.455	0.980463050213849	0.999469055581004	0.999163059907493	0.992682555243298	0.999845767102541	0.965766172343845	0.993480815164846	0.998187825910154	0.977100258776754	0.997733945854169	0.98445821281847	0.984795137448254
853	1.438	0.992110215185888	0.999859939195457	0.998597812645107	0.982814476577351	0.995565765718553	0.957203056542277	0.982340952796139	0.990973480910344	0.99704425137298	0.998171487920385	0.927867302430273	0.996411896147039
854	1.391	0.992831805286536	0.994149119478707	0.995223453890409	0.970127294894821	0.995943568837502	0.888097778998067	0.975317337598043	0.995727393885282	0.966659820369658	0.984777676974963	0.970837616142419	0.983742071442521
855	1.285	0.933403301325119	0.974915761772377	0.980550787854854	0.882434567839532	0.949725857470283	0.973870079238535	0.94135818078502	0.995812292523373	0.976850637017383	0.989451917009753	0.888636597544308	0.979496923266015
856	1.44	0.9906852105647	0.9986706310449	0.999669464573013	0.983565574031506	0.999609481144262	0.953290098360802	0.945528016914998	0.998198545647255	0.989325095360575	0.999518639363408	0.986656183056594	0.998506838515403
857	1.344	0.983029502625186	0.984569623160933	0.975669770140466	0.956104811312761	0.975968810402475	0.862462188031041	0.977054774257619	0.989236664996612	0.986292533986494	0.998040390560937	0.966980038482628	0.991523778627942
858	1.42	0.98461283682742	0.999081091469131	0.996140209903994	0.975046513987875	0.999647547535485	0.941009428835251	0.979710406820116	0.997531880015211	0.958038850664864	0.969833493357976	0.95033121719748	0.993885834081663
859	1.301	0.983923253465805	0.995143863254751	0.984201493049437	0.970729250310722	0.986413438836792	0.796126816864399	0.93625442001159	0.968473923665064	0.970407199340304	0.994290736214239	0.941728041931093	0.959370220458121
860	1.307	0.92133624799586	0.964675238195359	0.974250595221824	0.987449015910576	0.991668147594797	0.88053585211658	0.95594133096947	0.964168631816008	0.929989423278303	0.979400147469951	0.99861903363776	0.999474014077873
861	1.381	0.956373027154335	0.994863609155624	0.982183606725597	0.986041582088373	0.99100823117202	0.982490273618457	0.933540097907882	0.9598701076621	0.898387806895122	0.982399050471912	0.994547763268744	0.996064634510061
862	1.495	0.998563286603572	0.999976088430088	0.999928213731978	0.997392168344598	0.999984434199242	0.996141441391828	0.997454102409243	0.999990735284435	0.999908800615738	0.999998597849381	0.999659338781828	0.999826146303908
863	1.472	0.998395398793421	0.999818027247489	0.997884434619654	0.995273354169761	0.997844390884337	0.976948897221532	0.976546672773172	0.997577689297747	0.996758951294222	0.99946943500053	0.997992054942583	0.998657303320903
864	1.379	0.969005859948775	0.979844069336816	0.974625490079192	0.966298790841459	0.997528642349025	0.931939058696746	0.97385240858637	0.993294682165865	0.959211802376662	0.960410074237451	0.987969176877477	0.988930105714042
865	1.438	0.991054014355788	0.999846020002955	0.999205410910206	0.992738114418406	0.997358553911305	0.917786314709846	0.981514529995924	0.999202201621603	0.98331886192696	0.996764968318539	0.994372126209363	0.997990688221884
866	1.458	0.990741179544714	0.999914203467964	0.999895327254032	0.988263619579047	0.999391794560627	0.967947905357455	0.9875125877165	0.99938002309802	0.983248953151033	0.999798520224693	0.967977769865698	0.990195560804245
867	1.416	0.991082420166559	0.997254527542898	0.94088931682387	0.979162844343303	0.988626871865395	0.966492662635458	0.97070025398054	0.987703839765343	0.972269493897987	0.977250795758651	0.961951585654612	0.988692938464681
868	1.386	0.992634652846478	0.996596414981392	0.973806743270821	0.980380291669438	0.991652292549941	0.935746988976572	0.943801098745783	0.976200046188173	0.943341110715669	0.976737515321958	0.959429287628456	0.985347222642941
869	1.44	0.992433782434008	0.998585770361065	0.997920442807945	0.978378804515655	0.999522557514712	0.955792558927599	0.944229297536951	0.999808150144063	0.989005310877567	0.999162344757014	0.985929043876133	0.999772441877876
870	1.343	0.96716009798587	0.990481774311053	0.974277618996351	0.974933970027816	0.981972406656356	0.878132960509485	0.981266317684657	0.989136482809084	0.946454969153343	0.959480894029029	0.958311414145588	0.971577122771302
871	1.445	0.981774028142356	0.998543507194174	0.999323414308651	0.954149412556495	0.999595985917917	0.964716255737781	0.994593918262589	0.999900937237029	0.983251062512334	0.997137608488405	0.996895505217468	0.99909165363232
872	1.475	0.995260498337224	0.998776330653049	0.998716178493224	0.992588354522702	0.999433607989736	0.984567738894157	0.9870018591074	0.999670641877471	0.994647824807754	0.998493665592451	0.986362233344232	0.99583743872729
873	1.469	0.996458154514932	0.998172746493773	0.999585932854706	0.999282323953642	0.999450741570698	0.957453222448834	0.993098091551603	0.999959956074141	0.987952927241442	0.998671927852208	0.995157419572402	0.998323369123517
874	1.273	0.940836421118797	0.945573117607871	0.994005786763529	0.969926087876016	0.994613137726151	0.809402658968921	0.957326143601408	0.968709381199933	0.989893337926367	0.998968728429081	0.979838964275043	0.996183812243693
875	1.322	0.908873050805883	0.918992448088864	0.961202653170153	0.99752610887778	0.999681707118599	0.928124221800218	0.981559063060782	0.994117803194996	0.986438391577034	0.988213039017106	0.991996965789613	0.992057799171535
876	1.317	0.944123112719225	0.982130037693664	0.86260609010856	0.942554987493603	0.97739520347501	0.867768693538549	0.964221974196298	0.98666854251674	0.962887224593327	0.999806232234427	0.983805653975951	0.985373613444238
877	1.292	0.964363297610851	0.966566848257837	0.988758555292188	0.912952903714955	0.96168611484786	0.912737141620371	0.940541633803157	0.986108727358519	0.956133721063682	0.977963408694881	0.976298840394211	0.992723244914778
878	1.302	0.964014935050158	0.982759116953037	0.994405547522606	0.981687348990138	0.998545504837534	0.809673342296593	0.894076461546386	0.983525484816887	0.962663280005267	0.996533538851886	0.877064484755906	0.97950404704132
879	1.475	0.993708948866956	0.995755022636188	0.999378976935702	0.993691500106304	0.999765292585245	0.983886432722769	0.988145642905411	0.999567592722166	0.996508452922495	0.997440278547923	0.996596392652074	0.999696997359388
880	1.258	0.925049917908452	0.971962977635569	0.995400535091853	0.974851983620703	0.987034596361294	0.813440238021508	0.921556614093211	0.984958011646009	0.857343782431564	0.908190562447666	0.968108526510439	0.992433957020215
881	1.385	0.972521577831709	0.996653774311344	0.933893494593475	0.992346710675252	0.998671840596468	0.93987326113323	0.91427946690779	0.97456834829532	0.971354085370454	0.983921316366285	0.931019622097135	0.997711730732542
882	1.267	0.927890434388302	0.934887079889287	0.896638283896081	0.950869133222843	0.996672289737346	0.905676997522559	0.852223794267791	0.9805142286602	0.991781884550351	0.997813971383982	0.980066892983926	0.982148395533825
883	1.262	0.970530976417354	0.979057972028082	0.964043498536724	0.937543827295591	0.974460882402085	0.788425879343649	0.894228343143808	0.976859449937574	0.999109844961103	0.99951492811435	0.955846422904719	0.992210966960282
884	1.456	0.996515116621085	0.999495410153744	0.999455065823542	0.990079190992454	0.996287660542372	0.972707142839884	0.952634386253186	0.999574827263439	0.9936417054088	0.995779628863551	0.995350207117331	0.9983575082126
885	1.388	0.984734597977601	0.997027091738073	0.934616021535752	0.951146498495688	0.978511445731484	0.942619073195617	0.982107061813825	0.98413298955466	0.988980555610733	0.989465532992862	0.971342969419756	0.985989430876852
886	1.351	0.964497255466393	0.987324840776489	0.969456862811129	0.953344672637987	0.995350760671035	0.881436020931673	0.949291116176528	0.982395822650646	0.979466289945311	0.992803023718555	0.980152391301152	0.986532808564689
887	1.411	0.974998263611396	0.999065661796318	0.98177813840255	0.992062085455078	0.998002468357248	0.946752648131597	0.951867548244771	0.995131099810341	0.960580018200214	0.982433659645924	0.963052862714572	0.967497567675286
888	1.461	0.996991980446106	0.998657601366872	0.997874529569349	0.992544423065126	0.999892517652134	0.975756751082626	0.983738208628592	0.99979126753501	0.995522689612785	0.998787309656137	0.958787694903324	0.977933774031002
889	1.281	0.904502135518381	0.94289628430171	0.989451123220507	0.948698523679877	0.990055407480642	0.922395455674802	0.912509726913415	0.977938863445253	0.968438047288391	0.992164516877625	0.976482858822503	0.991147666754762
890	1.492	0.999487338418215	0.999797352394881	0.997407203528954	0.999231146750946	0.999364882189386	0.992790964426862	0.996476690031158	0.999230750337476	0.997096613128321	0.998076532269665	0.997520780503524	0.999349687057484
891	1.28	0.947005855947118	0.961833776273938	0.99686354458922	0.977112960147645	0.997286623403546	0.802080146784319	0.938259623888853	0.984432128867556	0.926167708890586	0.940188286723234	0.974900085046017	0.999407816082635
892	1.354	0.9642989653944	0.965513509487739	0.974687380910806	0.980105016733274	0.989708718405169	0.927939976439619	0.941674489256503	0.979106850426453	0.971950683834917	0.993720927857256	0.989848869316967	0.994576386775969
893	1.455	0.960298812808796	0.999716344915811	0.999772554085547	0.987435119588443	0.998502875649756	0.985159921762986	0.987533840157518	0.998388644408031	0.996121816126737	0.998718240070839	0.990811549173023	0.991820710006307
894	1.374	0.95559062322574	0.997740166122248	0.951934551761028	0.938111232262516	0.977432947032429	0.935230699159038	0.988931435720811	0.993192790582596	0.986802478832645	0.992753522310406	0.960530699602225	0.985489264638581
895	1.375	0.971417074566806	0.990675360744888	0.993846388924911	0.985180420835486	0.986923384272998	0.92298615579625	0.887825856108382	0.99695706561912	0.992262190306743	0.994402125971722	0.976073486291145	0.995037596160742
896	1.372	0.998981052183215	0.999542269047348	0.98995365922055	0.965668689921972	0.988930147236079	0.88514828569691	0.918606734422217	0.992251101564342	0.967615890938804	0.977914588268236	0.977850217236483	0.992852604922552
897	1.327	0.987158123960825	0.988983170865364	0.991446222612508	0.982751103602263	0.993185577371316	0.866383220243506	0.902371465393412	0.947024237368086	0.968147446274344	0.993785021952579	0.986740271995313	0.988662307504499
898	1.351	0.957962790900947	0.981461953467112	0.959174198840307	0.9859683913145	0.992857612411689	0.924769717430476	0.906595245672729	0.973673327455346	0.969004769630143	0.994458105039206	0.967042564870853	0.986798734404684
899	1.28	0.936582355046218	0.955184910761384	0.948856453955068	0.929568798713622	0.963448002036752	0.893907041778158	0.985511642156504	0.995792600175721	0.946861036474171	0.984493732950067	0.955394908002233	0.970927338454182
900	1.347	0.989276603392729	0.996213995485425	0.988175458400355	0.956150210312158	0.957140990160362	0.947679363433299	0.954533135039798	0.975387170334984	0.944019875090379	0.9740170970478	0.950841109628423	0.985100766067443
901	1.436	0.977952267623733	0.99747247837669	0.998646016210238	0.996972194267533	0.998904695872237	0.955174547140663	0.978855397029857	0.998842105007044	0.99294274771395	0.999896810527677	0.959561220969146	0.964298824607278
902	1.488	0.998352394872432	0.998402919423072	0.998400790708996	0.997595354999146	0.998900275973764	0.991132100607609	0.994654092955516	0.999325893629163	0.997295610972557	0.999739959792832	0.996975885105854	0.999740052614895
903	1.256	0.9265736132667	0.934638741810909	0.962428785570651	0.955548755135506	0.978657208760685	0.915856009367767	0.936628683579917	0.9509651500825	0.971724229444828	0.974868914183718	0.963889396592645	0.994305433685831
904	1.351	0.953036549001091	0.975459761661612	0.992888666066156	0.982826595773589	0.986115705923631	0.929943907503084	0.931838373636531	0.994153393382637	0.940920100588572	0.961168698092936	0.968022113819472	0.997728385781937
905	1.365	0.94704289558799	0.994937130557086	0.996099103637109	0.972178323939258	0.984883640888346	0.905975031209807	0.944525127911776	0.997303310595492	0.970288269058459	0.98158550571407	0.98163797736003	0.988448647216866
906	1.471	0.985275085161841	0.99982828172934	0.998702236537597	0.990848908971358	0.995981704611695	0.982487334015789	0.989582475242203	0.999973781921038	0.995439051987451	0.999744404583435	0.996749510027035	0.999427588902206
907	1.404	0.985686954800591	0.998541981582379	0.995676624925535	0.978391385516573	0.99435142225862	0.931932981755421	0.967218678509611	0.971277165977266	0.991242666351349	0.994717255568052	0.977309665050872	0.990452568092843
908	1.438	0.964271693851577	0.998485968076605	0.999846464616198	0.977022657333298	0.997014477085373	0.976654031910543	0.951526654842577	0.999530926353598	0.991595862225304	0.999623744818451	0.994937303009694	0.999188073018137
909	1.351	0.996062553548769	0.996277022920679	0.979219766515608	0.979563752445978	0.996962685823413	0.852934371390704	0.937363153049633	0.965505195943545	0.922702846521411	0.991769304024817	0.951248111766452	0.999627679323676
910	1.331	0.943166802636072	0.991463287202546	0.989511702649403	0.960305389046089	0.975105846036691	0.872718274770182	0.968311580449402	0.981178642652911	0.976716262599734	0.97962275226206	0.991386188752009	0.996741131463933
911	1.318	0.971361540428032	0.995759440040502	0.999364825474688	0.941314792411684	0.958243029194498	0.899602835922362	0.956763206145776	0.990465001668962	0.966975964446452	0.973440205350676	0.918169024210533	0.965446743169729
912	1.476	0.994967754052305	0.99909007530687	0.999034152743447	0.997861737192257	0.99994874420272	0.973393252528794	0.99236395764578	0.999795365598511	0.990498941747023	0.99814691404097	0.99313022204308	0.999275332062843
913	1.383	0.978569804453877	0.994190768589123	0.997874730863846	0.978156765620429	0.985730585932273	0.940461940555397	0.929512611879512	0.994485108551804	0.984327954977736	0.99948940275617	0.938731474416403	0.962546932222671
914	1.419	0.997365176070373	0.9996641746114	0.999529831646011	0.977067338324478	0.999776951440457	0.869338856395149	0.99439892763092	0.999834943793699	0.994094178407462	0.998518914989455	0.993969814781256	0.998363915757431
915	1.28	0.963527474812571	0.991993851297202	0.939737345400328	0.888012224966781	0.913730281239591	0.92033014450035	0.978811764161202	0.991413987802636	0.983585577110338	0.99286876604782	0.959386884171341	0.996840627566264
916	1.446	0.99024911077051	0.99386680482197	0.997761531781663	0.988303705713973	0.999509528700232	0.945101795780181	0.982034116048063	0.997148909531488	0.987510359016426	0.999926227964966	0.999229351778494	0.999369991603996
917	1.266	0.955577855985115	0.980013722733274	0.982432618643224	0.961465953807761	0.969387441600175	0.863453494916756	0.878919883658868	0.955393004063313	0.972067202524145	0.996183266227678	0.96065116236754	0.968810345761221
918	1.429	0.96786242910083	0.999624027775766	0.999424192931002	0.993622760134209	0.994104478196154	0.94937734945273	0.940838429455871	0.999949812182291	0.99472923819762	0.999779773850272	0.988676616454031	0.99943654455101
919	1.449	0.988768901827675	0.999879870443885	0.99722900577257	0.968803834858664	0.999469306862473	0.962682254253787	0.977975307708491	0.999544101100369	0.998541688124533	0.998556144082117	0.986282628365311	0.995449841483234
920	1.398	0.947127066604929	0.998292793137683	0.979421250709185	0.971887477965511	0.993702452776585	0.938687554969611	0.98564548281995	0.99422166995813	0.980923748734224	0.982315017029515	0.966369359198787	0.981020263057904
921	1.265	0.943374346270717	0.957783078425422	0.970165772069892	0.968811113242678	0.973621356983757	0.809124857335999	0.962179886282151	0.973929096052361	0.973264607573897	0.975490198873662	0.995493856520066	0.997884818498688
922	1.335	0.965739218360802	0.96975426280379	0.982186646533248	0.989443096780035	0.993577273219091	0.897097791142439	0.853550554296981	0.994523128010775	0.991818210148305	0.996713053305604	0.970705201213575	0.988174150588637
923	1.445	0.994476415162608	0.999958508835315	0.990287818604978	0.969230524996932	0.999092872121099	0.944030501362368	0.983246783211243	0.999314338502538	0.990574059044864	0.999389903167964	0.995439051051874	0.997308295587417
924	1.427	0.975635585505033	0.999575827385696	0.99913158481992	0.979322213649284	0.998975633877004	0.940068742877058	0.947752706514956	0.997399362899415	0.996811602233313	0.999299733457568	0.988071435645733	0.997671792336552
925	1.487	0.996046588237619	0.999140576419752	0.998515564804223	0.998601595549437	0.998891410279897	0.991862555526121	0.990436655234863	0.999457383559587	0.999480584131016	0.999985585688148	0.996824352936061	0.999700396464976
926	1.278	0.850919604026245	0.974958469367155	0.96348451130981	0.976165990123537	0.983319740540428	0.824689762234704	0.969708074669953	0.989102715105933	0.984581332142576	0.993889050909375	0.958822591531759	0.993813100695968
927	1.32	0.930991423934403	0.99313893061215	0.99466535849365	0.993283915898034	0.997017204098627	0.865717473989696	0.861876586538368	0.975463380780282	0.996486877962378	0.999479951070546	0.953655923508018	0.973911369821037
928	1.33	0.955222661109378	0.974905234463898	0.981178003810211	0.957039678379948	0.958777871245924	0.942897987145232	0.907020905870572	0.998550034902251	0.998202279398931	0.999573592012576	0.961790095709239	0.995196124338145
929	1.39	0.989428588123134	0.99708663894337	0.998344292646801	0.983254780386853	0.988190225807918	0.915686062284126	0.974313374905082	0.980581685547765	0.981113400585212	0.982513785341684	0.944065571017946	0.984844221528135
930	1.267	0.969849741996603	0.989994335504824	0.968739314953827	0.843010002087207	0.981206026432076	0.782970654037416	0.95832881135495	0.991705780629785	0.952440382034143	0.984372605058762	0.956557486943906	0.999683966121287
931	1.33	0.973157720959579	0.973829694114996	0.999374138917008	0.963965192429015	0.998079556094805	0.915757109739384	0.937368254329785	0.956449069242501	0.933786399953149	0.997997188656401	0.905144425850998	0.983246926361629
932	1.404	0.933197989510537	0.996480228475575	0.999011553109134	0.979141087677892	0.987267448602392	0.967662870210829	0.972255436788307	0.996616845042279	0.972903802993498	0.977913224015698	0.994595099193307	0.998089217945073
933	1.367	0.965828030242717	0.99202142918053	0.946201173429345	0.975396757180999	0.999847298402619	0.909822919661674	0.935045569545748	0.968533387924555	0.980173755047588	0.98357767487361	0.983415810603697	0.99232247152259
934	1.343	0.913919185412695	0.955237202867124	0.963154767895688	0.983079480423305	0.983836318137897	0.952866199577679	0.96837783708284	0.99945233412603	0.957418470382611	0.982860758434717	0.983677859641452	0.991478988358674
935	1.349	0.971442833349934	0.980212813169187	0.990938619495338	0.960580123394618	0.992542132596455	0.887871179236234	0.963153899494892	0.988703346584011	0.983072966838744	0.988807043122097	0.899751442246275	0.989688876653977
936	1.476	0.998123207275364	0.999668351702824	0.997897584664643	0.998472685497153	0.999360720530125	0.987480747826192	0.963714175922989	0.99883033926823	0.997142729694394	0.999382139721045	0.991915685642084	0.999445482310011
937	1.391	0.983869031529334	0.991750380696993	0.992045691139422	0.987424597262502	0.991750537214196	0.959148314832293	0.907038668184149	0.986091416542916	0.941825438127184	0.960708527084927	0.99108256185186	0.999986476365386
938	1.344	0.936587715259916	0.97935732746114	0.998413437393602	0.970219853713318	0.993393727231909	0.907325888110655	0.973062716628429	0.989776592972192	0.987815474077526	0.992820168811665	0.940068476889615	0.945007777070689
939	1.334	0.961398394046883	0.994739948048064	0.939259946372101	0.949589016403638	0.989132160281564	0.880980635919523	0.922722581291193	0.985443700788516	0.97972592806966	0.981464941314406	0.923447378933007	0.987959214133285
940	1.258	0.91869564153196	0.974226016561993	0.995380365954675	0.941832953406015	0.955409405003377	0.876549159146558	0.898980237249527	0.975507072843108	0.983885087181963	0.991049364147114	0.959007169819122	0.995630821848213
941	1.481	0.994585032429539	0.998605571263744	0.999817952480685	0.996936920991704	0.999587238483691	0.996459510661843	0.98360172479229	0.998972213599427	0.983958338945604	0.99848516833693	0.993663998571459	0.996317407526582
942	1.486	0.997186336562323	0.999780185000058	0.998952072378689	0.997974580707507	0.999098355923233	0.984650366533864	0.995956090322042	0.999642527796827	0.997974672074729	0.999322997723016	0.997872385383732	0.999499673327986
943	1.372	0.969193050841762	0.984556005577982	0.989611351863761	0.954379245773417	0.977404909195434	0.929514439654976	0.982238933023654	0.99699692034262	0.979458245630134	0.993028741603324	0.96056437811294	0.988565847363273
944	1.367	0.96007724754859	0.983793842338708	0.974831029822532	0.963726263462485	0.995259590063682	0.885465946072006	0.972279632569579	0.993962396524656	0.977080353365589	0.982617858126968	0.993686268652771	0.994547011634927
945	1.267	0.960971518373646	0.979674416843805	0.983008321795105	0.89554752933117	0.946047090017983	0.850639038003576	0.959076759159818	0.998760979718105	0.943727425548111	0.979121213121	0.971585453275444	0.98624188257541
946	1.476	0.992978464969385	0.999449769775062	0.99751149340914	0.995218281578699	0.99928039094308	0.989386916716585	0.976459150139681	0.999919860873086	0.988119634533907	0.998413289446651	0.994734990887973	0.999232872349148
947	1.293	0.923438112514106	0.974187083837774	0.970879468548992	0.859930752926445	0.997572626667978	0.957072702359387	0.92541668156143	0.96350424234843	0.912175849108369	0.98619559931012	0.971564824047012	0.990454594724123
948	1.326	0.963437438645586	0.964978737086006	0.999103557043718	0.984515173689818	0.993119777509286	0.918037691851581	0.936881110762569	0.942235454008536	0.955968552392175	0.987061655302611	0.988532083520018	0.997050818390132
949	1.411	0.987455198041852	0.999482668778096	0.974559632978036	0.99211293290881	0.993445278598799	0.955995019825368	0.936705071819371	0.9884862485286	0.987431358343425	0.991032721530569	0.939699592645189	0.972121596531702
950	1.335	0.920165578940133	0.967680932288723	0.992872037919479	0.967537958552327	0.996701354423932	0.889094522794003	0.95104988256534	0.994736150956291	0.980474542986699	0.98892937779839	0.975862248671594	0.99905875623044
951	1.298	0.939735644420814	0.967221424187424	0.991893269137113	0.924977193444998	0.994908698245244	0.867638240823033	0.953005185376543	0.985350562070296	0.91544027352536	0.963761461804965	0.97916603592159	0.997398826721817
952	1.323	0.960032982152895	0.982400479572391	0.98896821726605	0.918004809609105	0.964244334648472	0.913903659011816	0.987076551326359	0.991931015084248	0.971510797722855	0.987234803408003	0.9408464191121	0.979874602799031
953	1.34	0.979855962426475	0.981561626445112	0.997651148577591	0.970640755902412	0.993939953652214	0.833277697818529	0.961914045910605	0.985023895177764	0.995245379279709	0.996974965251088	0.954092160983787	0.984543063705311
954	1.379	0.980674325363009	0.992985597472335	0.995230519326913	0.983857208374617	0.991754766536072	0.896669875033559	0.931118194791834	0.995898289863927	0.98627462490081	0.998369343308737	0.957308660459459	0.974370509204033
955	1.339	0.956627357118764	0.990133453595892	0.981397604528448	0.961569448554041	0.9640290971336	0.920324858294363	0.948231857814765	0.966260191568804	0.998613761629549	0.999866834355825	0.996895854412711	0.998006537947674
956	1.405	0.986027866467018	0.986557205332587	0.959885242802468	0.966064939422953	0.991877213868844	0.969054663450027	0.982595655584072	0.994862320578851	0.971752662551716	0.998694346651832	0.930774313250688	0.961721149091769
957	1.327	0.976934710967541	0.980867387813626	0.992821212844834	0.943668256965657	0.97824661618356	0.920361710983978	0.912766332888757	0.977381908259875	0.964956125132488	0.990876615417288	0.973529469846635	0.976357285797616
958	1.48	0.997458201812056	0.997864884442637	0.999613634209293	0.99814158204139	0.998726382735944	0.988873956606227	0.982882290252496	0.99869081879261	0.996394977711768	0.999925274777634	0.989036726871421	0.998618406361733
959	1.362	0.932594137590438	0.983429169287794	0.975964975354669	0.984633951868783	0.987805633452326	0.936508292791475	0.982830208095376	0.989795802154397	0.956085599780927	0.961624098090054	0.95793760124975	0.981074513614848
960	1.27	0.978244765908707	0.993911647069015	0.993715373165835	0.93212828992692	0.978439045895259	0.694810805021609	0.971935080748021	0.990660845626855	0.973464898417197	0.987473547461998	0.98854923979465	0.995881613132095
961	1.335	0.924121155356306	0.968748642994483	0.991378030667436	0.978927396016653	0.991282610076966	0.882880350322246	0.980271715643089	0.983687500864004	0.975800112707128	0.9994744052544	0.980462146467037	0.988712395865958
962	1.461	0.984562867087762	0.999444619826709	0.999841393395165	0.976615086355721	0.999464785112789	0.983003942224747	0.978979351158838	0.999324565490567	0.986079819579055	0.997501970001077	0.995413127412118	0.999272293414192
963	1.293	0.925181230098961	0.98406820412659	0.900765904334827	0.964245636847436	0.993379530626579	0.765121366103716	0.972257878326616	0.991006770612913	0.972872291640989	0.974203456468273	0.993938582459778	0.994279188761845
964	1.311	0.974125921299493	0.986212373925833	0.99570287521642	0.924608442195775	0.960283310602618	0.907631206443348	0.929065685525481	0.978544032390217	0.976443965113681	0.984561521655242	0.966599384608698	0.997513031822951
965	1.435	0.978254732009125	0.999490613678323	0.999558910162405	0.994895393296631	0.999582306360049	0.927896214981919	0.977703690650582	0.999568991615269	0.986836045794382	0.997492309384763	0.980845435131277	0.989034232852358
966	1.254	0.938284036625509	0.938470423033928	0.994909572756917	0.952233050340879	0.953674060154542	0.867605617145514	0.974044537293918	0.980313294147833	0.95811702644515	0.981408644466898	0.996679868287186	0.997852353618186
967	1.413	0.961822853235988	0.978616568219545	0.988778616855705	0.986340155263519	0.993088080090639	0.966498461204264	0.982310885500318	0.992293971526531	0.981698652035104	0.999636974936774	0.98803149853179	0.993195902923004
968	1.265	0.958020441287134	0.985653676790767	0.85695990931131	0.946345840304165	0.967774228314808	0.835486020601741	0.826138339221152	0.991296267838881	0.978753450413434	0.991156602523989	0.973839347220312	0.978328398165308
969	1.281	0.977744590303453	0.988642428870374	0.960265638735988	0.965522773295468	0.969506002102425	0.838343440455404	0.927630550145805	0.971359072053635	0.955506890183166	0.965539796498934	0.924251391941015	0.95653646309842
970	1.274	0.892786262362557	0.944649930972076	0.921802681750177	0.950524061299514	0.965507798464914	0.912303218753655	0.956409176783674	0.990485032120902	0.980611715064857	0.998346015499704	0.983632568955348	0.991637746717531
971	1.432	0.967502776590093	0.999768688500974	0.998839576328106	0.995603540388876	0.995662101484605	0.950419808646193	0.962617072062993	0.997102561027149	0.992101280285155	0.998582951135501	0.961075499819965	0.99792952744543
972	1.381	0.962798971254993	0.985538802680916	0.960667510675512	0.973279311163287	0.994908136455172	0.93987365234548	0.934888171691559	0.994661484563757	0.936271147335354	0.975587305885498	0.992761817813105	0.999635311392966
973	1.295	0.923929535383742	0.939565832241213	0.986537653456866	0.947716290013038	0.993348423525631	0.904573535260109	0.984989945038911	0.992904207599658	0.95881055190206	0.974517397016315	0.930035454360403	0.975580162879115
974	1.396	0.984779568879707	0.998023195207272	0.98609066800511	0.960802580485955	0.997727159311345	0.94101085338648	0.929888902021605	0.989219930269367	0.962776223433642	0.970465901223443	0.987404357088625	0.995599775109048
975	1.397	0.991304369590142	0.998915032883767	0.941467191889289	0.92362029432778	0.996094818105934	0.942811471410791	0.956661281327274	0.992764467758147	0.974822078368289	0.995066324084753	0.971407529695893	0.987037031531976
976	1.47	0.980614780223736	0.998128005426433	0.999464335404	0.992501898806101	0.999919897011508	0.978106580976077	0.996822852301133	0.999072931133571	0.993817761645703	0.999582274720874	0.996919831853712	0.998712631688583
977	1.36	0.982416935535991	0.987722365987108	0.967206683633694	0.940365415863219	0.986802617374181	0.938640914210836	0.928310087725907	0.998684817204901	0.929888313855132	0.95557702880269	0.963168827473666	0.996604249490953
978	1.346	0.906198824680453	0.979887696564165	0.953294916699293	0.989204880070875	0.994914320458083	0.97615539837271	0.948175184008373	0.966007879996714	0.969814676349619	0.991425082900701	0.841892745247535	0.995345777928996
979	1.441	0.994326991063987	0.996896567872037	0.997721290163752	0.988033954335985	0.999606469088909	0.927409462512406	0.977220972064288	0.999606401531036	0.991031318033199	0.998709418989671	0.993522707275386	0.995702066629415
980	1.346	0.947652536375418	0.975895338971182	0.935119137422014	0.983805389982904	0.985836003719633	0.90351838473117	0.948267699968737	0.997713701495392	0.95600915408865	0.993803361481759	0.94164065558015	0.977991914669516
981	1.318	0.989180086233241	0.994233316932288	0.988335370885805	0.894536826394977	0.980243085983565	0.905035194583295	0.953232155235521	0.964761289516293	0.97424202140263	0.980432910134658	0.928376966866364	0.984790649146721
982	1.404	0.973346050949839	0.993415081321393	0.975612928132931	0.982137945000579	0.983069110918953	0.943689831878795	0.989244177608427	0.995579455598178	0.970651492298218	0.998772882787191	0.922145134128264	0.993590852675722
983	1.452	0.987479078774128	0.997923278383884	0.999174466063442	0.982251019032719	0.998464777568566	0.952459930032242	0.986980776479548	0.999765193928118	0.993896315974204	0.998896003973267	0.995298987542166	0.999879534744289
984	1.466	0.988684223740567	0.998928731018183	0.999577953949604	0.995454927931972	0.999395736746111	0.970154593895345	0.991898977468267	0.999391585645981	0.976943754033474	0.999968261191106	0.989981051660696	0.993415071488714
985	1.281	0.926917855146759	0.950813102447228	0.953586187773175	0.982016307456999	0.994076051043835	0.86535150015078	0.956044469876031	0.973822448228044	0.930989869047622	0.938901284701168	0.990394382138359	0.99153182852728
986	1.491	0.994391178291653	0.999833405236563	0.999991225064614	0.995617320782589	0.999990899263165	0.994101733979996	0.999204026025485	0.999852126747433	0.999028022652705	0.999793691881438	0.998593531044493	0.999805527659526
987	1.44	0.968957098714466	0.998764733867904	0.998525205901114	0.993203882466268	0.99969703836271	0.967534000237876	0.973365131815302	0.99919263494055	0.997024175438193	0.999317680980303	0.95359461246495	0.97610815306654
988	1.406	0.964545928267618	0.987643094203045	0.995322512227191	0.932092371018395	0.998291002949884	0.967999863850029	0.989160980420745	0.994251230571747	0.983688024892373	0.999425486364695	0.984727172249635	0.988364409636793
989	1.476	0.995795804377227	0.999889893586701	0.998871423445276	0.999692261350455	0.999946615266744	0.973878166591103	0.979798452649542	0.999773905796117	0.995391922356613	0.999774572981424	0.997122963790184	0.998560917933621
990	1.496	0.999263407538958	0.99998433460903	0.999932047544904	0.999807498625478	0.999999313981255	0.99517788334843	0.998345509833256	0.999962165127362	0.996564184375695	0.999893657956207	0.998884672628044	0.999997692638269
991	1.394	0.989249189904623	0.998516713503029	0.987709612249759	0.971196279599196	0.973447831369505	0.913000362463691	0.992938448039071	0.99327952866233	0.982805847871024	0.985787821617371	0.980721770883869	0.997041758212374
992	1.258	0.891830152321791	0.98728376643846	0.989447031381998	0.923789009157873	0.982755110269325	0.8714084928464	0.832027724730366	0.978368201565854	0.941686365631272	0.971275401812234	0.981734832585011	0.996142647468054
993	1.353	0.957685860797565	0.973966726179072	0.949774481129012	0.943030422089489	0.977555111138809	0.954315097129818	0.974730295452236	0.996976138242995	0.972734646488188	0.984635898012578	0.940846861398275	0.982488401305785
994	1.467	0.982569993799524	0.999912252656015	0.998729082922037	0.992817792400365	0.996867491130822	0.986671678826018	0.979868213720888	0.999783075099742	0.983755568503591	0.999852734602496	0.985628257770288	0.999676666153912
995	1.427	0.973100147684295	0.997559299591363	0.999679139122118	0.959425411009021	0.999968083477265	0.947786411444488	0.975695290054753	0.999325589428823	0.977798134374384	0.999527286238699	0.988877755195462	0.996860978916176
996	1.302	0.970310153090321	0.981233114332157	0.999629732870141	0.959373335925166	0.966653351253744	0.869035974763785	0.964301461973158	0.999685204305146	0.975422330993794	0.980740779467368	0.883321949494992	0.926889888286008
997	1.288	0.876530376681179	0.96772216682011	0.98237970244343	0.984908383883992	0.992992920089802	0.925428007504717	0.918147065606002	0.966128699283763	0.949160307127589	0.954305447329567	0.948151583929903	0.986019531520763
998	1.26	0.976542109625012	0.978646417516595	0.981516094713252	0.957757276765473	0.982359798394571	0.920109212503625	0.832194706808624	0.896971955371599	0.957657937312415	0.990595789128423	0.977218687752854	0.988374099628946
999	1.447	0.992566420976923	0.999873863739162	0.999841511546963	0.946377140231003	0.999903790281076	0.964352423167949	0.994814063956587	0.999233000816488	0.996827672893656	0.998216527021382	0.992669293803152	0.993788752493936
1000	1.319	0.978187447468356	0.985622912946117	0.990924233006453	0.926758890252919	0.95343031663357	0.914469411163952	0.982731958134737	0.983244671455536	0.988123915845843	0.992580753684734	0.921120441427065	0.976179693599434
