# Supplementary material for: BatTool: an R package with GUI for assessing the effect of White-nose syndrome and other take events on Myotis spp. of bats
Source: Source Code Biol Med. 2014 May 6;9:9. doi: 10.1186/1751-0473-9-9 (PMC4050442; doi:10.1186/1751-0473-9-9)
Supplement: Additional file 2 — This file contains the readme file for instillation, the csv files that belong in the working directory, and the complied Windows R package as a ZIP file. This file is all Windows users will need to install and run the package. [file 1751-0473-9-9-S2.zip › BatTool_files/ResultsSingleHib/case/ParameterValuesScenario__2.csv]

Sim No.	lambda	JWS	AWS	NSS	JSS	ASS	PFS	JFS	AFS	JP	AP	JB	AB
1	1.445	0.996945227689804	0.998782821675967	0.999020614848632	0.996411677847057	0.998481065666966	0.918442330685265	0.984500936787571	0.999381727086628	0.993822753659931	0.994693819611142	0.995192475564115	0.999333222407094
2	1.449	0.984848740007752	0.999847457650984	0.998092340923637	0.979269436545047	0.999986144186111	0.961145548096379	0.978505131954427	0.999599569408671	0.976067941652226	0.999575138731839	0.98739158302041	0.994743857903845
3	1.358	0.997376290624636	0.999496938837941	0.93606873606641	0.983061399712056	0.998825430244763	0.824430754226113	0.957855972068423	0.976253064017307	0.98065661558854	0.983901208205564	0.940633423806245	0.996144410210456
4	1.484	0.997800947350567	0.999785911200184	0.996837847097898	0.995919132692373	0.999955922877926	0.976048712965934	0.999161158343596	0.999935169490665	0.996882532200214	0.999935396414266	0.998798488064765	0.999883145009174
5	1.285	0.961175602047775	0.97980507817636	0.976370285436857	0.962743755078208	0.971831697442221	0.893909150268291	0.91834488305147	0.932346879784185	0.963062911877983	0.971206464307775	0.990672172250374	0.997336154360299
6	1.346	0.965872740598937	0.971330658766343	0.961106797573956	0.984766109633777	0.99775652517606	0.818719594359151	0.979450892653111	0.996873410295044	0.997591046808679	0.997860175225093	0.978332162386178	0.993434942147927
7	1.372	0.970876440671142	0.981436434181664	0.928533682853023	0.957448654724194	0.998537426437877	0.916842491547568	0.988544334232148	0.998909196792899	0.910902850297332	0.953787004603565	0.988472634604519	0.995526441477385
8	1.461	0.997895995257172	0.999728466973324	0.998499712618654	0.98396880842331	0.996483276875014	0.962279238939958	0.989379816261534	0.999344629766758	0.982098754816697	0.998684662304558	0.995402870474518	0.998476022785073
9	1.411	0.988486924013055	0.999914886620075	0.999268750815949	0.997282411144013	0.998256735832266	0.892360606375365	0.924588402077944	0.998802078218371	0.993827080247412	0.998811767044158	0.991637467955783	0.996911299211352
10	1.435	0.992560254895025	0.999776117101113	0.99912232954722	0.961093014316193	0.999781789847134	0.937580554403617	0.973652560018726	0.999579161330827	0.997252743069519	0.998497545455898	0.993858102267631	0.994177795749017
11	1.406	0.98659019472702	0.992957319438338	0.998534044948294	0.984087924342015	0.989242964724236	0.9458500768773	0.948819394310291	0.996497166515042	0.970347880328908	0.981697587537107	0.973969344503266	0.985701114442053
12	1.285	0.960415719024251	0.967466741059084	0.99694510868808	0.892937262124676	0.99522079261387	0.805237083190571	0.975781783235859	0.993088823991172	0.987978991132665	0.999427556942755	0.96351431990538	0.968894679499354
13	1.302	0.938809529015101	0.971349930753913	0.992132339762679	0.968840361730665	0.987478683142512	0.951522725491679	0.930372828148301	0.945428069717717	0.964354342933096	0.979359539478333	0.939898034874358	0.942957979226575
14	1.416	0.976078909467699	0.988139244238046	0.970088802039494	0.984001604607353	0.998464425952342	0.943261126548431	0.962873700083242	0.989090606733695	0.986998714320813	0.996537647383541	0.993308030120651	0.996343370433487
15	1.466	0.991937000186402	0.998697933079126	0.998993911603681	0.985653559208075	0.998528782323357	0.976444275555552	0.99284583541955	0.999161403424599	0.9993023486603	0.999725540460636	0.978155443545511	0.993883673948451
16	1.391	0.988575622306619	0.990048359452248	0.994103444535441	0.966896205116185	0.995864082181622	0.900529494849353	0.9907733149293	0.999757103211319	0.956648661320846	0.974004555534284	0.946392890124476	0.989628166840644
17	1.386	0.989400645243728	0.991417964900614	0.975725956798269	0.969667747767999	0.988423262745986	0.954651052508906	0.964516930342055	0.974951835715692	0.948367733935743	0.971460413329916	0.966813320758123	0.986746235388985
18	1.4	0.991972381766369	0.998946559725537	0.940849240739786	0.977342714659279	0.985244457821102	0.938834877409084	0.944260174164037	0.977531082327338	0.983323600438308	0.995789184072907	0.991883388674026	0.995447446232405
19	1.312	0.938232926774527	0.973769880220898	0.999476475937069	0.969749266074806	0.97997680786465	0.924060135507277	0.893297051375322	0.983846184337946	0.985364249044652	0.995530659780596	0.899341946275602	0.981180828353732
20	1.292	0.955225299502038	0.971704242526923	0.977166144623955	0.950786546606664	0.984659644039591	0.871908411907671	0.912316729974717	0.984339449065237	0.975362467977411	0.983490093474561	0.934950317846577	0.957613189381002
21	1.329	0.918236309457546	0.997641764693508	0.992611007420768	0.949014526403663	0.967793378692603	0.905844588364868	0.902927849307635	0.999155696577551	0.98919411333147	0.997223419069286	0.993262593692914	0.996681787883505
22	1.479	0.992926342223977	0.998768811940167	0.999948065145287	0.996864732809783	0.998946508862961	0.987432036839816	0.988646924762848	0.998528071357301	0.996605200286378	0.999982568280478	0.9939254113184	0.996617722818712
23	1.432	0.994658448003315	0.9996999023683	0.999606260279454	0.956244526842082	0.998537738081192	0.951029850957027	0.971974523374996	0.998959419304991	0.99202922244608	0.997493072437528	0.954683213195782	0.994976356431973
24	1.394	0.971311149212548	0.978634967594798	0.984755034933414	0.994885376984522	0.996606258290521	0.926496277827419	0.986776425668977	0.998131230705913	0.923212567893715	0.965633314704388	0.987156680866483	0.997053935688388
25	1.352	0.951306299018322	0.974729012584626	0.985762018919581	0.953018802384188	0.977352030498537	0.971669888317863	0.956350409525948	0.997458737170127	0.971228935591595	0.986531574996477	0.948057686990635	0.957114243236916
26	1.355	0.92437485374923	0.993058503402276	0.950733648137358	0.976178141717506	0.992414371170875	0.884238546581643	0.973418327710748	0.992636985378125	0.968840618432495	0.9922656198538	0.954236243817871	0.979148358671569
27	1.29	0.90640276038397	0.948131702777476	0.955503109490024	0.983519052516465	0.991249868309466	0.885760368461976	0.954789184294474	0.960518555641516	0.986966745733996	0.989579270930252	0.996254207712854	0.997279184226764
28	1.487	0.995873148600084	0.9998230819986	0.996230185310163	0.997423352622349	0.999048872265554	0.990104361815016	0.993442110625944	0.999798498644389	0.999212959553835	0.999590763538216	0.994881035106088	0.999832982833153
29	1.454	0.999718618151384	0.999968023107126	0.999490905100837	0.994828560211613	0.996471045163376	0.966806905018112	0.939373001402928	0.999558633685852	0.993584686026963	0.999277560068249	0.995030681837609	0.996525908057252
30	1.472	0.993615012733964	0.998580145605191	0.999769843509518	0.995187299504399	0.998262803035796	0.979531095198782	0.987760384129713	0.999361775871742	0.982485507541471	0.99822549948839	0.995656539085712	0.998892051538246
31	1.259	0.915870659631773	0.937903768661377	0.954621903877639	0.980154019614043	0.9968878017006	0.786798668074797	0.975131123997729	0.978239967869632	0.968828068747432	0.98969735755166	0.97987329741291	0.999276114213007
32	1.309	0.968021338870543	0.990708489747852	0.979969248258513	0.850948929332721	0.963264433070166	0.911349357789545	0.985906258565351	0.991401008971452	0.939552848602428	0.999716132998664	0.97987083501669	0.981830347674327
33	1.297	0.907777267447739	0.990097514506833	0.938335129997666	0.964517176045031	0.996636936527412	0.915506756880566	0.868972521223473	0.989683757176548	0.927544065540233	0.961078263904932	0.92287995142298	0.923315656197413
34	1.38	0.942479714725652	0.983937540805921	0.99882227865935	0.934574161821357	0.981982730113129	0.97374818754341	0.987413254788178	0.993606746422648	0.996823518344805	0.997646240235659	0.980188612641889	0.988700156731533
35	1.289	0.944505886379259	0.988915962415354	0.993159671596675	0.8794259133973	0.991935507120439	0.819066816889578	0.928425869972319	0.99570704689746	0.9737025404935	0.99666063216693	0.961985684870095	0.975997700322115
36	1.314	0.968353253115928	0.980817130311495	0.962011792680741	0.962199102670107	0.966767476441604	0.837000374102827	0.96151008088618	0.999435094748436	0.950612234372193	0.99854963720516	0.941042380492658	0.995224086720684
37	1.466	0.991461525403891	0.998873630755364	0.999973175669195	0.989756460992974	0.997463850917256	0.972700448157118	0.993519006953077	0.999866828106552	0.995454744479112	0.998871967711329	0.979136909463104	0.996083869419071
38	1.42	0.983790315424336	0.990444779120501	0.993493464374266	0.99763687443051	0.999413803428561	0.944362621204038	0.955553625569472	0.997290777085745	0.946422511933064	0.980120594189204	0.983185011345542	0.993512909241505
39	1.261	0.972792895963979	0.993227927840539	0.947722552399641	0.968802814216158	0.969378530718265	0.7858480445471	0.917571711871951	0.951639762376462	0.877922509292946	0.982090688115361	0.989544896100916	0.998628173215258
40	1.305	0.962974618211145	0.976488753586067	0.986440470644592	0.987679668732726	0.995559853963719	0.860001124337363	0.888428092984503	0.949726648319433	0.990008947175997	0.999501600742156	0.959638656979561	0.9896507911365
41	1.446	0.983232670204378	0.999543956042226	0.999687318177498	0.998281947209978	0.999716895515181	0.938952953859631	0.973717822324851	0.99931385660201	0.997074979528748	0.999688782824841	0.965368868172442	0.999048152974103
42	1.333	0.957694577638424	0.967183622764115	0.994038080423642	0.982643304851647	0.984526558419494	0.9162185298895	0.961896376471415	0.984425254030541	0.933383904485357	0.942257149434222	0.97917671237571	0.993044459427436
43	1.309	0.96999672976191	0.980148649643592	0.9791393252707	0.947866681333674	0.976243702832934	0.878960135405327	0.947404778571671	0.974053635269044	0.978646697606508	0.979497928509606	0.953588297775462	0.97566210473268
44	1.282	0.995777739492762	0.996788211254804	0.953341978711346	0.929594951540436	0.997087439886117	0.823892222107098	0.843941936785605	0.948507432221197	0.967402383854402	0.97641518862316	0.972602200029948	0.995616254406698
45	1.287	0.982861792438754	0.991180074371981	0.990471659993098	0.969379189721022	0.976316575385849	0.802360342005665	0.951031935203861	0.961715102429845	0.930315538804287	0.983986930843579	0.918033264002213	0.98260901314256
46	1.418	0.991890544330676	0.998293387201632	0.972848545684321	0.958271440806021	0.998717843648765	0.909505868323564	0.992267809662951	0.99770956717779	0.970214179836437	0.997943960025351	0.976163074512713	0.99891393263279
47	1.289	0.910292156089149	0.95519528668085	0.962907766484906	0.925860483243114	0.97052480303197	0.951604675480591	0.961474341773324	0.982871052078128	0.956343161291597	0.995991097652929	0.929304109262693	0.986031630642517
48	1.39	0.973909181743947	0.992121680730667	0.997230741397886	0.991893496048335	0.996540136415023	0.929847767210419	0.983336709679912	0.98535803648081	0.962434714532913	0.970033196112318	0.896564196469583	0.982260445774119
49	1.442	0.979867335556988	0.999786665818112	0.997622641281075	0.994639887181822	0.998791513042966	0.944875256081813	0.968689250556452	0.998674014483946	0.99011729416608	0.99898409736171	0.988282077515426	0.99201616932729
50	1.439	0.998980796273086	0.999929505122829	0.999588930579004	0.990811166659928	0.999429111080628	0.922509180584147	0.962292956429972	0.998226299275074	0.996198900326386	0.99963901673297	0.987607601465624	0.993940622729814
51	1.341	0.98953632368396	0.995763972407955	0.989869174649948	0.935646775260664	0.985828956100061	0.85257362038981	0.984314596087968	0.986928730059688	0.969160795163613	0.995738234867013	0.953303921928692	0.955181921239072
52	1.456	0.996646768536167	0.998520161278138	0.999954668118574	0.993493247374356	0.997108492578084	0.945914826107131	0.98521547132751	0.997248943598078	0.994916492928554	0.999537976610489	0.998941581502385	0.999769378862925
53	1.347	0.924946250919796	0.99163126531492	0.993030441340214	0.970209736039969	0.994468887859578	0.916332932577884	0.936124466734889	0.982034144014199	0.979235738480003	0.995628645148888	0.954456060300195	0.962314945527928
54	1.393	0.995959235685056	0.997384302962536	0.985088652568191	0.982215925609898	0.986467581207067	0.91248581971955	0.981209571469749	0.993025567074602	0.989151803646951	0.990495491049681	0.934832741643974	0.955033946759387
55	1.439	0.991572264922203	0.996384365837697	0.998537638265568	0.994916474727235	0.999865861134184	0.938734151028078	0.972493767735128	0.999884048364707	0.971312442863997	0.999708848737232	0.973820905327431	0.988454652783567
56	1.256	0.903210201363466	0.946574065982256	0.969525886881028	0.966574296849952	0.985547239302266	0.838733970112032	0.953596135352475	0.975844239079395	0.936745776768915	0.99917019409418	0.970963003269719	0.977619303366836
57	1.43	0.983648639982197	0.998152058650895	0.999748287356061	0.964911486315959	0.999682485969643	0.937442863495876	0.977631263829071	0.997831416413122	0.999746330089937	0.999776364035922	0.975604525676056	0.997458146172486
58	1.472	0.995358918513599	0.998473781070062	0.999667607477379	0.989419893961399	0.996566371509589	0.990144922295125	0.981731395924512	0.999579361986158	0.997384790812998	0.997575601964034	0.983847806606835	0.998401695947707
59	1.411	0.993739066134235	0.99657493152689	0.991266495691733	0.964864318629276	0.989954220407934	0.956111818922595	0.953575717256472	0.997472374343438	0.975514065672165	0.992038836293255	0.933070734537996	0.989544898177278
60	1.283	0.922244253070934	0.98612194490245	0.983685145278255	0.913988134881088	0.955591689978942	0.886908988758817	0.979872659695295	0.984238925970904	0.9634816382765	0.994491529383137	0.961797727533224	0.967617801398926
61	1.481	0.997540189619394	0.999871399426342	0.998321591612594	0.993663253814193	0.999903471468832	0.992449235983642	0.980569618734472	0.999536750198285	0.986900997533346	0.998296173461182	0.994413923789952	0.999483936647865
62	1.352	0.970851849731012	0.982333234769246	0.988787307318226	0.957821577286587	0.97937992847696	0.938673434749604	0.976365752847208	0.998095309421069	0.958960751678746	0.975583327109797	0.878771972734888	0.961118267369874
63	1.349	0.98534289312121	0.995009995312025	0.992889104867859	0.970530144358648	0.998387738087098	0.920406276629171	0.885876578968295	0.94198139740361	0.985734386454754	0.996144199111226	0.979222111806934	0.987048159321151
64	1.367	0.96007724754859	0.983793842338708	0.974831029822532	0.963726263462485	0.995259590063682	0.885465946072006	0.972279632569579	0.993962396524656	0.977080353365589	0.982617858126968	0.993686268652771	0.994547011634927
65	1.419	0.980618970049622	0.999457235728916	0.998662733755356	0.98977933510767	0.998559920519683	0.90871948904877	0.949748902850161	0.99993565851945	0.993600563722922	0.999951674161226	0.982638049838967	0.995955232701352
66	1.357	0.977607063151442	0.982269992786191	0.982164843763262	0.981218525784283	0.998299340962806	0.862327277161332	0.945734412335864	0.984955993448714	0.987672100620846	0.998098448504204	0.976549363619443	0.977665594711953
67	1.321	0.942604265573791	0.970271946603444	0.995422662324271	0.963952624300545	0.978773554542278	0.871356770598991	0.98861836842572	0.99867945397033	0.905508811640505	0.997347125681638	0.915190550182956	0.992976909653931
68	1.311	0.922688818744823	0.974184090404184	0.995172923067256	0.947128385852704	0.969759447800272	0.87918082356071	0.979626729476097	0.993684995120201	0.985430778292766	0.997683367926608	0.975383220435238	0.9880154051119
69	1.45	0.999481774817544	0.99995145243112	0.998394905517519	0.983428859602485	0.999688761514454	0.945010474958928	0.988654112379202	0.995540082638497	0.974915912619225	0.999776548257369	0.984652507335058	0.99415761942316
70	1.398	0.934080045025082	0.996426367805357	0.966490277363061	0.971508054541662	0.992818508756002	0.936875600825717	0.993674549739603	0.994433123920336	0.967025094443063	0.988720301770603	0.98580841082148	0.996990543468968
71	1.308	0.974828088903184	0.984587942524156	0.998236665388588	0.937402732837289	0.965763763083555	0.889696572588665	0.862033988572439	0.995617560347324	0.944584073080202	0.99586019111959	0.987460134200902	0.998195227784068
72	1.264	0.881780430546228	0.960099614795102	0.955567550687505	0.980029116092234	0.991910308831591	0.88814912988322	0.928731275919137	0.961809089385701	0.95765947893338	0.983276416633042	0.945164547800965	0.952031450296664
73	1.46	0.997155433955558	0.998961616080286	0.996831391447848	0.989410672433797	0.996978339243399	0.960729560028373	0.983966081502136	0.999574721280704	0.988519676952029	0.998418202558921	0.988473615981195	0.999045840932175
74	1.397	0.984888001864262	0.985336341931599	0.969710265450165	0.988715776784168	0.995398612671321	0.911669400578027	0.952990647221677	0.992724839348865	0.979038689050847	0.993260420483212	0.988982714401182	0.994211485809497
75	1.336	0.971216091117425	0.996132369469053	0.959854315711538	0.962326393284588	0.979678069423951	0.950322306886456	0.895391997686889	0.931139832239727	0.989363993766511	0.995673060318435	0.989543742506355	0.995302087394485
76	1.435	0.99090187885168	0.999769644122181	0.999828246364171	0.974190996457554	0.999725501948398	0.93820601122958	0.979664028042627	0.997734672315206	0.980996809015445	0.999734291435703	0.964694254129222	0.992619905422363
77	1.307	0.981258326302303	0.996700159012954	0.971003937345044	0.90012763789303	0.963153957188706	0.865184766789737	0.968439021250305	0.97721409743705	0.986532584151169	0.995645588641114	0.97033595485224	0.979720019268437
78	1.299	0.941578209872135	0.959328392696563	0.996714620521003	0.92074007278079	0.966980122750038	0.92666707945754	0.945999235159027	0.996144659989976	0.985505673060961	0.990956752541374	0.976355331598735	0.976995065026952
79	1.37	0.972171642889839	0.984596819167804	0.97908675253893	0.96585298538615	0.979657278225967	0.915091627950318	0.98074898654355	0.993319983038472	0.978138373679532	0.979649746529296	0.974162315591777	0.992036069376163
80	1.35	0.970018678368856	0.993149361026803	0.983919521130033	0.946210549706249	0.971012793902359	0.924129246116402	0.963140437731838	0.966754616039968	0.993428952947806	0.994859501897608	0.990305310966199	0.993307722575008
81	1.302	0.985979011772346	0.98744641256735	0.996026865350484	0.9471275358481	0.9888939370844	0.776051316402011	0.951408032899201	0.972061879774029	0.996458283938405	0.996478471791273	0.986554419931835	0.992588442179936
82	1.291	0.993418069545702	0.994830125551185	0.973081763808489	0.904870346420049	0.934615676838465	0.967421441057264	0.909007610191581	0.954313111067758	0.986149414043434	0.987235802257904	0.93913341882423	0.982891724743936
83	1.455	0.99062931687313	0.999135596338901	0.99950169965569	0.986989937832717	0.999858930177957	0.96726486380784	0.960169402052841	0.999192568225866	0.980789413209814	0.999044567536282	0.999633035203957	0.999812558824927
84	1.446	0.989637477362358	0.998215024379558	0.998989502727997	0.962615010471221	0.999262911891205	0.973143691736609	0.970489535175575	0.999564380311819	0.99839766440338	0.999010020476324	0.973707051024018	0.998189806442226
85	1.43	0.994576170247937	0.99873293948119	0.99870591027199	0.974049247805386	0.999931112852725	0.918782419658469	0.96989677499856	0.999989494322569	0.986331265938165	0.997736627082333	0.988928028435028	0.997578617909045
86	1.302	0.94094446329546	0.947727481902513	0.986405311249214	0.974337821385107	0.993936585932027	0.857173317341522	0.948116074249886	0.984384312628443	0.983430197892675	0.990549207305631	0.971928914534427	0.998060594506932
87	1.261	0.983109648261351	0.99874133967857	0.965757995306257	0.935746299548664	0.968863705592424	0.790752735773135	0.908641110117001	0.942058745326595	0.970713796875982	0.990041390898126	0.994314348954698	0.997685551033506
88	1.259	0.930010911751349	0.968886970674032	0.989223872954852	0.88918391298028	0.964102630928468	0.871926391486049	0.970987844237428	0.977986914327707	0.948537157354559	0.99474532870542	0.972420109503838	0.976932505643968
89	1.259	0.925657828987895	0.992053614526653	0.951260338708588	0.933775782810516	0.961875308157637	0.841815198886469	0.923102221754205	0.970420109790364	0.974798572750544	0.986220045825634	0.937855152146503	0.970857933680883
90	1.284	0.97042689874477	0.995631722025738	0.967646103600662	0.956467320550329	0.960050066992137	0.808629938777729	0.930919408063123	0.963101631394263	0.988273775619967	0.995077778083892	0.990919101773724	0.999434350593678
91	1.492	0.99967781735155	0.9999124409429	0.999577490892749	0.995990513127745	0.999832353570256	0.992612413367381	0.996114633504849	0.999965404830283	0.999609668540722	0.999956233102586	0.99803288796717	0.999413831710033
92	1.278	0.923995844614532	0.940613632026456	0.944449475077039	0.962535111982873	0.987834169239806	0.873037143543707	0.959064222881648	0.964031334620302	0.986039501966266	0.993191113722453	0.996365615983904	0.998250981588033
93	1.476	0.999258417923626	0.999809372050244	0.999869184138459	0.988688880772584	0.999364908602498	0.985423013322946	0.989067479895609	0.997500732698001	0.993334995018564	0.99932796853734	0.98531091897557	0.995751159148555
94	1.386	0.984438438441312	0.996432271574883	0.980959656571543	0.976754345765304	0.983573350582962	0.933389327845576	0.971191397620962	0.976029537014926	0.937901383691714	0.984021289401802	0.973097296012142	0.994963196612017
95	1.336	0.947765345788823	0.986482521427712	0.99052589456562	0.980573798135458	0.984748364853361	0.931877663727334	0.967311319951144	0.976528372531139	0.957341814500331	0.98834904364357	0.882480533948248	0.93247436544463
96	1.473	0.99466416778997	0.998231381062943	0.998525187607982	0.99900730358626	0.999591819637253	0.984778784476006	0.993740863602541	0.998022423259168	0.949466271592895	0.996136073267038	0.993722341631743	0.998914724817832
97	1.293	0.925181230098961	0.98406820412659	0.900765904334827	0.964245636847436	0.993379530626579	0.765121366103716	0.972257878326616	0.991006770612913	0.972872291640989	0.974203456468273	0.993938582459778	0.994279188761845
98	1.444	0.986759873336881	0.999263911077542	0.999785967646811	0.982123239294955	0.999906099430406	0.962046384991892	0.948254707955678	0.998473931501994	0.989002851552571	0.999535146469056	0.988552656505614	0.999388424631508
99	1.254	0.935099601435274	0.982016012563468	0.966477474711826	0.863143392709349	0.934238006448408	0.909678271612336	0.949446644477331	0.996620599316678	0.958034915697617	0.976085320905959	0.969115742832694	0.984014093586653
100	1.452	0.978474941007266	0.998402724227314	0.99878643896678	0.995277305011682	0.998557151529972	0.97184064421178	0.964075974964381	0.998266104350265	0.988481414136204	0.99738863798943	0.983027488527878	0.998585337781323
101	1.305	0.914713539840096	0.978710032558864	0.996938236422929	0.937742268132372	0.971379277628175	0.963105028200596	0.928667487398043	0.974004938491627	0.973518975952199	0.983395230046267	0.920539394268868	0.982143834457084
102	1.353	0.925848811741251	0.999474962380396	0.916283679069202	0.973312198408541	0.986954294544019	0.88254889044497	0.967554091299038	0.997657931368654	0.963282074949119	0.976102793154351	0.954213592660546	0.987164964130329
103	1.371	0.987232639527326	0.994403351609396	0.98651222388808	0.98030542090131	0.98712439475853	0.981235879882139	0.900436620192065	0.930112122583077	0.991445480814785	0.999907916078425	0.986887779973094	0.988069077600102
104	1.334	0.952432460315706	0.995512645059119	0.981365849698875	0.97052927532739	0.973256239715124	0.910531454547432	0.915536217198683	0.967232365475698	0.971968893617392	0.991812405414914	0.980567840294369	0.99728380282876
105	1.404	0.973973754850888	0.992524968836438	0.932437291932707	0.982642405958215	0.986265030159894	0.935172282917774	0.981949498051692	0.992929828230034	0.96557641397169	0.989226132172877	0.986515597147797	0.994471466257045
106	1.315	0.973009584052688	0.980798795493456	0.971208085263332	0.964317323212149	0.973173835740201	0.913965021717084	0.866526618997791	0.988516303097235	0.970038012982992	0.992280818467039	0.95090292480978	0.964485322798795
107	1.403	0.968246747207315	0.996210055986899	0.983709462068593	0.991153150835802	0.999132406730493	0.932232410555465	0.982151137202656	0.988958102958843	0.970596456091725	0.99051135453186	0.910897154395749	0.974025745662732
108	1.314	0.973307218049854	0.986534924855346	0.983114967939129	0.938486510741419	0.982566140743511	0.894903090255801	0.943019664500807	0.946279738234558	0.986802942236452	0.999587668973686	0.971840752246573	0.979219479058753
109	1.463	0.985977788951264	0.99922084231498	0.997582985551209	0.992885886563881	0.999045518624667	0.961618361383675	0.995656282377211	0.998374389156282	0.986780090792874	0.998720492780056	0.991870264212918	0.998874608260311
110	1.341	0.97400706676036	0.979934753329573	0.990264707677678	0.907907806388683	0.973926393475545	0.950598116096198	0.971325060807881	0.979835833248079	0.958002802272294	0.984672769482754	0.981119338750704	0.992766991669527
111	1.318	0.929048751936452	0.999122557082053	0.982875472548591	0.872789213225527	0.980722240125912	0.909800173597621	0.955628100459856	0.981007254182434	0.983016136059114	0.986198226741953	0.994388784176261	0.999598939690965
112	1.331	0.97389622794106	0.975079758509577	0.956622622672025	0.951142275373466	0.960286732080512	0.947180006147875	0.948493599596806	0.975745555782385	0.965203850600424	0.998254414740761	0.944929594618294	0.997237758089549
113	1.306	0.952571619724877	0.96950980900873	0.97463122667572	0.986705679104688	0.999136414362476	0.87842247288773	0.929668771937422	0.943458443743181	0.990006378096123	0.994165101135205	0.963373290876592	0.965604423713045
114	1.295	0.943251941645103	0.994780417306941	0.971103591048317	0.939016367017456	0.942170799706844	0.923803035000985	0.936094081091055	0.962599739096292	0.983482015514063	0.98699008927894	0.966671910595494	0.999351501042822
115	1.259	0.922454427276638	0.949325282977016	0.99702238017328	0.965627791175308	0.998434681864603	0.82292413023466	0.894856802317754	0.990730219980088	0.946900230793105	0.974819402241161	0.954613559751941	0.972312958959718
116	1.478	0.99827230753734	0.999980265745707	0.997626528248335	0.999225440000832	0.999649944835573	0.973595328809569	0.991102127877521	0.999558137713886	0.988878422989298	0.999303596738527	0.993392503392917	0.998298268948935
117	1.411	0.966053478546766	0.997800046712852	0.996583869726302	0.998945611770983	0.999104086150327	0.93397877747208	0.967413891024366	0.980624920616776	0.991777246218215	0.996772312192405	0.939836917689688	0.990574813788428
118	1.451	0.99723384518598	0.999157261772488	0.998207947179254	0.992667294084367	0.997721246777417	0.955731177761951	0.950982465713911	0.998716999741501	0.991219240842358	0.999282044751678	0.998454084172176	0.999118292691352
119	1.466	0.968792084479675	0.999948953369166	0.99999668551991	0.991166420952647	0.998753241716842	0.98950884316934	0.991292423511366	0.999333765811746	0.993199776216321	0.999616502246713	0.977810880161875	0.999238944342284
120	1.352	0.975372177877975	0.997368796823925	0.972559071760607	0.998526352754859	0.999434893302025	0.918406143166112	0.919807289436849	0.930770142335489	0.951494349291915	0.98616865949377	0.966750785802321	0.981141236175157
121	1.411	0.981501074906654	0.993689335100279	0.969465103545771	0.992489781735068	0.997532273388869	0.952788980390713	0.904096916067063	0.995515702369757	0.963370006916616	0.994419472946333	0.985778715330977	0.992293320460938
122	1.262	0.945216153853716	0.990519312700387	0.960150885241724	0.957472964190299	0.981502182546673	0.807666959954982	0.901979852779486	0.952185503271715	0.966657900328154	0.982546021381304	0.969112766263274	0.977288949438596
123	1.278	0.949565736902931	0.959133560300874	0.943251247705722	0.942488174877584	0.995969144328929	0.81330064292977	0.971885522838977	0.985470990429275	0.950044800408196	0.964546260810145	0.942623385045231	0.985340046044283
124	1.365	0.957119436074866	0.99288049635183	0.9769111105369	0.99886600010443	0.999594863582345	0.905282752567654	0.853546657816216	0.988078376767029	0.971371426178778	0.990738703960098	0.993771090957346	0.998218070148393
125	1.306	0.946519434191811	0.951040906574453	0.993282175597114	0.984975196198907	0.99558527150858	0.892419748952718	0.95891528320673	0.973027325753031	0.946165909233716	0.946912344029983	0.939153262845741	0.999992875813244
126	1.386	0.971995520629953	0.99760448924946	0.986033426899921	0.953426686499311	0.968287484449454	0.946823699182764	0.982331027453877	0.997213425588804	0.950867614400763	0.982517362601239	0.996742656910908	0.999758622066353
127	1.463	0.992828980212008	0.998723188032797	0.998850144784881	0.99531547914133	0.999632310248188	0.953950968461186	0.994924475594647	0.999679421028531	0.982672109361953	0.999140167028969	0.994185994103827	0.997576695602614
128	1.458	0.998416242315767	0.999925168826371	0.999483370151165	0.992893636284346	0.998453996943106	0.953550572768537	0.990855257998053	0.998260628874754	0.976722328023895	0.996254632156473	0.985900151861352	0.994121443911637
129	1.437	0.960457888847708	0.998788191229343	0.998796426141408	0.999347559219604	0.999989977928909	0.959309374024712	0.936413512864984	0.999881655014045	0.988529749878379	0.999579048527865	0.997269472733492	0.998875101687771
130	1.31	0.967146127245842	0.981848707933604	0.9603318804591	0.932767185861206	0.9487794726197	0.932832309086067	0.916127699788527	0.988802643288783	0.959587866954194	0.976871836416548	0.998527829813839	0.999736374786238
131	1.457	0.98662043953623	0.999537795658133	0.999227750064398	0.998250630563122	0.999580504228124	0.957753662759739	0.983840423189067	0.999287556642902	0.990795051812388	0.999372773584112	0.956391021520519	0.998210177939737
132	1.276	0.921699135509597	0.934463117393217	0.993916711761124	0.987483319044616	0.99965041836228	0.838451192651021	0.985829980904232	0.987300295425945	0.901468806211261	0.960789479729815	0.972667034434002	0.984850176423649
133	1.465	0.994998552617594	0.99914233893093	0.998921952227653	0.983309631584097	0.999726862970609	0.973236099217047	0.978830370822298	0.999575307523428	0.986282277716503	0.999971722820402	0.994510972531337	0.999585445047818
134	1.348	0.964914081391032	0.966056363777331	0.997085831408018	0.936793584111807	0.994923228720345	0.906154504186982	0.980513305808101	0.988587916215466	0.984844182405635	0.990515873474077	0.980343479541226	0.990565027529299
135	1.36	0.987805160562688	0.995690067474588	0.981812961114322	0.907296731005431	0.988868543535367	0.893530614302908	0.9688613544173	0.994327190815963	0.964868800858629	0.988424362836014	0.970822402409856	0.991558771949704
136	1.257	0.952251535833386	0.971945270617915	0.997559564662647	0.966709917264771	0.98139868485734	0.911079538403389	0.850206754616372	0.941417566637916	0.947167703067724	0.960255409976315	0.939153960051656	0.952247742861095
137	1.293	0.940110191400163	0.979995694838387	0.979565895402043	0.96838338152045	0.969263567258172	0.93157164906585	0.830814806976431	0.984341082569338	0.985250265923721	0.998416441811338	0.945405005480911	0.959020713645094
138	1.436	0.996380373802295	0.997990818928563	0.999864200059615	0.997841121893017	0.998515732420482	0.914584886686063	0.979244054550765	0.997382497010577	0.995001126369086	0.999292645779376	0.982692675300323	0.987889044845654
139	1.36	0.960100893267675	0.986365813314558	0.994760068191672	0.974353733533991	0.993550642576109	0.883001108419338	0.969634398981158	0.995268666090707	0.943840115979371	0.951221961075486	0.990883478466107	0.998020511416179
140	1.389	0.978536319861869	0.996925906470502	0.952007954849281	0.981683255944193	0.988839273550932	0.949251470197742	0.93625640327105	0.987152649342077	0.974234612285541	0.989608339078684	0.906224084383282	0.983657000097002
141	1.391	0.972328756613882	0.986361383749145	0.952005241606163	0.992915069719159	0.998335783353832	0.93618272113153	0.966695957660467	0.974302101453419	0.924319938690516	0.983746155176477	0.993156132669841	0.998303694557452
142	1.363	0.961156191231543	0.983300644766682	0.984389738709998	0.966881679771376	0.98805126516157	0.88369379082653	0.976185925444974	0.998052591783381	0.979369756572296	0.988816447803665	0.96199652706887	0.99523247423657
143	1.388	0.981236982917456	0.995112968793147	0.997445172944687	0.984667371443052	0.984672465514481	0.945794121560069	0.964446688412712	0.980971383796474	0.951291086159577	0.973425643844896	0.961976122204107	0.979976751760803
144	1.438	0.992676617403417	0.999106735348337	0.999979099229267	0.995463139006834	0.996832273146343	0.942901895471814	0.939761663137259	0.999105833447856	0.992581027819848	0.999826765328558	0.98739834063378	0.995626295679438
145	1.48	0.995244401745452	0.997987423245237	0.995636657159018	0.999140031229867	0.999741513474137	0.982849664248806	0.986924087370879	0.998909113448796	0.999646996367534	0.999741463009375	0.997310746139998	0.997631981779574
146	1.488	0.996630050140569	0.999140508449949	0.999555552401914	0.99921248532585	0.999997015975993	0.989539917786827	0.998265508702176	0.999714090268855	0.991424895796553	0.999816599159945	0.990331710329773	0.998767342010892
147	1.47	0.996561802665788	0.998601948945992	0.999390100418145	0.984977604184511	0.999873233754725	0.985108725619781	0.986244510766189	0.998139209137521	0.980793365545573	0.999975889412716	0.990971410923478	0.992903232433704
148	1.297	0.962579101138201	0.983872210000201	0.988091246933418	0.946968197245153	0.951408960219759	0.920293492806418	0.925892151011322	0.990260318740669	0.881482956821402	0.973100752609316	0.953251534772023	0.970587061074565
149	1.269	0.978872646231754	0.995069429822568	0.994903064095666	0.91383429407583	0.914644035685415	0.883377505916766	0.966813836191824	0.979658136489975	0.967028788957163	0.991791698199468	0.975332477259793	0.975433069767565
150	1.313	0.935466515172596	0.978132556125722	0.96939111737004	0.967839161159211	0.982579587609157	0.831952319613275	0.949199398393529	0.98930074347976	0.98657191083317	0.993461729709714	0.996430722866999	0.999042677100566
151	1.336	0.965823415581043	0.988081031541771	0.999035627303007	0.904401871946614	0.992184645389766	0.888598324386668	0.954435585586181	0.982393708565168	0.972937443873508	0.998842435011279	0.985372781543096	0.986639094702471
152	1.27	0.947132240631342	0.950319353211738	0.995929576094887	0.953384689108468	0.970657987211684	0.898820993600881	0.979232596301134	0.981712060733196	0.975097805205067	0.991944027597431	0.891193193429518	0.916906343976062
153	1.297	0.951935472812674	0.959060248294845	0.995393264600341	0.942304851395414	0.972393750802481	0.91321600723171	0.899822350956247	0.982492797858885	0.972113749252656	0.997952874834555	0.993285127095871	0.995557644506235
154	1.387	0.942206397345521	0.994009893558705	0.986857740767345	0.978142508260083	0.988629955221401	0.963128302918452	0.964701540216601	0.995973155665226	0.987248596231465	0.987282330524423	0.925319839239267	0.964868487251617
155	1.381	0.970243959837298	0.995120510788292	0.992345246448485	0.962786055918909	0.994057924357327	0.943310287487714	0.944999708577996	0.971597012744849	0.970615587513242	0.973268727849315	0.99383992402695	0.998594328670907
156	1.38	0.954106292318229	0.968390221611736	0.993014327325567	0.975637368807861	0.997702343674417	0.961038555212691	0.960300347387208	0.982778392102399	0.989354335669446	0.997541527059714	0.981472725097871	0.983543508045083
157	1.462	0.988615327206166	0.999826448165904	0.999337918748272	0.996168056832883	0.9983469014187	0.96857617101617	0.974563533794222	0.999539277514191	0.998711758215755	0.999586366006975	0.982106425566349	0.994813653753033
158	1.456	0.995645722220691	0.999767227059908	0.998848094291928	0.981289011222394	0.999215746266476	0.963515770586881	0.974095947469735	0.996955569318848	0.989151798454008	0.999809191827179	0.990708936594359	0.998855496548519
159	1.269	0.88205497703888	0.946705811076977	0.958300475623808	0.969919782838917	0.99426304139277	0.904796797385954	0.921454159127424	0.962764374817875	0.949240492319402	0.995225336003371	0.9622746304039	0.990906159131081
160	1.269	0.859796324016452	0.95622466489196	0.996588632713716	0.975924643757101	0.979134210028126	0.893077054424252	0.968737142976073	0.98006818996112	0.963566048462136	0.96675471621416	0.955474682798613	0.984226834922465
161	1.296	0.947163235251211	0.970751888486808	0.988760751023827	0.913895348180286	0.967260641049062	0.937635842214163	0.885664644369032	0.987523360064455	0.986996861206732	0.988503482562446	0.978423081299783	0.995437113536312
162	1.303	0.943497434482438	0.962499914638779	0.973063481418186	0.946974037871269	0.953040842230977	0.922018757718783	0.973142420076563	0.981104667930796	0.986398493918679	0.996855873296005	0.987660011784935	0.9888588081949
163	1.322	0.981777208285813	0.994385733838928	0.985363567104937	0.968131163640302	0.981396087154266	0.845090632975292	0.929391879426926	0.997004766052123	0.913388361822499	0.943797767359025	0.947941826760746	0.980596533202877
164	1.484	0.99843334274608	0.999765969773589	0.999611923503876	0.999421366633702	0.999985994027566	0.979203460007287	0.996608483773886	0.999375607001225	0.989451361827401	0.999201906369065	0.995967891464271	0.999777859715658
165	1.38	0.979724890589036	0.984575124683244	0.993455304607815	0.964201313358985	0.980804887681418	0.94517327046261	0.958739669900812	0.998101998302354	0.960445197449948	0.988403548295644	0.966934962297483	0.981196583744611
166	1.457	0.988289765738281	0.99980428671573	0.999959643467696	0.998456557467249	0.999933559989695	0.955236179067803	0.97210400983208	0.999885521306688	0.994871871044218	0.996097706267526	0.988284233577564	0.994825166895616
167	1.442	0.996782341457897	0.999620666784286	0.999706311999857	0.996548045211622	0.999297290758739	0.925607249133983	0.972312995200093	0.999000345088679	0.952848702999311	0.999598469417076	0.996944062685932	0.999397591998508
168	1.346	0.960253656306833	0.987222658451716	0.988790387255827	0.968953836153702	0.998635803447603	0.889471323598601	0.919593981932384	0.972170095394704	0.981835516699925	0.988861513064989	0.957474120675757	0.996684112573821
169	1.324	0.956330230798361	0.99538793589185	0.947992660054527	0.988452734723474	0.996925061178142	0.763430671706005	0.982446727047325	0.996277337581887	0.995690147474309	0.998520768806155	0.935808947163521	0.94204841075306
170	1.339	0.969288734235273	0.990092311908354	0.970587978730819	0.976453564767516	0.981800012039576	0.889293073552882	0.901152842678842	0.984536318489933	0.985481653003006	0.985531294379855	0.952810505924374	0.99060867897057
171	1.469	0.991751222070457	0.999104499406138	0.998796283036719	0.987793443659041	0.999310528762683	0.976406870512769	0.989654670840219	0.995795783817647	0.998766707021385	0.998847216417148	0.996880036308938	0.999629917396479
172	1.26	0.922525680608991	0.942226501162021	0.986603579310397	0.955241454356768	0.974193208716962	0.915833093282571	0.972939605769464	0.97343593816623	0.932239208793194	0.946384073840078	0.889647130563327	0.983126764772035
173	1.34	0.993940482319775	0.998174816862991	0.989278871560243	0.932643507503912	0.990052214725141	0.913440037737931	0.907472706073385	0.944927912811799	0.97159303568826	0.993350296056022	0.992378217754299	0.99744339545772
174	1.43	0.990984312407762	0.998380765588347	0.996404869722567	0.968738005512364	0.999962662550184	0.930926334849812	0.971015275468646	0.99993032422561	0.973894391153221	0.999176044894715	0.988134982136519	0.996344835074201
175	1.326	0.952806007546105	0.965748618039049	0.996925210276705	0.95677777431042	0.972734708491121	0.937214959528329	0.943884052664807	0.996803977551412	0.975825258482953	0.997000029883165	0.928727396943542	0.967142916170725
176	1.396	0.952757311663506	0.994294486106571	0.9716621803408	0.979383474729736	0.982733704607218	0.966285387698339	0.99129326297888	0.99972092023292	0.940163257543458	0.951305943069444	0.982245733188745	0.988477613266153
177	1.497	0.997827557006946	0.999947038836426	0.999978548672434	0.999746358532738	0.999916997614417	0.998049377236942	0.99913646950439	0.999928066618527	0.997798909910863	0.999943563492713	0.999326181927915	0.999892834202289
178	1.332	0.976948104653932	0.997281467181423	0.997672475801648	0.969112347277899	0.970063156226951	0.814528510499211	0.97005512285992	0.999644220684483	0.968368634393893	0.993260424363424	0.96877489608423	0.981117177678458
179	1.313	0.947946302939533	0.959247129829041	0.983615509835541	0.956491193735373	0.999768051136755	0.855923687217765	0.954875532153876	0.984273269068907	0.988862571161277	0.993362243984687	0.932395430450506	0.999496930608026
180	1.282	0.937638241218843	0.966330690816101	0.999663770006852	0.96652850817801	0.98296120077384	0.841399826439297	0.955163983567034	0.977080321318587	0.985004419033929	0.998307188938183	0.937095006119752	0.953145700692902
181	1.433	0.979405965000864	0.996440260833734	0.999366797617077	0.992143611024576	0.999740606419987	0.964344457501786	0.919949193792452	0.999767901070987	0.971668074691943	0.998448383321584	0.996064146210955	0.997263504371523
182	1.427	0.985983849688476	0.999227312474095	0.998534168117056	0.971380312081987	0.999291234877271	0.919511314449025	0.975330638635568	0.998962505759269	0.997343355867779	0.998218596699157	0.99327984141029	0.995000966421344
183	1.454	0.991137852815012	0.997127722431065	0.998984481365206	0.993462879320326	0.998294886646735	0.969583048413894	0.968476198287981	0.997950999829811	0.995311843893475	0.998776870473032	0.985637384092495	0.986805680643596
184	1.432	0.991114542421929	0.998553587599603	0.999603415066364	0.985073468161591	0.99992918684374	0.942932597029587	0.959846662954844	0.998477817219268	0.956330418084461	0.998815033868393	0.98024345876738	0.983929532645124
185	1.379	0.995667722932852	0.996679214463541	0.996159353846485	0.987898675547153	0.994487142054462	0.851486098166978	0.974837439192499	0.994179221755594	0.925830603310298	0.985405203820837	0.97851897434066	0.984848797134605
186	1.319	0.965450018506669	0.968842289951112	0.987503014806332	0.99226587616372	0.99872218918094	0.826730458691695	0.904454326609453	0.998276821419281	0.958967594642328	0.973419985291897	0.960466539551115	0.995993782036161
187	1.321	0.964561310393828	0.972399731854334	0.996444798341003	0.931408061030639	0.97667488857595	0.930613548911499	0.969119974698251	0.985329245807967	0.953784270034029	0.996060044084449	0.926734778642578	0.951209998974838
188	1.401	0.997252963391801	0.999095798038211	0.980948489381756	0.973861733284426	0.993408158425602	0.95248563513955	0.972691104801517	0.97500228040251	0.965398756314948	0.966949847010775	0.956261538698073	0.974597045695322
189	1.383	0.986463371487129	0.99329764263638	0.989217145734582	0.974601205282942	0.998567575734127	0.895476051186947	0.920663625352816	0.991036634305988	0.986838209952971	0.996032669922487	0.970638324922376	0.99116503624588
190	1.284	0.964992529721126	0.981412962443982	0.96499725578638	0.899870709894521	0.947779784764217	0.956492491037769	0.929608516539875	0.94877031434905	0.979025915588363	0.99281451380355	0.969206308014403	0.999207727180452
191	1.335	0.960559992015089	0.984452569437543	0.989703464611647	0.974535195084109	0.982486522211862	0.930807532732636	0.865375113683441	0.976728331375145	0.966691731312221	0.987036141739898	0.978740229077837	0.993926799261828
192	1.301	0.902119477869113	0.997674657556204	0.963132564341202	0.947274380858209	0.953616706028093	0.951518909513336	0.927092471589679	0.95547610047	0.971778600620437	0.999901743520991	0.988646494579604	0.993720687779896
193	1.28	0.935753521339713	0.966317871855736	0.98106639237952	0.92872893317493	0.934623953106749	0.906967139388464	0.963914031117562	0.995816377264856	0.994792303652752	0.998439666360521	0.982937757817244	0.993625644792845
194	1.256	0.936157413729766	0.99060308430321	0.97928697836368	0.984012054830875	0.998906187162654	0.785575984406875	0.913859836547923	0.942443501848961	0.821533383772232	0.954325113173082	0.973833340204016	0.981218999659999
195	1.393	0.979759667931659	0.979938665449745	0.993476010169602	0.991064562720417	0.994915844174328	0.910222859420851	0.960303713845236	0.997819543171188	0.988475477767703	0.990159222120433	0.972499825832435	0.991456820391171
196	1.318	0.96579321585423	0.978994416952746	0.996397362524924	0.946162259017641	0.958302977707672	0.93523862804291	0.954407585244815	0.963246377048364	0.971179402256268	0.982634202531432	0.981704509022666	0.995895006965043
197	1.259	0.893157508019631	0.952157620470233	0.971131349411267	0.940982856563522	0.971049812123245	0.874830338506946	0.963856593307263	0.997306417262498	0.942464821710206	0.94716205534738	0.981822019501845	0.991597961481299
198	1.436	0.95961422803285	0.999278215794536	0.999905792245095	0.984521722212066	0.999825166803482	0.948835959273631	0.99212923738332	0.999824945926486	0.998568956272165	0.999409348088902	0.976556533238682	0.984854789719115
199	1.339	0.915480795126824	0.947584151626877	0.986939637067332	0.991493802857472	0.993446468001282	0.917741589317263	0.991841056143269	0.99224744734311	0.968163094821176	0.995655528275916	0.983889839908043	0.986607671748157
200	1.314	0.968081035304075	0.990310462395533	0.988917270116399	0.82489864058631	0.982882117509611	0.909785270032501	0.970603018755741	0.996882117293734	0.949080165486589	0.960868600674005	0.996426614124556	0.99918611848863
201	1.423	0.988766868937978	0.998999773867987	0.999373725663044	0.975682326432504	0.998386777811339	0.910728728972239	0.959789227600213	0.999698663168232	0.99344932048647	0.99973391523192	0.999160348198049	0.99996096231218
202	1.274	0.888396060602837	0.963722055737007	0.990948583227968	0.979692213597325	0.980618451099186	0.932257345775895	0.945565856819376	0.955624508807119	0.92869761353562	0.946439175279842	0.968501563592655	0.96910707211394
203	1.34	0.991231510269298	0.993169104269304	0.989136356123238	0.949677393015041	0.978929300960677	0.896473388728461	0.963589385653163	0.973764221173391	0.985496849148514	0.991281477251181	0.92448075721492	0.957210748066643
204	1.301	0.920008210956471	0.944315202902227	0.980369462010601	0.966609500938888	0.975873855881851	0.958808438380023	0.910657466520002	0.986705463945219	0.948403546791456	0.985626701582386	0.978262732424102	0.997743044057482
205	1.333	0.986747782671883	0.98687996623858	0.988216979111197	0.962971346446735	0.974388013918994	0.876113150631944	0.959391026194376	0.968247749730249	0.992835834724249	0.99573711338254	0.935150591726918	0.9943974574889
206	1.281	0.964593977688102	0.999924725078642	0.951429861781719	0.889800203285064	0.947124702621196	0.849561925220604	0.976298719255345	0.983418404854629	0.942125649996756	0.966297298631804	0.994236025004204	0.99928418705367
207	1.351	0.916630132651029	0.98740343824764	0.980471558027819	0.992367174761904	0.993974949884044	0.914990583051387	0.955733381102983	0.979736834158648	0.924224925612786	0.99111416088473	0.949563356952922	0.98888064241123
208	1.323	0.970358978985751	0.995938123328838	0.998354350654635	0.888817868742957	0.987883335744038	0.878725128560709	0.938065449090591	0.992212576036993	0.929790280816767	0.983999223967242	0.959014346556982	0.977000539533533
209	1.346	0.957847791480582	0.98271599295014	0.971428123120446	0.998896063955861	0.999943835117241	0.868899050337781	0.959388682406813	0.971161465276762	0.964104693741792	0.966734074176208	0.9774494843563	0.986560983232871
210	1.436	0.954240458500371	0.998140041979855	0.999593172734302	0.995482276426177	0.997921717368532	0.958762734553763	0.983943264596664	0.997619041482148	0.984145036356318	0.997504937104207	0.959316421715276	0.998065953433864
211	1.397	0.967579386008513	0.992165026879216	0.997918788725981	0.969784849955984	0.993236729007722	0.96394360088968	0.941559203518319	0.995546123319397	0.95766231726926	0.972771169427955	0.9647784253091	0.992490655896174
212	1.385	0.9842376531301	0.987856270179891	0.95639803020636	0.988630216507368	0.991786977535739	0.917942975073129	0.983732534123523	0.989755538775739	0.941042961844785	0.951695632459262	0.967836568297693	0.994908092319865
213	1.368	0.993651719183652	0.993755503974133	0.988757688351241	0.996603589128148	0.997528053744801	0.823165868720084	0.951603872123591	0.995424692778854	0.947355628085865	0.996217142575287	0.946378082981434	0.994115206111424
214	1.468	0.986918446170828	0.998526703902456	0.998142927687349	0.993986668392239	0.998700606184675	0.974765874356004	0.991386056180689	0.997995811366379	0.996697204711673	0.999816736386392	0.986347777604476	0.998650979663387
215	1.275	0.951964840651516	0.97426869605471	0.978912802430767	0.937042546062768	0.939329436510286	0.923806405169217	0.934168105091183	0.974109350116053	0.949683697800405	0.990413213855942	0.955148177739044	0.981595951573739
216	1.44	0.988174353172067	0.997624651566159	0.999395568895237	0.990728890036564	0.998916461839827	0.945640945810632	0.956685565612435	0.99960244382952	0.978961077937519	0.999038608926336	0.988402886157635	0.997919618757284
217	1.272	0.957579721475133	0.970184594364256	0.963183850171225	0.931766998345921	0.997953594365042	0.852210442727195	0.917704745961134	0.935901687472772	0.987199596901086	0.999655211803984	0.932032169331243	0.998956583498574
218	1.286	0.915818092744162	0.962916491908064	0.999677524616054	0.919944108922993	0.964627021186153	0.872660026624804	0.984021178937341	0.997967530112638	0.985132564528505	0.99305104494489	0.990076199342378	0.995539685974786
219	1.456	0.988728029429487	0.998989295027851	0.999398278697093	0.999204972422488	0.999887186690851	0.953175213456829	0.985235677980846	0.999880489434971	0.995164513821605	0.999196230417267	0.976776266882308	0.986934478336932
220	1.314	0.940798114944486	0.957153730446147	0.984787086013694	0.973095745436653	0.974628288223316	0.917070912912547	0.975312599511249	0.979364347177822	0.988420490809074	0.991562844642326	0.954559894246334	0.967879488552258
221	1.359	0.995387858264376	0.998586897881743	0.938655541100226	0.961683036139769	0.971317227843685	0.885662740441237	0.974919942230876	0.983560957714011	0.941196243411171	0.983370909724869	0.983684755083554	0.992766342132129
222	1.422	0.98601529877812	0.999165363273827	0.983756834376485	0.976334329316359	0.999775694420328	0.94301724539683	0.978458020521827	0.979707753581782	0.983302938396407	0.99686646355887	0.984890372828694	0.984920636131927
223	1.283	0.900070380104605	0.965196291345052	0.971160175358561	0.969552829356492	0.98986502142638	0.920052305569961	0.828675220754136	0.982490050171766	0.967015795582667	0.996231674371857	0.974257921497055	0.977833073949531
224	1.476	0.988090226557899	0.998302842589467	0.998731894901835	0.999242165850375	0.999440510449728	0.979946267997894	0.989343321005844	0.999156317007399	0.994876841211578	0.999726479353943	0.999283099314075	0.999573854228051
225	1.47	0.994731853860497	0.998828029472211	0.999739755474235	0.992694638959563	0.999772610295553	0.984793307875391	0.986868373348609	0.988989494869079	0.992841046391839	0.999896454985652	0.988632268648983	0.999240578848788
226	1.302	0.963102557033438	0.966636226722728	0.99491933361129	0.981158490629915	0.994304715002102	0.788627061184187	0.992061147205008	0.994866023333212	0.930372991174004	0.95855562745535	0.941432703226526	0.987485854990026
227	1.344	0.991122624596242	0.992250337212921	0.982373061651244	0.913406537671549	0.96457880875752	0.948127890014703	0.96049009952951	0.977955958399442	0.948298935504548	0.989107352518497	0.970861969573999	0.98657217918776
228	1.458	0.995521081520793	0.999720290370307	0.997187831846967	0.971416457031796	0.998513597940138	0.979006914491115	0.975985542287706	0.999447087366948	0.973762048343913	0.999268193528473	0.996027618993084	0.996578552442567
229	1.463	0.991915303865168	0.99983961329657	0.998865995895546	0.999353051795042	0.999428505035118	0.959431453940232	0.990686194803264	0.999031559103314	0.980420657658329	0.998462245882573	0.97995243966319	0.993278540570792
230	1.448	0.997153244794163	0.999735583518755	0.999546785421621	0.985043179736969	0.999766999490476	0.936595319932129	0.975479521952316	0.996298595609985	0.996501014412206	0.999464905432434	0.995857692431179	0.999671781822902
231	1.423	0.990169953494548	0.998161434355411	0.997824283965826	0.975529325835576	0.9941014984425	0.952408965981938	0.966789013828854	0.99070920374498	0.96609580926808	0.987075450079568	0.984002404729789	0.993340268327799
232	1.426	0.988970319041297	0.997638462826653	0.999723323490591	0.967513033646285	0.998945407930293	0.920327474448265	0.972486972544304	0.999819974909763	0.998055773251459	0.999705464338221	0.991136809121209	0.998472815128066
233	1.345	0.956840958926079	0.962703245105324	0.985942376067401	0.937042467045365	0.992617605361732	0.907237844697863	0.983907972978805	0.991065985155656	0.971858102014782	0.993853408276424	0.986043903045806	0.999772649270267
234	1.286	0.964388794735162	0.989161947711481	0.986655456650777	0.953855382974149	0.955395945994298	0.905953907182059	0.899604496231704	0.976249089195908	0.967556506208923	0.977823693351525	0.939447924392328	0.945668314765906
235	1.406	0.988218181482967	0.994172648736612	0.958634307019235	0.961722119374193	0.990557721792797	0.937193307880527	0.987220606926711	0.988471209483819	0.97548901140272	0.995082908443899	0.971857599503862	0.988135484441007
236	1.405	0.996964248197325	0.998116674766713	0.991181632451152	0.982131606627236	0.996269634406459	0.939184317985084	0.941890328726496	0.965780844632508	0.992902501737714	0.997484511554693	0.975339277771128	0.993454562908414
237	1.399	0.950713547704742	0.999560961682256	0.999486645150783	0.976899132370201	0.997081862642678	0.921913228019273	0.98441060078062	0.985492384112273	0.990769621977624	0.997043976281242	0.936922636669148	0.995272160534235
238	1.321	0.948319898580812	0.997155236576322	0.993956907787132	0.961209111486348	0.965750945903955	0.892942964925657	0.949180726685317	0.984783579040911	0.983455405742803	0.987967814427991	0.875133634780294	0.980588836508272
239	1.286	0.96262056643553	0.965231041887256	0.994018950709367	0.891122337093038	0.983795447709165	0.922985393228085	0.907879001227607	0.956859053527026	0.997914391335626	0.998910133221835	0.985266588228961	0.991158971991614
240	1.468	0.992326861339715	0.99976770500724	0.998659784858634	0.986899434023641	0.99966607045147	0.970193661816248	0.997605534616454	0.997648487188731	0.981317879799673	0.999848312951009	0.994734990682588	0.998663326929351
241	1.398	0.947127066604929	0.998292793137683	0.979421250709185	0.971887477965511	0.993702452776585	0.938687554969611	0.98564548281995	0.99422166995813	0.980923748734224	0.982315017029515	0.966369359198787	0.981020263057904
242	1.493	0.996980925499384	0.99997866352346	0.999988950321381	0.997845196513809	0.999991885071727	0.994467053498962	0.996653425666049	0.999961235739945	0.997457848076818	0.999928863310078	0.999142181038859	0.999835259261769
243	1.392	0.938400004093748	0.985967736730487	0.997715355561903	0.99304617956474	0.997477747144467	0.947001417299753	0.962826743891407	0.984905169689643	0.974885670733592	0.987787016285933	0.987477603337347	0.990675610271744
244	1.402	0.949118643751249	0.994035342217268	0.988981741020303	0.974220920174025	0.995423256108409	0.943195073560896	0.978095048474371	0.989243697393147	0.976428303179281	0.993494295389853	0.967036024886442	0.997749509534541
245	1.468	0.997150258955464	0.998836950193369	0.999190382743098	0.992692560253458	0.998940246528255	0.980189287843717	0.974069574123124	0.999915768063785	0.994598889638093	0.999994662375358	0.978654348990367	0.994542389244194
246	1.304	0.917996053608899	0.963327913790542	0.980009374105653	0.983249581227748	0.98598683604233	0.856892086971024	0.947603592600799	0.982338086882579	0.96732070855999	0.992043176278329	0.994339730300448	0.99758656275617
247	1.309	0.994162364131336	0.996431944121537	0.972305903405609	0.969472211818889	0.979783559698324	0.881687331474291	0.873427603200989	0.94402833243597	0.879882868826941	0.989231802405756	0.993735517840482	0.994046777617089
248	1.371	0.987185270694082	0.992107334734411	0.956779100141432	0.967299654622118	0.992180931943565	0.938051341234054	0.918574318650996	0.964871025573826	0.993515425404922	0.996844212478447	0.933608167365815	0.998057090766138
249	1.438	0.973032789680268	0.999337720846598	0.998795238815732	0.981408794101331	0.995483499106567	0.942246798131095	0.996157914747211	0.999784615417303	0.992916400624965	0.999584951956968	0.985216422825666	0.993646068054861
250	1.29	0.947107073208202	0.954024739374243	0.99466445311352	0.953206738534847	0.986980222498984	0.820359759551957	0.970037619343948	0.999927730598549	0.976274326437101	0.988121099212665	0.963577350061599	0.980905242226968
251	1.319	0.982253691035056	0.982674426279984	0.932673290057091	0.949995061228342	0.952290673831028	0.884373727979217	0.959498870365192	0.981937568593756	0.993906842166241	0.995552260114913	0.968823997693397	0.998286842638695
252	1.478	0.997411517466851	0.999510014807159	0.999971504320167	0.995916214219782	0.998523114375821	0.973797565245611	0.996240200549425	0.998378950203148	0.998097640974312	0.999277970332262	0.993969760366383	0.999579989552286
253	1.389	0.976855103371336	0.992650395997572	0.946339909194627	0.982270395350633	0.997893800328719	0.88434626366487	0.996697747335902	0.999836671308008	0.977391000608409	0.986455006226488	0.948628427773549	0.961650519310078
254	1.263	0.945875706299185	0.997050634995069	0.905517780796324	0.873054881243418	0.94096528349295	0.832064042378184	0.983219798733097	0.995001806486961	0.961238865639212	0.980328129814898	0.987824945488337	0.991490445181758
255	1.304	0.940379071052149	0.942126687458225	0.986564614359631	0.981892540656414	0.999259894670759	0.904677553249301	0.957805284176798	0.959603498736817	0.975001951054026	0.998411512027057	0.924112885741511	0.986236993485847
256	1.426	0.984837636396766	0.999989760177701	0.999018095800915	0.945045174503336	0.999316252975446	0.932453648723092	0.989765481611295	0.999845175849898	0.983102791195137	0.99901137711544	0.983025054828794	0.999931699872371
257	1.408	0.980554648955158	0.992414729685794	0.993041213307956	0.990516021383111	0.999387094674128	0.935460100656259	0.970984539522079	0.97275567625129	0.996289758798416	0.999136352988764	0.953982846562114	0.991282528189835
258	1.303	0.970969275639429	0.974178866403224	0.993541292575282	0.973078017446765	0.983091987591151	0.825344687567314	0.968710667423341	0.993383330812154	0.845960159211852	0.955042543969191	0.97562989177197	0.989180418618061
259	1.398	0.989460153878405	0.994188845467446	0.961517735660248	0.984108620426776	0.988058501406704	0.924473047331136	0.978516081287117	0.983045489684518	0.973117274615192	0.980016798546742	0.968805999596854	0.992495061289477
260	1.412	0.966040386871796	0.999951518906628	0.970979164416845	0.953906630986002	0.989950352297963	0.959959747253631	0.971772474866488	0.999697785605067	0.957403262880435	0.987966400182286	0.990635054867106	0.995594470443639
261	1.375	0.971491430533384	0.994109067322054	0.953512919243085	0.976664491421627	0.992320372826253	0.85455370609077	0.983364949883973	0.997109848364665	0.974916639205869	0.994650765878462	0.962159927041122	0.996168041786682
262	1.474	0.998164979229256	0.999050280419703	0.999504211383892	0.995967531114555	0.998647243694178	0.974431711628765	0.990468598342229	0.999980309726294	0.992880825987976	0.999579875089564	0.991378590669376	0.991482653139514
263	1.42	0.992658117603044	0.99946096940835	0.905091353819426	0.984357111241186	0.997570384658904	0.929229643811489	0.978405211366582	0.998132000503994	0.955655034702631	0.97588483286783	0.983909173288956	0.98455432346531
264	1.431	0.964932943406251	0.999860849871945	0.999609842923943	0.998948451170974	0.999706542785504	0.927578244092041	0.967982776128383	0.999798639223048	0.998505295836301	0.999939686641339	0.976021586037202	0.994200034027271
265	1.297	0.948821972074273	0.977569447674428	0.982310963608083	0.977531928662713	0.984422659025146	0.84787749507782	0.902710380334785	0.973774382319656	0.977459657347732	0.983316369137879	0.954686169428852	0.994720103296705
266	1.267	0.967492979207673	0.985665849647532	0.971180518666498	0.946236203712162	0.958603203951334	0.888028057357723	0.909738544745111	0.926306575069334	0.981901751954829	0.98611251423892	0.984106949940609	0.987439172857639
267	1.413	0.954208284661873	0.999926851052557	0.999948786054089	0.979444442258422	0.999134930941385	0.950661462068568	0.930894466783787	0.998183778894002	0.975585010620132	0.999526029123616	0.986624219362454	0.9888136136503
268	1.402	0.994067204969508	0.994475031236841	0.996048785957336	0.966884518673777	0.996789839765431	0.919338608360387	0.954064176896202	0.998735003476507	0.940252070327876	0.997839811712953	0.935604433001925	0.996989842193458
269	1.458	0.996857980084327	0.999319088558637	0.999892801719739	0.987804487286894	0.998285897375111	0.960607318427521	0.978488085785802	0.99992671103545	0.995599574334782	0.998975070111757	0.979219542548131	0.994632113196091
270	1.413	0.986569091251984	0.987910810642926	0.969343720026334	0.991257447188935	0.997711888210163	0.948503518370458	0.98078875523489	0.999110471323758	0.943445608535809	0.946892875348326	0.984351459770301	0.993463615963138
271	1.343	0.986601101330632	0.988684286046178	0.967722065960382	0.935831845042665	0.998794129745298	0.922159730654955	0.881379642187379	0.973781060129781	0.960301261919831	0.971051276127311	0.986034785960907	0.991437134954307
272	1.258	0.936354098472478	0.947173710024383	0.93259568428831	0.938914114869007	0.984706828267607	0.866912777786613	0.933764436918972	0.969997112987802	0.99181814184412	0.996375587002681	0.948618310657834	0.962471987174952
273	1.464	0.998401632697799	0.999662631959869	0.99973230129382	0.990895989879986	0.999415833291057	0.967918245826261	0.983838566299026	0.996166630015062	0.993527937304652	0.999415254264574	0.981008880119409	0.992425005814154
274	1.297	0.954184694472878	0.971635029605906	0.970892791146413	0.961742554401454	0.966446543377989	0.869993076775336	0.951444813866374	0.998389620398543	0.911939768302273	0.946292409572242	0.98912549873064	0.992278127435422
275	1.384	0.991382168031501	0.999465997700478	0.914829707890754	0.98076003915145	0.984274401402797	0.872019870592346	0.986569488604899	0.998765995254486	0.966302860528008	0.967917196261472	0.993135165167743	0.993818239930225
276	1.36	0.974820451579449	0.99982658939374	0.961458572512389	0.897321016508181	0.967666974453797	0.954448795127107	0.981764937849263	0.993711145737099	0.985228561714283	0.997696294104351	0.928382401132146	0.983926652728206
277	1.421	0.977694802931228	0.991688205112073	0.973926918448225	0.987045437618945	0.998386136929124	0.957382806598635	0.953272914586958	0.989426350578333	0.999550934311656	0.99966388270786	0.947910536459338	0.99732883243254
278	1.388	0.950338769013163	0.994537440774339	0.984230885332361	0.97694891379526	0.986290192306424	0.941618103908824	0.956071383955528	0.988355153141712	0.990479901595174	0.993598456512764	0.986111667143727	0.987856555725027
279	1.334	0.968030207167232	0.999918414893266	0.987714253589538	0.939583000653646	0.954255397238915	0.881348562727502	0.989183497241408	0.990648510027651	0.965590807931433	0.98966049335566	0.980408704701064	0.988018907219729
280	1.319	0.947931521695378	0.969771100341794	0.994493669679146	0.977472270118918	0.995182904906248	0.791888506982472	0.970669333709897	0.99994557735257	0.991908814248765	0.998268944511606	0.981685726761992	0.990678552759591
281	1.481	0.998376419829581	0.99948120434596	0.998361180499114	0.994535421077087	0.999406503231852	0.984428970744328	0.995518477259016	0.998834215845228	0.992331225020376	0.998701413087821	0.982903747068109	0.998427209089335
282	1.367	0.975179964172348	0.993435934819381	0.982678432561546	0.978555393255543	0.987632335974026	0.916462526490899	0.944826360925125	0.984447212155763	0.973525681502096	0.98259916099984	0.957492498552814	0.962883336244582
283	1.294	0.957992602087021	0.981925654692225	0.955448002679738	0.938897737190145	0.970016449336405	0.890740331782873	0.929677402368235	0.968540708180209	0.939263362857392	0.993733912524271	0.95883618180235	0.977334953554868
284	1.391	0.97843909617571	0.990460035756001	0.999217763902345	0.999105656480891	0.999604658369697	0.927627813735549	0.887889963393732	0.991412725505133	0.973162047399919	0.997843650410506	0.983029171918206	0.983351863687958
285	1.386	0.977094459792418	0.983197685491157	0.941806688832859	0.970527840981339	0.999520038213964	0.922744038200082	0.972066979372549	0.977399216772396	0.968679100063608	0.999047246808388	0.982162448459014	0.98834720438606
286	1.352	0.917440085297966	0.976305647938163	0.991792032441128	0.985043710218255	0.985191677507056	0.924978999631509	0.964486085943654	0.985148373864081	0.963795769021527	0.994293736880196	0.990710405309568	0.998913289726417
287	1.307	0.965056227253419	0.982552465414201	0.963552919856205	0.912386613622433	0.97023799134227	0.860229077197094	0.956439371152347	0.993605488259054	0.983178044800671	0.991236875947177	0.984489285395882	0.987216348621757
288	1.411	0.997258902755971	0.997280091704538	0.997564203068386	0.977902215483534	0.99540860278828	0.905187593505413	0.981596061402234	0.994776400820458	0.942123360771942	0.995558391091205	0.977663789213187	0.99056444278585
289	1.406	0.971720329985226	0.993159173255422	0.983029667703471	0.989679616885926	0.997730615127598	0.928130821793168	0.950651551767844	0.997969833209184	0.977164890683518	0.978810646182448	0.985179478603808	0.988636422507681
290	1.36	0.95132437273753	0.972310705207853	0.99755878000387	0.970035800336739	0.990891978623947	0.915950942473112	0.964643883009543	0.999979814288002	0.972783710646609	0.986879039700408	0.977482646299005	0.977550322325843
291	1.29	0.932777362791858	0.999320072080585	0.960365247609879	0.905709271472715	0.96564598349175	0.887491994196024	0.920698684750204	0.97069919876943	0.98391177390396	0.993879148088304	0.952139036164406	0.997369543570683
292	1.375	0.967333600642905	0.988208187488447	0.985006533983948	0.990100340301315	0.998519217360807	0.922759179649692	0.9453905425191	0.961228251699054	0.991369118881622	0.993328436605484	0.950488035831129	0.996401554047822
293	1.443	0.996546742093004	0.999984326396461	0.99996787348539	0.998644889077152	0.999758217936925	0.914513098256171	0.986208581900497	0.997367258664157	0.971630941527112	0.998673964264037	0.996455923082046	0.998600880333128
294	1.275	0.974546282069548	0.975202103145429	0.978111034639803	0.973107437649865	0.979668922065824	0.772410582625407	0.924254424240808	0.993821549545937	0.92810473326499	0.960481441424072	0.972748361778369	0.982798057775734
295	1.457	0.995842595361652	0.999341485635492	0.999886405266508	0.997366704198466	0.998105610046056	0.958351750878419	0.966299276160692	0.998955721163285	0.977353692488372	0.999131330210616	0.994155199231955	0.9997889779502
296	1.479	0.997672977893067	0.999789286296958	0.999615508936496	0.999140046201985	0.999401626378568	0.985213772891111	0.974433233316944	0.999594969680723	0.985485011896966	0.999678911655475	0.999408902975564	0.999523208450766
297	1.372	0.972241910387634	0.98738392595016	0.985284412724242	0.905045661658286	0.994288573593925	0.947925069407951	0.998921720976763	0.999303901154074	0.944778377287151	0.970300249433664	0.943951814704748	0.980974658237929
298	1.26	0.96636728560717	0.968126537457299	0.977432503113351	0.932190128397788	0.992201265596968	0.945202634014979	0.860592527868805	0.882167214626399	0.975768293881279	0.999231159266418	0.984624713786293	0.994406166006361
299	1.362	0.982424032565654	0.993021989434343	0.99499679469182	0.97301926789705	0.97417454067338	0.911419919224014	0.914441505400038	0.985571391143335	0.978918170471184	0.999130863569246	0.990253563293452	0.994539836407542
300	1.299	0.928575525849968	0.937130972907096	0.988310817101817	0.982960934305122	0.997882896616866	0.932586822261113	0.934566958428666	0.945326239219815	0.97896076604887	0.989432503547231	0.992521140164426	0.994098352389921
301	1.433	0.972306160945833	0.996734522816945	0.999892661862659	0.998434782509145	0.999635632575923	0.919927334560802	0.9856384919985	0.998317282979111	0.989115387203833	0.996254185762168	0.988690038382883	0.999069045814992
302	1.484	0.992691478975491	0.999790693375396	0.997859206923351	0.995877255951002	0.999592733126713	0.995209268760369	0.98673140105429	0.99895061564552	0.992057821875455	0.999796784880082	0.994058959132254	0.999626818114496
303	1.29	0.930872375565134	0.961989949134698	0.951214589837278	0.95476446224933	0.990528137412406	0.924044390830741	0.942161548867541	0.944377424325482	0.918422812726921	0.995494169474088	0.966743279388213	0.980340235265395
304	1.312	0.953795856905889	0.976972675780136	0.997915299400535	0.966964883046643	0.97394529455758	0.872362942057848	0.939172967752478	0.977385942302793	0.982518847489289	0.983710055066706	0.971731029505782	0.99907909405702
305	1.445	0.993159629019014	0.999077794294258	0.998365250963195	0.99331747734515	0.999625321494417	0.930220577638124	0.972431959182483	0.997741870445198	0.99785028985649	0.999916497426603	0.993488485468612	0.997967180843596
306	1.412	0.991353805382445	0.995128003680764	0.938556611693339	0.989488500364564	0.997190035880068	0.940894824798147	0.927619994484541	0.998408030193146	0.96786603331017	0.987845334160399	0.939328375611407	0.996588360453551
307	1.328	0.956436639954193	0.989947750747817	0.983257393984669	0.955137847302782	0.991838687711263	0.83126008744096	0.934023284395672	0.997643072965871	0.985885373526565	0.98707639262482	0.974480674015534	0.976662753333473
308	1.46	0.997572825342192	0.998393873444105	0.999931548337716	0.997287260086278	0.999403226427287	0.947020897825881	0.993241438177226	0.998906571930005	0.984215181922687	0.999299595171841	0.991537996523385	0.993644238884726
309	1.481	0.995036474064549	0.999859133546382	0.999262886814279	0.995832620482193	0.999779515694723	0.991882537667169	0.99716523394296	0.999486009834533	0.998454530979091	0.999104297145665	0.976648939386972	0.985056840293475
310	1.441	0.975835644837446	0.998761920863169	0.997659870775778	0.998550215513975	0.999618541666085	0.925048061522484	0.989670181637705	0.998286320809153	0.978896850583211	0.999936081917569	0.996856350462389	0.999995605040233
311	1.402	0.984122586980248	0.995082842933847	0.971976171782611	0.979734700469421	0.993031378514585	0.942007702286105	0.969515118925776	0.996563430680578	0.9252334459943	0.98874314623074	0.955846401772298	0.968371981084382
312	1.433	0.965120321953457	0.999816094894353	0.996001116911687	0.984271134566893	0.998788946725437	0.959044582805332	0.967209379195545	0.99888640658281	0.995067271645017	0.998528244049155	0.975609408639267	0.983021164860208
313	1.468	0.985418340517032	0.999549288038763	0.996016311739831	0.996826954893267	0.997675326242238	0.966199748409515	0.994308481308981	0.999350676060772	0.997767351012881	0.999740968690984	0.998388228099678	0.998757349296406
314	1.49	0.996513075259169	0.999146592123596	0.999776186832958	0.999834881217235	0.999856801115043	0.993000663723928	0.994380637008368	0.999662476453217	0.994613229689146	0.99994448790324	0.999262043632688	0.999534010439202
315	1.368	0.971053841454161	0.974561241418778	0.997261669039652	0.990675845323586	0.997146260992767	0.91931936850644	0.981366703038261	0.984876045859631	0.94329305232345	0.948158198314363	0.966093722017103	0.987813179836299
316	1.402	0.992603886031922	0.996524544122437	0.976177994793982	0.978616682962918	0.998894028051496	0.951814716947598	0.918325223767956	0.964889562706343	0.99435448699204	0.995722564044676	0.987196936818879	0.99523701165782
317	1.387	0.96880074252753	0.988575959770734	0.954045755321048	0.975334620219482	0.991071990524997	0.93212657648613	0.956753981084829	0.996426029821876	0.950488669022277	0.994253942384788	0.973666325405633	0.979290422856561
318	1.36	0.977740198515261	0.983971099796171	0.950076237729563	0.980311469543361	0.991388852719192	0.923046533994725	0.943030943653756	0.950440865832732	0.963861055633986	0.995514488911748	0.991696224123054	0.998849442208257
319	1.494	0.995827406479469	0.999845986205472	0.999928431446089	0.999101821799395	0.999955017101122	0.995692227250843	0.998066447230122	0.999913696416551	0.999283670145416	0.999945898525559	0.999758921053044	0.999957543795013
320	1.282	0.958122303079852	0.971200495680337	0.997121962485862	0.96346133767245	0.980394881085129	0.836530762186999	0.944080682825396	0.971971452559413	0.944315022492913	0.987688489761572	0.944482018225635	0.969793846469245
321	1.365	0.981985371897987	0.987442769099049	0.990265395746309	0.993174166622965	0.995899926342981	0.836094992782019	0.936041985802759	0.999464215841349	0.998376658790662	0.999191280682422	0.980530444693546	0.984320710791042
322	1.488	0.995680063620919	0.998935035153932	0.999055637387563	0.996973694505721	0.999962304694752	0.993602858642523	0.997807008386561	0.999105981122121	0.991729449449803	0.999994319471532	0.994964711841518	0.999467700881269
323	1.397	0.979867581132333	0.980230260758217	0.963115102537844	0.998091275424515	0.998126155376277	0.965493737191908	0.960562702450497	0.97533240116389	0.927608135971541	0.991110811767338	0.974086798825593	0.976119525945355
324	1.307	0.95441873583591	0.959299994521257	0.990285954341309	0.967390011157243	0.973539531971128	0.88781045982108	0.94386892171314	0.996647986775311	0.985958953991176	0.995352403130218	0.932085980572264	0.972615535572237
325	1.492	0.998655770809008	0.999956573273647	0.999958855004221	0.999479888043724	0.999951461753792	0.991563631520627	0.996812024466533	0.999738673915583	0.998883828618819	0.999938749827616	0.996333602020988	0.998180443503587
326	1.393	0.9788363793225	0.999603270884006	0.959837223766005	0.968543492861599	0.991627044972252	0.914529006860264	0.944587650257814	0.998310354158281	0.917562433606152	0.999309747428605	0.976263592296831	0.996114967138751
327	1.376	0.991603887627452	0.998865936780166	0.984913759729236	0.972012613965352	0.999693506562555	0.920422300936303	0.897771206416447	0.960578410448603	0.988922497661791	0.989823801583687	0.990063100825299	0.99505760282067
328	1.327	0.932760075323929	0.948694304697508	0.996725843793515	0.966432001899159	0.992046035941637	0.943009469424573	0.98138085918834	0.993988885888064	0.890411419893996	0.970315552169485	0.922473960151984	0.998480828492823
329	1.293	0.941569689686456	0.967937702129168	0.971658322107194	0.896617851127271	0.995773641538093	0.88492799712917	0.949028129495601	0.981155411723314	0.978408515817099	0.981516161664087	0.922911884800557	0.98541967655388
330	1.404	0.98723950928415	0.991445906704095	0.995093047590322	0.963646253094288	0.99112868610754	0.960563242752049	0.981498428950695	0.989691777920574	0.935368888562534	0.987014558486815	0.969593421245407	0.978775681965912
331	1.417	0.980082150507129	0.998529283593122	0.99962415760197	0.953569611128442	0.999952278335767	0.915463793331915	0.983237059634376	0.99988150785661	0.98623130013981	0.999490257777762	0.990237890751633	0.996157635362209
332	1.411	0.989111966615177	0.992123824014079	0.998912456559659	0.985510569715284	0.992895932576979	0.968912004740344	0.916788081609502	0.998434091203787	0.974769077918158	0.976741245166445	0.953938419990879	0.995882080575083
333	1.273	0.918850072936572	0.943055928926508	0.972040355297426	0.944784330164472	0.991298884152889	0.867730755185679	0.941065855547928	0.98506334225885	0.971050714708131	0.998386509807884	0.96198565254766	0.977885594215077
334	1.299	0.983680819208026	0.988735074340116	0.900855359423163	0.938441989613035	0.974154394781638	0.828687734014854	0.960557654115993	0.980598176073506	0.877439026721192	0.989924422776992	0.979395941000842	0.983772780785521
335	1.496	0.998686670656726	0.999619049429529	0.999733384132271	0.999644551051865	0.999838503092411	0.996515980204868	0.999139878196498	0.999990604499018	0.999468466624909	0.999976949682259	0.997679595335244	0.999442544365459
336	1.316	0.992790475852173	0.997141709127218	0.999417719384021	0.936976881007172	0.988676906942509	0.866341287898778	0.816728380969826	0.99288948531017	0.940310134095348	0.982555482946543	0.94264441395078	0.99362467928248
337	1.334	0.95485731883907	0.99167124290368	0.978824341562933	0.852598215433416	0.996959350921288	0.906884213288609	0.9566640481887	0.995314988016945	0.956800669545025	0.986368904420333	0.964163640629129	0.999859409241663
338	1.425	0.983160709766175	0.999829185364718	0.999094825466008	0.997338906312954	0.999636142340865	0.912856181405163	0.964140186048995	0.992297175422342	0.991767731109256	0.998371238947004	0.985844238678343	0.992641601081279
339	1.267	0.928359637163181	0.938634826612818	0.983306711774815	0.946032494387436	0.955910138474218	0.926471370916678	0.960482671966654	0.991900451215796	0.916454393623069	0.9715956450245	0.97649229614731	0.988687063191135
340	1.465	0.988561781134917	0.999779832991836	0.998095443850133	0.99535440693104	0.999333491365241	0.975346181323941	0.985505797598452	0.999726414785202	0.964633725336702	0.998676744021551	0.985730663902192	0.997022587290548
341	1.315	0.950410452081046	0.982805289746119	0.990393114009289	0.958698332528505	0.975969111348385	0.923650986639046	0.860264259247273	0.991094491339453	0.964722385880115	0.967979196194095	0.978487673115088	0.986794490951194
342	1.435	0.958752325260657	0.996354460156882	0.999797666895806	0.992275106730346	0.997091112683531	0.956421646220256	0.986679343950117	0.997284712888009	0.97645303156382	0.996567127557326	0.982635597095337	0.998187266919325
343	1.468	0.978653575206793	0.999992511621713	0.9993016429533	0.990506351076341	0.999357635470786	0.986761619643369	0.983285005939537	0.998377411603798	0.991912357999863	0.996933495462894	0.994120233604588	0.999615585875849
344	1.26	0.884684631421087	0.937060277630484	0.989721552512447	0.973766264313458	0.998366887010105	0.915747276671825	0.913109301999009	0.955100946893528	0.941941517417494	0.974848229764481	0.9624571531434	0.9995398305981
345	1.275	0.961550165163362	0.974104533960317	0.999320555396218	0.978543305245327	0.983562115677474	0.797167937332376	0.961045917652602	0.973795244527527	0.938420566987122	0.956245864401237	0.934857475278086	0.972136830144958
346	1.474	0.979767365882782	0.999672772685018	0.999212512241099	0.991144725989382	0.999813029023618	0.986012703325836	0.994780467512029	0.999792509451646	0.985083163973028	0.999156972044156	0.999020481500919	0.999779958909782
347	1.457	0.978660901695847	0.997464704115067	0.998626284581799	0.996953237266592	0.999663771153364	0.963890484167425	0.989119162153136	0.99551709405152	0.997718098591182	0.99869025403955	0.989979408896613	0.99580408769644
348	1.432	0.987652147682346	0.999121721090019	0.999556165571061	0.965619278624069	0.999257936390204	0.95606643368493	0.944788838460911	0.999822280069436	0.999549860423634	0.999805957000416	0.982342058572665	0.993506495959799
349	1.289	0.973059273707693	0.973680433390916	0.993790386981277	0.967618895162908	0.983153437087742	0.819708682044546	0.91430201114201	0.964214188727059	0.993666302827933	0.9945200754956	0.977350613125096	0.993290941829424
350	1.289	0.930844326967189	0.973524803957165	0.991762930693198	0.964357904908919	0.996932552970517	0.788053487831553	0.973670064731538	0.986702619874874	0.966156177467198	0.977861434512642	0.950950810992559	0.976440924850361
351	1.436	0.996292862781232	0.999952318327105	0.998213476923644	0.997216929708336	0.999218693286211	0.93974739073077	0.957568863695096	0.997853284223765	0.98359092784393	0.997519059757552	0.937212884173882	0.991658138676578
352	1.332	0.989047236504708	0.993847221295435	0.978085974778867	0.97611113601857	0.998507712315537	0.849497621993153	0.862565369966722	0.969502666331971	0.995861879685841	0.998795588226222	0.946614430078843	0.997818751544118
353	1.458	0.999377336366947	0.999590460255583	0.998654878682529	0.998779744492824	0.998876010486712	0.954675952055056	0.97377068765341	0.999251708039846	0.994352591219143	0.99820213886518	0.972842501949377	0.992682477419601
354	1.283	0.991184682429611	0.993983440123616	0.985431607656208	0.879159275395736	0.975171806330212	0.878713661034825	0.938183476963351	0.952553730147495	0.93345001244909	0.978822485336226	0.970268383453611	0.973179426903061
355	1.295	0.918764543626713	0.985138602950296	0.955410900683591	0.95234754333007	0.964391166397333	0.862447549041527	0.926937664369928	0.996928531802591	0.978325239473626	0.984682184722405	0.98746269816048	0.988238400736835
356	1.31	0.918229545225491	0.975277011989957	0.992380453704057	0.947216286931181	0.972350297538152	0.942257416558998	0.948353047840179	0.963241364723836	0.963976567016838	0.992001298682985	0.980504828904492	0.99662575541425
357	1.334	0.978754775268553	0.998785910684043	0.981202429462008	0.965207828245039	0.975354387199295	0.950598359544043	0.91538501203332	0.922339816753504	0.993204500847507	0.999751247072813	0.936582265726092	0.994619762178057
358	1.355	0.9708921932378	0.999975386505136	0.977245343975475	0.948458527483569	0.980958705453235	0.878985430622254	0.969096880862554	0.980245087472954	0.930470190761327	0.997255173768554	0.996645193522163	0.998559682610997
359	1.461	0.996659164713834	0.998991026026158	0.998539047850437	0.986822635288581	0.996885976296414	0.960861080687462	0.997235765554691	0.999222970454878	0.99211004055125	0.999456825708129	0.983049106087944	0.993888674230184
360	1.455	0.998393855617859	0.999519712022432	0.999802709853626	0.996366111195585	0.998532542058728	0.948382001960469	0.963333500464032	0.999473080823368	0.990476481731555	0.999841969104131	0.994934824589654	0.999791932845543
361	1.403	0.993519415898566	0.997334037791166	0.956233637941471	0.988184482501369	0.993418491555764	0.926390358938627	0.96094236235028	0.994781923778431	0.946460369184584	0.973868706943332	0.965915337346297	0.978461236914022
362	1.387	0.994664303129182	0.996740750330289	0.988870052276793	0.996706353689814	0.999088198169415	0.903306955738458	0.959639415102646	0.995855970523314	0.941400546792039	0.957861317868292	0.947337487633142	0.951067075091858
363	1.37	0.942542401069574	0.958609584499937	0.993176245032263	0.990503235416544	0.995619924572676	0.938228564756233	0.986326520674854	0.990245869453108	0.975142335017682	0.991145109049554	0.97613412329825	0.99120808507337
364	1.475	0.991149775180283	0.999642439412673	0.999467898328875	0.99756202447883	0.999824306896361	0.985980531094728	0.98742670982504	0.995290902358663	0.992495824893318	0.998620839629577	0.982288766029079	0.999686088386901
365	1.483	0.992572920566881	0.999080463714884	0.998858590121607	0.998627080637884	0.999633957658897	0.992839467220994	0.979436920548245	0.998437577078978	0.999350073171479	0.999585999680333	0.999685878420213	0.999722302224175
366	1.399	0.991940596702722	0.998073424175241	0.970854657321818	0.965234966171594	0.985298049958081	0.97006999215477	0.942285042216159	0.986496500891232	0.957224007299495	0.993545177581786	0.960073581365648	0.973367216311664
367	1.486	0.996103541952461	0.99973243863037	0.998184627672558	0.996001337278468	0.999571720775656	0.986803243801141	0.997046201556257	0.998604241304016	0.999260655489716	0.999854489296281	0.996481081476439	0.999257237877743
368	1.41	0.982144070104019	0.997694123095636	0.9840605538281	0.985467252179638	0.989947159409429	0.893983104894008	0.996964062787136	0.999387399562951	0.977867572663414	0.996742172289195	0.970320678548208	0.995906253920491
369	1.486	0.999086817641792	0.999580855426748	0.996904390606076	0.998299207659208	0.998860222497369	0.986511329229521	0.9946947984625	0.998919661679817	0.992948340895071	0.999103398979987	0.995325805960953	0.999814804387547
370	1.49	0.999251364053169	0.999999487549793	0.999404667458441	0.997401293007711	0.999950561217801	0.989654879002772	0.995273157058466	0.999144460083223	0.994271219509828	0.999816466547055	0.999705398231326	0.999731435520213
371	1.321	0.957835300766505	0.957838300878718	0.988865710301826	0.916517152431998	0.979943638178411	0.921368473185188	0.976134531444378	0.989168651076449	0.988766237927214	0.999508398202207	0.980526133227229	0.981779905454367
372	1.321	0.930549334164826	0.990062387818888	0.961066794795543	0.963692819322346	0.986435800073387	0.884649328529738	0.899413808042797	0.99279805815476	0.953015573397784	0.969431110701698	0.968886017592865	0.989819081886405
373	1.274	0.947579092564358	0.982667510140833	0.970214039463092	0.845084256181181	0.980275746577838	0.904074976073446	0.958528815765645	0.967501457815299	0.982423377169478	0.984922756773252	0.949979001109056	0.968116634654516
374	1.473	0.998806510976861	0.999569917499016	0.998168983242233	0.997294012617827	0.999329643751552	0.96952930770487	0.994274084610929	0.999287135818909	0.995842011894283	0.99984578043744	0.969038797358534	0.996261524865603
375	1.422	0.987236890168511	0.998525907746848	0.999290743531795	0.972155130719097	0.999558286616886	0.932359866111801	0.944539746177772	0.999857039517425	0.981350183920007	0.998462605197842	0.976378151006989	0.997660643317486
376	1.478	0.995237399701038	0.999815521025043	0.99992743517338	0.994508132890087	0.999756626791971	0.978256868134768	0.993946552814804	0.99789849787418	0.99861124096225	0.999948978937343	0.986080448491817	0.99952610949019
377	1.392	0.953072114464412	0.986779611122893	0.990041565595721	0.993330685782595	0.994507058353577	0.905971828705118	0.975442504473996	0.99688506361095	0.977537801166538	0.996724805241397	0.979450935833207	0.992958011885356
378	1.474	0.991078145184892	0.998890664129282	0.999938851347152	0.992948364185432	0.998924208423815	0.983672769962892	0.986762121499792	0.99995209376354	0.989443966357798	0.99600727798095	0.996908823467382	0.998470556052824
379	1.446	0.996554647757386	0.999191520028203	0.999200726740991	0.997031736727385	0.99938567451743	0.964212229680424	0.934894391540472	0.996397586491972	0.995530820206087	0.996897018186583	0.963578810046828	0.998113309632872
380	1.441	0.989987821060851	0.999680730759081	0.998611203816438	0.996383313947443	0.999765075353424	0.916280938965903	0.981819946554854	0.998621124983476	0.992112976835582	0.998114957880726	0.990963229603434	0.995974067117764
381	1.304	0.938028147515208	0.979610605875045	0.968970996542245	0.986050496898892	0.986271696803796	0.868589935737031	0.929009967545139	0.994282561865851	0.970351746603608	0.979398286983751	0.908070579296456	0.924545068742031
382	1.343	0.979932949339499	0.994661393561939	0.971637032637509	0.96186814135577	0.97507704854094	0.891473568816898	0.945746399474339	0.9689010928048	0.992246408852449	0.99994384835909	0.963339459889092	0.986017577809406
383	1.459	0.987305520992573	0.997899091535174	0.999676950168354	0.98668944108313	0.998483750050332	0.986350504274891	0.956749896422066	0.998690031422116	0.988637975956283	0.99937095627476	0.994166540597013	0.999018417666146
384	1.284	0.832675472668443	0.962062018773542	0.986321764195861	0.986841864262823	0.994763111484239	0.875608812270304	0.967814573109856	0.987377269606911	0.972970554529795	0.999563095936258	0.944754573460476	0.96982875408482
385	1.496	0.999774913706519	0.999990977508136	0.999975813418303	0.999855423009167	0.9998892634245	0.99570324915273	0.997817772584931	0.999929640496229	0.997527959944186	0.999938215516469	0.999788708474199	0.999951319596656
386	1.257	0.992101897240777	0.997940565198162	0.981684438110158	0.903872797650879	0.940157270360209	0.79409675443204	0.954446904787466	0.978596218995648	0.947785216742204	0.983273942144041	0.98476584419193	0.989743728393213
387	1.283	0.955101920596444	0.958166491296084	0.993258495133298	0.931521618773516	0.961428754225204	0.88802043743998	0.954756935455145	0.996092956789825	0.970835553316171	0.984266240788829	0.951697290112463	0.977913027865715
388	1.4	0.98810837335037	0.999216256269309	0.999013796770478	0.978443879390433	0.986117918184673	0.888722034900725	0.983100968777995	0.998556603658568	0.968383205133323	0.995802245585544	0.985044089276241	0.991262403303539
389	1.495	0.999872750590299	0.999980356994589	0.999922351777176	0.995769412732288	0.999881159685343	0.99766855717302	0.997194346968642	0.99994667504014	0.999644905578119	0.999979196570388	0.999022646371953	0.99978151252341
390	1.37	0.97950715835544	0.988591194412218	0.984873387050724	0.960830074249969	0.984767761375252	0.909504498878344	0.972028760840751	0.995961248775228	0.948355779417203	0.953438618957005	0.996614789588346	0.999166334916852
391	1.413	0.992541806059676	0.99991032937573	0.991194732797168	0.984099400616988	0.999423025769348	0.938002570061507	0.977545518118263	0.984829380820344	0.975347500009935	0.976675945645529	0.960289696824568	0.962875523118734
392	1.292	0.980767575671516	0.992385952324036	0.983566319903806	0.904855011263166	0.994209978097783	0.84548351645505	0.935775080217563	0.940546979953859	0.935305328579314	0.986982875449694	0.989747329719725	0.992332397128864
393	1.442	0.995319235507168	0.999917086113719	0.997240612210695	0.99889012807347	0.999889851060558	0.924313122807832	0.989599096565157	0.999391726677409	0.985473589943928	0.999725987603181	0.94275088358268	0.988297711056035
394	1.263	0.972551368650347	0.984592321699029	0.989353548866849	0.915417848158568	0.936466443860188	0.892490890158954	0.915813932081901	0.961011863975116	0.968943335834689	0.991862616408479	0.98237997906918	0.9953142148891
395	1.337	0.913100217015917	0.989637665487183	0.993268231760019	0.958779719493137	0.959597526316514	0.969756521782699	0.980224266062945	0.994280439415804	0.949580030942348	0.958938570863143	0.919791231125874	0.996341292159121
396	1.342	0.991391199310482	0.998256822590899	0.932783498980071	0.963049677364231	0.972340909872184	0.890428293407148	0.936907918053775	0.971009423369453	0.975107602645124	0.977146261198596	0.972722532461181	0.991261521638887
397	1.258	0.979671813713829	0.988090245508566	0.974877335455583	0.929022077618571	0.949232870821946	0.896338446242825	0.794055002955415	0.970859356582806	0.977301921662219	0.998459675739494	0.976610266765978	0.985549827508764
398	1.367	0.965362818455003	0.97365876066654	0.98425847199271	0.989794473783596	0.998177820142222	0.879139031752634	0.98001459172727	0.996977417775599	0.958901783050078	0.995454521998601	0.961100805673647	0.977360043862778
399	1.416	0.962201184933652	0.995184024118908	0.999511839837442	0.994315977642877	0.996891934269758	0.937726874062946	0.978061164407832	0.995121411732137	0.993289750099259	0.999976173070642	0.967128396010966	0.971699944991824
400	1.302	0.939762555509892	0.968737270397285	0.993981789414424	0.980698251461706	0.982528887983869	0.941276083260906	0.931943385989304	0.934724811034924	0.973330970709887	0.979887412946008	0.948945219643376	0.981439327836543
401	1.38	0.974609231616312	0.975136277467286	0.992034928867984	0.981269301020577	0.99176051807703	0.913413794887661	0.986407972089861	0.993580482654334	0.970200411350857	0.997260224944229	0.963552595217502	0.977887826816457
402	1.48	0.999206429757662	0.999537923876565	0.996721893183902	0.987867588921063	0.999212050588975	0.982572571459817	0.993604890354382	0.999646945888709	0.994999464832535	0.99947630679907	0.996770811389696	0.999571974973627
403	1.387	0.961021805246858	0.964146488138461	0.995981361179396	0.996417662411961	0.996957318789873	0.950118560858245	0.969166280824909	0.991788856970131	0.989704688591822	0.99365683243776	0.937392907976816	0.993708406995668
404	1.269	0.868497823222458	0.935945402200732	0.992069823734157	0.978408184568986	0.988340105211587	0.930162656885208	0.931841415287351	0.970070472531421	0.978009821981932	0.993920415201864	0.951373353939452	0.98827663498571
405	1.489	0.994368089627562	0.999215510996156	0.997440097665839	0.995479265529572	0.999981621631142	0.995920601555303	0.994126420030827	0.999973312371784	0.997169704390736	0.99986019403202	0.995183100182931	0.999773569234934
406	1.461	0.989369570913255	0.999812582875674	0.999853848873939	0.98414577782931	0.999559921698237	0.975955089365909	0.970677650977683	0.999292104009322	0.991841790580292	0.996981365694669	0.991960162716907	0.999955119181904
407	1.484	0.989247166443322	0.999152669643699	0.999876447271108	0.996434819832391	0.999864278344598	0.994100853085954	0.99105897482432	0.999800653891214	0.99833017474886	0.999448135925487	0.989439196745891	0.99970165947434
408	1.468	0.998609270266486	0.99972595567101	0.999875462138066	0.9925854772644	0.999871740094562	0.973539865105626	0.985377831664937	0.997889426279224	0.976756537284186	0.999420389045541	0.984024972164762	0.995325424632946
409	1.41	0.994730347440563	0.99589437132487	0.969284217228257	0.976724806638205	0.995000207973228	0.950905109443853	0.959066150338529	0.975880578083964	0.966830344930779	0.993188493547223	0.978138095868276	0.988576895090133
410	1.358	0.944903676809675	0.961832211181917	0.945698765952766	0.997403395910058	0.997470308078201	0.921758592254417	0.94816401289184	0.997667670154159	0.97230530695083	0.982918731091217	0.957635248861078	0.986062269765026
411	1.491	0.999222722262614	0.999957020890002	0.999974098110129	0.994924334067081	0.999915133700322	0.992256054583978	0.995282207676143	0.999995611998994	0.999916208045413	0.9999403228491	0.997083029727086	0.999728241978739
412	1.446	0.993922877174101	0.999975522612548	0.996166271537945	0.964135192327267	0.998861976323645	0.980332158164172	0.946830784068375	0.999243800047174	0.993421482690852	0.99564922209803	0.987536401389955	0.996867955178407
413	1.447	0.984156568222821	0.99906524617043	0.999328802123144	0.987451800785785	0.998796549854629	0.943434133402918	0.988373278874217	0.999735172472168	0.996863546075674	0.997734290102399	0.972691841860172	0.999597634747546
414	1.416	0.996368077112009	0.997380772494727	0.99124100340396	0.990756337310423	0.992821349099442	0.936558098508197	0.94729939675505	0.999440015810674	0.966829084597675	0.969561346656384	0.982010629070205	0.98804638486408
415	1.258	0.911493846828456	0.979929318196009	0.987746068194093	0.899925454748488	0.923498542227567	0.909690599228959	0.976822834638234	0.992947120030235	0.989272326200778	0.990591345488634	0.964319415635942	0.989854450557439
416	1.309	0.890003035908952	0.953081131519517	0.990947495712293	0.958465021966081	0.961167028181197	0.964898724155352	0.986405199662244	0.996915777764436	0.961690346238825	0.971274067537487	0.993778557957896	0.998517762595823
417	1.414	0.950982539704241	0.991908591694004	0.947581412866272	0.994356623043295	0.997777802530176	0.956051579298288	0.975648162466043	0.995103167254655	0.993367930515416	0.996075939328329	0.962307426390637	0.969509512823576
418	1.384	0.940118852222468	0.994706036803442	0.983337262044728	0.959253228142224	0.967902244733372	0.953225867913303	0.989749403705891	0.997552835558206	0.990332784856316	0.998140972753339	0.981328273354248	0.999326500958514
419	1.433	0.934263299904055	0.99985239658163	0.999167550394567	0.974417620541994	0.999607128623643	0.97652469419833	0.979818329518911	0.996928526631925	0.997752854737972	0.998303227276211	0.983523320456348	0.999779810271018
420	1.317	0.943423837805637	0.961092681000578	0.899382806782136	0.955707890739386	0.97510219401652	0.91924743482852	0.9624256585805	0.986387077478702	0.984770152532603	0.987371004306404	0.937875901665725	0.994367636191078
421	1.466	0.983970928850992	0.999619934708369	0.999314034699041	0.994362890807478	0.996645821521021	0.98747124157475	0.980989760945861	0.998772541476967	0.998462987333399	0.999506017719458	0.978470977583327	0.99111649238106
422	1.465	0.988560722871614	0.999557832880901	0.999800065903809	0.998845815792291	0.999125675392685	0.970469798100865	0.975411961134156	0.999954431655499	0.985073934181378	0.999173136583932	0.992775589373162	0.996252321351703
423	1.283	0.939330779200862	0.968349650635198	0.968350654535495	0.946017693302273	0.966110932678083	0.921127416251454	0.942953829897405	0.950347790375737	0.938044027611024	0.981434262277456	0.989777423107355	0.996738913629934
424	1.483	0.997938654312124	0.999296873810843	0.99992103290112	0.994361605078772	0.999417693809227	0.984481663910792	0.995679833492102	0.998761551517312	0.991238548434673	0.999533534875451	0.998804238071824	0.999814017629888
425	1.35	0.925878032783495	0.997952307193945	0.997000034995957	0.96404769479915	0.980405714529728	0.915712314392586	0.961645643750909	0.992723622591187	0.934436364480964	0.969094201347141	0.982446483984353	0.985612693576669
426	1.38	0.988107023595097	0.993375871234931	0.966935770191664	0.945217994541354	0.997891571841033	0.942936374337932	0.907857584961015	0.981369540602038	0.979659968919705	0.995850695434811	0.95782803029106	0.99511768447189
427	1.302	0.983743435826905	0.992544159345065	0.963197051210413	0.874132610261517	0.996284514690038	0.815005420643479	0.962679599655899	0.978240433524367	0.982423011620591	0.988237359644699	0.977351202162521	0.97761392679135
428	1.324	0.952977100693397	0.968489441953499	0.994018566626482	0.972163142356935	0.977935617990706	0.924699474390904	0.92826644761022	0.959835152001695	0.996841757129597	0.999321987249522	0.988257619233236	0.995680943400802
429	1.432	0.995510173534443	0.998996101785822	0.99925930998311	0.956726320457059	0.999559994578583	0.939420672877274	0.979818747725183	0.999781738405967	0.978228984198007	0.999441801339151	0.983253201582966	0.992210637288476
430	1.257	0.908096381456463	0.914636934232543	0.998675423398576	0.96254942148771	0.964134675479832	0.94968505937405	0.95238968576662	0.984128328431556	0.960874892308102	0.973609528622656	0.978031271710025	0.986528087606169
431	1.453	0.994081331859209	0.998054827061071	0.999710396554814	0.987659565130048	0.998481633600486	0.956091120914741	0.974008145370185	0.998676931277621	0.991671241157804	0.997472971310758	0.995458184330311	0.997320808537131
432	1.385	0.932112161031301	0.994388320311685	0.980472626867617	0.969762487662057	0.997277686886107	0.919913666671324	0.957659890350066	0.997919018999491	0.956604239893186	0.992541767533614	0.991070225338424	0.99905015047155
433	1.298	0.981530758333845	0.995892928538653	0.991508697280483	0.929343236011709	0.941146035823109	0.887326151000147	0.898285640987036	0.997635353250843	0.974082387022441	0.982631165209886	0.970823825349032	0.984014761790787
434	1.333	0.957402781412196	0.997849784493145	0.99680284556735	0.973539136167074	0.982110110468898	0.937212950027671	0.895561961430836	0.957283471997085	0.874309024911788	0.964788788469231	0.98634219381746	0.998619886962172
435	1.49	0.997564354182733	0.999773901296164	0.999101745663881	0.996803488821005	0.999460642498988	0.997421423581968	0.989956368274723	0.999859566063532	0.993574397503406	0.999950447661495	0.998900132681175	0.999711245731377
436	1.44	0.978541424946	0.998729023521155	0.999611703188121	0.994634165361222	0.999595071272671	0.983478095309323	0.913620592783033	0.999527782421072	0.986613874753659	0.999911067416261	0.980431210131687	0.988166737398841
437	1.304	0.970272870641913	0.987330316238857	0.978415263667422	0.936115273211535	0.987683083937236	0.891326488228348	0.886912633436832	0.959349681389188	0.97853263843662	0.983183950711592	0.969414000211997	0.981562816228528
438	1.443	0.966335881700731	0.999572445247182	0.999822784701595	0.986892003050296	0.996941530066824	0.942375289784117	0.994785521149754	0.999463661150659	0.998377520801191	0.998977556168874	0.99905557081532	0.999705909193561
439	1.333	0.957367770789463	0.997886002155192	0.983598462910775	0.905295173167523	0.961886642811963	0.933255233519422	0.973030838330354	0.987924012740074	0.987442787339306	0.997677469101985	0.94734897961388	0.971829554340028
440	1.465	0.976899739786976	0.999984825780833	0.999692240594779	0.993694476696117	0.999489918362485	0.976642978728099	0.987994501771573	0.999597057656707	0.999622690337758	0.999908215067429	0.9813914371125	0.996279304937916
441	1.391	0.974942661696483	0.978702788515469	0.983076229414093	0.974687290530429	0.985093726651993	0.941579156318556	0.969784373396669	0.997689480097506	0.972477130268907	0.992020630510435	0.970492365584471	0.99963090713803
442	1.422	0.99594849506676	0.999117571996455	0.99801902904787	0.986287832796469	0.999345228832859	0.932918615320358	0.921436593205259	0.99677260744648	0.953894189736142	0.999467443469818	0.987152159276443	0.99981590994382
443	1.371	0.956687505870546	0.996425347770856	0.998763479994267	0.931657905805969	0.996497050086267	0.941950083640331	0.917961696198195	0.999470922832448	0.978418196140636	0.982910672183031	0.970063296982724	0.973957805465199
444	1.354	0.99800797663803	0.998910729785364	0.986723893952887	0.974204185030018	0.994424499096028	0.890103398630445	0.827864513458941	0.999881705839508	0.982939580886386	0.986428029686814	0.957235517040595	0.971337243966454
445	1.446	0.995081861235346	0.999978440550364	0.999857463827348	0.928766440337039	0.998157767195461	0.979328630078871	0.992280509313771	0.999430434073382	0.993897173183212	0.999771480641393	0.994511119287111	0.997588618052451
446	1.258	0.934579694103055	0.976177520465257	0.980825185609012	0.932066609570143	0.950458054525197	0.844541626260783	0.901390371847666	0.997277773550747	0.967829459327976	0.978908288239094	0.988484664845233	0.994870690355143
447	1.441	0.998138304163354	0.999552574704889	0.999659017732244	0.994018639078715	0.998597761692155	0.911787875639046	0.981288754820192	0.999428254651625	0.995864920350426	0.998273983746926	0.991550149874775	0.998420709334991
448	1.366	0.962050648661934	0.970945744876332	0.981216259028619	0.99397817913601	0.995107309070193	0.967816843544698	0.967541128847356	0.967791752506025	0.951947564927184	0.979651766579073	0.927855732856724	0.970925413207135
449	1.459	0.999052596002231	0.99919451244143	0.998650178248345	0.998638001543944	0.999739808764025	0.944943880723218	0.978130037122645	0.999390484321039	0.996980839550161	0.999928976383367	0.983000447697524	0.995790697609258
450	1.272	0.906387045797897	0.970944680957389	0.99072827242553	0.97221546974833	0.987067432988078	0.889642700556243	0.906398193955233	0.950549924121245	0.97535147536423	0.991947512480301	0.911308388509846	0.983382720420237
451	1.374	0.910240293521015	0.987832227117887	0.966100670529531	0.961652945611833	0.999827967516872	0.940808937541696	0.96570955317658	0.994468052138762	0.962428167117099	0.988527862105226	0.979385814665901	0.992651936526516
452	1.348	0.992208943450248	0.993586320791264	0.99631941003548	0.897595328351296	0.996425013564961	0.91437974492152	0.923694725755078	0.983281527622436	0.967183819840544	0.985848486002795	0.961490532412328	0.983345398211602
453	1.316	0.951005384538863	0.977538240157603	0.998321031663568	0.946326533454259	0.961586841058411	0.950544717793434	0.920298630061232	0.979496364430717	0.979396906951354	0.996625994849801	0.969887545567159	0.970874790343511
454	1.451	0.970303617345345	0.999380792415226	0.998506245747044	0.99691042253589	0.998649238389384	0.953177406877763	0.981562993506686	0.999405663711989	0.999784144114288	0.999869720647864	0.991465799141156	0.997421901402451
455	1.383	0.986943432509025	0.989705411925377	0.995886925739996	0.95163908719893	0.976174699843136	0.969937042307145	0.921398126099109	0.999067772422406	0.960236211467438	0.993636164158969	0.958495641060562	0.993473985530636
456	1.306	0.968723191671837	0.997215936749994	0.992088979591752	0.940011665129437	0.94865392914703	0.872147562960599	0.986027063155612	0.99864716393545	0.927444904491795	0.989443345330697	0.929628623766361	0.945130440894503
457	1.324	0.877724594831654	0.967189044725169	0.996570020941676	0.992121472355639	0.99669590155302	0.864355667964942	0.987216715555085	0.992600860843341	0.997957079100224	0.999705400282959	0.95739973166696	0.990723953153676
458	1.469	0.992706388331525	0.999272890460357	0.998426037752276	0.997163111676586	0.99967394315976	0.975450782355977	0.976465175017535	0.999862356776156	0.981773154406132	0.999922771160666	0.988283814790998	0.997467889897142
459	1.327	0.994587230594404	0.997453595049673	0.968622841304971	0.911841276693767	0.962951691043504	0.915955130835957	0.916790464557682	0.989562631375253	0.904612061680898	0.989780102077724	0.960634569530995	0.988641088080668
460	1.461	0.984562867087762	0.999444619826709	0.999841393395165	0.976615086355721	0.999464785112789	0.983003942224747	0.978979351158838	0.999324565490567	0.986079819579055	0.997501970001077	0.995413127412118	0.999272293414192
461	1.285	0.980156535340479	0.980394897759912	0.996172111203847	0.898264362613346	0.938783062013869	0.896835275878519	0.972466553358214	0.98172483681267	0.989278228631873	0.996601876213186	0.95466256507295	0.984033066121913
462	1.491	0.999553115833769	0.999766448369942	0.999470562844137	0.997975811822405	0.999968119895859	0.992311036646614	0.994155140943768	0.999767029187684	0.992845558321212	0.998942487147675	0.999869554505641	0.99987674253777
463	1.279	0.94221657693271	0.969855929654573	0.967612209163432	0.948301492235797	0.964530729593995	0.891871863068119	0.95507007579213	0.965910909460519	0.974786220129708	0.977759899597583	0.959530072226243	0.973639103223515
464	1.323	0.990289113795336	0.990533444421553	0.985382866893022	0.930923074930316	0.987776288598631	0.920436928021517	0.852278995232877	0.977763369776831	0.953120539780627	0.964325200428414	0.967465297212187	0.988426967350259
465	1.439	0.986931674595286	0.998413827597066	0.999219313944653	0.992495592069535	0.999333060028548	0.924447374539646	0.989576902344185	0.999017755965266	0.974575682920013	0.999152374721816	0.974783969835284	0.999512559785757
466	1.393	0.981409850992899	0.988237200147064	0.964389926863635	0.977798829746125	0.996015701433403	0.917878816356059	0.979754504664066	0.985321658637087	0.983182669505039	0.994313059643979	0.971917134002761	0.974934283438878
467	1.487	0.99835252995451	0.999501527889133	0.998912848541801	0.99545168022135	0.99991521536803	0.989436479603975	0.993215237299924	0.999844831994766	0.99616497565025	0.999147977607462	0.997027490709846	0.998058625017317
468	1.454	0.994365185695914	0.998973479137629	0.99966177147576	0.993473330379031	0.998822898137113	0.960517891284058	0.976137282645496	0.999077619244173	0.982609644578661	0.999872584452527	0.977624880756877	0.986260676304059
469	1.426	0.990449054310975	0.999168545799579	0.999750120607496	0.980278804287018	0.998932054746214	0.908398875369621	0.97534560160201	0.999535659363822	0.984053839635389	0.997255754083245	0.98585454168375	0.998656771256666
470	1.443	0.9885562850375	0.997777181685525	0.998246508404321	0.997789449331666	0.999716661574708	0.94978611713635	0.940825540618508	0.999946349442179	0.993102507520998	0.994468646922	0.992455034532659	0.999680039129838
471	1.257	0.956780065430165	0.99102168871281	0.989854328862578	0.932393280177472	0.948243959259072	0.817307311819879	0.893403787650605	0.990493431536174	0.887899843500344	0.990915850886338	0.949215671890129	0.997816067927948
472	1.372	0.937769914063212	0.978965199648477	0.986308464415361	0.97189326249074	0.996495783176086	0.93792961250948	0.957443938165242	0.991659728539273	0.956561618753562	0.994689446281909	0.955174897544561	0.997111481507002
473	1.415	0.97942386793008	0.998866532547855	0.999867454878588	0.993087239117814	0.999591064570359	0.875323997574347	0.978100589393051	0.998674363278779	0.997777975471042	0.998149651239726	0.99537695178896	0.999483747823536
474	1.315	0.984592679263528	0.989893382140315	0.944301046331483	0.950193788437476	0.967602635571264	0.960262627963766	0.901201544133227	0.943814552004413	0.955323147120306	0.972030204591899	0.937401325490459	0.987026831996052
475	1.259	0.926790141785692	0.943030087481996	0.961999443640516	0.970399091947867	0.990625101180309	0.893628074641653	0.91403173600778	0.941924369102148	0.968033038542314	0.995160723763108	0.958213165375333	0.982477393383716
476	1.487	0.998846100302625	0.998855317076648	0.998756458446332	0.998016019477409	0.998370886627052	0.987295829029992	0.99752738577798	0.99929360161257	0.999772044577951	0.999874944519532	0.995690453403497	0.999955043576425
477	1.396	0.957363338182458	0.995392382292546	0.94669242594851	0.966530393128106	0.987621635011127	0.945682170941395	0.954670431426756	0.992686264602039	0.982525183258527	0.996152082473351	0.992836863860763	0.994903398302273
478	1.395	0.996545569521173	0.999314362166392	0.937608273617776	0.950604008467607	0.971489378081146	0.9683823778858	0.966809052435642	0.988112174882667	0.96939775506221	0.996529427216756	0.96165293810809	0.98043908627408
479	1.295	0.951270814270222	0.992035978483492	0.999807140143387	0.904085116125086	0.967739428229613	0.911499855348617	0.911360082466294	0.970776522609202	0.987074799032545	0.988450281925675	0.947583785570849	0.988157529549844
480	1.481	0.996792511236843	0.9998159884267	0.999824769833628	0.997269819210195	0.999649494210265	0.982217661412388	0.991537520031185	0.999854755449531	0.995164971514454	0.999744260669092	0.98580362782789	0.996731507239563
481	1.355	0.971771802767437	0.989408398825467	0.99765349113868	0.983324489704718	0.989293036973707	0.878057950841647	0.974720482271425	0.97758213991861	0.968847708592719	0.9876941761229	0.937281529585014	0.980054856080278
482	1.436	0.996859495218702	0.999797966882355	0.999951090529566	0.957940233574777	0.998814524621726	0.93431809587089	0.980726152616154	0.999157260997533	0.982636452872511	0.999875505488617	0.999157794526408	0.999598745254821
483	1.407	0.976442926719315	0.994600647154014	0.957293005721484	0.983843128459674	0.996698535090782	0.946555644453747	0.955609045859994	0.98150779914984	0.969034893421813	0.991742885398263	0.987205751377473	0.988965374410879
484	1.334	0.897215432317837	0.978074310473653	0.993312653947359	0.953350154182387	0.994928740380713	0.928489313699778	0.975589925308324	0.987775598900831	0.971915588657666	0.991236467051692	0.954891558626815	0.960163205153061
485	1.29	0.99777862465476	0.998672223445211	0.998837293348436	0.905376617233498	0.929231913578112	0.87549100337401	0.979959492396346	0.980114670546987	0.974132478177281	0.992033163656753	0.945321143851918	0.982260702884557
486	1.453	0.992220862991338	0.999930981507955	0.999882744327124	0.991048686292927	0.998040244495221	0.946197901504291	0.974757726032423	0.999572999672444	0.99683845785134	0.997865203550619	0.996693998504381	0.999601889995009
487	1.294	0.945958418480967	0.955922739469841	0.997501455451131	0.966036787972281	0.976021403211122	0.902337040689694	0.972145118438172	0.981310635798226	0.971350193326132	0.997828051733929	0.929220403165307	0.931758599319565
488	1.452	0.995226055183184	0.999389363072895	0.998577091108049	0.982791852117817	0.99972146009723	0.964397844819065	0.971254726825455	0.999650163640624	0.987413883536194	0.997873796658897	0.982555995909422	0.98533058565228
489	1.285	0.91116784858369	0.984155591963841	0.964204465313999	0.981288709130835	0.994342656368318	0.7964803527833	0.93748214681101	0.973735927225218	0.965314259580079	0.973283430727574	0.982099496976454	0.986865569800486
490	1.433	0.995779937603686	0.998353895204157	0.999764076332594	0.990664920506267	0.998940632017262	0.919751571113925	0.958640619067868	0.999759011227502	0.977317510189691	0.99990872579906	0.988661509529881	0.997091139688306
491	1.254	0.943999180067937	0.948753211035655	0.948171600259974	0.86244349380494	0.962212132625154	0.908044160124026	0.954112993504781	0.993844222271454	0.984768519235411	0.996760815593586	0.969127396188523	0.970490631977434
492	1.422	0.972604270078441	0.990239391973595	0.92423736430288	0.978726858135643	0.996326303825023	0.981110340936456	0.987801287318535	0.990319510358259	0.963752391969595	0.982400367736175	0.976528613989033	0.982249960979882
493	1.425	0.959357728120862	0.991576333689466	0.921688552631739	0.992107062513324	0.995558288537218	0.966716661775143	0.975671507085252	0.99119192149338	0.988218732072547	0.993073261937527	0.983991711817389	0.992021147707464
494	1.428	0.984097781828493	0.998338179122184	0.997585378905663	0.991488364173209	0.993499328517281	0.942428632436232	0.987604348110464	0.997730500772821	0.984481407545653	0.98907392648194	0.9571560199546	0.979803647223152
495	1.318	0.916508391331451	0.982167797816973	0.980423130231066	0.988484120965304	0.991294351972938	0.853680302171836	0.97533610864446	0.991744985511803	0.910611745665891	0.962718766638347	0.902622768543848	0.99423012711169
496	1.293	0.98552841275066	0.98740467092696	0.928343743221788	0.924711720341921	0.960203074629273	0.907650450081425	0.894540151771666	0.969381261184372	0.959133803409448	0.97482659314657	0.974575538916083	0.984577587472821
497	1.379	0.969252431986364	0.974237262672714	0.994855871192841	0.98387321998426	0.996212768273876	0.930480485113445	0.950830761644028	0.998082096148552	0.983392668218115	0.984649213171607	0.916070958894826	0.995932950938917
498	1.486	0.996146619465025	0.999608734372498	0.999969450269959	0.995162466271906	0.999943052334309	0.993378382968406	0.995873119524002	0.999956377108682	0.995498631572443	0.999242304599091	0.979255533814025	0.998293177670359
499	1.357	0.922547438012137	0.998774863801953	0.971213514660144	0.963278355029809	0.99366524520989	0.895859208587557	0.969133503868345	0.988756778213901	0.980497475008484	0.982381677369369	0.935903177782356	0.988963804238667
500	1.351	0.991386639991677	0.994219292635577	0.946711261615828	0.959409967268343	0.973934581404961	0.903385697979194	0.962004658571084	0.992919355750455	0.925316976886418	0.969246955433844	0.961057528006432	0.972016054656101
501	1.492	0.999369724941734	0.999921485165922	0.999892074936317	0.999720325093854	0.999921799548993	0.989772580566498	0.995657374830801	0.999890911013124	0.999520095453563	0.999825529600859	0.998517704788479	0.999899484438271
502	1.482	0.994041994428608	0.999736345427436	0.99987166309292	0.994995870979126	0.999317278102377	0.98461774647453	0.99265564271595	0.999842857866245	0.995498368375199	0.999277692417071	0.995545646173017	0.999373625831491
503	1.485	0.994952589489509	0.999783522228849	0.998764399663055	0.998924345313126	0.999482776493658	0.990493085305666	0.992017549666017	0.998744952088515	0.999025925120703	0.999417817650613	0.993616994790329	0.993746800570069
504	1.329	0.92901783517726	0.991960984029533	0.976352159902569	0.932938478259486	0.950883908966699	0.972387850601757	0.920428440924917	0.991455669009269	0.979896383032231	0.991000974440117	0.97916331367273	0.999489454900826
505	1.426	0.94506179888336	0.999448403313223	0.998758075370636	0.956014517643666	0.999920282847626	0.97433486822917	0.977928052856152	0.99968585568755	0.962778379480283	0.998619266878014	0.992877925498899	0.998179959931199
506	1.446	0.982404745821708	0.999492774520633	0.999728852079081	0.953907497643384	0.998398754437156	0.971981713589742	0.994903615665739	0.998054042146971	0.980421976094807	0.998871499888944	0.992584158861356	0.998843058637348
507	1.43	0.990095809910456	0.992108441364245	0.999466743552735	0.989736645932189	0.995753672381741	0.970112341196746	0.956496763881968	0.997801582228804	0.986151372461678	0.993876377330448	0.957975763772757	0.97428315617981
508	1.353	0.97098693848808	0.987711636353334	0.972059316459381	0.91701305391984	0.993903887098471	0.930337865186861	0.951271643670686	0.977395199641985	0.975603217325381	0.977446304872986	0.959829608278876	0.999978277932519
509	1.279	0.965052593210933	0.971173550903663	0.996469714026415	0.9273264884	0.981087197790216	0.935698897846096	0.868736705478616	0.944289950580787	0.908209530171283	0.969731147169484	0.9828116682062	0.992668886954878
510	1.301	0.951336775819792	0.970401947238612	0.996860082062377	0.933469059056132	0.952894390550071	0.94261724343448	0.958763499861774	0.967543386615856	0.963455855842437	0.991758439118028	0.976518737797148	0.996070490121201
511	1.385	0.980387557184367	0.998257965319174	0.959976526681237	0.978207666884932	0.984444190993269	0.91921581031709	0.937447744254541	0.984610130261897	0.984008589709174	0.998786004288354	0.974403410997011	0.990198958979187
512	1.297	0.967688191000466	0.994815790577743	0.929520156655083	0.951219097508592	0.968916548436504	0.946072364636761	0.903517725071906	0.906473294673232	0.976616302477132	0.983127837465814	0.975622768203103	0.998885232868536
513	1.458	0.979339901724948	0.999704588413636	0.999773727984526	0.976587311900768	0.999887417730038	0.975810434538112	0.994192132512552	0.998543106052522	0.994209234568027	0.9999080640084	0.987711312402529	0.989861504227879
514	1.482	0.99760161509031	0.999673301630137	0.999395285542569	0.997961871367407	0.999455355655295	0.983487175658189	0.9908245407946	0.997390793804277	0.998705020364576	0.999058164064553	0.996507518960424	0.998200918021406
515	1.262	0.947818509380531	0.952924157744749	0.954321641978999	0.917705397753803	0.932812525173625	0.914457815565768	0.971556866718872	0.99140655993166	0.981348856590849	0.981562703491963	0.976282950391186	0.991750453413813
516	1.353	0.944435386877751	0.981797411626237	0.985233047255	0.977073531703381	0.989231374083476	0.881389034089218	0.978456373485559	0.99953466780442	0.947858195772132	0.9857697491874	0.964993217971973	0.984208070354463
517	1.409	0.987813459926855	0.990012468267138	0.955577118505969	0.993190281492488	0.999466941313367	0.936073913448714	0.95485193979439	0.968728216390684	0.978155193623872	0.999386371670657	0.99622846786159	0.998722011345619
518	1.301	0.915574698364673	0.95146464733127	0.937785424243674	0.954979826732694	0.980984176224439	0.924963813421669	0.985597076397207	0.997168219214521	0.873402196612119	0.957584381051277	0.985883537002102	0.996250603615489
519	1.284	0.943490471092286	0.961442213320235	0.973930400183105	0.983998492947816	0.988472563787723	0.796570634063169	0.936958790500395	0.998135241376082	0.958936658353528	0.977126560456781	0.941782094819031	0.988404608231559
520	1.409	0.997072709022738	0.999764410981074	0.996382510747804	0.987748241210755	0.999318274180758	0.906181163360713	0.97561978065977	0.979345912163944	0.962076696925981	0.991360696321738	0.971989416657562	0.988948329070094
521	1.378	0.980083728049782	0.997536954994602	0.99987741927231	0.958708759607421	0.995102455303843	0.864480412731425	0.962695599551151	0.99943850526	0.971369850453104	0.998012022689356	0.976427977388238	0.985045319611925
522	1.387	0.98990805456232	0.993351009004904	0.994817082725358	0.956497782260429	0.997639276208089	0.93340722190158	0.894695277808446	0.996503133441524	0.975664513714944	0.995753360300329	0.958649166752494	0.993276451866801
523	1.286	0.941066179932645	0.966107184175738	0.931293991647586	0.974496813982266	0.999113716268867	0.768968256041722	0.944159705738788	0.995768215575757	0.988885587847109	0.990003692259784	0.944829590826629	0.977119681257215
524	1.274	0.884702665035827	0.97132108812157	0.999357877589545	0.877174281162974	0.977212195148773	0.917946555635743	0.941423749658947	0.979536594045235	0.993750205252203	0.993786285485806	0.997256104118886	0.998900221142946
525	1.36	0.922138020374852	0.97694041820221	0.964553644978365	0.964102036512972	0.977693736618717	0.965625950211389	0.980428605593713	0.987019338296191	0.955739973983082	0.986206045725055	0.998296259536018	0.999455051588388
526	1.39	0.980477386603141	0.983466577968222	0.962709720061583	0.95513045568739	0.995298391103331	0.94968640482379	0.99064593133274	0.991889753307183	0.970938665192338	0.975123067103472	0.968159724900243	0.968223278063019
527	1.35	0.966843775584328	0.99060997184652	0.97294558629986	0.950248578859539	0.962412603518944	0.922924199002914	0.979532691980905	0.993991802872265	0.997211929961787	0.998804749350462	0.88340699127821	0.992739591763014
528	1.366	0.978808038186274	0.992570249732359	0.963191422652888	0.958366906567221	0.982923721778596	0.941563514543359	0.9510173737071	0.952941842787942	0.996560039407879	0.998454412463541	0.9893938162135	0.993490407517441
529	1.286	0.923885747651599	0.96979117449067	0.992304910546004	0.969189719754608	0.984941543019245	0.879291337091635	0.912184684839707	0.951789191520557	0.994112152896752	0.999995112087069	0.971689818599103	0.995584892469231
530	1.298	0.956567209110943	0.959539204947622	0.991306712115916	0.982959577138617	0.988291074152819	0.868940955966892	0.915371227094772	0.973074305314591	0.988318759422909	0.989920916873154	0.938852551946159	0.978516662977595
531	1.308	0.963799472131105	0.965489216571651	0.973680077635925	0.988958582182664	0.992536403000014	0.825199570172068	0.952911464771901	0.9778182123314	0.938604263567302	0.978941334028354	0.987743038873042	0.994005591417862
532	1.289	0.940517017756794	0.974984559720056	0.929716688438788	0.978056965497565	0.999813609336166	0.778910266177507	0.947829348622371	0.973382572451752	0.964546667040479	0.988363493864106	0.981914358940305	0.989576818941904
533	1.354	0.976535638099619	0.987417410708879	0.986758040937117	0.980272661773435	0.981522094797308	0.837231721254119	0.98968734036357	0.997978915581135	0.951733797188839	0.982892956314693	0.994853608573511	0.997060529372562
534	1.427	0.99845749798729	0.998962239505145	0.999784357453914	0.985214906573881	0.999354179936078	0.902619512877146	0.977882556682695	0.998796410650589	0.993353197671076	0.999590926470569	0.985220993555229	0.98603114582793
535	1.431	0.965890545243188	0.999065611597154	0.999447157517316	0.988663543187561	0.999390226120178	0.9609211535361	0.957551397781285	0.999743052091909	0.934866973781541	0.999517095118609	0.984892803863751	0.993364205182159
536	1.48	0.998784706440289	0.999745055185469	0.99853950218525	0.993452485735407	0.999125121332358	0.984879939757882	0.992952347161539	0.998831398901519	0.996149167130376	0.998781323335415	0.986279833061373	0.995353720911584
537	1.254	0.898599078893718	0.942535553823446	0.989572641075236	0.959144824252951	0.978979329373999	0.870381974583678	0.941957838047869	0.984812661997814	0.968326012767816	0.99587737126535	0.949347682816059	0.963180894668598
538	1.479	0.997724351576325	0.998025005700062	0.99983055639393	0.995962200063854	0.999123869636047	0.985321684326815	0.988982147719585	0.999766129098946	0.992019766065629	0.9996162875607	0.987010324675361	0.998250243364399
539	1.347	0.9689476999204	0.976964612995858	0.992271686597016	0.980811141784173	0.981582074223835	0.85644527596056	0.990130735474355	0.991915688225267	0.965816184802022	0.983562797075623	0.98625576793883	0.999311566845418
540	1.34	0.967481323016843	0.986283274196548	0.993807470603628	0.951308680353863	0.985674834250635	0.918243836509326	0.892267701830516	0.993397539583234	0.980036378852084	0.990395154005509	0.929153379754211	0.982089894949084
541	1.368	0.971812378235162	0.979582665644412	0.95771622160958	0.99547432249547	0.997832736084477	0.885257846781452	0.97585566407404	0.996614758580521	0.993491520326991	0.999346876687369	0.924164927746579	0.942269408444109
542	1.494	0.999164308533783	0.999900530275428	0.999889879630739	0.999867614073666	0.999922779194445	0.992162558527027	0.997057820200042	0.999969123702509	0.999129352374729	0.999881137047441	0.998782990046066	0.999357714364978
543	1.362	0.989820426928002	0.999992773362832	0.981873748627691	0.986798849504293	0.992766593602956	0.87288827547597	0.968974348544489	0.971298937932164	0.980266912255276	0.982464090768448	0.916867303438906	0.965277607043148
544	1.297	0.938255590309539	0.974015337024075	0.992672516724895	0.953013388809372	0.974140987044475	0.942128392377136	0.943514669030477	0.947570291858375	0.937783579343382	0.97263148425495	0.957644780546689	0.985936547650762
545	1.318	0.976251847891132	0.995137821329388	0.948156970800735	0.949886719966739	0.981380582373358	0.887157688986719	0.899150851812053	0.957156195518096	0.930488235333557	0.990865043397067	0.989356072583358	0.996879826133562
546	1.44	0.993524531506667	0.999003735919865	0.999351274078587	0.995588570480627	0.999894209059165	0.938654547493545	0.940369663779198	0.999041490083768	0.991201695729899	0.997672565026259	0.995846914647973	0.996164272946844
547	1.255	0.916982548186255	0.926359466884543	0.95513278295135	0.992409993693664	0.998057883397737	0.857938292984684	0.896847465645836	0.956963138979267	0.984305631912006	0.994147034003084	0.999183513185206	0.999827166525266
548	1.46	0.984081682170585	0.998772663616567	0.998599393302982	0.990412818143176	0.998310321692289	0.989090447393939	0.97527883932472	0.999421004945393	0.985298070539657	0.998048989941433	0.951833150390424	0.999450385799624
549	1.401	0.999491693534186	0.999564451633833	0.998546054266521	0.98525581351446	0.989337460291205	0.907560647477592	0.970157900613641	0.981657391926887	0.971430400281895	0.973303587330525	0.995531692952423	0.997075161597796
550	1.483	0.999579993869208	0.999947494691631	0.998754172779628	0.989138659554348	0.999532926635523	0.990621549061274	0.996607091745951	0.999428300927816	0.97710838329315	0.9998858551917	0.993550807029973	0.999172744226783
551	1.314	0.986201071993552	0.987548794375442	0.99481718353971	0.949573649100836	0.955553372326372	0.890790290703042	0.961790908949276	0.968001910191308	0.974989417917592	0.988499689964958	0.947239241346867	0.988505230996156
552	1.311	0.932595067730834	0.977017775578617	0.982233700997821	0.896906433820049	0.977490879561085	0.911559604578321	0.984371697185788	0.993675814488774	0.950042655463715	0.967751516978343	0.96108088228587	0.998453619272381
553	1.423	0.954948040054227	0.996955470065612	0.973879145846955	0.984959429230645	0.999092243621517	0.947524428297614	0.993836315546935	0.996676062112287	0.96300054703865	0.98800230813025	0.962506705341671	0.998282998331646
554	1.287	0.92506546945748	0.998846802551591	0.996863838139744	0.936272833708482	0.981172142893225	0.841400494045121	0.924215330085486	0.967633698886527	0.946477024156324	0.96442164236063	0.979029865668341	0.996424911061026
555	1.27	0.939437526831088	0.954145724578137	0.985928447770329	0.958581902553724	0.988862403286925	0.886071843014865	0.897127896717781	0.990297281489245	0.959218456965717	0.960751193938956	0.892262419633208	0.952193700510235
556	1.496	0.998707120213694	0.999941589143602	0.999846793346005	0.999576979280714	0.999870240614102	0.996314990063111	0.998812066129029	0.99981526981219	0.998598629404838	0.9999919729625	0.999702755346627	0.999983149609072
557	1.358	0.936325721858344	0.95417847641955	0.989206666661629	0.983797754684442	0.987748235452105	0.961981673894697	0.969654586817137	0.998105226941028	0.980150048364584	0.986874981365687	0.947453288539916	0.988801251401181
558	1.479	0.998931269316143	0.999290064230647	0.999894431890928	0.995931450707057	0.999391148753704	0.972323397781064	0.996548487516182	0.998939807580873	0.995857355091246	0.999454320487687	0.9966636374313	0.999018388403758
559	1.49	0.998883426947611	0.999121466824644	0.997064126348328	0.998097268902126	0.999701534246339	0.993577237398942	0.994094572361658	0.999953624725395	0.991811152164077	0.998947434058023	0.996776772067204	0.999684946038262
560	1.456	0.978578669748249	0.99967564614698	0.999967986822935	0.992435100165803	0.998393145453001	0.962265058561167	0.974865523996284	0.999654068687293	0.994521608818012	0.999954205303841	0.996069268365607	0.999473942657947
561	1.475	0.993987527040635	0.999968317303222	0.999159708402832	0.989608894041322	0.999043632597558	0.980173896128857	0.992373013377559	0.998750738269539	0.994923739905296	0.99976665340612	0.994309002558192	0.99635268338342
562	1.479	0.997430984416033	0.999966291431254	0.99967774263402	0.995561588502443	0.998401821840921	0.984352389510446	0.98637404302061	0.999967417920775	0.98691585130895	0.999671155663623	0.990255585371024	0.999593252275539
563	1.444	0.979120345540311	0.99720367635637	0.999708343583493	0.982387616601212	0.999277978154362	0.943880030343722	0.988413491028458	0.999591144120337	0.991593899294756	0.998568969523556	0.993744630832452	0.999782749702048
564	1.258	0.950733968654342	0.975932954741937	0.988724808575537	0.937552908456917	0.950292303046191	0.796644146930738	0.937037499183525	0.997169511210948	0.992971065042461	0.994116531256011	0.983339267875129	0.989921018098706
565	1.279	0.90109416390917	0.976657170955549	0.927793344543707	0.931920434469343	0.972992621230508	0.88157116519259	0.912815379574993	0.995750133993701	0.9474500584726	0.988378390599807	0.974861605858297	0.979787475218574
566	1.437	0.982315655622709	0.999136480256646	0.999202867320774	0.98061227821918	0.999834807978585	0.927261792152344	0.988850183351929	0.998707587817897	0.987338495340572	0.996689281817013	0.992614348038708	0.997980403862783
567	1.467	0.999430860341375	0.999489149592295	0.999336440649013	0.989042817313277	0.999366369330782	0.960577444943966	0.991627078837072	0.998105939889042	0.992047042334762	0.998882566620435	0.996119099866775	0.999747510498691
568	1.321	0.976391464395699	0.988710385265415	0.989789362192817	0.938963406642365	0.960015506399225	0.891065839824732	0.940009834350103	0.998312913547673	0.959419058229376	0.975913867047845	0.973361961354982	0.97952749522142
569	1.422	0.980198111879854	0.997322238951049	0.978212179503429	0.994524419247923	0.999260327672764	0.91362489551909	0.971616129196255	0.997309318448096	0.957813548282941	0.999524021157849	0.981984502570752	0.995964355488854
570	1.263	0.95493801758975	0.957549497340112	0.976944742190234	0.926745651657694	0.961488054535279	0.889024474141996	0.943161388998512	0.986076861590533	0.9179765011832	0.979171323113867	0.957308430902005	0.962789267912286
571	1.434	0.973076877736491	0.999994289411474	0.999284917691842	0.998346231023575	0.999550067251024	0.902574480585303	0.990341195365116	0.999186528326916	0.999974671886427	0.999987713553642	0.995080794559155	0.999364292901641
572	1.38	0.983958302061262	0.996512333904159	0.986361335775862	0.970424697911489	0.990741046142304	0.871633210435894	0.979254293809195	0.989053332038167	0.978834510317581	0.989380384898232	0.984113851194993	0.991136636335124
573	1.342	0.968594737376872	0.99887796719355	0.971298285355115	0.977008181976712	0.990152810281599	0.811458110776902	0.988869146670896	0.989947566228792	0.905797688646139	0.98257416566559	0.981692770537789	0.98423022732827
574	1.468	0.997483584682867	0.999666627594884	0.999991608011567	0.997848628850819	0.998683598769876	0.985656890541075	0.974925492853641	0.999839789368422	0.989714148615938	0.999477454836287	0.972084565442733	0.981846519737556
575	1.352	0.983455236903841	0.986853500940282	0.997712662464838	0.947506556660508	0.972122087934098	0.946647455624669	0.956570984373726	0.98075470772262	0.948440977619322	0.994785062660086	0.934329058130164	0.974374418398768
576	1.463	0.984573680574257	0.999659836540066	0.999903964817172	0.999346088545431	0.999613808990959	0.959747353158182	0.993716983656541	0.998187193113582	0.975934398864743	0.998982968253227	0.994177582450988	0.997238019894689
577	1.357	0.95903460373573	0.997519567407247	0.983562444261866	0.988152878235775	0.994926309506638	0.834907367725248	0.957990729555668	0.98437706711992	0.949477620501622	0.994462828810618	0.995272786424251	0.998132433911855
578	1.264	0.903096370075562	0.94358580630618	0.998713919727214	0.985787486258596	0.990861454711859	0.888669931136332	0.911988316755682	0.968394938850381	0.914138446200313	0.985070992370809	0.969399180109481	0.975941490751171
579	1.401	0.966546414309098	0.994139643502911	0.97480113660973	0.980441318880763	0.990111133022323	0.923827408094959	0.993343980415502	0.993617606296559	0.946797846417795	0.982611675525672	0.988230438472956	0.997822067812104
580	1.42	0.957687823054418	0.997034169776412	0.990167772340727	0.986764822065921	0.99602875508618	0.948065459562186	0.972446498247863	0.988354954090864	0.997570485889035	0.999873343761085	0.99002752640421	0.990696501225285
581	1.471	0.981561420216157	0.998447652637785	0.998964054435207	0.996754048398654	0.999998743872136	0.979599603494624	0.986300745785844	0.998569953990585	0.996822850703835	0.99853920906186	0.99769494271943	0.999696124833394
582	1.422	0.989209040930713	0.999101593465017	0.942736570385588	0.987962121916087	0.998194884486042	0.939580954812283	0.978805181897905	0.987914704353173	0.983985510714911	0.991209987232783	0.939349893994719	0.983008300876213
583	1.426	0.994336702894208	0.999418117209233	0.996160845326772	0.983127251015981	0.998415839170252	0.894878861342021	0.98242509555485	0.999909946372541	0.994650843055825	0.998912111289188	0.991406886992666	0.993490694690137
584	1.482	0.996194934063037	0.999509059917776	0.998152776141397	0.997783968684759	0.999838749274395	0.989326536155185	0.993015396387334	0.999890041362714	0.991916629994579	0.99976143674671	0.987539118016181	0.990443998488806
585	1.445	0.995353596939266	0.99958301933463	0.997103437582008	0.99337863427586	0.999485290992709	0.925999437902895	0.986543816592534	0.999080517492518	0.992639146339312	0.999216906324854	0.98508664793889	0.986818132554408
586	1.463	0.98593095644731	0.99939229587761	0.999106422552263	0.99713715547634	0.999639160644222	0.975374623078529	0.983136598197438	0.999966050061841	0.970886645931519	0.999879146308928	0.988075905990453	0.989239746323216
587	1.446	0.996967459103951	0.999670527533893	0.996689811400401	0.989176448368181	0.999690042311275	0.931555974627019	0.970250465997562	0.999440770848183	0.990400201718559	0.999941477734577	0.993875049763867	0.999021365784452
588	1.337	0.955755739294887	0.975225358295218	0.987180635629917	0.960090374820211	0.997961132024152	0.920630765749771	0.924362786296435	0.963706979449453	0.954102969834145	0.989458223590083	0.978326625700732	0.994331709314723
589	1.319	0.934412404627484	0.979632879159902	0.942624646245379	0.93815730330027	0.998881228773526	0.879917033988848	0.940597802338863	0.975316846731087	0.969921824087204	0.980982404843707	0.985210624436699	0.993642293137234
590	1.438	0.983208103968352	0.999780418677517	0.999435754338168	0.978333778380637	0.998852004560689	0.926570117299426	0.992491907212847	0.998583271912179	0.987291275612549	0.998395498633521	0.996300044397837	0.998413957608236
591	1.421	0.987742905435487	0.998446029645294	0.999725527937794	0.98786106527146	0.996942177966295	0.916708804276247	0.970266365760902	0.996929412913062	0.994493102480176	0.998889436767362	0.975400991599568	0.979909890510293
592	1.276	0.931322388835726	0.955222518823716	0.962443903388291	0.956807345253081	0.961805006894088	0.948467708527077	0.918999367046639	0.961319701257947	0.959397471653167	0.992459087307796	0.926169327430622	0.99536657592185
593	1.284	0.938273890353966	0.938300099387512	0.989094824547519	0.997716824087889	0.998769010675864	0.918328372740462	0.866933087586699	0.963009531801531	0.966866527779358	0.992573660085972	0.948898578753508	0.974624362878029
594	1.259	0.924980085894432	0.940883489755218	0.987754207401037	0.945957942017093	0.964614938553484	0.910878532050405	0.917868300295729	0.981695697788075	0.999509324535077	0.99985144951387	0.957434183278187	0.972546349454348
595	1.38	0.992484298196569	0.996541889314231	0.988152465224704	0.990743002127054	0.992077863351325	0.886343583358343	0.929696115171404	0.998134095670039	0.989390596671213	0.997270098429395	0.871481181304736	0.987673289799494
596	1.394	0.981287028413233	0.998501678334129	0.953446712185549	0.993098643512405	0.997249439947787	0.936794539433142	0.942887916812991	0.990018579882042	0.964559591881233	0.977306088909947	0.950930375335105	0.952313924154889
597	1.331	0.971905660262374	0.990132112681302	0.927056022196469	0.968459826599851	0.989933332992276	0.941188284224661	0.949239941838382	0.971419724632419	0.921615819013883	0.964821092374305	0.878259907909507	0.929637236033084
598	1.452	0.98827353474525	0.996374727549177	0.999348950371265	0.988747463557166	0.999872867445046	0.975372004142492	0.95729899367668	0.999768567734497	0.994801294050402	0.999197434237431	0.98221623722979	0.98961874198342
599	1.436	0.982903630507463	0.999700303757268	0.999669051295976	0.994137862276798	0.999044465071413	0.904182460217923	0.993983110192353	0.999586403396477	0.984290296798804	0.99892917318606	0.997445592489814	0.999877380728716
600	1.422	0.960879928418818	0.992778969102418	0.959999338257794	0.982602412968667	0.987486523255372	0.98694629981808	0.955922718255864	0.996030244476696	0.988124051301169	0.999046714105282	0.978889640199359	0.991194361054191
601	1.435	0.970771935394307	0.999407572258468	0.999968034475721	0.989950083792293	0.999877920803571	0.927199589997602	0.989944667977981	0.998033209554456	0.966092893387716	0.997450280026609	0.998441679180668	0.999689592818227
602	1.339	0.987412323513466	0.994966500965016	0.996456002758004	0.977787533907839	0.993708388777704	0.83418622787247	0.95456734053403	0.964880537327721	0.966761548621964	0.970983018905121	0.989041389696844	0.990499396536386
603	1.473	0.993780388413633	0.998098464042187	0.99939106457815	0.989326987965515	0.999690970965224	0.979242290958618	0.989218099793681	0.999781918090015	0.990319491925272	0.999942134087365	0.994830964569151	0.998794487614787
604	1.478	0.997375964300812	0.999685769986193	0.999304117908431	0.991000549873491	0.99980591094358	0.986653383181537	0.98361573334881	0.999409213337544	0.998400731066701	0.999028080036077	0.990407102179582	0.994827341884046
605	1.428	0.993072289379752	0.995482889009279	0.966251618460882	0.994761222189616	0.995751157672141	0.925318103827102	0.965066977403106	0.997184097057063	0.974581243403953	0.992647609649131	0.993714990462361	0.998178599894761
606	1.281	0.966508175144783	0.996189565419517	0.986303216192689	0.908490432157503	0.956329334221875	0.879093678730933	0.959338811112153	0.967366053776432	0.950371519123771	0.984205655291101	0.937490829562462	0.96306651815135
607	1.386	0.993123386568796	0.995934453411867	0.995731741260417	0.946582936002911	0.984175341799258	0.9742756810143	0.955293031322388	0.974032551372007	0.942521250945754	0.984003612307676	0.96443901363413	0.985744131151576
608	1.448	0.989310312193323	0.999784832724243	0.9989413481082	0.998378513798955	0.999948805229287	0.950288182582841	0.981333078324615	0.999379749390899	0.989943758258841	0.999781130639435	0.970870449265182	0.971147989000391
609	1.258	0.912135319895752	0.944392078518611	0.992582591717975	0.97780062483217	0.977947423228357	0.855579005821817	0.971311895817848	0.989833770331677	0.876893155319811	0.947290912851578	0.977173963722484	0.977377581567696
610	1.389	0.996030797367717	0.999002062741877	0.977939634051672	0.965269833642886	0.980147850288718	0.977512219862284	0.919742474763817	0.980158146800018	0.967472858186152	0.972731181923894	0.977860501278122	0.981068449349562
611	1.43	0.974731035589015	0.997930170788866	0.999567743092913	0.992414161065362	0.999778090125221	0.921570959611933	0.986862178379843	0.99921848553534	0.98264925805061	0.999699497055429	0.95512987727298	0.999060921766144
612	1.275	0.936480248959234	0.973575919851761	0.981843874744088	0.926769239637897	0.997308197526278	0.788402244159517	0.92167378663759	0.979552932786457	0.988060383316886	0.994793953392041	0.988702631778487	0.997125168253588
613	1.475	0.996072287543636	0.999709787587698	0.998640000491435	0.999094321991898	0.999582280163856	0.97745858599659	0.980713142577407	0.998921901571146	0.992808225179682	0.997193687133352	0.994035647573135	0.998080465918613
614	1.451	0.997903332324322	0.998520221213712	0.997331041344383	0.992539028657169	0.997541173125401	0.960558199466603	0.972184561738283	0.999704129220186	0.985864793467698	0.999136052934584	0.967076705468355	0.987182293243504
615	1.272	0.942204439269994	0.976938394602994	0.99919986080516	0.979921828020376	0.982024215323662	0.900264059163283	0.880631274367355	0.916063340121491	0.971439318861519	0.980188953901647	0.972801960900062	0.994636801904621
616	1.454	0.99828400007996	0.99941605915783	0.997933614983556	0.986037122227064	0.999798387141054	0.962915154884849	0.959803360053852	0.996346230939897	0.978001135823887	0.999688568636655	0.997503661853922	0.998914476250572
617	1.413	0.981618500967631	0.99631904606699	0.992159881821196	0.946381465735967	0.999861333577375	0.951804578068411	0.971382595572146	0.98706553893903	0.979091798152884	0.990773042296341	0.993933198884104	0.994227823293018
618	1.446	0.996058693760238	0.997137858452898	0.998571812970957	0.982800374635208	0.996241994603795	0.968403709496708	0.959118035584979	0.999996984275885	0.959958723656766	0.999923831544751	0.991450033840788	0.99526470709431
619	1.33	0.976058032225342	0.995251956235084	0.976022346631605	0.953908112044593	0.961153646995329	0.900688061286569	0.931130762067151	0.975314493921004	0.998755797795493	0.999807824330088	0.965566686498215	0.984350876292579
620	1.433	0.986232689152096	0.994578870823114	0.989214310059639	0.994111992816678	0.996237259117804	0.952791572848703	0.984727004826667	0.994125867390823	0.967231710253899	0.983736385291851	0.981485851097219	0.989996172582596
621	1.493	0.99806398204566	0.999676896997692	0.999832571628344	0.999751051541291	0.99998790862365	0.994841155496818	0.993098580768419	0.999829180849105	0.998072720848749	0.999630205525932	0.999103791556295	0.999574558967318
622	1.268	0.901287733683956	0.929210872527994	0.984636339236676	0.990020657517731	0.99156343600085	0.858309145629907	0.971493625594558	0.979034321268571	0.986068886159958	0.996448822155134	0.960128702692115	0.968116913085617
623	1.386	0.974801709097544	0.976538489711188	0.965992339847126	0.992704180184026	0.998572951450909	0.940863005597419	0.971873096160386	0.984202308738276	0.941938442559307	0.97639323815331	0.959963488575573	0.987228606881062
624	1.401	0.958360516402868	0.992298412220582	0.988751358867895	0.992113276232634	0.994520684427719	0.937367633058444	0.962340372960029	0.989963802880342	0.965100504541621	0.986325823109112	0.970243714304737	0.999116698592828
625	1.327	0.969844519334412	0.980287811557436	0.970152515145179	0.949720334332755	0.982084108469792	0.880837035745157	0.961826703887587	0.989469195911862	0.969247704692326	0.974999542800009	0.928482113914933	0.98108217470164
626	1.318	0.947673892066865	0.96273481185587	0.999026818311972	0.900829610519155	0.998444445126496	0.925136795163305	0.980907410860964	0.992370619510688	0.97507087037527	0.996949385157705	0.921506034650323	0.942414980008982
627	1.3	0.972328450352348	0.984465983085192	0.983020411925161	0.945568772214198	0.987591129045805	0.897127319111696	0.863568247753006	0.955928870934031	0.927468301941767	0.96933387411286	0.993402316128862	0.999446293546718
628	1.396	0.993758780899079	0.994225353809346	0.974518738697959	0.985697931086847	0.991447830563774	0.915631634830024	0.964287518303483	0.986192149770821	0.964185389736878	0.989018089643284	0.969485030845656	0.980800741021089
629	1.33	0.972646464059023	0.978796501834872	0.915293076682907	0.96278605938168	0.973579406007128	0.87803978018114	0.950664899377619	0.994280530266295	0.959986908018622	0.976907280969922	0.985833589904696	0.990951634199153
630	1.396	0.980701605653275	0.994961815832772	0.994200206161147	0.980148149248457	0.994983817725189	0.96760537497314	0.953920052394626	0.98601753709635	0.971895890895058	0.974357161598489	0.943709915811568	0.947354330246021
631	1.412	0.985066785440971	0.992362387747946	0.977857288067662	0.9756182986729	0.996427693072787	0.960331935352868	0.988886929919699	0.997341738316541	0.95663747882624	0.981375076705205	0.922370701357926	0.965129276133308
632	1.272	0.996417352104442	0.997753301833186	0.974904645640091	0.898265431176049	0.921663433958055	0.83513152619327	0.944746457759877	0.997110885400476	0.99114455294809	0.997839985828125	0.972577931989024	0.998989806496973
633	1.471	0.997825588979094	0.999575673089375	0.999578985683123	0.986411968606949	0.999413715528464	0.985236090445049	0.985552183816694	0.999708380952518	0.973963695459133	0.999242398832606	0.97205889014443	0.999844972247568
634	1.436	0.975800863790213	0.998907834748272	0.998926166708582	0.998136057299616	0.999964212280173	0.932242177506795	0.971663141376555	0.998315460034919	0.998145529507478	0.999273578291914	0.984592380418339	0.987852418504332
635	1.456	0.984682430668389	0.999242911883283	0.999899478192947	0.975426813048523	0.999271848103331	0.969870292320516	0.98839668920389	0.99929772824	0.990757929084035	0.998124440143482	0.989737093712796	0.99755210038689
636	1.446	0.989599158144076	0.999043899289544	0.999673743840185	0.99478581538508	0.997517196413398	0.944868090752761	0.985183385034021	0.997646814211318	0.968376720033681	0.999996130922607	0.968356195787473	0.996957298268256
637	1.416	0.984199077051165	0.99943720872069	0.998485334039489	0.957085084107912	0.999543938456951	0.908475593470626	0.986995012717831	0.998991190028522	0.97680239334899	0.998184112900921	0.980673466411172	0.99840372530486
638	1.449	0.981087269667607	0.996983068282941	0.996905825746663	0.997335533797168	0.998425808075083	0.973874140146644	0.94034309109203	0.999441253794267	0.998242321513535	0.998851597249883	0.986221171272696	0.99956270720956
639	1.383	0.973343768973414	0.980719507280317	0.999914789634341	0.972209615458378	0.978272866769287	0.965275259136518	0.951263164132781	0.991644158350372	0.963914978722617	0.996133296191398	0.982162534952151	0.986188141550903
640	1.342	0.985099741442936	0.998145872757675	0.984083334863663	0.914056785884853	0.976533068500736	0.914894421443203	0.979298470958279	0.989221150944894	0.987765076466466	0.99456497444999	0.916009356214486	0.935603907206365
641	1.474	0.992209716109456	0.998274377214227	0.999331961539111	0.996599972294378	0.999010946661049	0.985610098738103	0.972702507924244	0.999519599477897	0.999735706467467	0.999910910061576	0.990672109814869	0.999814184085726
642	1.284	0.936020518025242	0.984591028752055	0.982151836882935	0.917348828185154	0.922453347257598	0.921331299726609	0.981735464418764	0.998198275274573	0.980241211069296	0.994774745584564	0.966752580400771	0.975369292312364
643	1.325	0.980385565300987	0.982185383675124	0.98269566568607	0.925085666258668	0.967045507103435	0.885198474755228	0.98081970131758	0.990914460282679	0.979719713721741	0.997939745224572	0.948236615195258	0.978823759021588
644	1.37	0.977234945847169	0.991856312687249	0.966957906953887	0.950976247478649	0.970932592033523	0.969801924214413	0.960814411663939	0.974389750949764	0.978814007821021	0.998833474380276	0.970052024938319	0.975549933611754
645	1.456	0.994992747754589	0.999540729142307	0.999797366049299	0.992324810345776	0.998229939614265	0.944577451379484	0.983300381973447	0.999037112761709	0.99372842426984	0.999266106627405	0.998492032256506	0.998991179233651
646	1.474	0.996027150617438	0.999542066982287	0.99902656178059	0.999229603356834	0.9992543100832	0.975700375950005	0.972024206787301	0.999926967409586	0.99848542352356	0.999447231184747	0.995425916546082	0.999892583190034
647	1.484	0.995421085956657	0.998963095258655	0.99970784107916	0.995881032352153	0.999903266450966	0.986887760550283	0.992043956526302	0.999020154305278	0.998625358326769	0.99881606799828	0.998435952032876	0.999549991585199
648	1.263	0.924452827873676	0.99918107453731	0.993432007568189	0.901541287054012	0.92446292448992	0.947000554353952	0.901537726607386	0.978345479022397	0.966273718644975	0.988928980562336	0.94704767909729	0.988385581786067
649	1.465	0.989193449703832	0.999297225551949	0.999352345435746	0.972935180917805	0.999675283169347	0.985433168405538	0.984168674327773	0.999100173107632	0.993475016340669	0.999140305749765	0.996014107196889	0.99800911814499
650	1.389	0.983792912609333	0.999675297077462	0.99247483218329	0.987081658519473	0.997392678129775	0.888552568274988	0.98719554977834	0.995929669935358	0.962411358250087	0.987695822628752	0.916627209050084	0.951942505040617
651	1.475	0.993415012355564	0.996145450146245	0.999251497304076	0.990889684939298	0.998334411869832	0.993464205756212	0.987872598480988	0.999725818531943	0.996180623246051	0.999863779846919	0.984701620666213	0.996238658185307
652	1.355	0.954228252602949	0.990526774737651	0.998471795084015	0.963736913693759	0.971404736192129	0.927330689225713	0.959413007952427	0.999433592848716	0.957162307373597	0.993468599338011	0.948794200241242	0.97014555940458
653	1.44	0.982514199552757	0.99872024988607	0.999431886340785	0.985255009531778	0.999827581831793	0.95107749156534	0.949045628251826	0.999236127490357	0.993808546235425	0.998884184996843	0.993743323945258	0.99911190619295
654	1.483	0.998208735508776	0.999452321413075	0.999962879155406	0.998440911829	0.999347288636075	0.981666458774918	0.98910707264894	0.999297655761352	0.998308454881749	0.999876378899916	0.998477397192412	0.999463029076948
655	1.271	0.959769644877434	0.963630631323665	0.965682650313742	0.955721772679876	0.956049182392524	0.844322751289768	0.95722783085925	0.981659399167173	0.993996437468406	0.994948714717038	0.942005532269814	0.980267452309653
656	1.426	0.931842955556528	0.998815595885432	0.999701120684316	0.999520255521008	0.999635521405946	0.951452623483113	0.964454831822019	0.99983523700513	0.991433339968789	0.99816307558738	0.991350981852101	0.993705331037666
657	1.309	0.944298156689621	0.980551280493635	0.964260547125402	0.965849955880494	0.999071334787968	0.863699431278627	0.881106024373396	0.967871956195947	0.979953701267724	0.988142386646787	0.980711921416372	0.997491249186272
658	1.344	0.917443037183878	0.987020100545648	0.974673170268061	0.987788005698462	0.990211387177572	0.893489180086428	0.972199988781126	0.972387416900772	0.975499300074196	0.995314479146581	0.963567971725275	0.989442894825758
659	1.417	0.979794944942751	0.999503572551593	0.993602915583918	0.970095788895032	0.987011851265298	0.959143242622768	0.978412482136406	0.984631482435187	0.978012350749685	0.986198906370606	0.992412094068659	0.999307858552704
660	1.471	0.991007308022273	0.999558609361533	0.999866399182703	0.998218595321043	0.999942130222888	0.96486131959063	0.985743793928787	0.999891510403416	0.994821789253092	0.999679378811587	0.999485093683024	0.999988846234684
661	1.282	0.947636608139952	0.984147816065588	0.950481279527852	0.938049797077668	0.989928707010475	0.892304672464923	0.80916253255279	0.97006558496396	0.954121099586468	0.985305597416947	0.955970226590433	0.996523857198485
662	1.305	0.955269188965841	0.960405938474109	0.954609713219763	0.933741699590727	0.983927806627742	0.91949374568329	0.966858601132643	0.982772413002673	0.931700683147757	0.938005011245527	0.980553157566716	0.992910800215285
663	1.486	0.991723068031138	0.999192847202541	0.995926599579006	0.999677729413576	0.999822364314885	0.990357382412313	0.99926525577745	0.99999733319586	0.982275828595647	0.999029139543456	0.998819546131484	0.999930827019446
664	1.463	0.984804434247352	0.998541761440369	0.999498429194827	0.997647134172062	0.999933963971652	0.958277600054557	0.989400881693954	0.999598244081456	0.98921037075929	0.999304805005526	0.996285631696864	0.99892851052818
665	1.395	0.987396171617185	0.988675080515489	0.96199534002384	0.932862312366176	0.993742217823014	0.957111375828864	0.966465153052055	0.999470586554929	0.969563550977923	0.980637783106181	0.961255349793612	0.988605982941158
666	1.291	0.890861961294436	0.921416154051333	0.975018700847567	0.964749094529231	0.974574162626856	0.963194397351029	0.981523109513151	0.98881276643782	0.975809406797852	0.992310914842255	0.984100316869709	0.994451044090364
667	1.413	0.99079837720811	0.991325822459772	0.980199789626577	0.986844886541687	0.988373130953579	0.921132203976719	0.994178035857416	0.996968052399234	0.983351355200006	0.987963112892015	0.965935166799401	0.991374203150932
668	1.325	0.952346516879962	0.973277571065153	0.997901761080419	0.978593968663136	0.980873091373726	0.917480856356054	0.904990911454892	0.986391726400427	0.919362770346418	0.990449389194347	0.94849908833285	0.986320189058452
669	1.313	0.913385770928054	0.96199289658	0.985516907634373	0.889877884962233	0.995008240728767	0.963826519448342	0.987719505401057	0.989467226353443	0.929262405928256	0.991278086605293	0.933291863917626	0.962357663667091
670	1.444	0.996896560028339	0.998970185432933	0.998016086228529	0.946534368761028	0.997035596688358	0.96960540879957	0.977694635144803	0.999383757086816	0.991371150050899	0.999341013481924	0.995845102445902	0.99884172661939
671	1.444	0.997764037809597	0.998899218401912	0.999939373331866	0.98057853207409	0.999797549734697	0.948164065137011	0.973665151979025	0.999501510210983	0.984294369284054	0.999512924220004	0.954328433628342	0.995323997723297
672	1.364	0.979091689649138	0.987219292271546	0.95443797480588	0.972962976189757	0.989645995309705	0.860824281904451	0.976467673981453	0.992240213017604	0.981938614581089	0.989085486824829	0.975204459201242	0.991152416255509
673	1.274	0.937435449266215	0.956413950458259	0.97979899394758	0.870140191482525	0.981982690642547	0.909930391250561	0.986692867328957	0.991161480046455	0.929665680931301	0.968076307642191	0.943450954085592	0.965660684464453
674	1.482	0.998338639467802	0.999251718793017	0.999603658529676	0.999539177921617	0.99961483063389	0.986460451672065	0.989813523391887	0.999578525600118	0.976994387387298	0.999735008295031	0.993365660453311	0.99871971267879
675	1.439	0.98870649059857	0.998464385411257	0.999889387979873	0.99065279939183	0.999889494460423	0.934378546480816	0.967046002227784	0.997066370328432	0.997263523529577	0.999390092437435	0.981702514218009	0.996530437211163
676	1.26	0.959557579082403	0.982042278465032	0.944101548702815	0.928060471733019	0.984366493021724	0.865113989268365	0.876759907381501	0.956419393270735	0.986588516195163	0.992236556807715	0.930751359550054	0.936945490247953
677	1.402	0.961633195578896	0.987103132185359	0.966226857694478	0.997741166410231	0.997912925845972	0.89172047860337	0.994049419294283	0.999032170112742	0.984184077557449	0.998410059064079	0.976262713958574	0.990563437145349
678	1.295	0.930790566559174	0.963579416458979	0.980525701992021	0.958392644671496	0.962611726827173	0.94010427867495	0.960385241043804	0.973329963063098	0.940071843396704	0.948220499982907	0.971715497121989	0.999674686153394
679	1.291	0.936771969584375	0.943461939960313	0.986639273265014	0.963695791634956	0.973897909909166	0.893201573355953	0.959917512076575	0.988844815236725	0.971621804211267	0.976336053235192	0.984682685786119	0.993589502503739
680	1.462	0.982664482554855	0.999648349059151	0.999900461191031	0.991861515393948	0.999657455826397	0.965444121728659	0.996141169600684	0.999144799536121	0.995298255141041	0.999368483610262	0.981665553878816	0.993324820778538
681	1.372	0.945545089943611	0.962744522247294	0.97690509715515	0.987308042194067	0.990436224366058	0.947165000677692	0.975647961940871	0.997248916129208	0.971083968030101	0.972411471688919	0.990860828907385	0.996602890162191
682	1.384	0.979604180606843	0.990426115055762	0.997849109626843	0.960367635466022	0.990248767891181	0.943437637538663	0.972196126777689	0.97494118330532	0.957473178697023	0.992351592257387	0.977431686033967	0.982547669891474
683	1.311	0.954467604709471	0.965169066719208	0.983691684591831	0.958575152612284	0.981379515903037	0.876537663498557	0.9335820301298	0.993479940571707	0.969799002700138	0.973948100767247	0.979611650308573	0.992689950079197
684	1.455	0.998861048906448	0.999796191409762	0.999495216885255	0.994273352867695	0.999546667041549	0.952733678447058	0.968365044420504	0.996353185830081	0.996143538436168	0.998414420259874	0.98497472014845	0.994746518790974
685	1.32	0.927300291659751	0.956044401989425	0.939568687723964	0.960055802588016	0.973237186380665	0.94883236674997	0.974607348993814	0.984643296118065	0.984122409566936	0.995814053908257	0.950981496724105	0.97791578626078
686	1.364	0.969038018748387	0.969081576528157	0.992969038018885	0.97317710465245	0.976306997641775	0.949946672344487	0.976742515375437	0.998566282793516	0.94375324547632	0.963869308256324	0.979410020538324	0.995359891691366
687	1.44	0.997696690863968	0.999348621395375	0.998920743898629	0.986782369061821	0.996788424691378	0.971779120825022	0.972601491733795	0.995068345184511	0.97347468920519	0.996283968251635	0.949899780512771	0.968387490632137
688	1.308	0.987135366313279	0.989180938915659	0.998247528248189	0.934605581383121	0.99184414272921	0.890145649384248	0.893029791762206	0.939565152876821	0.966967172432896	0.981135469515828	0.96969079778028	0.999574174363848
689	1.317	0.966292529611392	0.967882006206407	0.993281347132242	0.990124334853226	0.99755391361393	0.90416957535452	0.927049389892146	0.942032261048048	0.955913996325665	0.968658436282641	0.967388640317917	0.988419611140515
690	1.48	0.998622071104123	0.999585546233536	0.999633537579037	0.994329539288822	0.999408671642441	0.980472749815571	0.987712239210335	0.998728290703314	0.997044111910189	0.999889941511781	0.99640494322466	0.999708423989057
691	1.323	0.985364779818799	0.985768308733943	0.963576070344416	0.928081320463485	0.98786365440192	0.853895889952868	0.949420017626558	0.995074884266793	0.939074758666252	0.989220620086046	0.91392582520795	0.974876424948173
692	1.349	0.954465206415872	0.958330882262177	0.985433520562694	0.967466444223582	0.990324482891536	0.957947340029302	0.960577337129483	0.981831103610579	0.972729928560598	0.977252768605646	0.952221707178261	0.991390204384819
693	1.326	0.983498339477132	0.986696494735989	0.98484658083714	0.92364964213753	0.984062367436895	0.875811164353811	0.954545048362932	0.985791365537514	0.913944367458974	0.963695168304627	0.986083631774801	0.993763224657691
694	1.46	0.993904942785886	0.997325137528905	0.99944045451904	0.991917884875893	0.996512801268911	0.963338316096766	0.990309815496499	0.997556790996867	0.994585400363561	0.998826893438253	0.989719476099792	0.995355027690422
695	1.393	0.966233367821403	0.979427032829029	0.983529291012227	0.992219855367328	0.995048565581064	0.937811268586708	0.950168278583787	0.998258275462148	0.955344838985338	0.983660897628582	0.991988279608391	0.992182901442004
696	1.35	0.99101206469166	0.993036392887802	0.997065554033022	0.980222078057536	0.983764189919415	0.873285603088981	0.960732846071115	0.995710824685422	0.904954423382578	0.917821321477301	0.989446334445908	0.994148777606885
697	1.328	0.980358103678218	0.990753375035053	0.991219997041608	0.988561690471999	0.990354035782308	0.836123803052939	0.924650843729265	0.990559544867524	0.943121106310774	0.96908736328231	0.919766970625014	0.971015666945087
698	1.269	0.93165794021414	0.934030808240372	0.997058480951321	0.953403204757098	0.970641963786508	0.863868850114233	0.971081501859054	0.991275929197583	0.974592640712817	0.981017742842887	0.992979404491732	0.999821787709261
699	1.268	0.905899048987544	0.979228793657568	0.987623662935612	0.963411819541124	0.990962260993573	0.756640667831805	0.99115655821062	0.994553786847273	0.959109374217687	0.991365118710136	0.885126916069168	0.94943773548391
700	1.412	0.98311510992458	0.995869689918137	0.958160827170908	0.986576698945082	0.996968219648612	0.955628908835776	0.919077772275761	0.999416363084452	0.951250810197055	0.989344621621395	0.960430116877772	0.988719822733299
701	1.353	0.972678487278525	0.992323098698614	0.855837976977989	0.970903090314992	0.981099322007916	0.924574642237768	0.955356795040588	0.959865415772524	0.983597700585227	0.988438946210801	0.971081496772685	0.979981346687246
702	1.276	0.920392887930793	0.994994550046656	0.991913282895917	0.916875302564338	0.982252295566712	0.861332050992944	0.953534469639875	0.9569673287553	0.981177692275848	0.988210764023847	0.938981129616359	0.95323111539545
703	1.419	0.987980164229743	0.993950906608878	0.995464789032448	0.986971208715665	0.993077442816036	0.922865708044524	0.990949484585564	0.994047262942968	0.994812507406652	0.99833247448274	0.969274810759876	0.982489919543735
704	1.315	0.932858737570828	0.96417410678216	0.982189334405541	0.949013345991214	0.989458030451399	0.908096516247038	0.957619161660394	0.999966806290734	0.970897065715677	0.990473289106032	0.920341413338753	0.946860581513307
705	1.315	0.921607227694085	0.989730485844696	0.982936530053704	0.96637579593882	0.970181030010853	0.881713302721633	0.922930830832609	0.988389034774258	0.976023396643599	0.987782685099281	0.977377142052248	0.996723113490811
706	1.296	0.963889970478522	0.976882746211821	0.904417654264003	0.914856645399726	0.941536324200133	0.934727604901773	0.960315772730249	0.982057833242925	0.996256978556712	0.998982145153363	0.962542494992111	0.974477471882699
707	1.333	0.973863370903459	0.98962180988125	0.945749185414644	0.955095015989601	0.970069003458724	0.922856795600062	0.916721755509339	0.974322832501874	0.924390413948908	0.994674024351274	0.97424640749666	0.995324404283672
708	1.33	0.970656314108986	0.98474465349224	0.923999225266528	0.954975545263538	0.980169513647055	0.825982931479609	0.971271591704967	0.994477434145732	0.994866249057047	0.998107614932186	0.98553394729314	0.985832993423616
709	1.422	0.987293403306082	0.990116854980295	0.996072434700825	0.997639298144543	0.999082298440102	0.964117268531311	0.966442477849938	0.983954205180473	0.911518137797634	0.997097323676487	0.963438720900286	0.994777789999274
710	1.274	0.890154973164945	0.96554344085858	0.984582722234903	0.919323115620741	0.981762597532346	0.916361067439723	0.948439072861522	0.973379077972543	0.942617731078371	0.964707793271455	0.95815425235232	0.998598036565312
711	1.359	0.990188801288415	0.995957421081293	0.95825004984668	0.890540332505735	0.975653059334911	0.967963671647703	0.944093507398781	0.987229135871831	0.947405621748141	0.981496139847065	0.980651555307423	0.995233002914664
712	1.34	0.94186594587324	0.955929646030596	0.958027501950751	0.985786026160884	0.994766355670159	0.968295372439266	0.953326054207052	0.960563294148511	0.973849929978952	0.979583761189569	0.96594240147266	0.978851082544676
713	1.386	0.975225907744958	0.996586092695929	0.996616357355154	0.981914324576719	0.999097843494574	0.883214992377243	0.966377786690865	0.982641931894482	0.989504593763014	0.999386050744095	0.970753448716611	0.980719131545213
714	1.26	0.97292278485402	0.977815965358848	0.980677397870016	0.920688228828296	0.961960390656201	0.839359870671874	0.871025355493162	0.981879584907849	0.986074516983107	0.995468886617603	0.971255360569695	0.98241243891722
715	1.478	0.999656688986899	0.999924569602594	0.999466945970602	0.999327866060808	0.999517790391415	0.974019391099915	0.988885087073744	0.999344155342046	0.990379562919577	0.999746676813994	0.995126486609527	0.99516325707418
716	1.444	0.980791422435489	0.998013508677241	0.99978273622153	0.991712921030037	0.998983127318485	0.961228295955184	0.971721908014757	0.998055202877669	0.978494441910929	0.998748873711439	0.978402155508666	0.989168404716261
717	1.325	0.967070324158508	0.977876114843123	0.972872432826046	0.969255942153722	0.975717633220156	0.860764764376556	0.98008621497108	0.981790765172046	0.974334258732363	0.979847186909995	0.971855820203721	0.990501659812166
718	1.489	0.996662102983429	0.999981747292902	0.998363437711058	0.99329792451562	0.999348671817744	0.994388034840143	0.998696256197294	0.999708090188778	0.999300750444868	0.99953146279294	0.994024222179959	0.999141079680021
719	1.27	0.97149049518898	0.975694013503913	0.993889784028187	0.91792552809529	0.992265423678884	0.802216594019114	0.913580185930302	0.971176785845791	0.902457618799593	0.988472664472247	0.983210144860057	0.985410036592445
720	1.457	0.989276727731073	0.999771260389066	0.998953334389809	0.985818256393298	0.999838012852973	0.976616101759618	0.950469195040843	0.999808661622309	0.994876752002933	0.999726435272946	0.994585343958238	0.99586685424069
721	1.318	0.934866670828987	0.979966191389281	0.998341959813212	0.997283610535402	0.999052804748833	0.811226245264513	0.922540781408933	0.997799552718429	0.967177172936111	0.998865214886509	0.933360161861767	0.97320663073208
722	1.378	0.977243025322837	0.979237468613114	0.982312527599041	0.977135784409289	0.993185306707308	0.915801450131812	0.955163336053227	0.992671985876248	0.972596227116957	0.99142219778642	0.971882619728559	0.986052059471521
723	1.484	0.995294633749037	0.999301432094866	0.999341919968199	0.999826554188214	0.999846504306725	0.988162033840375	0.987734363674346	0.997730924927257	0.996363554853985	0.999677898039731	0.996955702564512	0.998829689686955
724	1.261	0.926698814428977	0.943681999257659	0.949444933950118	0.961119649120807	0.990241511708506	0.889254199792649	0.879497701732764	0.972424267156696	0.912437594211615	0.979748236292363	0.988369421833285	0.990061020146823
725	1.333	0.934887687372975	0.946467342966181	0.977208094350376	0.943159990509649	0.990620954823671	0.951754753157367	0.98058991578138	0.994602059141447	0.961844529100358	0.98810878167147	0.964376519695189	0.990720045642871
726	1.437	0.94714596495217	0.999374687454625	0.998004092969957	0.998159867402847	0.999851811553629	0.963421177639493	0.963036213649269	0.999615197443551	0.987516456850824	0.99869600632524	0.975761999739607	0.999310172647504
727	1.272	0.822149850263624	0.963632167751499	0.987573238215929	0.972067316058393	0.992540637269804	0.916942514166677	0.908790968064687	0.992361263467569	0.964378485571294	0.975962230009953	0.932914139178343	0.976297502983858
728	1.488	0.998615486994537	0.999455807272466	0.999693704165481	0.999085013345574	0.999962047029728	0.988652139441009	0.998655037853059	0.99889924388149	0.993833889649226	0.996920585318287	0.992928345638987	0.999647010701356
729	1.306	0.900677739942986	0.995020491588661	0.999469691559495	0.975737262265577	0.976654231325375	0.938240797142275	0.849275760645008	0.970098054072311	0.971332019641734	0.990334246306476	0.978406179382762	0.980053740422334
730	1.476	0.996729075160032	0.999290062479503	0.999218889696377	0.99668985490114	0.999342622843068	0.972970747286238	0.994890030207622	0.999777742444556	0.983183551730694	0.999864065956551	0.989221928913144	0.999812768529653
731	1.452	0.986494095863247	0.997596174896841	0.999226887796193	0.997751842900354	0.998752400893263	0.950628308820237	0.98840794539256	0.999308421084892	0.948476469020133	0.998740000912667	0.996189027526146	0.999553046377628
732	1.317	0.931218969059578	0.951428822973291	0.997039965490816	0.994173707719142	0.994748578115965	0.861229400813926	0.966381600764981	0.989386849695073	0.948742398815807	0.993156540277233	0.971782327911817	0.995010333618411
733	1.259	0.828396837818347	0.974753145425087	0.978643575016358	0.971164812057398	0.983494038191181	0.87541230478662	0.902649899977439	0.982884393244627	0.993016648918608	0.996723181100372	0.909787214600034	0.978373733213718
734	1.448	0.969733875082367	0.999946504793354	0.998708440566024	0.982772082882369	0.999971212559408	0.965218130624586	0.966384343654234	0.999747461442433	0.998573182281711	0.999559192264689	0.992962936605086	0.999656540367249
735	1.359	0.96424268726428	0.989961823636063	0.921061951586446	0.873917838233927	0.986582179881879	0.950193881699375	0.974968402142665	0.988257551900474	0.996331337979402	0.997385062087377	0.995790357272226	0.996859377671291
736	1.457	0.991157400991092	0.999398235971338	0.999860212335573	0.994399110222214	0.998984946800525	0.9700877046399	0.98181385618769	0.997235754228153	0.990753776027439	0.99931228456415	0.977110713837623	0.97975078222928
737	1.484	0.990560010385652	0.998967883670509	0.99886733854622	0.997167066293139	0.99966433608418	0.989556224433665	0.995775983113572	0.999693058678175	0.99572967190512	0.99978818847075	0.997062618444585	0.997139436265733
738	1.414	0.984872301722323	0.992404719951391	0.93730921964979	0.994246564126996	0.998257564809505	0.970665019677623	0.986954463583924	0.993886149082959	0.939180863227683	0.949447350149424	0.954338488875363	0.971827756288163
739	1.372	0.972895832280117	0.981979797502635	0.97771357338335	0.987493712036089	0.995421746431825	0.871437306439698	0.978408499640938	0.995793105747195	0.968393373758318	0.982336806397136	0.974577985264128	0.99011670048384
740	1.35	0.982291548051491	0.996290713215381	0.993558205895307	0.984312533583923	0.984988327710756	0.888368341330729	0.97001031159158	0.97379174847124	0.927044455300277	0.967418005408681	0.943686101578066	0.967412221409999
741	1.275	0.922021959593069	0.925919568166693	0.981116516585967	0.984199082875532	0.991140323455464	0.89025957578577	0.961614027645291	0.964293415655103	0.982485045089001	0.998236683446942	0.970095164409892	0.974661982380114
742	1.27	0.92087836387528	0.982611271632893	0.941458143550062	0.887465380863999	0.9668366629303	0.900118788624347	0.954277777789707	0.972319678974131	0.952508696371072	0.982239069094871	0.975726782053078	0.976064809194138
743	1.367	0.953690182971611	0.987726761052357	0.995770446530181	0.997708463757367	0.998444929807321	0.918790158552979	0.944778941247019	0.96462588903811	0.96233386470148	0.981798710901467	0.97591705300007	0.989452058779428
744	1.302	0.964014935050158	0.982759116953037	0.994405547522606	0.981687348990138	0.998545504837534	0.809673342296593	0.894076461546386	0.983525484816887	0.962663280005267	0.996533538851886	0.877064484755906	0.97950404704132
745	1.301	0.97951069451193	0.98277574681317	0.976825533280558	0.919141691633328	0.949997204163124	0.854640227837698	0.965350488417601	0.991791671814891	0.995589045297021	0.999361731676946	0.988972778566771	0.998130252631175
746	1.285	0.962337534237821	0.983517994478927	0.971111847217937	0.957170698363607	0.981239767961833	0.809903295967036	0.941921010074977	0.975830679701342	0.892372435150467	0.974534511272025	0.972816446334573	0.990840820741
747	1.331	0.944239858554971	0.994350430022729	0.968375767962817	0.910256327929675	0.979175948630641	0.937022805504056	0.970715563996876	0.974216485619121	0.945470251095761	0.95847073776091	0.988675449814846	0.993523320978677
748	1.328	0.922722469084838	0.996306122818242	0.95169873291653	0.96627196635769	0.99688002813109	0.894603043548537	0.871397948916566	0.978687937222158	0.955997823297437	0.986026970405849	0.973721905732064	0.99508779708703
749	1.428	0.993054238181294	0.999549704372069	0.999399186108634	0.966099479169997	0.999008955258018	0.91841054936775	0.972962704862021	0.999559173596256	0.993616397648352	0.997135057708164	0.998164383069777	0.998786945240509
750	1.311	0.93348119723137	0.973439763862802	0.931442847730046	0.96322350105543	0.987648182712175	0.858882193597543	0.952856971081064	0.981961611293799	0.966060177704594	0.994038147430331	0.959985550866737	0.995050512595385
751	1.378	0.971871844616249	0.986668385697154	0.984511331349915	0.984149317300528	0.993424480005899	0.923312136712088	0.969392414703342	0.973078852890435	0.992578816831413	0.993566767833741	0.967191804402595	0.971424119033195
752	1.419	0.985781873318627	0.994977151777291	0.973746331423911	0.983966429472921	0.992646951684588	0.970235037987481	0.957265620517989	0.983455915213586	0.968674865214717	0.983813835302763	0.981368359710476	0.992531569028483
753	1.309	0.996213732327375	0.997500492473358	0.990584536845952	0.929740612019091	0.934414988495221	0.881976050826052	0.920889009457311	0.997232624218998	0.96827498505245	0.983196965804544	0.997190386644842	0.999030012981431
754	1.331	0.973045378340358	0.982345014491481	0.994059205824857	0.970520689784577	0.985561131501864	0.834312183767051	0.957100346142071	0.986786878043108	0.992362674664462	0.998584504624097	0.969939175350036	0.980804805740304
755	1.314	0.943344175485345	0.948476550566979	0.972430265495202	0.992613704154399	0.993490801993282	0.885136341894708	0.932980305470462	0.993930533127178	0.95594368384716	0.999083865711778	0.919549274205251	0.984118100193576
756	1.296	0.928613379220917	0.976405697258691	0.963840398805681	0.968670884842309	0.985096317299914	0.8114947408132	0.927433090645772	0.995113919429665	0.962004203778166	0.98766212511066	0.988570804152324	0.997823504357785
757	1.336	0.936449108384387	0.965069910196797	0.9921640551016	0.989977208397794	0.99202228508867	0.883655301542853	0.955366143274665	0.990131355171884	0.963603665097343	0.982012118557081	0.992972255138576	0.993636763266219
758	1.317	0.961314812005111	0.993756183805017	0.984578586696413	0.964575905825201	0.996652719349121	0.882664878118738	0.907410142820678	0.954831004834107	0.904415278305079	0.975996861069161	0.968969886569541	0.977559358166519
759	1.432	0.986747103998469	0.998493647408825	0.999122979499678	0.980437248719321	0.999488084998419	0.920091647566958	0.989009750921418	0.999997810695193	0.985892501449998	0.998279520038904	0.97841387555791	0.991145614900081
760	1.449	0.986278790496347	0.999667103695836	0.999154825644549	0.962807707214296	0.999990980973318	0.967224575422563	0.9834647826569	0.999791869048809	0.996807492844387	0.997608218758267	0.990658832538615	0.99320821832836
761	1.383	0.979351989674017	0.97977578764556	0.958390474778852	0.973119541134506	0.985852844759687	0.95613523988048	0.948057509847597	0.998392787342552	0.952003587842043	0.967038579966299	0.983796578774106	0.992248230110206
762	1.279	0.926796264210413	0.943345474720486	0.986922257152803	0.981640100668323	0.989474868861927	0.904508925542017	0.957483585111144	0.977235003559125	0.936643652869824	0.972821531922241	0.927944516241335	0.93974102669433
763	1.498	0.999713099738688	0.999913423166724	0.999881921789852	0.99921965983909	0.999850908825719	0.998336406909428	0.999330638948085	0.999927361181285	0.999485942318732	0.999992799175499	0.999346622754392	0.999455823154278
764	1.496	0.999947423821718	0.999982836722391	0.999811043753974	0.999949360676968	0.999965625104148	0.994598881010733	0.996337843052157	0.99996940595019	0.999834963589156	0.999997521147884	0.999754958498623	0.999829395175698
765	1.48	0.998735464780152	0.999100931849205	0.999876079791593	0.992459834714659	0.999293426148445	0.980963853986206	0.992322916998898	0.999141128584602	0.995840164332471	0.999337817963358	0.998387187467227	0.998583271520919
766	1.455	0.996127266988558	0.998710392697478	0.997660760256351	0.996270235255785	0.999939240186975	0.942474863522384	0.97814708649715	0.999279294990845	0.989957307790706	0.999786419649699	0.988242039350905	0.997636090420782
767	1.404	0.994669333722697	0.997378724697341	0.973574090038719	0.96702750624282	0.999143008035685	0.91509245911633	0.927026157461242	0.998451769824879	0.970337471826497	0.987777052905853	0.987728286739998	0.999292995827967
768	1.257	0.948188561284898	0.948737174461866	0.989535164266899	0.87776465643915	0.960246074398589	0.913469371831082	0.956390391440987	0.986596436351863	0.975858830973108	0.999368653013917	0.962271093721089	0.968410854452966
769	1.386	0.983268245017017	0.993202408335441	0.997848689860046	0.982972388843707	0.998548271443749	0.938724034604618	0.885896181817419	0.9873190811301	0.975393815179227	0.978345298370891	0.980881346478077	0.987266673960952
770	1.423	0.988590068321798	0.990839348697145	0.994722526472195	0.995945342125352	0.996519440044987	0.956824276642931	0.955839369220282	0.999161087126324	0.929753634444544	0.976319929813624	0.973063985975138	0.998186186803723
771	1.34	0.963555055486055	0.989147961700305	0.99591776257021	0.963268404567821	0.966905774258498	0.900262748005784	0.964077718956562	0.974548342120445	0.989669741768896	0.998088485915326	0.969251128035863	0.9948999756155
772	1.376	0.99154935792465	0.998778966055225	0.999209764986456	0.981306961864548	0.983973868465056	0.937797932702163	0.89298369072864	0.993765658949701	0.975833298862227	0.992575268840195	0.926040720182581	0.96594608771728
773	1.278	0.950766420456159	0.973470360322153	0.987703794072267	0.988133531827566	0.997042477614563	0.938963429749656	0.855635553077546	0.921018272549512	0.983162199729553	0.988835030170756	0.924314068042516	0.926798257738318
774	1.357	0.955345380774721	0.977504851954316	0.996612278993264	0.983345174055217	0.987796965953984	0.891071330449021	0.977605181727637	0.987481422095217	0.970209991721273	0.992510895883026	0.957056079216776	0.994174227944041
775	1.266	0.975615797008868	0.997788089671447	0.958570013991188	0.880188623250006	0.926234995478488	0.863259260725924	0.966244263760328	0.975481395573186	0.984951351683653	0.999119810010336	0.986534799994896	0.997832332329915
776	1.441	0.979608156025618	0.999854527943233	0.999727898572651	0.990367444572006	0.999144506800776	0.939907525705293	0.969455949798165	0.999482528918383	0.99525743999245	0.999866682092786	0.988362293454354	0.994590499468838
777	1.408	0.956814388987071	0.992987383677229	0.997769295240081	0.990060228441996	0.99796336552935	0.937070495102812	0.984106638266386	0.997104857647609	0.952785549880691	0.968091821466387	0.969765215733735	0.997441002385407
778	1.336	0.938698613997263	0.968199387440081	0.982246472691122	0.946888580166529	0.990505374944908	0.903092987917439	0.978722161201487	0.995921858045682	0.974620242740145	0.982075732350343	0.942763893960489	0.993645817695629
779	1.31	0.967408625273932	0.993515658666126	0.935339829536371	0.942204465033121	0.946795941946586	0.93634280616929	0.934577949787657	0.989169774033081	0.97462729159895	0.993377007110809	0.855783697841185	0.971264611253203
780	1.416	0.985584242454518	0.995437768957096	0.991278619519752	0.986808251881127	0.998472766838501	0.977791087218255	0.936735476158894	0.966614970077303	0.988237658062769	0.997552154630913	0.978624561581971	0.985588107840083
781	1.435	0.99209331206471	0.992545605129014	0.9977076885785	0.994231156194246	0.999740127894875	0.930016793956637	0.964364892010475	0.997575846274115	0.989752708563928	0.998825099368067	0.991072112633214	0.999423895432822
782	1.466	0.99456865475988	0.999125356594889	0.998221048311384	0.992314577494792	0.999903414537606	0.982133466746532	0.970041588363427	0.999625693691334	0.992236488965624	0.99563965193368	0.97937355275114	0.994431985059649
783	1.37	0.979888836820826	0.992919624773262	0.997911656981143	0.977788588510965	0.981857727791947	0.904478067809657	0.965938347608235	0.990515431520012	0.987832452240774	0.990934038549138	0.916207330299124	0.978158832278396
784	1.299	0.982648726534756	0.990770778535782	0.997099177890675	0.956942263781241	0.982046384732535	0.85960866743904	0.927598406302732	0.941807889601422	0.957013792247934	0.959566501629098	0.979175171250497	0.993559804647686
785	1.494	0.99942421077491	0.999992152172445	0.999931511075084	0.997071223252501	0.999965655352016	0.995126445599301	0.998158770926228	0.999922953199533	0.999818564706817	0.999984889304774	0.995882125139439	0.998924194861361
786	1.467	0.996913426340464	0.999499286263243	0.999574651454365	0.998584402038797	0.999285773440491	0.96720870883352	0.98217427172244	0.9980964555267	0.981422770138941	0.995155385713394	0.995307405343317	0.997055203738081
787	1.422	0.982153290759504	0.997788305328325	0.999622235640196	0.992916402872854	0.999772048036087	0.891308676520217	0.977199376052863	0.999922805344137	0.988654195318523	0.997714523331959	0.993883163714327	0.998933917606869
788	1.311	0.936623118559741	0.998521441627876	0.979074484890829	0.992568436249957	0.999012089105138	0.919283902264122	0.884331095945465	0.914673544087324	0.949881974493959	0.963812165213323	0.985056142525814	0.987980208217264
789	1.299	0.959219032325735	0.972051339794964	0.946737946330297	0.977429621565995	0.978219108679006	0.800588771245416	0.914285340447777	0.999660828047533	0.993205641276669	0.99846735898455	0.991171441842853	0.992022044726327
790	1.351	0.992366730704961	0.994298028496107	0.965715166721736	0.954845893684559	0.981165712158534	0.910035824595347	0.952483504910053	0.976601299399959	0.885101073315237	0.962775527296109	0.98936939808518	0.998363207266023
791	1.481	0.995277389623673	0.997239554360034	0.999001934409128	0.996270745190295	0.999850986438835	0.997071517411775	0.985990614573929	0.997471267580785	0.999143554460593	0.999558160249074	0.986837705083633	0.994316335424337
792	1.348	0.979939029593601	0.992516954992102	0.992587777481424	0.958658855957756	0.959894699933891	0.920458933232078	0.957747386712888	0.976504832264955	0.964888736395918	0.997459345464489	0.975293733107832	0.996527363819589
793	1.452	0.988632130296151	0.998049187842308	0.99933366620173	0.984103876942355	0.999644923636834	0.955556311305997	0.987465998117302	0.999350846713344	0.996481806393843	0.998744041615778	0.976354031595995	0.995200766344507
794	1.34	0.986611084743815	0.986961320821701	0.995155999990678	0.973127983724903	0.981904747033083	0.921181682727796	0.910581964555654	0.961484334900987	0.973017844711537	0.998100794017153	0.940180580781116	0.97667148633951
795	1.45	0.997248460464204	0.999578579409561	0.998694445239517	0.99331756159721	0.997533317333518	0.923490122866713	0.991404629527842	0.999422534014713	0.997967166638874	0.999169696767331	0.99691327465894	0.998057152845789
796	1.397	0.974362212928391	0.981305207506761	0.988350106598395	0.980274001876512	0.9969260221698	0.935256822416949	0.982684479633851	0.997689183546524	0.970180536029933	0.98766534331059	0.901532891631182	0.997530269219388
797	1.37	0.987815756743509	0.990268483759225	0.959816763057871	0.93152062257835	0.982675145278333	0.910372455197913	0.977893224213697	0.992190018531613	0.972265730673226	0.992967291573125	0.987093054380456	0.989214497080575
798	1.32	0.994760030544802	0.998804522481183	0.994937269932061	0.908270309433906	0.936733741348149	0.911718701589926	0.980203881021021	0.9910561462248	0.968828707389263	0.979897910182294	0.958832201753366	0.988476478132958
799	1.368	0.960386276962372	0.975806396611059	0.976912364417715	0.983779428084067	0.987242901162952	0.972689338290593	0.934363997861537	0.964807371506747	0.982383651800238	0.992581044550703	0.960842637624193	0.997894067879415
800	1.32	0.954383065877983	0.958675578190955	0.965435719858313	0.972659729391238	0.985818297813431	0.95984539168867	0.928650864029002	0.980206229546204	0.987484687296457	0.990366314310424	0.898960519357224	0.939460991511151
801	1.429	0.977870337140166	0.998508221275223	0.999471036089874	0.99816437184952	0.999401315971159	0.890329636541216	0.994836925175521	0.999219442661108	0.997955135704642	0.999790851630617	0.994702999598024	0.999216460838364
802	1.329	0.9421475121273	0.96727780439207	0.979008952451597	0.94602194487397	0.992794319260566	0.901299986613563	0.958920273526617	0.999850122823011	0.928890463717083	0.961691618693248	0.984888033594997	0.992398396956313
803	1.317	0.975323674264929	0.999569555800502	0.981941266069403	0.933764246006357	0.987627586479916	0.802564173635382	0.952918404592499	0.982315047724917	0.938567606786422	0.984238591582701	0.981855307131969	0.998290131309441
804	1.351	0.980783876837227	0.98900085791955	0.990238021952706	0.925023690577364	0.999334573310727	0.912131768484059	0.952577247097183	0.971141368538483	0.922541304072266	0.977279831339333	0.984578132748751	0.990943441966705
805	1.478	0.98517112943689	0.996235750946595	0.997355076679313	0.997918699518944	0.999991361775235	0.994704350464025	0.9878981452828	0.99887563454005	0.986615645246525	0.999135056736716	0.998795862879137	0.999424169632415
806	1.31	0.928773139632376	0.982632244896805	0.999155019066851	0.987390593488291	0.990325618119031	0.897098801833174	0.915949758590653	0.979968725053295	0.937075334109309	0.977621345028301	0.912486827225469	0.944045984802585
807	1.283	0.950731796516861	0.965320799686599	0.937129791660676	0.973191965248539	0.973693873693333	0.933393377136878	0.877129638954169	0.949417087669991	0.967174738937234	0.986311099046449	0.922231090988266	0.993488964540706
808	1.365	0.963988400668557	0.993308036034933	0.95153167106738	0.971919926483719	0.98330197485461	0.928032074733638	0.974405658818705	0.981409923410772	0.946554257343345	0.984823561292399	0.896773991044595	0.993552835812237
809	1.389	0.976142166157453	0.980378057836384	0.959627867637443	0.967745197740112	0.980622063304858	0.960391427852275	0.964742085286078	0.995394943492638	0.987594401990278	0.988013730194075	0.974082229855941	0.989253294593639
810	1.318	0.960148208310146	0.9793868939869	0.887247543292292	0.934763555954916	0.981549797416543	0.862827431117354	0.952963484539629	0.987520414192075	0.975209194431024	0.994417452195326	0.985064689527487	0.991110915513428
811	1.346	0.967186313132903	0.968793081373847	0.941074921379285	0.993781620576266	0.999895257278504	0.880011150322104	0.94024665108884	0.978199272323734	0.953403128481404	0.981331169940092	0.989480207864834	0.999294273232221
812	1.366	0.974973178775523	0.996222750256962	0.8990397065436	0.987857570120474	0.989302206548115	0.841702316988246	0.978274090601892	0.991773577986587	0.981372504977953	0.982048539656896	0.964657364297532	0.999053864545302
813	1.43	0.959822934427611	0.997238096918784	0.999200276955863	0.972818972576914	0.996697369414323	0.960626264855003	0.991388220425386	0.999696956018345	0.961097121400198	0.998950728914761	0.98750697815484	0.989700845856957
814	1.274	0.901195010001989	0.974676858591382	0.989324821961452	0.955438019821721	0.989989728219684	0.892208178306093	0.921598303458643	0.943339669697326	0.984052335197298	0.992361405313343	0.963329715128754	0.974249398033612
815	1.383	0.98068293242466	0.987246861430269	0.994876212495865	0.960100728902487	0.99204207197287	0.918911885271553	0.983270221492171	0.986744654764562	0.938295913753296	0.992546169952365	0.964786206944475	0.994919347908439
816	1.317	0.926161975159301	0.978388754037227	0.978318203049334	0.983617170225536	0.996891262295954	0.865797179909273	0.899691957474865	0.981624859913454	0.971893782187076	0.980910311005108	0.983143287811813	0.991697755127683
817	1.312	0.995218680902247	0.995801910380554	0.950096616984357	0.980953300561412	0.982602573927409	0.892414123475092	0.887246028191025	0.922831284625817	0.972324820063559	0.983227190978116	0.975983689368269	0.982916713316026
818	1.458	0.995435315806935	0.99990652929789	0.99852590805711	0.993917568910541	0.999884946621698	0.951803476145016	0.971582439789137	0.999578040879706	0.984899335446011	0.999584766195541	0.994424137022344	0.999875467608143
819	1.441	0.986969094681882	0.9998767647281	0.999796666459322	0.998397931084694	0.999983354820686	0.931079580286601	0.966901969504888	0.997932303492675	0.981697500833693	0.997485378105133	0.991375315822183	0.996082223972415
820	1.392	0.994173553567335	0.99553911905152	0.980387574372206	0.985625892212218	0.986256736336498	0.935031732488168	0.929953275663162	0.984617951499588	0.963235180936307	0.99246753361924	0.973359886629592	0.983123242884799
821	1.486	0.995639878366307	0.999877758421485	0.999271229538691	0.996015540012854	0.999428480337734	0.992234743828136	0.992537557522162	0.999966005193801	0.993663513131378	0.999959067733729	0.991856888950004	0.999319193876925
822	1.353	0.987299678564023	0.988864380018576	0.999102123454316	0.976909519000882	0.994399886545356	0.887327710249267	0.932996377824779	0.964277959323966	0.974118634582246	0.997132285667825	0.963301794186621	0.982463506255897
823	1.332	0.962254715214804	0.991404987487968	0.974963564378043	0.949811378627619	0.965416789617915	0.904988659382541	0.922338181107449	0.986605240979377	0.967087629377973	0.995807270684379	0.983705239910445	0.996895990522738
824	1.395	0.948026149902416	0.991931763229772	0.967296794003586	0.972767124118546	0.985732813918388	0.983915566443908	0.959525989367317	0.992105990401324	0.977902219034653	0.999910275672101	0.937170749755244	0.977116898149713
825	1.364	0.982661368820237	0.993388145957294	0.982836600302608	0.98935593756738	0.996149771803314	0.87723464581825	0.90140893519363	0.980810593652106	0.988781926902497	0.99413766712387	0.957454036866101	0.998359649064806
826	1.358	0.985235931916135	0.990098528943427	0.99808926256322	0.92128920871819	0.969592363055773	0.916720873522901	0.998339094326856	0.99969013501536	0.950065750740394	0.969885259884185	0.978922856973381	0.993865383012049
827	1.481	0.993724629422348	0.999232122523576	0.999298274536208	0.997549410736673	0.997814620524171	0.983532976023561	0.99512743714015	0.999942659584692	0.998693507091646	0.999544044513896	0.992410713632986	0.997912444944905
828	1.303	0.971206285026381	0.973766138258364	0.992419130334269	0.949843462796594	0.979435605566993	0.864847850995748	0.950169197920575	0.981267527172427	0.937752280841586	0.992805268854975	0.947130671577965	0.962278180056896
829	1.492	0.999673095112823	0.999997888623143	0.999917855075262	0.996282460766789	0.999712818789662	0.99198227965259	0.997248883834201	0.999888750254237	0.999552653383928	0.999949928965661	0.998566772786561	0.999175612766361
830	1.256	0.916171057992626	0.962430269427757	0.983455931599132	0.910375679366695	0.982889004410363	0.91654319461557	0.931941910302918	0.950298098044154	0.872898233264296	0.994213529879544	0.900487097151281	0.997606869998559
831	1.255	0.941357732482839	0.965376707902821	0.971882765363586	0.959893540463611	0.964853001484085	0.824335768250821	0.939540561833738	0.963452063392214	0.965276401902655	0.996433274532574	0.971587749987534	0.992551616606224
832	1.461	0.992668043064293	0.999973083472529	0.998936348577218	0.981402925064186	0.999667864837816	0.97354384293682	0.970470445519903	0.999685661805548	0.987025909038211	0.997842044121193	0.998745669874056	0.998846776484611
833	1.296	0.971665873388519	0.981294231915221	0.990704208955878	0.963466477971878	0.969724019137313	0.799983569405351	0.94649317996538	0.995915333899425	0.95115386740987	0.966844912864116	0.991044044356886	0.999506417657244
834	1.444	0.99541036126093	0.999526608181709	0.99780130767337	0.981837278143351	0.999782955420649	0.945380851893129	0.95674041184609	0.999539360623573	0.990342064821429	0.998028666923194	0.991230108309613	0.999821515197886
835	1.376	0.987070043347151	0.9997947830672	0.999214503569606	0.980412624020624	0.990708192321463	0.886183118809576	0.971279092766502	0.975591039986098	0.945008471783362	0.970928218723413	0.988638986432284	0.992254729367612
836	1.335	0.990623472000148	0.999330446745598	0.987009710427145	0.968714824138955	0.981448789669828	0.920281016319611	0.899413250444299	0.939983480428387	0.96146745542917	0.999519063254061	0.933787135353222	0.992216424508883
837	1.361	0.931002836321507	0.986104071947247	0.972051434149324	0.98540790708863	0.990046795126554	0.924551858009761	0.978769483136186	0.980242619960943	0.944757020515141	0.994548116989363	0.95910352091911	0.978566777206427
838	1.346	0.985824916722373	0.986585145828625	0.999543098821561	0.960726216959351	0.984707989013887	0.846738192853604	0.973273991164206	0.995906650822749	0.966952941759695	0.971600050775269	0.952608903232995	0.998578027836485
839	1.295	0.9686244341983	0.991282635923327	0.899112237030774	0.909588248298703	0.99968173280892	0.863574956506995	0.875933944312763	0.958644663169625	0.970202288800688	0.981118369269719	0.968615910378529	0.99792860452556
840	1.306	0.965616177104242	0.973690548151299	0.998584307128509	0.877488200135542	0.975414568373655	0.936200347368451	0.929249661374152	0.995261646584791	0.986171000902025	0.990146104197418	0.935507281245881	0.973913269815656
841	1.397	0.967317637147868	0.995073731548203	0.993213146687188	0.939164655336329	0.997419193768955	0.943174034996292	0.957814724464788	0.993796129087523	0.953738546052602	0.999524284093888	0.991724771910425	0.995378365903485
842	1.394	0.977660833709696	0.991555599628989	0.954594348217693	0.996379438672668	0.997440647430215	0.920354239523614	0.910921143091536	0.986839001522591	0.987369521632712	0.995387563843568	0.990062359073001	0.992701469435687
843	1.441	0.99612844420497	0.998816545469734	0.998286603065113	0.949282295589621	0.999344966040633	0.983403298722541	0.952318006022822	0.998095481133627	0.996409865411535	0.99848038004373	0.987770088096502	0.990133101845214
844	1.377	0.96090031773667	0.991288502960579	0.978936480321903	0.990195684282377	0.992339067954516	0.924729852576087	0.964432253244148	0.979257494150726	0.898269157143673	0.996626014772772	0.941508533429459	0.997709293881359
845	1.267	0.882940133885405	0.95187389438884	0.953057995382089	0.941009316132907	0.970644967921062	0.91006649372316	0.941428029228198	0.986852887066898	0.99212188239878	0.997033464729859	0.95979538566366	0.98251063111714
846	1.334	0.9466257656892	0.985787387164334	0.960409289372976	0.988925423585532	0.993901813546586	0.816564789890256	0.970949240569017	0.984070514356965	0.971397690360645	0.993781624979591	0.97612168620244	0.996049060640572
847	1.389	0.992659392195786	0.998599233409943	0.992083942738577	0.973037408696179	0.998685670033519	0.950647685468125	0.872418845346429	0.993915472481699	0.898167938526263	0.972780054174781	0.963239661283611	0.997893771338979
848	1.47	0.99416344124276	0.99929888419423	0.998802854704153	0.986489787743979	0.998939526948978	0.985696398571917	0.992355872290848	0.996889689428797	0.99605224636269	0.999456369855575	0.960327662346857	0.999063923049416
849	1.332	0.945611353313818	0.988541542611242	0.900880061140264	0.930032761548244	0.984453011566822	0.887638496168088	0.966127838530423	0.985104849805393	0.975980476666103	0.981125711690859	0.979530111653084	0.997488162563555
850	1.349	0.970630609852941	0.997496707492516	0.980588255360233	0.954603338474181	0.956212175414036	0.897305221690048	0.991212485427055	0.994956629740956	0.964911316532978	0.978193347996242	0.986592756059726	0.990598975335787
851	1.368	0.951381797046959	0.998511713053664	0.957622384331303	0.991894506080845	0.996771278392455	0.927577456720311	0.959526725000983	0.970755298525577	0.943640204973448	0.977237150503763	0.928331986373924	0.969856698992904
852	1.265	0.944952830054889	0.982020033956399	0.936471633108415	0.970646663483212	0.995300448194175	0.761130009713162	0.950278087531583	0.95070999051677	0.937312947734022	0.982982844872649	0.976471648302319	0.997174370492205
853	1.427	0.994390746865489	0.998056284746366	0.997263750622474	0.997032498550991	0.998230821969464	0.890477356337775	0.989458395555766	0.999695463026635	0.968415069667927	0.998020728684537	0.986174092405686	0.998485167978144
854	1.44	0.995721108102966	0.999140162585558	0.99941791257474	0.979447933926532	0.999503399207857	0.937814650877186	0.965684301321666	0.999780596059632	0.989684058748321	0.999173897438243	0.98801715199023	0.99445151562824
855	1.303	0.98131354093553	0.996473033736189	0.993823111387265	0.940584176775477	0.94127800485184	0.911065061917416	0.90593463732161	0.975334224847743	0.995046225869903	0.996244806977827	0.927902776184433	0.994904136803337
856	1.437	0.970640697644207	0.997503259542784	0.998551408318691	0.982374707152401	0.999850791041156	0.961500653616284	0.951619053991299	0.999618056469141	0.989034538399003	0.999928433909774	0.989873530091999	0.997474051622687
857	1.38	0.987587601237189	0.991392517497697	0.987463906118004	0.971515407278557	0.991796912195802	0.905245709280097	0.924579348151933	0.994806631829625	0.978247758291284	0.997361355479446	0.976615941379448	0.982222158944381
858	1.444	0.985280954637871	0.999173356215513	0.999854547949446	0.983401402035229	0.999671124747009	0.948501447480839	0.970848372501213	0.99924491453925	0.993223212433581	0.99944785193916	0.983789173595763	0.997071692593324
859	1.412	0.981286344277913	0.991224390240582	0.986158329686676	0.992545553173199	0.994219321411486	0.927210303891819	0.94518931131467	0.995869299915019	0.980475448041627	0.997749288744276	0.993635210320163	0.997281048983289
860	1.286	0.926049499351868	0.940297073547966	0.961874261377377	0.983404517283507	0.987693022063507	0.903347388599544	0.952978902963065	0.971698013966461	0.956475865983954	0.970125337325524	0.972408465451872	0.980034378969877
861	1.366	0.974907703765117	0.979846051557573	0.969492048638033	0.973910596075926	0.975810296676208	0.951388348845832	0.953407407886449	0.99698507399072	0.96934930657106	0.970355547582603	0.961953512403397	0.975739883301077
862	1.418	0.995965995504128	0.996976234216631	0.950207172398783	0.982934408259579	0.99330504967667	0.93591496776842	0.990935361683403	0.994182921621009	0.945637790958655	0.96099727693469	0.989449421997069	0.995882327439396
863	1.358	0.931004355973194	0.998960208565456	0.961221556534179	0.990799956440776	0.996016561615128	0.902570803312818	0.936027576340606	0.962749149206753	0.988990328300607	0.994873348854823	0.973724853649414	0.992939812278699
864	1.443	0.987868767927585	0.998767589062468	0.999755694667588	0.997674721423743	0.999536269967	0.950744679781327	0.964839886985967	0.99975838990693	0.94579952248813	0.999644477946246	0.974187346238752	0.99379181549424
865	1.426	0.992357100436949	0.999165373135144	0.997692033524978	0.992601352523761	0.9995125365524	0.911607671736805	0.988211499938683	0.996224864731755	0.987753319250969	0.998481205593759	0.931893705702677	0.986859003945048
866	1.408	0.978607483117503	0.991863979223466	0.938784782892296	0.992654178757368	0.999037743516865	0.951953083103448	0.931129779004705	0.997459406869758	0.957088377742866	0.980474764883112	0.977586100607789	0.978956053188971
867	1.303	0.969386209251108	0.982087455170872	0.999570034588846	0.949174493992903	0.980897396386514	0.821197667789751	0.941464396502686	0.983767382936524	0.985854232933036	0.992200090998635	0.951911680078771	0.99057157355593
868	1.268	0.991952078667363	0.996185924716236	0.989878215638025	0.92688788955956	0.967614236037	0.701450313130539	0.971657213332185	0.996196357382699	0.987243294045358	0.998097060776236	0.969292789002318	0.976338058439167
869	1.402	0.979057237227493	0.996598275027136	0.950144215714613	0.964417877332436	0.977825704534154	0.959101698429807	0.965203087542004	0.995377744382265	0.978853457619599	0.998337212183416	0.966130667226916	0.98821264894825
870	1.462	0.996208236303177	0.99965746173506	0.998876379773558	0.989006992677642	0.999465902005064	0.951271502632708	0.994692402273329	0.999638895245632	0.997900240841275	0.99969976296156	0.987499539539364	0.994187054069692
871	1.293	0.922378261801704	0.949866650234479	0.998317685559872	0.960521461546762	0.971827186677476	0.935671244677088	0.948598811353638	0.981407522409319	0.949256582826007	0.955883807157201	0.984930115291074	0.9994622038199
872	1.331	0.907498518092126	0.996080796417908	0.98743385707718	0.967652509984421	0.98531691388758	0.922265391757878	0.968146724239982	0.969048425051475	0.894823727544803	0.981836695413297	0.972079707761001	0.976427607571366
873	1.3	0.98409641709189	0.993839415718679	0.984451758825021	0.928227340068908	0.972530555272525	0.806674146045567	0.985487225711209	0.985987817264416	0.992366351656294	0.996431639291465	0.899716802218661	0.961703354683073
874	1.301	0.98216249664283	0.999425206369941	0.978312373972771	0.951916964782627	0.951950385835267	0.956066342636792	0.89410296778301	0.926827912250607	0.974323633693436	0.990349866702417	0.970572526696526	0.973632317941718
875	1.276	0.928688157355669	0.955831801731854	0.959711004073979	0.952123238134112	0.953047166886429	0.924538049587594	0.978296055864621	0.995562054389758	0.993285794563637	0.997717675611707	0.915736736670017	0.917016690094686
876	1.4	0.98749466475462	0.996284969065804	0.989691060777448	0.968254732181326	0.977437106511898	0.938412524905413	0.968368131428478	0.98937306040881	0.988800589525302	0.990071760815262	0.993539013959332	0.997876322784774
877	1.353	0.9413371197661	0.986885496625695	0.995206610262867	0.939672063264102	0.963760645135381	0.946489351311792	0.992454428815005	0.994085087667532	0.972399788094677	0.984409203012439	0.975002500684695	0.997788509079867
878	1.297	0.917863992360808	0.948408661471464	0.979994349329427	0.991651390174152	0.995379145493322	0.846678649228731	0.982775799780066	0.999356447179939	0.930412103877032	0.938307102801814	0.986919794909374	0.994329878376004
879	1.261	0.933332596857123	0.977758716358078	0.963380107810106	0.958213925325672	0.962668697564938	0.900444356121722	0.871812899743251	0.946234778670048	0.967484748605234	0.986325092272343	0.980214038914548	0.993192037508508
880	1.32	0.975778186077224	0.987952477855109	0.986723738463429	0.947003900139843	0.97373170615433	0.882940183967248	0.959946099735369	0.977460927714034	0.964680805631792	0.983587905670959	0.87305394664781	0.995500290058137
881	1.338	0.935940400848676	0.988222228825291	0.998448338403498	0.971902858321217	0.983824288852384	0.908539469902713	0.944938048186402	0.972681932302203	0.990838955840131	0.995101262204652	0.950418801129515	0.985116662456086
882	1.464	0.994293369861882	0.99891113628626	0.998037838726175	0.995163993487196	0.999968700410782	0.94612476984484	0.997455199895126	0.999992950088936	0.996623292021928	0.998964651026587	0.990435223392557	0.998859307784275
883	1.344	0.98704062601267	0.990715176053487	0.981672605852204	0.950915273778412	0.967712339840788	0.862651202678173	0.98640591558885	0.989966352559072	0.956296679848699	0.99820363152501	0.968394252149284	0.997779903036236
884	1.371	0.975267998688097	0.981793420468642	0.999016584780836	0.977161040142329	0.985950360908245	0.933936144638364	0.977699456631506	0.983945444685064	0.998251194666392	0.999813596166451	0.927957232657627	0.954281418980883
885	1.41	0.986123450228804	0.989231812041278	0.993566688202378	0.995124184005319	0.998226765349846	0.95616730887858	0.940020775009297	0.983929058139805	0.913591203564524	0.99107584987377	0.981008971319052	0.998729396507166
886	1.304	0.921669570296965	0.937710289957165	0.959521846168028	0.995331583050568	0.99788136964869	0.937901884978202	0.885104101773808	0.973568009410513	0.988912135721414	0.99775609813313	0.955733258714581	0.990136445571667
887	1.409	0.987767270670813	0.995147628628509	0.999321371846511	0.98873151093793	0.998313267215537	0.947585962763181	0.96284190289039	0.992714834844482	0.931812148048583	0.988313634139974	0.904323783832297	0.981339307412025
888	1.288	0.984499112082086	0.997054395867281	0.938494584507902	0.956711463202094	0.965641359277166	0.798857244776523	0.934265192561892	0.961352877264428	0.987559424930986	0.991266132264637	0.980473895056925	0.998674635055455
889	1.39	0.996447964725355	0.997079171782861	0.990260391830385	0.984802337430694	0.996505391470364	0.846392842889687	0.977354692510591	0.984348972256725	0.990379260291882	0.999589787250521	0.998468547819726	0.999574550321922
890	1.498	0.999842088977017	0.999963579120261	0.999911636717141	0.999369420520604	0.999960800876504	0.998924575238529	0.999536186490611	0.999910711303729	0.998151002296293	0.999919088955683	0.999890999750086	0.999939223348535
891	1.308	0.969684927068562	0.971635698186157	0.996260489275543	0.910920056022073	0.974322121030816	0.912764521714498	0.92741127679878	0.989105864688697	0.947940049475694	0.993421226447636	0.952183786365835	0.98967600038935
892	1.362	0.988841508215265	0.994828154146418	0.996548225718461	0.969843278015982	0.980170167794562	0.897866939985414	0.932230349271474	0.983893220638835	0.983308592040095	0.983983918742573	0.984765755602072	0.985352597400792
893	1.437	0.978929228624081	0.999020283399259	0.999461172976442	0.988833619850199	0.999686456439718	0.957937999031903	0.938127623413788	0.999780300900804	0.988530083901523	0.998200893587621	0.992105485046655	0.992251179997409
894	1.425	0.993901307348672	0.999008831134896	0.973712732093386	0.984532494508135	0.995250101611223	0.930805783555061	0.982607725408988	0.989443450986315	0.966381362127676	0.987587546533058	0.982762558163793	0.998043783432579
895	1.373	0.966917603404222	0.991647069344992	0.995234265863511	0.988564123363685	0.996703844327622	0.918674193207748	0.914465431586375	0.992999379772417	0.949274081923121	0.987469304538333	0.926852456801803	0.981541183128898
896	1.278	0.968616793008769	0.97694776734109	0.972680334666151	0.959229025789613	0.970576652747223	0.771295094285523	0.988912686919593	0.990366394652217	0.963078144575407	0.981075394081702	0.961965567512767	0.969373197931109
897	1.363	0.971650422223578	0.999951898647845	0.983881523247286	0.971654318614887	0.977898018438613	0.893926861827243	0.912962567887304	0.995875253875047	0.992481298611478	0.998059238436356	0.963379242879153	0.990674759692343
898	1.484	0.996072266690267	0.999950667250633	0.996848911540706	0.99605569525209	0.999967657626594	0.991841146420073	0.989613047128289	0.998711310516103	0.99901235352352	0.999541954006013	0.977717322920986	0.999925989688895
899	1.453	0.991288226060019	0.998202210945148	0.999941725940822	0.983194574131876	0.999896156232233	0.957136447531293	0.996925269837924	0.997492703934273	0.995012846507907	0.998341755646419	0.983589306551238	0.98378237379982
900	1.393	0.945183190977062	0.98397994832122	0.992708208890854	0.995329102460079	0.9955819138788	0.911942124517681	0.989727845598887	0.999335700318519	0.961071012522814	0.987921963564956	0.98916148297628	0.992517137623448
901	1.474	0.996274469425684	0.999537908219455	0.99906501517587	0.995743859475707	0.998777362772811	0.982084196309496	0.990094447945489	0.999815125646986	0.995040592710762	0.997617320796627	0.959517383651945	0.999938852429459
902	1.374	0.976146021763285	0.992341464223682	0.978008679123958	0.977664056663813	0.996069474333442	0.930445325015718	0.959135222003385	0.975831140189656	0.973163599453119	0.979855346849849	0.893621341833742	0.979169443652155
903	1.396	0.998591358116088	0.999325594161696	0.997036951483932	0.963563762858699	0.987828300919826	0.946169623480902	0.946350265780671	0.978378787623535	0.974944267860004	0.980297673339857	0.971509253091366	0.993138445382987
904	1.469	0.9926753690902	0.999503133357592	0.999476412048628	0.985370849091316	0.99833173039199	0.97667369794539	0.99031489492396	0.999867151952247	0.995428849225486	0.996418237419905	0.996471895974239	0.997710981017496
905	1.363	0.9364746467515	0.978464051305236	0.989217621138723	0.986347834878303	0.989109095516067	0.941172835791571	0.932699893324981	0.991760455179952	0.98498455634699	0.999854501572921	0.964991893885253	0.975693763526798
906	1.366	0.973852526172918	0.983033927531476	0.994505061223904	0.961530305809139	0.995761393731551	0.933830463624503	0.924209715775808	0.988384568779418	0.942728362343875	0.990860805945978	0.954511675251462	0.981483887903741
907	1.388	0.99061691450311	0.996896432538588	0.937106277111754	0.978835974761014	0.980415445161765	0.935954294701724	0.964069391635814	0.97253090489137	0.972550617792834	0.97373785804094	0.992736638270054	0.997690393014743
908	1.339	0.95344161946555	0.965829219697758	0.977063339123663	0.945688553673191	0.986560809172014	0.927885415423054	0.973395578388749	0.997212827896366	0.96584409250584	0.976303144188508	0.965425832219956	0.971308292349701
909	1.479	0.999250406365656	0.999697906016735	0.999832806850932	0.994614082062433	0.999421681730419	0.988298767345682	0.984683377674358	0.998834415528574	0.990311491953587	0.999575148404655	0.99315158123085	0.993160371389111
910	1.449	0.998260402431286	0.999706015483497	0.998547822195947	0.973898333541708	0.999040877140696	0.95387975960293	0.982975327782336	0.999663800945566	0.998667478113712	0.998675971280125	0.978523804077803	0.986374970939178
911	1.367	0.974046216940444	0.984196119978385	0.96456042469215	0.978773738724001	0.994641647891864	0.889207007995756	0.951810393234936	0.983844439639193	0.973339618091919	0.994221944072351	0.98157496091186	0.987949369241283
912	1.269	0.978421273934564	0.983008474775949	0.999621780765766	0.856969615279328	0.999168250354055	0.81733860070834	0.935629404621943	0.958086543048138	0.934269407415814	0.988693347883473	0.956007127984666	0.99595928224264
913	1.296	0.985881973763491	0.99250783211132	0.934209732447696	0.964698423655029	0.967657467175513	0.881804532064187	0.842879194121045	0.968273493666386	0.922104995180763	0.983555565131782	0.983355197872099	0.992865844441853
914	1.496	0.999495459587979	0.999976237829059	0.999957182871671	0.998430103615193	0.999911943486414	0.996995655883571	0.996475571749078	0.999962681886331	0.999622597341005	0.999948077227891	0.999732515890658	0.999985372406646
915	1.263	0.961963275215891	0.976444648731163	0.979440102919135	0.931542733196751	0.950856042568311	0.942282464251128	0.914404792652228	0.923573486800878	0.966887821562944	0.995967576201406	0.943438323114169	0.992260691932113
916	1.467	0.99864007691749	0.999568637001607	0.998789902632434	0.984067144643796	0.997867130457532	0.974882394926479	0.987549269706409	0.999596092219906	0.994377408808781	0.999846054707207	0.989859985331614	0.992571874124105
917	1.295	0.964441697118436	0.966363168164968	0.975615711177134	0.966180877660263	0.973208885140903	0.917194626230993	0.934084927371533	0.955909280030113	0.975040470511387	0.989091774463962	0.933644701021005	0.964328012055127
918	1.312	0.967106639364619	0.977714780512355	0.96396788112072	0.972383081748545	0.991317138756928	0.874413979302245	0.934475719280735	0.993108239628819	0.925939286581384	0.927832191623385	0.934773220193861	0.96650662688476
919	1.279	0.968621375463989	0.979714093614623	0.993875983210413	0.933330097668389	0.957499546936658	0.904054328216887	0.915948758812834	0.945811542382026	0.978865230392812	0.994510692217892	0.978636428354439	0.991389119068193
920	1.335	0.920122772892026	0.987518584388422	0.988165895165221	0.913445633273364	0.986661482112389	0.938437969198577	0.984842539541892	0.992101045162512	0.925924796931246	0.945921072659228	0.985734806428233	0.995953052204865
921	1.306	0.990550785059072	0.994610552017061	0.926408205780708	0.889481395935887	0.934025670974139	0.927228214031941	0.97241423828991	0.972631154667645	0.980519706336132	0.996665469940913	0.976331132507112	0.999150610276969
922	1.361	0.98881540284009	0.992475705613814	0.994056910646227	0.959554091618318	0.995684535529265	0.858972571391459	0.96324530193378	0.982415984706803	0.932792535509471	0.986537853621001	0.994011862397844	0.995788999645908
923	1.446	0.997390520216434	0.999692553401532	0.998807422755432	0.980217406382188	0.997793375243218	0.972530112371025	0.95449212391655	0.999722533394049	0.974837510021342	0.999050986850333	0.959625957280439	0.990835088830434
924	1.402	0.985319601179269	0.996807782312784	0.974252954782626	0.990780606108211	0.992116002539658	0.910518983906727	0.949818947648483	0.988559970200414	0.987465890442657	0.99793003357051	0.963692189035015	0.997698631168126
925	1.26	0.952689002113405	0.996590669018177	0.984118588044258	0.887665285358455	0.930070638364162	0.892610173657947	0.949815068619969	0.962774950528747	0.962606999913428	0.998435335538137	0.975800591728599	0.99850714871106
926	1.411	0.991828036299847	0.994146851857805	0.97387417427135	0.990808575952607	0.99763004501293	0.903875589691366	0.977609053054256	0.996474999578302	0.985060518570287	0.985839198906978	0.972440146635039	0.983314524473789
927	1.264	0.934191167784107	0.980547627251445	0.959035966472873	0.951311000393717	0.954010743055707	0.936900813622448	0.806112481156332	0.995112462394844	0.978616631376434	0.98679682361412	0.914886360928621	0.952851869601363
928	1.454	0.996826971016283	0.998291426261061	0.999923161495385	0.992332427083623	0.998863985671308	0.95110070096959	0.977592504349052	0.998378181490202	0.982695519087802	0.999230849975611	0.991626847102046	0.995308650075652
929	1.427	0.998259155177722	0.999495039174944	0.999375830679635	0.973087837852487	0.998340291114709	0.898255515270489	0.991440991846858	0.999173289416868	0.977464337396852	0.99945431795996	0.995104166720871	0.999719226906446
930	1.284	0.992115717871613	0.994863984793035	0.994715114052578	0.851828450265257	0.950076443177041	0.923479598888635	0.929509877015966	0.977692614426787	0.982007641666875	0.991743007100805	0.94476898698023	0.97165691489042
931	1.456	0.996557119574466	0.997985268867836	0.999992533919392	0.995865605624432	0.99818786553069	0.970048675526649	0.965987383610223	0.999978586426068	0.971685388965937	0.999844707699161	0.96544683720681	0.997394148829801
932	1.416	0.990043274130845	0.993512862881296	0.972031762993493	0.982910129896789	0.994219722529239	0.943177631040045	0.978834660115792	0.980989016228305	0.987535539554019	0.992885825233022	0.965112710799133	0.994333811918675
933	1.346	0.961850935306879	0.977851912810876	0.998565551744889	0.964000855899624	0.981819555312625	0.891337581194159	0.945250537868678	0.99042429613778	0.978137868578454	0.99506798564281	0.993916343412674	0.996872565257699
934	1.426	0.972753827083375	0.998895550536141	0.982057611527023	0.962142285811966	0.983441500330866	0.979902406580423	0.997889005612535	0.9985595612226	0.992625398112087	0.99703713392457	0.974590264504943	0.974729463078076
935	1.436	0.989008824619832	0.999858229285841	0.999492745098571	0.998179065179975	0.998329680753523	0.927447706491274	0.961075838141469	0.996812100091219	0.978874302347038	0.99940076370377	0.985737466415805	0.999138454133343
936	1.317	0.967734535451698	0.985147806624053	0.903988424841118	0.935161944933041	0.94661297871384	0.942142746100014	0.918209334989002	0.994599440729086	0.976365419219515	0.993060502123504	0.957185361146988	0.986098322174989
937	1.294	0.849210710171674	0.997733768897628	0.971288770120699	0.90491788530192	0.995942897634172	0.831158700311016	0.980982806192973	0.986858197087359	0.977432782016883	0.999321635971789	0.966206220846015	0.99597522429905
938	1.366	0.933388561610116	0.966516107115084	0.986431164812996	0.980742355702907	0.986752464578823	0.962924753998736	0.981748933528297	0.992447447411797	0.973915399583477	0.981365732325257	0.944557532684751	0.995528165532667
939	1.443	0.99016443531845	0.999868407834505	0.998720472346021	0.971929503422558	0.999225016019313	0.956099611963001	0.970046287411757	0.998408404032116	0.98535527022011	0.999374746745005	0.991950941940369	0.992766373775271
940	1.378	0.976512341353011	0.992840748848569	0.99344934087946	0.975930420612045	0.984623874857796	0.930438105545056	0.938429074406731	0.994179169025646	0.935521983700056	0.982826632678128	0.955770896041954	0.989782041061022
941	1.408	0.970427264813524	0.990140517072897	0.993922039110658	0.98908869358963	0.996120565099972	0.921190106027759	0.966976949935908	0.990463019983695	0.995322725542621	0.996277372093445	0.990822457728665	0.997825725419981
942	1.403	0.977981446934313	0.997119440180496	0.99741237473781	0.995074452366302	0.998592147701859	0.946216646020325	0.942479714958811	0.969952499555805	0.983130320074792	0.999131796210639	0.950958493665954	0.983761425177749
943	1.28	0.896697110055355	0.967303824503851	0.975339146543278	0.955904308852526	0.990947785241483	0.887742120763227	0.936860128241754	0.953266955863619	0.988647116386165	0.996409764354446	0.952215532367399	0.988674259153036
944	1.48	0.997890319607525	0.999686284513624	0.999958375873434	0.997632519600664	0.999584037689613	0.983433008883113	0.990271995176049	0.999443575870114	0.99815714865604	0.999092948460863	0.973149344791662	0.998162564082381
945	1.279	0.982795908920789	0.994358249929401	0.992394146638309	0.95727184798923	0.990601937094271	0.825885443927069	0.900652120509439	0.917809923272595	0.973547698314364	0.986317209222652	0.972492271551077	0.999150590855763
946	1.487	0.994383224062947	0.998782507413031	0.999857457929855	0.998070256483329	0.999362874878047	0.99426518724163	0.994797094946823	0.998806963633858	0.991264000907794	0.999967645556793	0.998717738037584	0.999577473028913
947	1.486	0.998256205802267	0.999825139407651	0.99988907611001	0.99957273487349	0.999952352610788	0.980391421734716	0.997931840481777	0.99852884256881	0.995683406098905	0.999518381642222	0.998538615724104	0.999677474545609
948	1.328	0.945335061563357	0.998216005048958	0.987430418941184	0.957083115072619	0.973404579265453	0.867026849334311	0.985430682312341	0.989451412441226	0.973163959438519	0.975573883284839	0.943862887203362	0.964175181569181
949	1.308	0.95429992892654	0.976992169229057	0.974492560880866	0.96736676840289	0.98593709613461	0.8127535212075	0.984769960097946	0.99680419475844	0.973629068819558	0.984080443567515	0.944729861712395	0.955157048267805
950	1.292	0.938116231244018	0.989151279381788	0.974206724938014	0.972463981026151	0.979959551270999	0.769827166501346	0.979001826341601	0.99615918029815	0.873185044193006	0.987032319632429	0.977418521951154	0.980587035062289
951	1.316	0.964038784881936	0.967486292361257	0.861307109076482	0.983533761716574	0.98515975154107	0.899506647490658	0.948972984031286	0.95471365476859	0.977978310268321	0.983837241267154	0.969940964482125	0.980882239897099
952	1.348	0.991740079608708	0.992620314291627	0.973586831450132	0.990043140635357	0.992034057084757	0.811864866049562	0.99359428015752	0.994729590227097	0.914634783796958	0.96516410281299	0.971868207272225	0.976461179982106
953	1.366	0.938195867583919	0.986366537107445	0.990835790195769	0.984214596435453	0.984303576107604	0.954439549963597	0.947762698834064	0.980594668650386	0.966564632424586	0.991531808142858	0.972338585335134	0.976762669520351
954	1.369	0.954748065687923	0.96474953768812	0.948005939174602	0.982513297256289	0.983125916336545	0.962412336854907	0.970313434992714	0.987031201709844	0.971720882452186	0.995141863128535	0.952690408596635	0.995395995992761
955	1.423	0.994115708926783	0.998375899897747	0.99822056277965	0.95254285104791	0.999943710178178	0.917731803554349	0.984441057149971	0.999739494746867	0.993099828934536	0.999054550494257	0.981784262418203	0.995544839887978
956	1.336	0.969487092428927	0.973885303059403	0.996510528451004	0.96240091272468	0.978798703792565	0.890108134765061	0.949456642874441	0.995632043285941	0.953792506755733	0.969883886006376	0.988038089471628	0.997839577008135
957	1.329	0.951626898673961	0.987392847134535	0.988332799302041	0.980393165057391	0.981918102216476	0.874654868401132	0.944183936955322	0.973348327328338	0.981029617578997	0.982412436700269	0.979966750704838	0.982287795782421
958	1.424	0.991135358902914	0.995058526510686	0.999336438385494	0.95857941230027	0.998823041955474	0.925251052908255	0.98913669020651	0.997587695159164	0.998607125930384	0.99950557611306	0.985341483111071	0.994393004690262
959	1.368	0.919519186548405	0.984766695546177	0.978365031367473	0.955451183085589	0.997260184132686	0.940484742425613	0.975915275500093	0.997379787132208	0.955907488684815	0.992085186330386	0.969247013238757	0.972952785574889
960	1.367	0.944044694152413	0.980271054591297	0.969628876409993	0.982098585743039	0.991175655001947	0.933255611977958	0.961366098381845	0.997850927284636	0.98370431565991	0.999237798975346	0.927827012157419	0.956718772474415
961	1.295	0.986037190851975	0.999741806104467	0.988289830340248	0.919015906193968	0.94118007806973	0.845652254296754	0.961925903659188	0.992870066123754	0.899412169313019	0.988601307975683	0.989520210026614	0.991700865543045
962	1.299	0.982895419162453	0.990123622456284	0.997468043565336	0.947539498812249	0.989307303872635	0.776460895286675	0.895981928724267	0.991817167375475	0.97234756365252	0.986801002023146	0.985879366482939	0.990079267570272
963	1.327	0.978588134863238	0.994113207726499	0.993896113080061	0.855719935070062	0.981577775901277	0.954541259483721	0.923417673595921	0.968402229637795	0.989841295852315	0.998150849925182	0.983501393027511	0.992572918495618
964	1.476	0.997778097940551	0.999610839076326	0.999900179579418	0.989530495621556	0.997381282372279	0.995896678664839	0.985638942578904	0.997077746704857	0.990359430737188	0.997772354513582	0.989446759053096	0.992900491994435
965	1.273	0.962673032500219	0.983745036799735	0.999354120365214	0.964610372498455	0.975282883136559	0.790790011670287	0.905824415761544	0.98870177716218	0.960626231726594	0.967657266135894	0.92241272243069	0.988452343537172
966	1.38	0.975002907508138	0.999701497820567	0.991968533584787	0.966840595387005	0.97343261194942	0.927681679870573	0.952096184991348	0.99341608368499	0.970773736162016	0.999877789454583	0.977472840108293	0.983783158100838
967	1.4	0.985650573369542	0.992728364944969	0.950509272137996	0.980136895054703	0.992779142698787	0.941240876229393	0.953060483765308	0.980354445919199	0.993260444163633	0.994531741500612	0.975941025018708	0.979631835670812
968	1.395	0.953946808447027	0.989294138178443	0.992784984733616	0.977876036733924	0.998018699636104	0.913016706560517	0.992759266970432	0.996328205260359	0.973630971598319	0.993292480067236	0.96184922078444	0.987110628671339
969	1.286	0.977139739617843	0.983239231658106	0.969190102807035	0.965295645847597	0.985987191498021	0.788479632546276	0.884885538279119	0.975699281899564	0.99229328223051	0.996434557689873	0.970822101158158	0.991789351322674
970	1.413	0.959405954964025	0.994577825367542	0.999905600139778	0.980988816151053	0.997680401601924	0.960354721456873	0.921011040184045	0.997387122773467	0.98879577981619	0.998235357620069	0.985688159529387	0.998152831463682
971	1.37	0.931064938836447	0.962216638413251	0.987642662685909	0.987639290322577	0.994860248397974	0.980471220070297	0.967170778061619	0.992497634377124	0.968839887624535	0.97503654060225	0.922796994777548	0.998349571791323
972	1.363	0.943854611509321	0.982547385722203	0.994286258426422	0.981666047236037	0.996252678571844	0.923509251326144	0.922522396666751	0.988600284097681	0.981990229392885	0.994658666505175	0.97008934776347	0.981936554246991
973	1.274	0.924394926531578	0.946304157671102	0.973805263664004	0.943671940995316	0.984412572395241	0.949971522834429	0.938797271967142	0.968095717547838	0.934309503281619	0.957778034170444	0.919793286602941	0.975988647683143
974	1.412	0.964224615737268	0.971738322648194	0.947997337359556	0.988626460547479	0.99776505373282	0.950461849733413	0.99627610909775	0.997030190289208	0.980291299047993	0.992288545882548	0.994536447864112	0.995567592144553
975	1.255	0.923319370148909	0.933290036209256	0.964771247756552	0.974590577910606	0.976512007207202	0.894505860552233	0.932150544465782	0.965839630715061	0.978023266013982	0.98054957305079	0.961862821952903	0.977912224493103
976	1.381	0.992867308172328	0.999803091144871	0.972060494204957	0.953988164809581	0.96897219895887	0.934900604954129	0.975317462415241	0.983933233873275	0.95107807852462	0.991963366534198	0.988733402017653	0.992329478976185
977	1.373	0.967544138794807	0.970434700844914	0.955540096833798	0.981560829751275	0.998565418674618	0.93251398296679	0.96582917647357	0.999015026303546	0.920336841334235	0.995640618288488	0.932723470816003	0.973136065825352
978	1.323	0.950815861277101	0.965855595328002	0.99670998373195	0.961197304341031	0.973799500313571	0.874938637474727	0.994348605581636	0.99477099021425	0.969393637828401	0.980680041381064	0.975673267296317	0.994690619235184
979	1.372	0.982819997131659	0.99221044439628	0.989798282532572	0.913035226955564	0.999441192988511	0.93124587667612	0.935059972600497	0.9939628063433	0.951984427442712	0.969114946301527	0.990683702360737	0.997387616122231
980	1.326	0.934449776287435	0.989983247462873	0.996655179647807	0.949279836408535	0.969221518788298	0.886463594935287	0.966430014899732	0.996256537502133	0.959234178519964	0.987014082286189	0.978026907010197	0.981548626035762
981	1.284	0.888194516655917	0.958616895454135	0.980334229500138	0.944250093876487	0.968942694217517	0.968060205668036	0.917861241116526	0.978543443578777	0.977092613052194	0.991115691497164	0.967080226538533	0.97989912676814
982	1.323	0.962427887001275	0.999038806331271	0.98908303523849	0.991026278545626	0.996792550638302	0.902010978207192	0.868299752826894	0.932710134275458	0.958363093893185	0.978178360320688	0.95380600557995	0.998586871851472
983	1.431	0.986900415277332	0.991677463045767	0.999861157065905	0.976052210626483	0.997581134575436	0.952864378006926	0.96483934289787	0.997271584083509	0.996354975541391	0.999056318689665	0.982945907069731	0.995474017557685
984	1.413	0.984493945757224	0.996356314799671	0.944639548049027	0.983237086667746	0.993084675340597	0.943111164775668	0.977831266444015	0.989541510274587	0.964982174146249	0.976542928089751	0.957905842594032	0.999260740550274
985	1.496	0.998260231174182	0.999917295385969	0.999987482830933	0.999758243985477	0.999764052664859	0.996917406840896	0.998953382835146	0.999954322609125	0.997652986003527	0.999852414467397	0.99863531212283	0.99937656808584
986	1.445	0.997347223792141	0.998025218685065	0.999729784761501	0.997074420477415	0.998941562134631	0.929056086877518	0.993213320194376	0.996794840076534	0.99000031843857	0.999959360386711	0.950352072533497	0.997555541882792
987	1.375	0.987175665012285	0.996366077822654	0.972429395694348	0.989854562330487	0.996901131539956	0.889073947486739	0.963182027130363	0.976057715117219	0.933288636120307	0.981787849977674	0.972363885284603	0.97275692166021
988	1.326	0.948955546685637	0.980378338106907	0.961270292673448	0.970781050711715	0.997988635394482	0.829799228998892	0.962559298424614	0.995619488475866	0.934927705477211	0.972357566922759	0.954536480891312	0.9907106552979
989	1.306	0.902248460513874	0.999620043660596	0.999856909654263	0.92777880115188	0.986525174838315	0.872602882408637	0.942373825889467	0.985048648288136	0.993509087525105	0.99492292765104	0.924630180849311	0.960476473599543
990	1.304	0.97872184397173	0.991973014464	0.992057147448712	0.917985702708457	0.935821916785965	0.896645814560883	0.960185943544733	0.993741902995666	0.969405295496601	0.99501186067634	0.973212459678349	0.983559540985245
991	1.421	0.982966918655604	0.996730874141753	0.999523142668936	0.97338662133136	0.998820466967816	0.922843283458998	0.955948180491067	0.998948522539321	0.999271178750191	0.99977317003583	0.990380227592329	0.998672547330271
992	1.35	0.979420976901167	0.986955758474039	0.940148024579508	0.988537053265428	0.992545065406346	0.824955703294581	0.932080522867806	0.990388164723928	0.980476535533311	0.999784695248111	0.994862839494636	0.999965816860706
993	1.352	0.944327328191837	0.97777429209778	0.990978955484755	0.984288792760583	0.991813049194765	0.900849305623089	0.964328257476738	0.986351063585113	0.939117080794073	0.972935953078808	0.984078462142432	0.999150902585664
994	1.496	0.997882805180036	0.999895156682158	0.999961052410415	0.997965454765046	0.999985254214081	0.996363698851931	0.999355367650009	0.999965860281776	0.999468195375997	0.999952135605502	0.999737565299309	0.999851842110895
995	1.428	0.982248571208214	0.99900620419731	0.999141997063244	0.969499801416251	0.998222863903058	0.9303274212241	0.965628069247249	0.99973572795271	0.995629099653522	0.999295272830353	0.998400025514298	0.999779423257339
996	1.271	0.914840807690183	0.9780372555573	0.958889329765316	0.95980138537071	0.999688207236407	0.874414594681109	0.921514533736191	0.935358380390925	0.906747975381786	0.988501476734781	0.965394343855019	0.967206625137572
997	1.38	0.955419177061354	0.974851698560874	0.980666999075115	0.995088571298241	0.995319720710173	0.948049426727415	0.945251196941029	0.987232023986782	0.96206649145179	0.983604826506222	0.980610941684404	0.988870238085088
998	1.278	0.924162792027348	0.943497037814673	0.929588594736889	0.973220439675529	0.992380931683332	0.862003300978097	0.964742236693175	0.969885685655039	0.929052870495682	0.99905124657188	0.934342599882932	0.995086158849735
999	1.309	0.954719930422193	0.964153716909723	0.992116085198758	0.974267067221054	0.986003490839871	0.914185871168776	0.930727534415172	0.953114877224216	0.959470935718968	0.985749794764992	0.978810290260989	0.983116978334677
1000	1.33	0.978884951365664	0.988346115504351	0.983428432583121	0.957338714365512	0.970212245417704	0.824628368563081	0.986512596829546	0.992452149915404	0.979138846133052	0.998602762888355	0.985952491349685	0.990442624396066
