# Supplementary material for: BatTool: an R package with GUI for assessing the effect of White-nose syndrome and other take events on Myotis spp. of bats
Source: Source Code Biol Med. 2014 May 6;9:9. doi: 10.1186/1751-0473-9-9 (PMC4050442; doi:10.1186/1751-0473-9-9)
Supplement: Additional file 2 — This file contains the readme file for instillation, the csv files that belong in the working directory, and the complied Windows R package as a ZIP file. This file is all Windows users will need to install and run the package. [file 1751-0473-9-9-S2.zip › BatTool_files/ResultsSingleHib/case/Results summary.txt]

Results file name: case 
Hibernacula modeled: Growing Large Population, Nothing County, No state 
Inputs: 
Scenario 1-- 
Seasonal take parametes: 
       Years 1 Years 2 Years 3 Years 4 Years 5 Years 6 Years 7 Years 8 Years 9
Winter       0       0       0       0       0       0       0       0       0
Spring       0       0       0       0       0       0       0       0       0
Summer       0       0       0       0       0       0       0       0       0
Fall         0       0       0       0       0       0       0       0       0
       Years 10 Years 11 Years 12 Years 13 Years 14 Years 15 Years 16 Years 17
Winter        0        0        0        0        0        0        0        0
Spring        0        0        0        0        0        0        0        0
Summer        0        0        0        0        0        0        0        0
Fall          0        0        0        0        0        0        0        0
       Years 18 Years 19 Years 20 Years 21 Years 22 Years 23 Years 24 Years 25
Winter        0        0        0        0        0        0        0        0
Spring        0        0        0        0        0        0        0        0
Summer        0        0        0        0        0        0        0        0
Fall          0        0        0        0        0        0        0        0
       Years 26 Years 27 Years 28 Years 29 Years 30 Years 31 Years 32 Years 33
Winter        0        0        0        0        0        0        0        0
Spring        0        0        0        0        0        0        0        0
Summer        0        0        0        0        0        0        0        0
Fall          0        0        0        0        0        0        0        0
       Years 34 Years 35 Years 36 Years 37 Years 38 Years 39 Years 40 Years 41
Winter        0        0        0        0        0        0        0        0
Spring        0        0        0        0        0        0        0        0
Summer        0        0        0        0        0        0        0        0
Fall          0        0        0        0        0        0        0        0
       Years 42 Years 43 Years 44 Years 45 Years 46 Years 47 Years 48 Years 49
Winter        0        0        0        0        0        0        0        0
Spring        0        0        0        0        0        0        0        0
Summer        0        0        0        0        0        0        0        0
Fall          0        0        0        0        0        0        0        0
       Years 50
Winter        0
Spring        0
Summer        0
Fall          0
Env. Stoch.:0.04    Dem. Stoc.:TRUE   Proportion of staring adults: 0.8 
Output: 
Scenario 1 population at year 50:  1404 (95% CI: 840 to 1896) 
Scenario 1 simulated lambda over the next 50 years: 1.03 (95% CI: 1.01 to 1.08) 
Scenario 1 Probability of population being less than: 
                   Year 0 Year 10 Year 25 Year 50
Threshold of 0          0    0.00    0.00    0.00
Threshold of 500        0    0.35    0.13    0.01
Threshold of 2000       1    1.00    1.00    1.00
Threshold of 10000      1    1.00    1.00    1.00
Scenario 2-- 
Seasonal take parametes: 
       Years 1 Years 2 Years 3 Years 4 Years 5 Years 6 Years 7 Years 8 Years 9
Winter       0       0       0       0       0       0       0       0       0
Spring       0       0       0       0       0       0       0       0       0
Summer       0       0       0       0       0       0       0       0       0
Fall         0       0       0       0       0       0       0       0       0
       Years 10 Years 11 Years 12 Years 13 Years 14 Years 15 Years 16 Years 17
Winter        0        0        0        0        0        0        0        0
Spring        0        0        0        0        0        0        0        0
Summer        0        0        0        0        0        0        0        0
Fall          0        0        0        0        0        0        0        0
       Years 18 Years 19 Years 20 Years 21 Years 22 Years 23 Years 24 Years 25
Winter        0        0        0        0        0        0        0        0
Spring        0        0        0        0        0        0        0        0
Summer        0        0        0        0        0        0        0        0
Fall          0        0        0        0        0        0        0        0
       Years 26 Years 27 Years 28 Years 29 Years 30 Years 31 Years 32 Years 33
Winter        0        0        0        0        0        0        0        0
Spring        0        0        0        0        0        0        0        0
Summer        0        0        0        0        0        0        0        0
Fall          0        0        0        0        0        0        0        0
       Years 34 Years 35 Years 36 Years 37 Years 38 Years 39 Years 40 Years 41
Winter        0        0        0        0        0        0        0        0
Spring        0        0        0        0        0        0        0        0
Summer        0        0        0        0        0        0        0        0
Fall          0        0        0        0        0        0        0        0
       Years 42 Years 43 Years 44 Years 45 Years 46 Years 47 Years 48 Years 49
Winter        0        0        0        0        0        0        0        0
Spring        0        0        0        0        0        0        0        0
Summer        0        0        0        0        0        0        0        0
Fall          0        0        0        0        0        0        0        0
       Years 50
Winter        0
Spring        0
Summer        0
Fall          0
Env. Stoch.:0.04    Dem. Stoc.:TRUE   Proportion of staring adults: 0.8 
Output: 
Scenario 2 population at year 50:  1572 (95% CI: 278 to 1588) 
Scenario 2 simulated lambda over the next 50 years: 1.03 (95% CI: 1.01 to 1.08) 
Scenario 2 Probability of population being less than: 
                   Year 0 Year 10 Year 25 Year 50
Threshold of 0          0    0.00    0.00    0.00
Threshold of 500        0    0.36    0.13    0.02
Threshold of 2000       1    1.00    1.00    1.00
Threshold of 10000      1    1.00    1.00    1.00
