# Supplementary material for: BatTool: an R package with GUI for assessing the effect of White-nose syndrome and other take events on Myotis spp. of bats
Source: Source Code Biol Med. 2014 May 6;9:9. doi: 10.1186/1751-0473-9-9 (PMC4050442; doi:10.1186/1751-0473-9-9)
Supplement: Additional file 2 — This file contains the readme file for instillation, the csv files that belong in the working directory, and the complied Windows R package as a ZIP file. This file is all Windows users will need to install and run the package. [file 1751-0473-9-9-S2.zip › BatTool_files/ResultsSingleHib/case/Scenario 1 whitenose survival probabilities.csv]

	Years 1	Years 2	Years 3	Years 4	Years 5	Years 6	Years 7	Years 8	Years 9	Years 10	Years 11	Years 12	Years 13	Years 14	Years 15	Years 16	Years 17	Years 18	Years 19	Years 20	Years 21	Years 22	Years 23	Years 24	Years 25	Years 26	Years 27	Years 28	Years 29	Years 30	Years 31	Years 32	Years 33	Years 34	Years 35	Years 36	Years 37	Years 38	Years 39	Years 40	Years 41	Years 42	Years 43	Years 44	Years 45	Years 46	Years 47	Years 48	Years 49
Sample No. 1	1	1	1	0.41013555532787	0.766887921588495	0.825012091938406	0.80353412754368	0.718344395258464	0.869099688474089	0.857783380132168	1	1	1	1	1	1	1	1	1	1	1	1	1	1	1	1	1	1	1	1	1	1	1	1	1	1	1	1	1	1	1	1	1	1	1	1	1	1	1
Sample No. 2	1	1	1	1	1	1	1	0.369330657911487	0.560716519858688	0.673937645480037	0.769848463525996	0.744744421201758	0.837389832632616	0.892230885382742	1	1	1	1	1	1	1	1	1	1	1	1	1	1	1	1	1	1	1	1	1	1	1	1	1	1	1	1	1	1	1	1	1	1	1
Sample No. 3	1	1	1	1	1	1	1	1	1	1	1	1	1	1	1	1	1	1	1	1	1	0.28591317606857	0.639744787141681	0.616150726303458	0.709111738745123	0.761863017650321	0.877526393351145	0.848125983830541	1	1	1	1	1	1	1	1	1	1	1	1	1	1	1	1	1	1	1	1	1
Sample No. 4	1	1	1	1	1	1	1	1	1	1	1	0.429620353758801	0.709075379269198	0.510919069610536	0.643495582002215	0.874157887599431	0.871236356515437	0.821427069399506	1	1	1	1	1	1	1	1	1	1	1	1	1	1	1	1	1	1	1	1	1	1	1	1	1	1	1	1	1	1	1
Sample No. 5	1	1	1	1	1	1	1	0.164395459804218	0.670449746185914	0.451765794884413	0.716490708715282	0.790612244172953	0.878142790207639	0.878245983943343	1	1	1	1	1	1	1	1	1	1	1	1	1	1	1	1	1	1	1	1	1	1	1	1	1	1	1	1	1	1	1	1	1	1	1
Sample No. 6	1	1	0.110125163032208	0.263506355471909	0.481056728232652	0.734516115537845	0.730740945362486	0.87791667225305	0.882153959237039	1	1	1	1	1	1	1	1	1	1	1	1	1	1	1	1	1	1	1	1	1	1	1	1	1	1	1	1	1	1	1	1	1	1	1	1	1	1	1	1
Sample No. 7	1	1	1	1	1	1	1	1	1	1	1	1	1	1	1	1	1	1	1	1	1	1	1	0.0485776338749565	0.753022808181122	0.784214583523571	0.683518573972397	0.76283619529102	0.805170826227404	0.874423259235919	1	1	1	1	1	1	1	1	1	1	1	1	1	1	1	1	1	1	1
Sample No. 8	1	1	1	1	0.320148241072893	0.660853866618127	0.689435809869319	0.66003303560894	0.867599183009006	0.770621849847957	0.860393358785659	1	1	1	1	1	1	1	1	1	1	1	1	1	1	1	1	1	1	1	1	1	1	1	1	1	1	1	1	1	1	1	1	1	1	1	1	1	1
Sample No. 9	1	1	1	1	1	1	1	1	1	1	1	1	1	1	1	1	1	1	1	1	1	1	1	0.180400587604381	0.297643909202889	0.496885261237621	0.63686748045031	0.713183108167723	0.795327749894932	0.866384404394776	1	1	1	1	1	1	1	1	1	1	1	1	1	1	1	1	1	1	1
Sample No. 10	1	1	1	1	1	0.216043935178313	0.356754959523678	0.484945004638284	0.659950197609141	0.700464557977393	0.872975883353502	0.852806846983731	1	1	1	1	1	1	1	1	1	1	1	1	1	1	1	1	1	1	1	1	1	1	1	1	1	1	1	1	1	1	1	1	1	1	1	1	1
Sample No. 11	1	1	1	1	1	1	1	1	1	1	1	1	1	1	1	1	1	0.0606977308704518	0.369648174634203	0.751671887021512	0.850114973103627	0.777981630060822	0.833058190620504	0.846875153090805	1	1	1	1	1	1	1	1	1	1	1	1	1	1	1	1	1	1	1	1	1	1	1	1	1
Sample No. 12	1	1	1	1	1	1	1	1	1	1	1	1	1	0.352550675256643	0.720271778237075	0.733901536203921	0.809950659382157	0.694198913136497	0.813187136705965	0.885872876122594	1	1	1	1	1	1	1	1	1	1	1	1	1	1	1	1	1	1	1	1	1	1	1	1	1	1	1	1	1
Sample No. 13	1	1	1	1	0.577111314947251	0.362502988008782	0.439059088956565	0.617849324578419	0.82135207796935	0.818341975891963	0.842610743232071	1	1	1	1	1	1	1	1	1	1	1	1	1	1	1	1	1	1	1	1	1	1	1	1	1	1	1	1	1	1	1	1	1	1	1	1	1	1
Sample No. 14	1	0.338262666095979	0.251943884734064	0.827900849208236	0.600912168812938	0.697661912431941	0.876515762978233	0.833568751700222	1	1	1	1	1	1	1	1	1	1	1	1	1	1	1	1	1	1	1	1	1	1	1	1	1	1	1	1	1	1	1	1	1	1	1	1	1	1	1	1	1
Sample No. 15	1	1	1	1	0.390766104890499	0.471964164124802	0.706885569747537	0.822150926599279	0.797994406684302	0.8009355938714	0.881926493700594	1	1	1	1	1	1	1	1	1	1	1	1	1	1	1	1	1	1	1	1	1	1	1	1	1	1	1	1	1	1	1	1	1	1	1	1	1	1
Sample No. 16	1	1	1	0.224268753305078	0.310636647986248	0.533771934565157	0.617872574161738	0.791176808117889	0.801144383312203	0.858430459331721	1	1	1	1	1	1	1	1	1	1	1	1	1	1	1	1	1	1	1	1	1	1	1	1	1	1	1	1	1	1	1	1	1	1	1	1	1	1	1
Sample No. 17	1	1	1	1	0.48689343579812	0.550400500549003	0.522655620723963	0.575371383321471	0.843609046963975	0.875593010345474	0.827790229711682	1	1	1	1	1	1	1	1	1	1	1	1	1	1	1	1	1	1	1	1	1	1	1	1	1	1	1	1	1	1	1	1	1	1	1	1	1	1
Sample No. 18	1	1	1	1	1	1	1	1	1	0.124584275502712	0.367123123183846	0.495803745947778	0.623836574382149	0.866235103420913	0.86470598984044	0.894745204392821	1	1	1	1	1	1	1	1	1	1	1	1	1	1	1	1	1	1	1	1	1	1	1	1	1	1	1	1	1	1	1	1	1
Sample No. 19	1	1	1	1	1	1	1	0.084674810837023	0.503285061139613	0.628159028682858	0.57951742187608	0.857293253811076	0.825727701555006	0.822965366952121	1	1	1	1	1	1	1	1	1	1	1	1	1	1	1	1	1	1	1	1	1	1	1	1	1	1	1	1	1	1	1	1	1	1	1
Sample No. 20	1	1	1	1	1	1	1	0.547267725807615	0.467870108056814	0.584441766068339	0.657881022482179	0.707798496787436	0.831575361653231	0.844425790905952	1	1	1	1	1	1	1	1	1	1	1	1	1	1	1	1	1	1	1	1	1	1	1	1	1	1	1	1	1	1	1	1	1	1	1
Sample No. 21	1	1	1	1	1	1	1	1	1	1	0.464101992903743	0.519080787859857	0.666268194951117	0.705236728191376	0.857921590069309	0.783896964271553	0.858235425259918	1	1	1	1	1	1	1	1	1	1	1	1	1	1	1	1	1	1	1	1	1	1	1	1	1	1	1	1	1	1	1	1
Sample No. 22	1	1	0.467693901925813	0.658419980276376	0.818045729044825	0.81771948333364	0.804090695003979	0.760267567494884	0.85598683739081	1	1	1	1	1	1	1	1	1	1	1	1	1	1	1	1	1	1	1	1	1	1	1	1	1	1	1	1	1	1	1	1	1	1	1	1	1	1	1	1
Sample No. 23	1	1	1	1	1	1	1	1	1	1	1	1	1	1	1	1	1	1	1	1	1	1	1	1	1	1	1	1	1	1	1	1	1	1	1	1	1	1	1	1	1	1	1	1	1	1	1	1	0.584572144316044
Sample No. 24	1	1	1	1	1	1	1	1	0.280698994649574	0.285841973554343	0.761236798502505	0.789198507838882	0.798322469443083	0.774593404261395	0.847443486321718	1	1	1	1	1	1	1	1	1	1	1	1	1	1	1	1	1	1	1	1	1	1	1	1	1	1	1	1	1	1	1	1	1	1
Sample No. 25	1	1	1	1	1	1	1	1	1	1	1	1	1	1	1	1	1	1	1	0.236994492572267	0.267368249446154	0.791081909481436	0.72446205502376	0.867865410391241	0.796650522765703	0.84361299611628	1	1	1	1	1	1	1	1	1	1	1	1	1	1	1	1	1	1	1	1	1	1	1
Sample No. 26	1	1	1	1	1	1	1	1	1	1	0.614568857108243	0.307586255846545	0.617592863664031	0.753714644378051	0.88064298003912	0.792934594587423	0.852312992867082	1	1	1	1	1	1	1	1	1	1	1	1	1	1	1	1	1	1	1	1	1	1	1	1	1	1	1	1	1	1	1	1
Sample No. 27	1	1	1	1	0.315472907649819	0.459538572290912	0.692556904740631	0.662667622840963	0.874475916028023	0.896374613689259	0.843448881953955	1	1	1	1	1	1	1	1	1	1	1	1	1	1	1	1	1	1	1	1	1	1	1	1	1	1	1	1	1	1	1	1	1	1	1	1	1	1
Sample No. 28	1	1	1	1	1	0.646343752318062	0.687978074038401	0.645865732450038	0.792896849317476	0.82249644447118	0.777176076290198	0.83812719501555	1	1	1	1	1	1	1	1	1	1	1	1	1	1	1	1	1	1	1	1	1	1	1	1	1	1	1	1	1	1	1	1	1	1	1	1	1
Sample No. 29	1	1	1	0.376266394727863	0.291591113358736	0.74740212244913	0.754793612686917	0.718988386723213	0.802360841818154	0.862265860028565	1	1	1	1	1	1	1	1	1	1	1	1	1	1	1	1	1	1	1	1	1	1	1	1	1	1	1	1	1	1	1	1	1	1	1	1	1	1	1
Sample No. 30	1	1	1	1	1	1	0.164213487987872	0.288901747073978	0.497909757420421	0.753123518060893	0.853013756638393	0.854385217092931	0.829772974252701	1	1	1	1	1	1	1	1	1	1	1	1	1	1	1	1	1	1	1	1	1	1	1	1	1	1	1	1	1	1	1	1	1	1	1	1
Sample No. 31	1	1	1	1	1	1	0.0753697441006079	0.675547628309578	0.785227502528578	0.672381017245352	0.82651746999938	0.892303011710756	0.838543424084783	1	1	1	1	1	1	1	1	1	1	1	1	1	1	1	1	1	1	1	1	1	1	1	1	1	1	1	1	1	1	1	1	1	1	1	1
Sample No. 32	1	1	1	1	1	0.152042849352583	0.498290831726044	0.511372379884124	0.613918944709003	0.833013660307042	0.853769167647697	0.827042046058923	1	1	1	1	1	1	1	1	1	1	1	1	1	1	1	1	1	1	1	1	1	1	1	1	1	1	1	1	1	1	1	1	1	1	1	1	1
Sample No. 33	1	1	1	1	1	1	1	1	1	1	1	1	1	1	1	0.363161729958374	0.326669501718134	0.431582292839885	0.643773289681412	0.770696692257188	0.785315560880117	0.861414763461798	1	1	1	1	1	1	1	1	1	1	1	1	1	1	1	1	1	1	1	1	1	1	1	1	1	1	1
Sample No. 34	1	1	1	1	0.0915456625795923	0.737929352195933	0.514528363589197	0.713419539299794	0.843821906344965	0.851708711329848	0.890921489521861	1	1	1	1	1	1	1	1	1	1	1	1	1	1	1	1	1	1	1	1	1	1	1	1	1	1	1	1	1	1	1	1	1	1	1	1	1	1
Sample No. 35	1	1	1	0.615515034082346	0.499949844609946	0.456612886600196	0.693871520161629	0.795922276726924	0.766323540736921	0.894073609579355	1	1	1	1	1	1	1	1	1	1	1	1	1	1	1	1	1	1	1	1	1	1	1	1	1	1	1	1	1	1	1	1	1	1	1	1	1	1	1
Sample No. 36	1	1	1	1	1	1	1	1	1	1	1	1	1	1	1	1	1	1	1	1	1	1	1	1	1	1	1	1	1	1	0.202987238385249	0.614693460911512	0.496645769029856	0.597087159105577	0.77050028915517	0.786281873434782	0.856684378385544	1	1	1	1	1	1	1	1	1	1	1	1
Sample No. 37	1	1	1	1	1	1	1	1	1	1	1	1	1	1	0.317926481026225	0.426790813105181	0.72216748084873	0.763804039922543	0.747249450273812	0.812356764860451	0.884549784250557	1	1	1	1	1	1	1	1	1	1	1	1	1	1	1	1	1	1	1	1	1	1	1	1	1	1	1	1
Sample No. 38	1	1	1	1	0.419900532816537	0.26810518598184	0.589653360024095	0.783131637079641	0.855944023132324	0.87997694185935	0.822772250324488	1	1	1	1	1	1	1	1	1	1	1	1	1	1	1	1	1	1	1	1	1	1	1	1	1	1	1	1	1	1	1	1	1	1	1	1	1	1
Sample No. 39	1	1	1	1	1	1	1	0.134063686404843	0.349915382191539	0.644594125654548	0.791462483634241	0.885511150420643	0.85459473030176	0.826857800297439	1	1	1	1	1	1	1	1	1	1	1	1	1	1	1	1	1	1	1	1	1	1	1	1	1	1	1	1	1	1	1	1	1	1	1
Sample No. 40	1	1	1	1	1	1	1	1	1	1	1	1	1	1	1	1	1	1	1	1	1	1	0.231069806718733	0.476455417256802	0.747752946168184	0.632943803728558	0.71917387415655	0.831431297557429	0.860597355812788	1	1	1	1	1	1	1	1	1	1	1	1	1	1	1	1	1	1	1	1
Sample No. 41	1	1	1	1	1	1	1	1	1	1	1	1	1	1	1	1	0.451683472411241	0.742112866137177	0.432698682900518	0.614595942087471	0.812338413256221	0.778882922185585	0.820506584271789	1	1	1	1	1	1	1	1	1	1	1	1	1	1	1	1	1	1	1	1	1	1	1	1	1	1
Sample No. 42	1	0.57649287472479	0.36007751907222	0.648226733896881	0.798320189053193	0.751152322916314	0.819066902226768	0.822843159418553	1	1	1	1	1	1	1	1	1	1	1	1	1	1	1	1	1	1	1	1	1	1	1	1	1	1	1	1	1	1	1	1	1	1	1	1	1	1	1	1	1
Sample No. 43	1	1	1	1	1	0.0203811036632396	0.367556492909789	0.599856436830014	0.678079451182857	0.848272315519862	0.855888653467409	0.853457182534039	1	1	1	1	1	1	1	1	1	1	1	1	1	1	1	1	1	1	1	1	1	1	1	1	1	1	1	1	1	1	1	1	1	1	1	1	1
Sample No. 44	1	1	1	1	1	1	1	1	1	1	1	1	1	1	0.375109272946138	0.407577331243083	0.644260785188526	0.794851250066422	0.741803845721297	0.879063570601866	0.867436931375414	1	1	1	1	1	1	1	1	1	1	1	1	1	1	1	1	1	1	1	1	1	1	1	1	1	1	1	1
Sample No. 45	1	1	1	1	1	1	1	1	1	1	1	1	1	1	1	1	1	1	1	1	1	1	1	1	1	1	1	1	0.243890152534004	0.334297730978578	0.79371887633577	0.797681176434271	0.781343845282681	0.848983378410339	0.853287053741515	1	1	1	1	1	1	1	1	1	1	1	1	1	1
Sample No. 46	1	1	1	1	1	1	1	1	1	1	1	1	1	1	1	1	1	1	1	1	1	1	1	1	1	1	1	1	1	1	1	1	1	1	1	1	0.280331283379346	0.470623726975173	0.791134940572083	0.72512356502004	0.809622497493401	0.807261389261112	0.873983239326626	1	1	1	1	1	1
Sample No. 47	1	1	1	1	1	1	1	1	1	1	0.448884724027012	0.482147325389087	0.815282932687551	0.570774569646455	0.818251016875729	0.823038120768033	0.86695489006117	1	1	1	1	1	1	1	1	1	1	1	1	1	1	1	1	1	1	1	1	1	1	1	1	1	1	1	1	1	1	1	1
Sample No. 48	1	1	1	1	1	0.591047035539523	0.403753073569387	0.451024696622044	0.716438753628172	0.889075164599344	0.887149282819591	0.868908038251102	1	1	1	1	1	1	1	1	1	1	1	1	1	1	1	1	1	1	1	1	1	1	1	1	1	1	1	1	1	1	1	1	1	1	1	1	1
Sample No. 49	1	1	1	1	1	0.11457644186914	0.532716692602262	0.514102538414299	0.827986658345908	0.832316716923378	0.837689401307143	0.823074844982475	1	1	1	1	1	1	1	1	1	1	1	1	1	1	1	1	1	1	1	1	1	1	1	1	1	1	1	1	1	1	1	1	1	1	1	1	1
Sample No. 50	1	1	1	1	1	1	1	1	1	1	0.330761602914426	0.673958109021187	0.637529137283564	0.746163936825469	0.870438481755555	0.80518377089873	0.823306593280286	1	1	1	1	1	1	1	1	1	1	1	1	1	1	1	1	1	1	1	1	1	1	1	1	1	1	1	1	1	1	1	1
Sample No. 51	1	1	1	1	1	1	0.444790272852406	0.767245751749724	0.625802318770438	0.861333560203202	0.750907840663567	0.860041062920354	0.890168116409332	1	1	1	1	1	1	1	1	1	1	1	1	1	1	1	1	1	1	1	1	1	1	1	1	1	1	1	1	1	1	1	1	1	1	1	1
Sample No. 52	1	1	1	1	1	1	1	1	0.385671110593248	0.29361774652265	0.57453233582899	0.833228334090672	0.755344314025715	0.779145790273324	0.845065440218896	1	1	1	1	1	1	1	1	1	1	1	1	1	1	1	1	1	1	1	1	1	1	1	1	1	1	1	1	1	1	1	1	1	1
Sample No. 53	1	1	1	1	1	1	1	1	1	1	1	1	1	0.100990569363348	0.630150117445737	0.49577618336305	0.684511251216754	0.853559735999443	0.861947059533559	0.825425741169602	1	1	1	1	1	1	1	1	1	1	1	1	1	1	1	1	1	1	1	1	1	1	1	1	1	1	1	1	1
Sample No. 54	1	1	1	1	0.0399349186848849	0.517756611760706	0.630263421609998	0.830304086445831	0.881445429208688	0.895379050592892	0.836036447826773	1	1	1	1	1	1	1	1	1	1	1	1	1	1	1	1	1	1	1	1	1	1	1	1	1	1	1	1	1	1	1	1	1	1	1	1	1	1
Sample No. 55	1	1	1	1	1	1	1	0.183513153109234	0.304577144272625	0.752810692247003	0.745580633687787	0.881587144401856	0.888821699535474	0.820843185652047	1	1	1	1	1	1	1	1	1	1	1	1	1	1	1	1	1	1	1	1	1	1	1	1	1	1	1	1	1	1	1	1	1	1	1
Sample No. 56	1	1	1	1	1	1	1	1	1	1	1	1	1	1	1	0.606272536122706	0.585366449160501	0.670175483189523	0.6181349413516	0.867036888180301	0.771739608645439	0.82028648994863	1	1	1	1	1	1	1	1	1	1	1	1	1	1	1	1	1	1	1	1	1	1	1	1	1	1	1
Sample No. 57	1	1	1	1	1	1	1	1	1	1	1	1	1	1	1	1	1	1	0.22924844105728	0.694274035962299	0.478235249333084	0.754663433139212	0.737647178173065	0.833356112008914	0.852264071218669	1	1	1	1	1	1	1	1	1	1	1	1	1	1	1	1	1	1	1	1	1	1	1	1
Sample No. 58	1	1	1	1	1	1	1	1	1	1	0.606607108183671	0.657038635825738	0.577817238327116	0.794783521424979	0.859461856731214	0.888101319046691	0.8347936251387	1	1	1	1	1	1	1	1	1	1	1	1	1	1	1	1	1	1	1	1	1	1	1	1	1	1	1	1	1	1	1	1
Sample No. 59	1	1	1	0.377438097549602	0.490394918350503	0.595635364688933	0.695148599362001	0.72534412862733	0.782330208853818	0.846953380331397	1	1	1	1	1	1	1	1	1	1	1	1	1	1	1	1	1	1	1	1	1	1	1	1	1	1	1	1	1	1	1	1	1	1	1	1	1	1	1
Sample No. 60	1	1	1	1	1	1	1	0.37014255825663	0.395061878245324	0.814055372141302	0.606453650216572	0.700350083806552	0.813341961554252	0.853590203262865	1	1	1	1	1	1	1	1	1	1	1	1	1	1	1	1	1	1	1	1	1	1	1	1	1	1	1	1	1	1	1	1	1	1	1
Sample No. 61	1	1	1	1	1	1	1	1	1	1	1	1	1	1	1	1	1	1	1	1	1	1	1	1	1	1	1	1	1	1	1	0.248164701345377	0.379735393049195	0.583925719484687	0.588261311785318	0.87075374098029	0.825439423583448	0.845122381746769	1	1	1	1	1	1	1	1	1	1	1
Sample No. 62	1	0.689015541123226	0.285691845081747	0.596746381204575	0.717813863307238	0.706055062240921	0.778263676771894	0.820337056070566	1	1	1	1	1	1	1	1	1	1	1	1	1	1	1	1	1	1	1	1	1	1	1	1	1	1	1	1	1	1	1	1	1	1	1	1	1	1	1	1	1
Sample No. 63	1	1	1	1	1	1	1	1	1	1	0.491751621898729	0.609773152209818	0.718717354647815	0.686260343394242	0.787369221760891	0.821448593125679	0.874640344977379	1	1	1	1	1	1	1	1	1	1	1	1	1	1	1	1	1	1	1	1	1	1	1	1	1	1	1	1	1	1	1	1
Sample No. 64	1	1	1	1	1	1	1	1	1	1	1	1	1	1	1	1	1	1	0.0327904703002423	0.29997785538435	0.51594528241083	0.768438118281774	0.873645850219764	0.831172746294178	0.851214747894555	1	1	1	1	1	1	1	1	1	1	1	1	1	1	1	1	1	1	1	1	1	1	1	1
Sample No. 65	1	1	1	1	1	1	1	0.130005237278529	0.250924322959036	0.72881873074919	0.810922749694437	0.865540480324999	0.776115368464962	0.877543117962778	1	1	1	1	1	1	1	1	1	1	1	1	1	1	1	1	1	1	1	1	1	1	1	1	1	1	1	1	1	1	1	1	1	1	1
Sample No. 66	1	1	1	1	1	1	1	1	1	1	1	1	1	1	0.278373871173244	0.438446672558785	0.494385613892227	0.623509051236324	0.885406695776619	0.768729098443873	0.892258612662554	1	1	1	1	1	1	1	1	1	1	1	1	1	1	1	1	1	1	1	1	1	1	1	1	1	1	1	1
Sample No. 67	1	1	1	1	1	1	1	1	1	1	1	1	1	1	1	1	1	1	1	1	1	1	1	1	0.377211290814448	0.656026279404759	0.55209344310686	0.769505023565143	0.894808062040247	0.896059888326563	0.871329751629382	1	1	1	1	1	1	1	1	1	1	1	1	1	1	1	1	1	1
Sample No. 68	1	1	1	0.531708601017017	0.253314279802144	0.808244337346405	0.772673732419498	0.810836719009094	0.781566100083292	0.821857096236199	1	1	1	1	1	1	1	1	1	1	1	1	1	1	1	1	1	1	1	1	1	1	1	1	1	1	1	1	1	1	1	1	1	1	1	1	1	1	1
Sample No. 69	1	1	1	1	1	1	1	1	1	1	1	1	1	1	0.0167574126296677	0.678388362480328	0.53777435535565	0.572949121920392	0.882679416965693	0.84859159972053	0.867726887669414	1	1	1	1	1	1	1	1	1	1	1	1	1	1	1	1	1	1	1	1	1	1	1	1	1	1	1	1
Sample No. 70	1	1	1	0.483975732917897	0.261773944422603	0.815973812732846	0.690604949514382	0.870676081618294	0.872672075270675	0.868272334653884	1	1	1	1	1	1	1	1	1	1	1	1	1	1	1	1	1	1	1	1	1	1	1	1	1	1	1	1	1	1	1	1	1	1	1	1	1	1	1
Sample No. 71	1	1	1	1	1	0.654752400375437	0.51430806947872	0.467104554660618	0.769669297132641	0.831073950869031	0.856976209324785	0.859640263225883	1	1	1	1	1	1	1	1	1	1	1	1	1	1	1	1	1	1	1	1	1	1	1	1	1	1	1	1	1	1	1	1	1	1	1	1	1
Sample No. 72	1	1	1	0.306062847978901	0.641303153531626	0.616009079497308	0.84917265126016	0.812450779816136	0.865939279571176	0.88509598845616	1	1	1	1	1	1	1	1	1	1	1	1	1	1	1	1	1	1	1	1	1	1	1	1	1	1	1	1	1	1	1	1	1	1	1	1	1	1	1
Sample No. 73	1	1	1	1	1	0.117452345050406	0.395741158146411	0.69180285513401	0.670999434571713	0.878279141946696	0.793640467901714	0.840087481848895	1	1	1	1	1	1	1	1	1	1	1	1	1	1	1	1	1	1	1	1	1	1	1	1	1	1	1	1	1	1	1	1	1	1	1	1	1
Sample No. 74	1	1	1	1	1	1	1	1	1	1	0.608597329456825	0.651368763633072	0.571664705704898	0.858065238017589	0.735756898783147	0.867743386602961	0.829086755570024	1	1	1	1	1	1	1	1	1	1	1	1	1	1	1	1	1	1	1	1	1	1	1	1	1	1	1	1	1	1	1	1
Sample No. 75	1	0.197302200754639	0.312625730568543	0.527081434726715	0.832518807104789	0.88086824095808	0.842662526997738	0.843119205739349	1	1	1	1	1	1	1	1	1	1	1	1	1	1	1	1	1	1	1	1	1	1	1	1	1	1	1	1	1	1	1	1	1	1	1	1	1	1	1	1	1
Sample No. 76	1	1	1	1	1	1	1	1	1	1	1	1	1	1	1	1	1	1	1	1	1	1	0.543583885272965	0.302793713631108	0.706117149274796	0.594950040271506	0.891147601790726	0.881950160921551	0.845154112670571	1	1	1	1	1	1	1	1	1	1	1	1	1	1	1	1	1	1	1	1
Sample No. 77	1	1	1	1	1	1	1	1	0.561524343343917	0.571703630853444	0.79024115504697	0.602596008153632	0.793420877042227	0.796080867163837	0.866513610351831	1	1	1	1	1	1	1	1	1	1	1	1	1	1	1	1	1	1	1	1	1	1	1	1	1	1	1	1	1	1	1	1	1	1
Sample No. 78	1	1	1	1	1	1	1	1	1	0.574217451547738	0.525555403167382	0.605121797341853	0.63885736528784	0.84165547598619	0.833835351923481	0.821958272904158	1	1	1	1	1	1	1	1	1	1	1	1	1	1	1	1	1	1	1	1	1	1	1	1	1	1	1	1	1	1	1	1	1
Sample No. 79	1	1	1	1	1	1	1	1	1	1	1	1	1	1	1	1	1	1	0.430098747815937	0.599110585674643	0.495690734889358	0.69813245463185	0.831977568333969	0.797989664091729	0.897320512458682	1	1	1	1	1	1	1	1	1	1	1	1	1	1	1	1	1	1	1	1	1	1	1	1
Sample No. 80	1	1	1	1	1	1	1	1	0.602267688435968	0.654831906827167	0.787999002654105	0.744997506081127	0.721929054711945	0.863476522578858	0.86351364299655	1	1	1	1	1	1	1	1	1	1	1	1	1	1	1	1	1	1	1	1	1	1	1	1	1	1	1	1	1	1	1	1	1	1
Sample No. 81	1	1	1	1	1	1	1	1	1	1	1	1	1	1	1	1	1	1	1	1	1	1	1	1	1	0.207236455890816	0.719267855323851	0.624144772738218	0.779657165268436	0.723913099840283	0.769689088361338	0.872839910686016	1	1	1	1	1	1	1	1	1	1	1	1	1	1	1	1	1
Sample No. 82	1	1	1	1	1	0.237500117658637	0.580561820212752	0.650670373179018	0.849304133355617	0.729479436804541	0.872891128598712	0.824979173541069	1	1	1	1	1	1	1	1	1	1	1	1	1	1	1	1	1	1	1	1	1	1	1	1	1	1	1	1	1	1	1	1	1	1	1	1	1
Sample No. 83	1	1	1	1	1	1	1	1	1	1	1	1	1	1	1	1	1	1	1	1	1	1	1	1	1	1	1	1	1	1	1	1	1	1	1	1	1	0.0625971566094086	0.678459507618099	0.590894374456257	0.778709830767475	0.78328675609082	0.828278951901011	0.824507353883237	1	1	1	1	1
Sample No. 84	1	0.493383283026051	0.697965226983652	0.437196001987904	0.716073782932945	0.724194795158692	0.770108854030259	0.868900643046945	1	1	1	1	1	1	1	1	1	1	1	1	1	1	1	1	1	1	1	1	1	1	1	1	1	1	1	1	1	1	1	1	1	1	1	1	1	1	1	1	1
Sample No. 85	1	1	1	1	1	1	0.618627329529263	0.540983328362927	0.606515536755323	0.571666768756695	0.814242498250678	0.848208136116155	0.887840648442507	1	1	1	1	1	1	1	1	1	1	1	1	1	1	1	1	1	1	1	1	1	1	1	1	1	1	1	1	1	1	1	1	1	1	1	1
Sample No. 86	1	0.0625332948961295	0.570326658431441	0.702706998791546	0.588528555287048	0.896875233482569	0.760610463060439	0.872052745819092	1	1	1	1	1	1	1	1	1	1	1	1	1	1	1	1	1	1	1	1	1	1	1	1	1	1	1	1	1	1	1	1	1	1	1	1	1	1	1	1	1
Sample No. 87	1	1	1	1	1	1	1	1	1	1	1	1	1	1	0.282800834032241	0.657022143648937	0.460222462490201	0.804140224149451	0.820256537189707	0.797381893876009	0.8796524945274	1	1	1	1	1	1	1	1	1	1	1	1	1	1	1	1	1	1	1	1	1	1	1	1	1	1	1	1
Sample No. 88	1	1	1	1	1	1	1	1	1	1	1	1	1	1	1	1	0.304521589267533	0.45703658407554	0.791615479364991	0.778159656194039	0.765079837939702	0.806940894355066	0.873263084292412	1	1	1	1	1	1	1	1	1	1	1	1	1	1	1	1	1	1	1	1	1	1	1	1	1	1
Sample No. 89	1	1	1	1	1	0.0507746957498603	0.336478497069329	0.480949132721871	0.571423422549851	0.807424401799217	0.836437050537206	0.839532544389367	1	1	1	1	1	1	1	1	1	1	1	1	1	1	1	1	1	1	1	1	1	1	1	1	1	1	1	1	1	1	1	1	1	1	1	1	1
Sample No. 90	1	0.0345476449094713	0.534124625781551	0.490310130286962	0.579137072274461	0.877845674259588	0.803845972344279	0.873401075676084	1	1	1	1	1	1	1	1	1	1	1	1	1	1	1	1	1	1	1	1	1	1	1	1	1	1	1	1	1	1	1	1	1	1	1	1	1	1	1	1	1
Sample No. 91	1	1	1	1	1	1	1	1	1	1	1	1	1	1	0.624596092500724	0.752676727566868	0.633169268649071	0.778170427777804	0.713269710508175	0.781434407876805	0.864763402827084	1	1	1	1	1	1	1	1	1	1	1	1	1	1	1	1	1	1	1	1	1	1	1	1	1	1	1	1
Sample No. 92	1	1	1	1	1	1	1	1	1	1	1	1	1	1	1	1	1	1	0.690791036777664	0.690673287976533	0.807816527057439	0.623230731538497	0.853102355077863	0.847125583300367	0.845801932811737	1	1	1	1	1	1	1	1	1	1	1	1	1	1	1	1	1	1	1	1	1	1	1	1
Sample No. 93	1	1	1	1	1	1	1	1	1	1	1	1	0.564611090442631	0.564622239815071	0.594048379752785	0.57306435492821	0.859540076623671	0.865077961720526	0.836658443193883	1	1	1	1	1	1	1	1	1	1	1	1	1	1	1	1	1	1	1	1	1	1	1	1	1	1	1	1	1	1
Sample No. 94	1	1	1	1	1	1	1	1	1	1	1	1	1	1	1	1	1	1	1	1	1	1	1	1	1	1	1	1	1	1	1	1	1	1	1	1	1	1	1	1	1	1	1	1	1	1	1	1	1
Sample No. 95	1	1	1	1	1	1	1	1	0.509150054254569	0.67881442357786	0.668028779439628	0.678684487268329	0.735513268313371	0.861520104263909	0.82279366934672	1	1	1	1	1	1	1	1	1	1	1	1	1	1	1	1	1	1	1	1	1	1	1	1	1	1	1	1	1	1	1	1	1	1
Sample No. 96	1	1	1	1	0.235966699463315	0.607570049073547	0.709142370354384	0.688616305617616	0.869983803294599	0.854723636861891	0.824608455467969	1	1	1	1	1	1	1	1	1	1	1	1	1	1	1	1	1	1	1	1	1	1	1	1	1	1	1	1	1	1	1	1	1	1	1	1	1	1
Sample No. 97	1	1	1	1	1	1	1	1	1	1	1	0.518838163390756	0.314980296753347	0.437952019572258	0.865861659874208	0.687434312333353	0.773021328672767	0.86401743600145	1	1	1	1	1	1	1	1	1	1	1	1	1	1	1	1	1	1	1	1	1	1	1	1	1	1	1	1	1	1	1
Sample No. 98	1	1	1	1	1	1	1	1	1	1	1	1	1	1	1	1	1	1	1	1	1	1	1	0.275433824011125	0.719868679763749	0.687353786565363	0.848861765703186	0.684653974650428	0.823900457317941	0.834670210666954	1	1	1	1	1	1	1	1	1	1	1	1	1	1	1	1	1	1	1
Sample No. 99	1	1	1	1	1	1	1	1	1	1	1	1	1	1	0.142390479918104	0.289424645742401	0.476430387627333	0.849155917768367	0.763227516189218	0.770942549263127	0.898644579667598	1	1	1	1	1	1	1	1	1	1	1	1	1	1	1	1	1	1	1	1	1	1	1	1	1	1	1	1
Sample No. 100	1	0.386549030705355	0.406864820243791	0.552442375216633	0.745095739541575	0.894342176043428	0.790412898971699	0.85849678369239	1	1	1	1	1	1	1	1	1	1	1	1	1	1	1	1	1	1	1	1	1	1	1	1	1	1	1	1	1	1	1	1	1	1	1	1	1	1	1	1	1
Sample No. 101	1	1	1	1	1	1	1	0.517447997194249	0.625655125128105	0.636626875884831	0.802016876013949	0.836776516814716	0.899007989801466	0.82503062363714	1	1	1	1	1	1	1	1	1	1	1	1	1	1	1	1	1	1	1	1	1	1	1	1	1	1	1	1	1	1	1	1	1	1	1
Sample No. 102	1	1	1	0.559077917586546	0.572726759770885	0.538707033377141	0.58983739847783	0.759366131252609	0.874452378796414	0.894712627306581	1	1	1	1	1	1	1	1	1	1	1	1	1	1	1	1	1	1	1	1	1	1	1	1	1	1	1	1	1	1	1	1	1	1	1	1	1	1	1
Sample No. 103	1	1	1	1	1	1	1	1	1	0.436211302741431	0.582672732882202	0.495625572856516	0.827625742745586	0.723000464765355	0.862684701778926	0.829894298836589	1	1	1	1	1	1	1	1	1	1	1	1	1	1	1	1	1	1	1	1	1	1	1	1	1	1	1	1	1	1	1	1	1
Sample No. 104	1	1	1	1	1	1	1	1	1	1	1	0.381773607963696	0.347667669132352	0.541273847613484	0.636924868547358	0.882234728015028	0.870583743648604	0.842579837720841	1	1	1	1	1	1	1	1	1	1	1	1	1	1	1	1	1	1	1	1	1	1	1	1	1	1	1	1	1	1	1
Sample No. 105	1	1	0.322776903884951	0.431044314978644	0.567414787057787	0.616214077994227	0.776808927496895	0.850907050655223	0.840146012343466	1	1	1	1	1	1	1	1	1	1	1	1	1	1	1	1	1	1	1	1	1	1	1	1	1	1	1	1	1	1	1	1	1	1	1	1	1	1	1	1
Sample No. 106	1	1	1	0.14223144182004	0.611203686976805	0.791152894888073	0.620377247622237	0.764135939781554	0.864286242164671	0.871577754952014	1	1	1	1	1	1	1	1	1	1	1	1	1	1	1	1	1	1	1	1	1	1	1	1	1	1	1	1	1	1	1	1	1	1	1	1	1	1	1
Sample No. 107	1	1	1	1	1	1	1	1	1	1	1	1	1	1	1	1	0.377137809512205	0.519772574370727	0.565005996096879	0.788390307063237	0.762849693456665	0.867560490905307	0.871631513144821	1	1	1	1	1	1	1	1	1	1	1	1	1	1	1	1	1	1	1	1	1	1	1	1	1	1
Sample No. 108	1	1	1	1	1	1	1	1	0.14834707919741	0.384750935845077	0.563171374071389	0.716825068700127	0.763099794997834	0.819449880179018	0.825071784742176	1	1	1	1	1	1	1	1	1	1	1	1	1	1	1	1	1	1	1	1	1	1	1	1	1	1	1	1	1	1	1	1	1	1
Sample No. 109	1	1	1	1	1	1	0.371101905736141	0.680446841316298	0.546033572144806	0.793311576875858	0.737391212806106	0.879824054827914	0.826113416068256	1	1	1	1	1	1	1	1	1	1	1	1	1	1	1	1	1	1	1	1	1	1	1	1	1	1	1	1	1	1	1	1	1	1	1	1
Sample No. 110	1	1	1	1	1	1	1	1	1	1	1	1	1	1	1	1	1	1	1	1	1	1	1	1	1	1	1	1	1	1	1	1	0.635473531482276	0.559756197491661	0.538552586846054	0.812610589158721	0.860915385875851	0.863549869414419	0.839571526031941	1	1	1	1	1	1	1	1	1	1
Sample No. 111	1	1	1	1	1	1	1	1	1	1	1	1	1	1	1	1	1	1	0.089196688698139	0.615504255443811	0.473785881437361	0.805236353776418	0.809734910102561	0.795504377847537	0.839113208055496	1	1	1	1	1	1	1	1	1	1	1	1	1	1	1	1	1	1	1	1	1	1	1	1
Sample No. 112	1	1	1	1	1	1	1	1	1	1	1	1	1	1	1	0.472615161575377	0.619090514751151	0.579068193603307	0.868706023651175	0.827471377593465	0.855662916074507	0.888936620038003	1	1	1	1	1	1	1	1	1	1	1	1	1	1	1	1	1	1	1	1	1	1	1	1	1	1	1
Sample No. 113	1	0.624460850828327	0.589935095347464	0.468975431956351	0.800821064882912	0.684294797661714	0.798942327960394	0.832522756811231	1	1	1	1	1	1	1	1	1	1	1	1	1	1	1	1	1	1	1	1	1	1	1	1	1	1	1	1	1	1	1	1	1	1	1	1	1	1	1	1	1
Sample No. 114	1	1	1	1	1	1	1	1	1	1	1	1	1	1	1	1	1	1	1	1	1	1	1	1	1	1	1	1	1	1	1	1	1	1	1	1	1	1	1	1	1	1	1	1	1	1	1	1	1
Sample No. 115	1	1	1	1	1	1	1	1	1	1	0.185490987061057	0.337619634922594	0.535142094753683	0.775927175888792	0.808551258984953	0.787362316423096	0.842068059667945	1	1	1	1	1	1	1	1	1	1	1	1	1	1	1	1	1	1	1	1	1	1	1	1	1	1	1	1	1	1	1	1
Sample No. 116	1	1	1	1	1	1	1	1	1	1	1	1	1	0.662753278301097	0.598610711256042	0.617797681149095	0.716220515761524	0.888093231557868	0.798542214203626	0.880083152931184	1	1	1	1	1	1	1	1	1	1	1	1	1	1	1	1	1	1	1	1	1	1	1	1	1	1	1	1	1
Sample No. 117	1	0.328135739322752	0.635675433017314	0.771513676289469	0.694323751428164	0.856739233094268	0.897785539184697	0.899934020135552	1	1	1	1	1	1	1	1	1	1	1	1	1	1	1	1	1	1	1	1	1	1	1	1	1	1	1	1	1	1	1	1	1	1	1	1	1	1	1	1	1
Sample No. 118	1	1	1	1	1	0.285354959086981	0.405619409065694	0.478894613049924	0.780715857893229	0.752897303570062	0.83036729418207	0.883279796466231	1	1	1	1	1	1	1	1	1	1	1	1	1	1	1	1	1	1	1	1	1	1	1	1	1	1	1	1	1	1	1	1	1	1	1	1	1
Sample No. 119	1	1	1	1	1	1	1	1	1	1	1	1	1	1	1	1	1	1	1	1	1	1	1	1	1	1	0.69098337859381	0.28925257419236	0.63052763549611	0.771070053619333	0.805213345265947	0.865462988154031	0.892810245454311	1	1	1	1	1	1	1	1	1	1	1	1	1	1	1	1
Sample No. 120	1	1	1	1	1	1	1	1	1	1	0.479069857252762	0.697373887682334	0.769580784086138	0.625660044704564	0.83843350186944	0.843696959442459	0.88283631592989	1	1	1	1	1	1	1	1	1	1	1	1	1	1	1	1	1	1	1	1	1	1	1	1	1	1	1	1	1	1	1	1
Sample No. 121	1	1	1	1	1	1	0.353927136936691	0.317729464219883	0.685048271548003	0.601886525312439	0.730381723144092	0.848680876102298	0.856675160061568	1	1	1	1	1	1	1	1	1	1	1	1	1	1	1	1	1	1	1	1	1	1	1	1	1	1	1	1	1	1	1	1	1	1	1	1
Sample No. 122	1	1	0.0228508053300902	0.697431023344398	0.434161299578845	0.82729982459452	0.755441091712564	0.78211966263596	0.836948045492172	1	1	1	1	1	1	1	1	1	1	1	1	1	1	1	1	1	1	1	1	1	1	1	1	1	1	1	1	1	1	1	1	1	1	1	1	1	1	1	1
Sample No. 123	1	1	1	1	1	1	1	1	1	1	0.458228628018405	0.526887036329135	0.743033159542829	0.715088681252673	0.75247130190488	0.864107994176447	0.885218738205731	1	1	1	1	1	1	1	1	1	1	1	1	1	1	1	1	1	1	1	1	1	1	1	1	1	1	1	1	1	1	1	1
Sample No. 124	1	1	1	1	1	1	1	1	1	1	1	0.582217081198469	0.683958595981822	0.53642248801887	0.766331570623442	0.68926336850971	0.828074056413025	0.870600011292845	1	1	1	1	1	1	1	1	1	1	1	1	1	1	1	1	1	1	1	1	1	1	1	1	1	1	1	1	1	1	1
Sample No. 125	1	1	1	1	1	1	1	1	1	1	1	1	1	1	1	1	1	1	1	1	1	1	1	1	1	1	1	1	1	1	1	1	1	1	1	1	0.443495422166306	0.664606407573447	0.479596865847707	0.864096661987714	0.711591169284657	0.777486800490878	0.831190351117402	1	1	1	1	1	1
Sample No. 126	1	1	1	1	1	1	1	1	1	1	1	1	1	1	1	1	1	1	1	1	1	1	1	1	1	1	1	1	1	0.428051542069297	0.488784126481041	0.809146315343678	0.579356564073823	0.698652428970672	0.885120870415121	0.822047048509121	1	1	1	1	1	1	1	1	1	1	1	1	1
Sample No. 127	1	1	1	1	1	1	1	1	1	1	1	1	1	1	1	1	1	1	1	1	1	1	1	1	1	1	1	1	1	0.603997776603792	0.267152609555051	0.768105994090438	0.748561693592928	0.883582949093543	0.773762736930512	0.826325047221035	1	1	1	1	1	1	1	1	1	1	1	1	1
Sample No. 128	1	0.695557960646693	0.487217962574214	0.768520186394453	0.728557152212597	0.836438884674572	0.786706944867037	0.866996694859117	1	1	1	1	1	1	1	1	1	1	1	1	1	1	1	1	1	1	1	1	1	1	1	1	1	1	1	1	1	1	1	1	1	1	1	1	1	1	1	1	1
Sample No. 129	1	1	1	1	1	0.56904869625112	0.686501994915307	0.588882739860564	0.628745064586401	0.802516100192443	0.822278974358924	0.887347275819629	1	1	1	1	1	1	1	1	1	1	1	1	1	1	1	1	1	1	1	1	1	1	1	1	1	1	1	1	1	1	1	1	1	1	1	1	1
Sample No. 130	1	1	1	1	1	1	1	1	1	1	1	1	0.0344492636551149	0.341658621663228	0.476002859435976	0.611120460745878	0.862323619262315	0.827632479653694	0.876360655874014	1	1	1	1	1	1	1	1	1	1	1	1	1	1	1	1	1	1	1	1	1	1	1	1	1	1	1	1	1	1
Sample No. 131	1	1	1	1	1	1	1	1	1	1	1	0.137391762319021	0.722213020818308	0.509689132794738	0.62024084856268	0.715612604389898	0.809757309588604	0.8203016840294	1	1	1	1	1	1	1	1	1	1	1	1	1	1	1	1	1	1	1	1	1	1	1	1	1	1	1	1	1	1	1
Sample No. 132	1	1	1	1	0.158898020063061	0.669913884103298	0.510522309988737	0.686928230132908	0.77993535076268	0.762544674337842	0.895971464533359	1	1	1	1	1	1	1	1	1	1	1	1	1	1	1	1	1	1	1	1	1	1	1	1	1	1	1	1	1	1	1	1	1	1	1	1	1	1
Sample No. 133	1	1	1	1	1	1	0.200556999717373	0.516671392917633	0.659903776850551	0.869598064552993	0.850842051822692	0.889055750188418	0.867303738631308	1	1	1	1	1	1	1	1	1	1	1	1	1	1	1	1	1	1	1	1	1	1	1	1	1	1	1	1	1	1	1	1	1	1	1	1
Sample No. 134	1	1	1	1	1	1	1	1	0.0194308732496575	0.370941619528458	0.693493410032243	0.64783796901349	0.865006752470508	0.798896083179861	0.827882939130068	1	1	1	1	1	1	1	1	1	1	1	1	1	1	1	1	1	1	1	1	1	1	1	1	1	1	1	1	1	1	1	1	1	1
Sample No. 135	1	1	1	1	1	1	1	1	1	1	0.0538033198262565	0.512367516644299	0.685309131275862	0.833788154348731	0.68635195444338	0.789056249461137	0.870548510663211	1	1	1	1	1	1	1	1	1	1	1	1	1	1	1	1	1	1	1	1	1	1	1	1	1	1	1	1	1	1	1	1
Sample No. 136	1	1	1	1	1	1	0.210408785168547	0.640781039167196	0.489138287510723	0.656528099910356	0.879114450197667	0.868537274464034	0.895723580978811	1	1	1	1	1	1	1	1	1	1	1	1	1	1	1	1	1	1	1	1	1	1	1	1	1	1	1	1	1	1	1	1	1	1	1	1
Sample No. 137	1	0.171475882127415	0.29296737993136	0.573400485347956	0.735137432422489	0.878534520710819	0.807038001636974	0.879592847749591	1	1	1	1	1	1	1	1	1	1	1	1	1	1	1	1	1	1	1	1	1	1	1	1	1	1	1	1	1	1	1	1	1	1	1	1	1	1	1	1	1
Sample No. 138	1	1	1	1	1	1	1	1	1	1	1	1	1	1	1	1	1	1	1	1	1	1	1	0.452656999619212	0.606437271479517	0.616017670109868	0.616674778615124	0.835815537665039	0.83567780314479	0.870591496955603	1	1	1	1	1	1	1	1	1	1	1	1	1	1	1	1	1	1	1
Sample No. 139	1	1	1	1	1	1	1	1	1	1	1	1	1	1	0.458331247463357	0.690178681882098	0.728834823071957	0.769845984438434	0.869034717041068	0.888738057552837	0.875288796219975	1	1	1	1	1	1	1	1	1	1	1	1	1	1	1	1	1	1	1	1	1	1	1	1	1	1	1	1
Sample No. 140	1	0.259073555245996	0.631195767316967	0.601383034437895	0.796251779962331	0.831337991910987	0.894943095389754	0.85560053313151	1	1	1	1	1	1	1	1	1	1	1	1	1	1	1	1	1	1	1	1	1	1	1	1	1	1	1	1	1	1	1	1	1	1	1	1	1	1	1	1	1
Sample No. 141	1	1	1	1	1	1	1	1	1	0.500438028478529	0.255615678699687	0.539845665842295	0.576134327617474	0.872443889225833	0.792284563346766	0.87015155332163	1	1	1	1	1	1	1	1	1	1	1	1	1	1	1	1	1	1	1	1	1	1	1	1	1	1	1	1	1	1	1	1	1
Sample No. 142	1	1	1	1	1	1	1	1	1	1	1	1	1	1	1	1	1	1	1	0.231065652389079	0.323473355555907	0.505093574263155	0.741260490990244	0.701832552826963	0.885146451070905	0.887675769627094	1	1	1	1	1	1	1	1	1	1	1	1	1	1	1	1	1	1	1	1	1	1	1
Sample No. 143	1	1	1	0.327447846014984	0.417681191721931	0.678718254733831	0.719417204107158	0.889883347437717	0.83720617255196	0.829784645810723	1	1	1	1	1	1	1	1	1	1	1	1	1	1	1	1	1	1	1	1	1	1	1	1	1	1	1	1	1	1	1	1	1	1	1	1	1	1	1
Sample No. 144	1	1	0.569816420194693	0.444251555819064	0.805227239634842	0.687055064602755	0.752590738893487	0.886793551975861	0.858107604496181	1	1	1	1	1	1	1	1	1	1	1	1	1	1	1	1	1	1	1	1	1	1	1	1	1	1	1	1	1	1	1	1	1	1	1	1	1	1	1	1
Sample No. 145	1	1	1	1	0.146778863531072	0.535111728897318	0.59842780476436	0.604846027730964	0.838863481800072	0.79086977167055	0.856989521738142	1	1	1	1	1	1	1	1	1	1	1	1	1	1	1	1	1	1	1	1	1	1	1	1	1	1	1	1	1	1	1	1	1	1	1	1	1	1
Sample No. 146	1	0.200791331445798	0.410230109710246	0.800107517950237	0.868498387495056	0.760573317068629	0.825120015502907	0.880646683126688	1	1	1	1	1	1	1	1	1	1	1	1	1	1	1	1	1	1	1	1	1	1	1	1	1	1	1	1	1	1	1	1	1	1	1	1	1	1	1	1	1
Sample No. 147	1	1	1	1	1	1	1	1	1	1	1	1	1	1	1	1	0.516541596171446	0.41862842512317	0.713863289654255	0.806544967163354	0.698679841589183	0.862963492111303	0.830545090083033	1	1	1	1	1	1	1	1	1	1	1	1	1	1	1	1	1	1	1	1	1	1	1	1	1	1
Sample No. 148	1	1	1	1	1	0.338511733573396	0.474630083981901	0.678076467867941	0.570126744643785	0.809862793670036	0.821154718501493	0.8599527865462	1	1	1	1	1	1	1	1	1	1	1	1	1	1	1	1	1	1	1	1	1	1	1	1	1	1	1	1	1	1	1	1	1	1	1	1	1
Sample No. 149	1	1	1	0.137597501964774	0.468388686878607	0.548294409941882	0.856880656401627	0.85442282055039	0.84614438734483	0.842631614971906	1	1	1	1	1	1	1	1	1	1	1	1	1	1	1	1	1	1	1	1	1	1	1	1	1	1	1	1	1	1	1	1	1	1	1	1	1	1	1
Sample No. 150	1	1	1	1	0.434988073476125	0.415390181401744	0.717798671331257	0.648253094851971	0.890870371148922	0.864326340393163	0.857965574469417	1	1	1	1	1	1	1	1	1	1	1	1	1	1	1	1	1	1	1	1	1	1	1	1	1	1	1	1	1	1	1	1	1	1	1	1	1	1
Sample No. 151	1	1	1	1	1	1	0.56335768393008	0.607629379164428	0.751240158099681	0.845285354582593	0.847217826438136	0.862975500030443	0.833940433748066	1	1	1	1	1	1	1	1	1	1	1	1	1	1	1	1	1	1	1	1	1	1	1	1	1	1	1	1	1	1	1	1	1	1	1	1
Sample No. 152	1	1	1	1	1	1	1	1	1	1	1	1	1	1	1	1	1	1	1	1	1	1	1	1	1	1	1	0.152068207487464	0.318749901950359	0.698209736142307	0.852541461987421	0.860879269028083	0.8923144326685	0.874156976472586	1	1	1	1	1	1	1	1	1	1	1	1	1	1	1
Sample No. 153	1	1	1	1	1	1	1	1	1	1	1	1	1	1	1	1	1	1	1	1	1	0.136372752760071	0.44978381135501	0.776964355651289	0.827467554300092	0.805731865088455	0.805055815693922	0.865628734752536	1	1	1	1	1	1	1	1	1	1	1	1	1	1	1	1	1	1	1	1	1
Sample No. 154	1	1	1	1	1	1	1	1	1	1	1	1	1	1	1	1	1	1	1	1	1	1	1	1	1	1	1	1	1	1	1	1	1	1	1	1	1	1	1	1	1	1	1	1	1	1	1	0.399949571655598	0.354322492750362
Sample No. 155	1	1	1	1	0.573419783946592	0.426935394788161	0.761629766896367	0.809560409914702	0.84439399598632	0.786982587506063	0.859802860468626	1	1	1	1	1	1	1	1	1	1	1	1	1	1	1	1	1	1	1	1	1	1	1	1	1	1	1	1	1	1	1	1	1	1	1	1	1	1
Sample No. 156	1	1	1	1	1	1	1	1	1	1	1	1	1	1	1	1	1	1	1	1	0.417067048330791	0.576308855051175	0.570680639259517	0.841608414128423	0.852471476686187	0.775130938338116	0.82975866438821	1	1	1	1	1	1	1	1	1	1	1	1	1	1	1	1	1	1	1	1	1	1
Sample No. 157	1	0.610235351484735	0.33515731677413	0.659395738057792	0.628393658953719	0.827400334109552	0.87529925880488	0.843366748038679	1	1	1	1	1	1	1	1	1	1	1	1	1	1	1	1	1	1	1	1	1	1	1	1	1	1	1	1	1	1	1	1	1	1	1	1	1	1	1	1	1
Sample No. 158	1	1	1	1	1	1	0.640432498031296	0.564327784152701	0.540158530529588	0.783486568001099	0.83274724053219	0.847285283412784	0.848875407353044	1	1	1	1	1	1	1	1	1	1	1	1	1	1	1	1	1	1	1	1	1	1	1	1	1	1	1	1	1	1	1	1	1	1	1	1
Sample No. 159	1	1	0.518734565086197	0.727921915100887	0.580455617904663	0.618093525879085	0.827479265639558	0.800608524391428	0.836800212487578	1	1	1	1	1	1	1	1	1	1	1	1	1	1	1	1	1	1	1	1	1	1	1	1	1	1	1	1	1	1	1	1	1	1	1	1	1	1	1	1
Sample No. 160	1	1	0.533036097707227	0.353930997205898	0.575140513312071	0.737231146828271	0.770426146746613	0.841024783900939	0.898845500145108	1	1	1	1	1	1	1	1	1	1	1	1	1	1	1	1	1	1	1	1	1	1	1	1	1	1	1	1	1	1	1	1	1	1	1	1	1	1	1	1
Sample No. 161	1	0.487793912896886	0.616057721022516	0.765285644046962	0.793107767128386	0.743055861783214	0.849652112685144	0.853714673891664	1	1	1	1	1	1	1	1	1	1	1	1	1	1	1	1	1	1	1	1	1	1	1	1	1	1	1	1	1	1	1	1	1	1	1	1	1	1	1	1	1
Sample No. 162	1	1	0.548652932641562	0.591279585622251	0.449943605922163	0.641380340843461	0.753444852856919	0.853172994018532	0.820163817517459	1	1	1	1	1	1	1	1	1	1	1	1	1	1	1	1	1	1	1	1	1	1	1	1	1	1	1	1	1	1	1	1	1	1	1	1	1	1	1	1
Sample No. 163	1	0.13909636543598	0.426773634087294	0.476065546013415	0.624615318425931	0.794980787266977	0.786999991904013	0.885369888488203	1	1	1	1	1	1	1	1	1	1	1	1	1	1	1	1	1	1	1	1	1	1	1	1	1	1	1	1	1	1	1	1	1	1	1	1	1	1	1	1	1
Sample No. 164	1	1	1	1	1	1	1	1	1	0.457123564120848	0.40709304834716	0.502697858233005	0.608918372034095	0.74660345794633	0.762913594683632	0.848079520147294	1	1	1	1	1	1	1	1	1	1	1	1	1	1	1	1	1	1	1	1	1	1	1	1	1	1	1	1	1	1	1	1	1
Sample No. 165	1	1	1	1	1	1	1	1	1	1	1	1	1	1	1	1	1	1	1	1	1	1	1	1	1	1	1	1	1	1	1	1	1	1	1	1	1	1	1	1	1	1	1	1	1	1	1	1	1
Sample No. 166	1	1	1	1	1	1	1	1	1	1	1	1	0.368562999996357	0.344914754731581	0.694870158396661	0.76626371904742	0.704126346022822	0.853744523581117	0.853548957984894	1	1	1	1	1	1	1	1	1	1	1	1	1	1	1	1	1	1	1	1	1	1	1	1	1	1	1	1	1	1
Sample No. 167	1	1	0.376965189797338	0.309030843069777	0.599369092304259	0.846425540819764	0.889852777398191	0.797688363706693	0.83900760460645	1	1	1	1	1	1	1	1	1	1	1	1	1	1	1	1	1	1	1	1	1	1	1	1	1	1	1	1	1	1	1	1	1	1	1	1	1	1	1	1
Sample No. 168	1	1	1	0.149744976665825	0.257311079995707	0.652953434847295	0.608267512922175	0.710710494485684	0.781355605334975	0.82545329278335	1	1	1	1	1	1	1	1	1	1	1	1	1	1	1	1	1	1	1	1	1	1	1	1	1	1	1	1	1	1	1	1	1	1	1	1	1	1	1
Sample No. 169	1	1	1	0.416527119942475	0.507444288535044	0.664862116072327	0.755586783662438	0.712536451583728	0.819236543718725	0.851642187666148	1	1	1	1	1	1	1	1	1	1	1	1	1	1	1	1	1	1	1	1	1	1	1	1	1	1	1	1	1	1	1	1	1	1	1	1	1	1	1
Sample No. 170	1	1	1	1	1	1	1	1	1	1	1	0.0462789053888991	0.640658050905913	0.520011247899383	0.692340287966654	0.820484349410981	0.860823553651571	0.882370742652565	1	1	1	1	1	1	1	1	1	1	1	1	1	1	1	1	1	1	1	1	1	1	1	1	1	1	1	1	1	1	1
Sample No. 171	1	1	1	1	1	1	1	1	1	1	1	1	1	1	1	1	1	1	1	1	1	1	1	1	1	1	1	1	0.456301960647106	0.410863381549716	0.657886548265815	0.593074200865813	0.694707907526754	0.789376648468897	0.863726497590542	1	1	1	1	1	1	1	1	1	1	1	1	1	1
Sample No. 172	1	1	1	1	1	1	1	1	1	1	1	1	1	1	1	1	0.416113970018923	0.480651086093858	0.646593185719103	0.74698158309795	0.784846451845951	0.86474282941781	0.883556859325618	1	1	1	1	1	1	1	1	1	1	1	1	1	1	1	1	1	1	1	1	1	1	1	1	1	1
Sample No. 173	1	1	1	0.109672385600861	0.388760842680931	0.603260901775211	0.84947421760764	0.859460064806044	0.838675184375607	0.827253406438976	1	1	1	1	1	1	1	1	1	1	1	1	1	1	1	1	1	1	1	1	1	1	1	1	1	1	1	1	1	1	1	1	1	1	1	1	1	1	1
Sample No. 174	1	1	1	1	1	1	1	1	1	1	1	1	1	1	1	1	1	1	1	1	1	1	1	1	1	1	1	1	1	1	1	1	1	1	1	1	1	1	1	1	1	1	1	0.137372745645698	0.603699550880119	0.434866177309304	0.7455107923178	0.702954483614303	0.806945770531893
Sample No. 175	1	1	1	1	1	1	1	1	1	1	1	1	1	1	1	0.248036456599366	0.488123153988272	0.640161420330405	0.585647188900039	0.737522467188537	0.79037646883633	0.863071234468371	1	1	1	1	1	1	1	1	1	1	1	1	1	1	1	1	1	1	1	1	1	1	1	1	1	1	1
Sample No. 176	1	1	1	1	1	1	1	1	0.0871246101497672	0.718546111136675	0.528493602499366	0.623611704823561	0.876522180447355	0.815451804250479	0.838531990330666	1	1	1	1	1	1	1	1	1	1	1	1	1	1	1	1	1	1	1	1	1	1	1	1	1	1	1	1	1	1	1	1	1	1
Sample No. 177	1	1	1	1	1	1	1	1	1	1	1	1	1	1	1	1	1	1	1	1	1	1	1	1	1	1	1	1	1	1	1	1	1	1	1	1	1	1	1	1	1	1	1	1	1	1	1	1	1
Sample No. 178	1	1	1	1	1	1	1	1	1	1	1	1	1	0.0209322583326139	0.261667374484241	0.601323887910694	0.852777747837827	0.782142375912517	0.809196257516742	0.887507559973747	1	1	1	1	1	1	1	1	1	1	1	1	1	1	1	1	1	1	1	1	1	1	1	1	1	1	1	1	1
Sample No. 179	1	1	1	1	0.579793328901287	0.274453352671117	0.597114022281021	0.656338072107173	0.853938499488868	0.76915789807681	0.847647791896015	1	1	1	1	1	1	1	1	1	1	1	1	1	1	1	1	1	1	1	1	1	1	1	1	1	1	1	1	1	1	1	1	1	1	1	1	1	1
Sample No. 180	1	0.104697595520411	0.533795917537063	0.549496392365545	0.656574731231667	0.704311288958415	0.79516747422982	0.898355350196362	1	1	1	1	1	1	1	1	1	1	1	1	1	1	1	1	1	1	1	1	1	1	1	1	1	1	1	1	1	1	1	1	1	1	1	1	1	1	1	1	1
Sample No. 181	1	1	1	1	1	1	1	1	1	1	1	1	1	1	1	1	1	1	0.676123580634594	0.422943833013997	0.537984909508377	0.855955681046471	0.740517088295892	0.794416361111216	0.867611018568277	1	1	1	1	1	1	1	1	1	1	1	1	1	1	1	1	1	1	1	1	1	1	1	1
Sample No. 182	1	0.472899753961246	0.292127373404801	0.479753466341645	0.603812056970783	0.714718851451762	0.8972141520679	0.851295358389616	1	1	1	1	1	1	1	1	1	1	1	1	1	1	1	1	1	1	1	1	1	1	1	1	1	1	1	1	1	1	1	1	1	1	1	1	1	1	1	1	1
Sample No. 183	1	1	1	1	1	0.439231447866186	0.654777070078999	0.829914164282382	0.715845078444108	0.742848992645741	0.887653601309285	0.858144182302058	1	1	1	1	1	1	1	1	1	1	1	1	1	1	1	1	1	1	1	1	1	1	1	1	1	1	1	1	1	1	1	1	1	1	1	1	1
Sample No. 184	1	1	1	1	1	1	0.391456601582468	0.430378809794784	0.548813226930797	0.660333242481574	0.797843053573743	0.808501954907551	0.820159839596599	1	1	1	1	1	1	1	1	1	1	1	1	1	1	1	1	1	1	1	1	1	1	1	1	1	1	1	1	1	1	1	1	1	1	1	1
Sample No. 185	1	1	0.139020228055306	0.736020808722824	0.542149366177618	0.65678273758851	0.790310950623825	0.797972373976372	0.824122709147632	1	1	1	1	1	1	1	1	1	1	1	1	1	1	1	1	1	1	1	1	1	1	1	1	1	1	1	1	1	1	1	1	1	1	1	1	1	1	1	1
Sample No. 186	1	1	1	1	1	1	1	1	1	1	1	1	1	1	1	1	1	1	1	1	1	0.514733752845786	0.608149693431333	0.619942159317434	0.688223361088894	0.702364273928106	0.828222019351088	0.830418383199721	1	1	1	1	1	1	1	1	1	1	1	1	1	1	1	1	1	1	1	1	1
Sample No. 187	1	1	1	1	1	1	1	1	0.0665755744441412	0.617882456686348	0.531782231312245	0.814418128975667	0.766464534322731	0.812059523072094	0.828587404638529	1	1	1	1	1	1	1	1	1	1	1	1	1	1	1	1	1	1	1	1	1	1	1	1	1	1	1	1	1	1	1	1	1	1
Sample No. 188	1	1	1	1	1	1	1	1	1	1	1	1	1	1	1	1	1	0.102481076621916	0.576332593867555	0.600843550935388	0.665872504287399	0.770032588131726	0.853370461789891	0.846569922473282	1	1	1	1	1	1	1	1	1	1	1	1	1	1	1	1	1	1	1	1	1	1	1	1	1
Sample No. 189	1	1	1	1	1	1	1	1	0.217247275423724	0.340250292941928	0.791713696084916	0.63755748311989	0.681040650540963	0.81727159560658	0.835211289022118	1	1	1	1	1	1	1	1	1	1	1	1	1	1	1	1	1	1	1	1	1	1	1	1	1	1	1	1	1	1	1	1	1	1
Sample No. 190	1	1	1	1	1	1	1	0.0972766829957254	0.64053276530467	0.604848440196365	0.5846713684313	0.784437491679564	0.767480580932461	0.898744583725929	1	1	1	1	1	1	1	1	1	1	1	1	1	1	1	1	1	1	1	1	1	1	1	1	1	1	1	1	1	1	1	1	1	1	1
Sample No. 191	1	1	1	1	1	0.605695973676629	0.606551561327651	0.441829099897295	0.628606662601233	0.814399577295408	0.790286167562008	0.884219361320138	1	1	1	1	1	1	1	1	1	1	1	1	1	1	1	1	1	1	1	1	1	1	1	1	1	1	1	1	1	1	1	1	1	1	1	1	1
Sample No. 192	1	1	1	1	1	1	1	0.665295013624709	0.53662162498571	0.463451736252755	0.670579162803479	0.718031022413634	0.856760899615474	0.833471643514931	1	1	1	1	1	1	1	1	1	1	1	1	1	1	1	1	1	1	1	1	1	1	1	1	1	1	1	1	1	1	1	1	1	1	1
Sample No. 193	1	1	0.45889714800287	0.49380927124992	0.795246123354882	0.797545997640118	0.683055355553515	0.782634013872594	0.846345177218318	1	1	1	1	1	1	1	1	1	1	1	1	1	1	1	1	1	1	1	1	1	1	1	1	1	1	1	1	1	1	1	1	1	1	1	1	1	1	1	1
Sample No. 194	1	1	0.281259806661401	0.508025940386578	0.618733999617398	0.790378699502908	0.710738853444345	0.89992643665988	0.868211994878948	1	1	1	1	1	1	1	1	1	1	1	1	1	1	1	1	1	1	1	1	1	1	1	1	1	1	1	1	1	1	1	1	1	1	1	1	1	1	1	1
Sample No. 195	1	0.0463291376107372	0.56220928681083	0.751791573055088	0.789430096331052	0.768053009267896	0.842023067777045	0.867766954097897	1	1	1	1	1	1	1	1	1	1	1	1	1	1	1	1	1	1	1	1	1	1	1	1	1	1	1	1	1	1	1	1	1	1	1	1	1	1	1	1	1
Sample No. 196	1	1	1	1	1	1	1	0.67256807095604	0.297617311757058	0.483071266692132	0.848681990574114	0.722718950109556	0.899399949791841	0.895127062834799	1	1	1	1	1	1	1	1	1	1	1	1	1	1	1	1	1	1	1	1	1	1	1	1	1	1	1	1	1	1	1	1	1	1	1
Sample No. 197	1	1	1	1	1	1	1	1	1	0.601074430621229	0.464762364383787	0.454828517436981	0.76162335600704	0.717264765901491	0.843951172237285	0.860573069099337	1	1	1	1	1	1	1	1	1	1	1	1	1	1	1	1	1	1	1	1	1	1	1	1	1	1	1	1	1	1	1	1	1
Sample No. 198	1	1	1	1	1	1	1	1	0.0757502836850472	0.615414365464821	0.818259874191135	0.748826539870352	0.686466514924541	0.821598699204624	0.89680145515129	1	1	1	1	1	1	1	1	1	1	1	1	1	1	1	1	1	1	1	1	1	1	1	1	1	1	1	1	1	1	1	1	1	1
Sample No. 199	1	1	1	1	1	1	0.581520806294866	0.568938032472506	0.499966920558363	0.669436627398245	0.796787993512116	0.827122673806734	0.847336550597101	1	1	1	1	1	1	1	1	1	1	1	1	1	1	1	1	1	1	1	1	1	1	1	1	1	1	1	1	1	1	1	1	1	1	1	1
Sample No. 200	1	1	1	1	1	1	1	1	1	1	1	1	1	0.541168975003529	0.441483950065449	0.43530939726159	0.82984542563092	0.706226817215793	0.894587361742742	0.865039892718196	1	1	1	1	1	1	1	1	1	1	1	1	1	1	1	1	1	1	1	1	1	1	1	1	1	1	1	1	1
Sample No. 201	1	1	1	0.690045248253737	0.471606707712635	0.661143408082426	0.864807909918018	0.830834353985265	0.808112636487931	0.8884770183824	1	1	1	1	1	1	1	1	1	1	1	1	1	1	1	1	1	1	1	1	1	1	1	1	1	1	1	1	1	1	1	1	1	1	1	1	1	1	1
Sample No. 202	1	1	1	1	1	1	1	1	1	1	1	0.405371494137216	0.272711383597925	0.751540966257453	0.597283128839917	0.786425582072698	0.766811612518504	0.898784894999117	1	1	1	1	1	1	1	1	1	1	1	1	1	1	1	1	1	1	1	1	1	1	1	1	1	1	1	1	1	1	1
Sample No. 203	1	1	1	1	1	1	1	1	1	1	1	1	1	1	1	1	1	1	1	1	1	1	1	1	1	1	1	1	1	1	1	1	1	1	1	1	1	1	1	1	1	1	1	1	1	1	0.622238570747431	0.628085040673614	0.577292431909591
Sample No. 204	1	1	1	0.419160659059416	0.639796452652663	0.671330038569868	0.679732387913391	0.788639402636327	0.809082573945634	0.838413943666965	1	1	1	1	1	1	1	1	1	1	1	1	1	1	1	1	1	1	1	1	1	1	1	1	1	1	1	1	1	1	1	1	1	1	1	1	1	1	1
Sample No. 205	1	1	1	1	1	1	1	1	1	0.281576903676614	0.328838436780497	0.705581038650125	0.618857476143166	0.796979613280855	0.764325850727037	0.846484887357801	1	1	1	1	1	1	1	1	1	1	1	1	1	1	1	1	1	1	1	1	1	1	1	1	1	1	1	1	1	1	1	1	1
Sample No. 206	1	1	1	1	1	1	0.0842612732574344	0.620963812731206	0.68717395497486	0.799711273731664	0.761316798259504	0.886440613004379	0.83939231030643	1	1	1	1	1	1	1	1	1	1	1	1	1	1	1	1	1	1	1	1	1	1	1	1	1	1	1	1	1	1	1	1	1	1	1	1
Sample No. 207	1	1	1	1	1	1	1	1	1	1	1	1	1	1	1	1	1	0.0166814591968432	0.719433007249609	0.567519364897162	0.823045145678334	0.738615624471568	0.799100279803388	0.87957691591233	1	1	1	1	1	1	1	1	1	1	1	1	1	1	1	1	1	1	1	1	1	1	1	1	1
Sample No. 208	1	1	1	1	1	1	1	0.456754614054225	0.533462992720306	0.469445186033845	0.72417094998993	0.807808583732694	0.886646711817011	0.873928223252296	1	1	1	1	1	1	1	1	1	1	1	1	1	1	1	1	1	1	1	1	1	1	1	1	1	1	1	1	1	1	1	1	1	1	1
Sample No. 209	1	1	1	1	0.220100339832716	0.622911423575133	0.778990582115948	0.854218288958073	0.719021495617926	0.778697011950426	0.871053053364158	1	1	1	1	1	1	1	1	1	1	1	1	1	1	1	1	1	1	1	1	1	1	1	1	1	1	1	1	1	1	1	1	1	1	1	1	1	1
Sample No. 210	1	1	1	1	1	1	1	1	1	1	1	1	1	0.135445564023685	0.542893914319575	0.663469438087195	0.714418509188108	0.878208221960813	0.796969272824936	0.822105623669922	1	1	1	1	1	1	1	1	1	1	1	1	1	1	1	1	1	1	1	1	1	1	1	1	1	1	1	1	1
Sample No. 211	1	1	1	1	1	1	1	0.339962147108745	0.313923404989764	0.430063607748598	0.62766712159384	0.87528465104755	0.87129008198157	0.827479181550443	1	1	1	1	1	1	1	1	1	1	1	1	1	1	1	1	1	1	1	1	1	1	1	1	1	1	1	1	1	1	1	1	1	1	1
Sample No. 212	1	1	1	1	1	1	1	1	1	1	1	1	1	1	1	1	1	1	1	1	1	1	1	1	1	1	0.0138593727303669	0.700234228121117	0.776413011848927	0.664629417755641	0.806308307433501	0.853997517405078	0.861008878983557	1	1	1	1	1	1	1	1	1	1	1	1	1	1	1	1
Sample No. 213	1	1	1	1	1	1	1	1	1	1	0.0474547130591236	0.44006462934427	0.724320269301534	0.652209947844967	0.785887080719694	0.848920397846959	0.832996882554144	1	1	1	1	1	1	1	1	1	1	1	1	1	1	1	1	1	1	1	1	1	1	1	1	1	1	1	1	1	1	1	1
Sample No. 214	1	1	1	1	1	1	1	1	1	1	1	1	0.570418583522551	0.727214589128271	0.595593397710472	0.734158236421645	0.794416419453919	0.884178961920552	0.82415746320039	1	1	1	1	1	1	1	1	1	1	1	1	1	1	1	1	1	1	1	1	1	1	1	1	1	1	1	1	1	1
Sample No. 215	1	1	0.51509828366572	0.741621081745252	0.762499662972987	0.825741577595472	0.762601912152022	0.888105274736881	0.874531164094806	1	1	1	1	1	1	1	1	1	1	1	1	1	1	1	1	1	1	1	1	1	1	1	1	1	1	1	1	1	1	1	1	1	1	1	1	1	1	1	1
Sample No. 216	1	1	1	1	1	1	1	1	1	1	1	1	1	0.515535592287779	0.282588203325868	0.614373914729804	0.794428150523454	0.775896902279928	0.894521158873104	0.831039150208235	1	1	1	1	1	1	1	1	1	1	1	1	1	1	1	1	1	1	1	1	1	1	1	1	1	1	1	1	1
Sample No. 217	1	1	1	1	1	1	1	1	1	1	0.213503190923948	0.360433671539649	0.727805483546108	0.814387299288064	0.737307549524121	0.805114398789592	0.820059224199504	1	1	1	1	1	1	1	1	1	1	1	1	1	1	1	1	1	1	1	1	1	1	1	1	1	1	1	1	1	1	1	1
Sample No. 218	1	1	1	1	1	1	1	1	1	1	1	1	1	1	1	1	1	1	1	1	1	0.640582519792952	0.572060438562185	0.71196693956852	0.835791448345408	0.845977251795121	0.824225236158818	0.839583407919854	1	1	1	1	1	1	1	1	1	1	1	1	1	1	1	1	1	1	1	1	1
Sample No. 219	1	1	1	0.517254079049453	0.693079652488232	0.726858626883477	0.591671173931099	0.741376418117434	0.875964799327776	0.882587848044932	1	1	1	1	1	1	1	1	1	1	1	1	1	1	1	1	1	1	1	1	1	1	1	1	1	1	1	1	1	1	1	1	1	1	1	1	1	1	1
Sample No. 220	1	1	1	1	0.432700590710156	0.397748657586053	0.787004845142364	0.620854879128747	0.710134467864409	0.82906154374592	0.840152850523591	1	1	1	1	1	1	1	1	1	1	1	1	1	1	1	1	1	1	1	1	1	1	1	1	1	1	1	1	1	1	1	1	1	1	1	1	1	1
Sample No. 221	1	1	1	1	1	1	1	1	1	1	1	1	1	1	1	1	1	1	1	1	1	1	1	1	1	1	1	1	1	1	1	1	1	1	1	1	1	1	1	1	0.194267896304373	0.447990193357691	0.689780295938253	0.618292166297324	0.839089332856238	0.89069032561034	0.823776809480041	1	1
Sample No. 222	1	1	1	1	1	1	1	1	1	1	1	1	1	1	1	1	1	1	1	1	1	1	1	1	1	1	1	1	1	1	1	1	1	1	1	1	1	1	1	1	1	1	1	0.406698483484797	0.396857581585646	0.747316135764122	0.684036074420437	0.757702943687327	0.889138170136139
Sample No. 223	1	1	1	1	1	1	1	1	1	1	1	1	1	1	1	1	1	1	1	1	1	1	1	1	1	1	1	1	1	1	1	1	1	1	1	1	1	1	1	1	1	1	1	1	1	1	1	1	1
Sample No. 224	1	1	1	1	1	1	1	1	1	0.156307077002712	0.740013744300231	0.726368658263236	0.822633938658982	0.715202925517224	0.776916108359583	0.823472128864378	1	1	1	1	1	1	1	1	1	1	1	1	1	1	1	1	1	1	1	1	1	1	1	1	1	1	1	1	1	1	1	1	1
Sample No. 225	1	0.436032593147829	0.405139408726245	0.586956160906702	0.638359354860149	0.884471965823323	0.805114218890667	0.822322775870562	1	1	1	1	1	1	1	1	1	1	1	1	1	1	1	1	1	1	1	1	1	1	1	1	1	1	1	1	1	1	1	1	1	1	1	1	1	1	1	1	1
Sample No. 226	1	0.0197448219452053	0.681613271823153	0.57116300791502	0.583498836848885	0.774623382091522	0.815284080659039	0.831822407785803	1	1	1	1	1	1	1	1	1	1	1	1	1	1	1	1	1	1	1	1	1	1	1	1	1	1	1	1	1	1	1	1	1	1	1	1	1	1	1	1	1
Sample No. 227	1	1	1	1	1	1	1	1	1	1	1	1	0.386978767905384	0.33881808350794	0.597818350624293	0.749327307455242	0.816399057833478	0.791344266152009	0.82259190550074	1	1	1	1	1	1	1	1	1	1	1	1	1	1	1	1	1	1	1	1	1	1	1	1	1	1	1	1	1	1
Sample No. 228	1	1	1	1	1	1	1	1	1	1	1	1	1	1	1	1	1	1	1	1	0.436455408285838	0.542293207682669	0.755259486306459	0.683023545825854	0.82950664925389	0.820546894795261	0.885723380297422	1	1	1	1	1	1	1	1	1	1	1	1	1	1	1	1	1	1	1	1	1	1
Sample No. 229	1	1	1	1	0.25578877647873	0.674587639011443	0.506571201253682	0.607308255024254	0.851487349416129	0.855719832358882	0.823023780230433	1	1	1	1	1	1	1	1	1	1	1	1	1	1	1	1	1	1	1	1	1	1	1	1	1	1	1	1	1	1	1	1	1	1	1	1	1	1
Sample No. 230	1	1	1	1	1	1	0.687425295251887	0.551537900911644	0.779316248949617	0.855788005543873	0.690503064529039	0.816816807994619	0.853182406947017	1	1	1	1	1	1	1	1	1	1	1	1	1	1	1	1	1	1	1	1	1	1	1	1	1	1	1	1	1	1	1	1	1	1	1	1
Sample No. 231	1	1	1	1	1	1	1	1	1	0.404043806109112	0.293104753959924	0.618155339844525	0.808917250419036	0.896113885953091	0.877389744520187	0.843916524499655	1	1	1	1	1	1	1	1	1	1	1	1	1	1	1	1	1	1	1	1	1	1	1	1	1	1	1	1	1	1	1	1	1
Sample No. 232	1	1	1	1	1	1	1	0.282935882278252	0.505704275257886	0.513521337714046	0.776608779262751	0.864287062245421	0.894669248773716	0.872020599488169	1	1	1	1	1	1	1	1	1	1	1	1	1	1	1	1	1	1	1	1	1	1	1	1	1	1	1	1	1	1	1	1	1	1	1
Sample No. 233	1	0.184846619027667	0.392005133703351	0.564723602887243	0.777202888978645	0.778267135890201	0.822400305639021	0.847500903923064	1	1	1	1	1	1	1	1	1	1	1	1	1	1	1	1	1	1	1	1	1	1	1	1	1	1	1	1	1	1	1	1	1	1	1	1	1	1	1	1	1
Sample No. 234	1	1	1	1	1	1	1	1	1	0.115511013581417	0.630147380372509	0.476290688868612	0.618489738092758	0.88655196712818	0.846040773843415	0.87403284592554	1	1	1	1	1	1	1	1	1	1	1	1	1	1	1	1	1	1	1	1	1	1	1	1	1	1	1	1	1	1	1	1	1
Sample No. 235	1	1	1	1	1	1	1	1	1	1	1	1	1	1	0.5188762656576	0.296743360050023	0.80596412114799	0.602435816852376	0.885518802022562	0.793984024748206	0.820057825781405	1	1	1	1	1	1	1	1	1	1	1	1	1	1	1	1	1	1	1	1	1	1	1	1	1	1	1	1
Sample No. 236	1	1	1	1	1	1	1	1	1	1	1	1	0.111657051166985	0.416909617837518	0.65697785878554	0.86884098151233	0.680221679271199	0.800602381424978	0.832706035580486	1	1	1	1	1	1	1	1	1	1	1	1	1	1	1	1	1	1	1	1	1	1	1	1	1	1	1	1	1	1
Sample No. 237	1	1	1	1	1	1	1	1	1	1	1	0.185486390453298	0.668228703700006	0.739510839357972	0.789292501173913	0.879599827779457	0.840084077231586	0.839406729247421	1	1	1	1	1	1	1	1	1	1	1	1	1	1	1	1	1	1	1	1	1	1	1	1	1	1	1	1	1	1	1
Sample No. 238	1	1	1	1	1	1	1	0.220658129958902	0.33492801355198	0.55467399649322	0.58755518366117	0.887799590891227	0.845182518707588	0.831786670722067	1	1	1	1	1	1	1	1	1	1	1	1	1	1	1	1	1	1	1	1	1	1	1	1	1	1	1	1	1	1	1	1	1	1	1
Sample No. 239	1	1	1	1	0.0664785932819359	0.474176552388817	0.772393033951521	0.754926809859462	0.688777230987325	0.884133795718662	0.882200627550483	1	1	1	1	1	1	1	1	1	1	1	1	1	1	1	1	1	1	1	1	1	1	1	1	1	1	1	1	1	1	1	1	1	1	1	1	1	1
Sample No. 240	1	1	1	1	1	1	0.173176128813066	0.504063821369782	0.473201402854174	0.67802422540728	0.833411662545987	0.829065350079909	0.894800694994628	1	1	1	1	1	1	1	1	1	1	1	1	1	1	1	1	1	1	1	1	1	1	1	1	1	1	1	1	1	1	1	1	1	1	1	1
Sample No. 241	1	1	1	1	1	1	0.31064902565442	0.614295564657077	0.481126240193844	0.739858865789138	0.765065523232333	0.81490184084978	0.826779391951859	1	1	1	1	1	1	1	1	1	1	1	1	1	1	1	1	1	1	1	1	1	1	1	1	1	1	1	1	1	1	1	1	1	1	1	1
Sample No. 242	1	1	0.422391610026825	0.503158900914714	0.431723477337509	0.688030389840715	0.868955747452565	0.767309548133053	0.852168869972229	1	1	1	1	1	1	1	1	1	1	1	1	1	1	1	1	1	1	1	1	1	1	1	1	1	1	1	1	1	1	1	1	1	1	1	1	1	1	1	1
Sample No. 243	1	1	1	1	1	1	1	1	1	1	1	1	1	1	1	1	1	1	1	1	1	0.693428169705439	0.376451381109655	0.820676017757505	0.614738021632656	0.720015116715804	0.762059432240203	0.837310213409364	1	1	1	1	1	1	1	1	1	1	1	1	1	1	1	1	1	1	1	1	1
Sample No. 244	1	1	1	1	1	1	1	1	1	1	1	1	1	1	0.451757009942085	0.708867790903896	0.726912150271237	0.612543044267222	0.742327462718822	0.812674973462708	0.842855324298143	1	1	1	1	1	1	1	1	1	1	1	1	1	1	1	1	1	1	1	1	1	1	1	1	1	1	1	1
Sample No. 245	1	1	1	1	1	1	1	1	1	1	1	1	1	0.555658123507164	0.351910684602335	0.478328836541623	0.695595354661345	0.849373686932959	0.850467833345756	0.862713105157018	1	1	1	1	1	1	1	1	1	1	1	1	1	1	1	1	1	1	1	1	1	1	1	1	1	1	1	1	1
Sample No. 246	1	1	0.320145120706875	0.651555946050212	0.825264671463519	0.683316091988236	0.879533306853846	0.80404527284205	0.898061564303935	1	1	1	1	1	1	1	1	1	1	1	1	1	1	1	1	1	1	1	1	1	1	1	1	1	1	1	1	1	1	1	1	1	1	1	1	1	1	1	1
Sample No. 247	1	1	1	1	1	1	1	1	1	1	0.127333231212106	0.45743372653611	0.750920023228973	0.777037175958976	0.744913127757609	0.799190347818658	0.846747977491468	1	1	1	1	1	1	1	1	1	1	1	1	1	1	1	1	1	1	1	1	1	1	1	1	1	1	1	1	1	1	1	1
Sample No. 248	1	1	1	1	1	1	1	1	1	1	1	1	1	1	1	1	1	1	1	1	1	1	1	1	1	1	1	1	1	1	1	1	0.378957718852907	0.428386127380654	0.654560521543026	0.770625692820176	0.736394270425662	0.826300923647359	0.866596951819956	1	1	1	1	1	1	1	1	1	1
Sample No. 249	1	1	1	0.389755069671664	0.627354695051908	0.753598610796034	0.63172549976036	0.888576194089837	0.84400304173585	0.883020510487258	1	1	1	1	1	1	1	1	1	1	1	1	1	1	1	1	1	1	1	1	1	1	1	1	1	1	1	1	1	1	1	1	1	1	1	1	1	1	1
Sample No. 250	1	1	1	1	1	1	1	1	1	1	1	1	1	1	1	1	1	1	0.079934592822101	0.724715227084234	0.56088361993432	0.84154155629687	0.793750116080046	0.892951805661433	0.840040960870683	1	1	1	1	1	1	1	1	1	1	1	1	1	1	1	1	1	1	1	1	1	1	1	1
Sample No. 251	1	0.538738914178684	0.627422094950453	0.463415047638118	0.784712037798017	0.887373813991435	0.791723831109703	0.890838482435793	1	1	1	1	1	1	1	1	1	1	1	1	1	1	1	1	1	1	1	1	1	1	1	1	1	1	1	1	1	1	1	1	1	1	1	1	1	1	1	1	1
Sample No. 252	1	1	0.540927648597863	0.717287509897724	0.615919601563364	0.833766296789981	0.87139955802355	0.863295994088985	0.863856639936566	1	1	1	1	1	1	1	1	1	1	1	1	1	1	1	1	1	1	1	1	1	1	1	1	1	1	1	1	1	1	1	1	1	1	1	1	1	1	1	1
Sample No. 253	1	1	0.658811270252336	0.318767244778574	0.645408826433122	0.866110519138165	0.779333104910329	0.893512998418883	0.886019967012107	1	1	1	1	1	1	1	1	1	1	1	1	1	1	1	1	1	1	1	1	1	1	1	1	1	1	1	1	1	1	1	1	1	1	1	1	1	1	1	1
Sample No. 254	1	1	1	1	1	1	1	1	1	1	1	1	1	1	1	1	1	1	1	1	1	1	0.342922616337892	0.535704404469579	0.493639644440263	0.866899300650694	0.840656894734129	0.779290050370619	0.840094921402633	1	1	1	1	1	1	1	1	1	1	1	1	1	1	1	1	1	1	1	1
Sample No. 255	1	1	1	1	1	1	1	1	1	1	1	0.459251119573601	0.505870178313926	0.799127074163407	0.722665696595795	0.787381339166313	0.837090691002086	0.821425470616668	1	1	1	1	1	1	1	1	1	1	1	1	1	1	1	1	1	1	1	1	1	1	1	1	1	1	1	1	1	1	1
Sample No. 256	1	1	1	1	0.526576521547977	0.317996089560911	0.469838441740721	0.732501026457176	0.764180661127903	0.83877508180216	0.876516478955746	1	1	1	1	1	1	1	1	1	1	1	1	1	1	1	1	1	1	1	1	1	1	1	1	1	1	1	1	1	1	1	1	1	1	1	1	1	1
Sample No. 257	1	1	1	1	1	1	1	1	1	1	1	1	1	1	0.242402303442359	0.437208548700437	0.803745847772807	0.778953290479258	0.680238311602734	0.886657248861156	0.863355261050165	1	1	1	1	1	1	1	1	1	1	1	1	1	1	1	1	1	1	1	1	1	1	1	1	1	1	1	1
Sample No. 258	1	1	0.620748967002146	0.276287005525082	0.655222679786384	0.772851387485862	0.870295609082095	0.89952799144201	0.832527951281518	1	1	1	1	1	1	1	1	1	1	1	1	1	1	1	1	1	1	1	1	1	1	1	1	1	1	1	1	1	1	1	1	1	1	1	1	1	1	1	1
Sample No. 259	1	1	1	1	0.612212689500302	0.654362208619714	0.695369721036404	0.778971543330699	0.793027751105838	0.79219205041416	0.850728012453765	1	1	1	1	1	1	1	1	1	1	1	1	1	1	1	1	1	1	1	1	1	1	1	1	1	1	1	1	1	1	1	1	1	1	1	1	1	1
Sample No. 260	1	1	1	1	1	1	0.337835351706017	0.360038291160017	0.430851480383426	0.845170695525594	0.762996083288454	0.805900648166425	0.832203081659973	1	1	1	1	1	1	1	1	1	1	1	1	1	1	1	1	1	1	1	1	1	1	1	1	1	1	1	1	1	1	1	1	1	1	1	1
Sample No. 261	1	0.654142459507566	0.252836129684001	0.763013687096536	0.592191721200943	0.890804540654644	0.868002691068687	0.888164825737476	1	1	1	1	1	1	1	1	1	1	1	1	1	1	1	1	1	1	1	1	1	1	1	1	1	1	1	1	1	1	1	1	1	1	1	1	1	1	1	1	1
Sample No. 262	1	1	1	1	1	1	0.0998104065470397	0.69047390986234	0.629969512503594	0.616665243711322	0.785067806108855	0.813432435295545	0.849552093129605	1	1	1	1	1	1	1	1	1	1	1	1	1	1	1	1	1	1	1	1	1	1	1	1	1	1	1	1	1	1	1	1	1	1	1	1
Sample No. 263	1	1	1	1	1	1	1	1	1	1	1	0.0604899604083039	0.402985191773623	0.763137080725282	0.755309230000712	0.752052681795321	0.85026305725798	0.835537200514227	1	1	1	1	1	1	1	1	1	1	1	1	1	1	1	1	1	1	1	1	1	1	1	1	1	1	1	1	1	1	1
Sample No. 264	1	1	1	1	1	1	1	0.515303528178483	0.617288772827014	0.664348324965686	0.761445986833423	0.748601284092292	0.821617082990706	0.875535668358207	1	1	1	1	1	1	1	1	1	1	1	1	1	1	1	1	1	1	1	1	1	1	1	1	1	1	1	1	1	1	1	1	1	1	1
Sample No. 265	1	1	1	1	1	1	1	1	1	1	1	1	1	1	1	1	1	1	1	1	1	1	1	1	1	1	1	1	1	1	1	1	1	1	1	1	1	1	1	1	1	1	1	1	1	1	1	1	1
Sample No. 266	1	1	1	1	1	1	1	0.425906873843633	0.677480339072645	0.636459219753742	0.780485353390686	0.839469212489203	0.804456643173471	0.88949599776417	1	1	1	1	1	1	1	1	1	1	1	1	1	1	1	1	1	1	1	1	1	1	1	1	1	1	1	1	1	1	1	1	1	1	1
Sample No. 267	1	1	1	1	1	1	1	1	1	1	1	0.377948028461542	0.600269152075052	0.699292887113988	0.762194307292812	0.725354103948921	0.853819287149236	0.888220855742693	1	1	1	1	1	1	1	1	1	1	1	1	1	1	1	1	1	1	1	1	1	1	1	1	1	1	1	1	1	1	1
Sample No. 268	1	1	1	1	1	1	1	1	1	1	1	0.144752063625492	0.373326045442373	0.76456989582628	0.648455758653581	0.868177994969301	0.863812515651807	0.856039716359228	1	1	1	1	1	1	1	1	1	1	1	1	1	1	1	1	1	1	1	1	1	1	1	1	1	1	1	1	1	1	1
Sample No. 269	1	0.494321082902607	0.744989160709083	0.624253980647772	0.800365241970867	0.749321014578454	0.787064843950793	0.846410383060574	1	1	1	1	1	1	1	1	1	1	1	1	1	1	1	1	1	1	1	1	1	1	1	1	1	1	1	1	1	1	1	1	1	1	1	1	1	1	1	1	1
Sample No. 270	1	1	1	1	1	1	1	0.342910308700521	0.411879642540589	0.699204647000879	0.581830405541696	0.713752017798834	0.843321041455492	0.875435465928167	1	1	1	1	1	1	1	1	1	1	1	1	1	1	1	1	1	1	1	1	1	1	1	1	1	1	1	1	1	1	1	1	1	1	1
Sample No. 271	1	1	1	1	1	1	1	1	1	1	1	1	1	0.0657269512000494	0.475628112144768	0.499717360008508	0.629456028230488	0.863290264927782	0.801281838510186	0.848435500022024	1	1	1	1	1	1	1	1	1	1	1	1	1	1	1	1	1	1	1	1	1	1	1	1	1	1	1	1	1
Sample No. 272	1	1	1	1	1	1	1	1	1	1	0.30185095614288	0.28232695854269	0.793491449691355	0.586535315383226	0.839870113627985	0.790334076448344	0.87731365872547	1	1	1	1	1	1	1	1	1	1	1	1	1	1	1	1	1	1	1	1	1	1	1	1	1	1	1	1	1	1	1	1
Sample No. 273	1	1	0.639371708533727	0.696267297826707	0.749948316924274	0.808616328081116	0.774823357621208	0.884044288326986	0.898230603951961	1	1	1	1	1	1	1	1	1	1	1	1	1	1	1	1	1	1	1	1	1	1	1	1	1	1	1	1	1	1	1	1	1	1	1	1	1	1	1	1
Sample No. 274	1	0.227663166276179	0.550271689938381	0.723467589747161	0.704130951412953	0.776499925437383	0.833267507110722	0.825406428109854	1	1	1	1	1	1	1	1	1	1	1	1	1	1	1	1	1	1	1	1	1	1	1	1	1	1	1	1	1	1	1	1	1	1	1	1	1	1	1	1	1
Sample No. 275	1	1	1	1	1	1	1	1	1	1	1	0.145548811005428	0.440602016570047	0.583668625745922	0.714734859815799	0.695521743101999	0.890104080974124	0.843846972640604	1	1	1	1	1	1	1	1	1	1	1	1	1	1	1	1	1	1	1	1	1	1	1	1	1	1	1	1	1	1	1
Sample No. 276	1	0.392443009798881	0.657812300622463	0.510582571588457	0.691608872129582	0.810952888703905	0.884446913530119	0.846312369126827	1	1	1	1	1	1	1	1	1	1	1	1	1	1	1	1	1	1	1	1	1	1	1	1	1	1	1	1	1	1	1	1	1	1	1	1	1	1	1	1	1
Sample No. 277	1	0.0475716270995326	0.560108527960256	0.503031726293266	0.737405663221143	0.762328630220145	0.777700288002379	0.890775194950402	1	1	1	1	1	1	1	1	1	1	1	1	1	1	1	1	1	1	1	1	1	1	1	1	1	1	1	1	1	1	1	1	1	1	1	1	1	1	1	1	1
Sample No. 278	1	1	1	1	1	0.128626948490273	0.35115148245357	0.610411289539188	0.719773011705838	0.759914934984408	0.805570348785259	0.854293510764837	1	1	1	1	1	1	1	1	1	1	1	1	1	1	1	1	1	1	1	1	1	1	1	1	1	1	1	1	1	1	1	1	1	1	1	1	1
Sample No. 279	1	1	1	1	1	0.205412874179892	0.720238736858591	0.477759684734046	0.683386753038503	0.777719648787752	0.848426565029658	0.845251477919519	1	1	1	1	1	1	1	1	1	1	1	1	1	1	1	1	1	1	1	1	1	1	1	1	1	1	1	1	1	1	1	1	1	1	1	1	1
Sample No. 280	1	1	1	1	1	1	1	1	0.280374252793845	0.498594649638981	0.762227777410299	0.626116381916217	0.736352978595533	0.780215930258855	0.860150277651846	1	1	1	1	1	1	1	1	1	1	1	1	1	1	1	1	1	1	1	1	1	1	1	1	1	1	1	1	1	1	1	1	1	1
Sample No. 281	1	1	1	1	1	1	1	1	1	1	1	1	1	1	1	1	1	1	1	1	1	0.470306942665484	0.657361113466322	0.581058810669929	0.830277570155449	0.874059826526791	0.84665377038531	0.825045245215297	1	1	1	1	1	1	1	1	1	1	1	1	1	1	1	1	1	1	1	1	1
Sample No. 282	1	1	1	1	1	1	1	1	1	0.328562150360085	0.758903491431847	0.668979338575155	0.720472051743418	0.801729282410815	0.772888045571744	0.872783359214664	1	1	1	1	1	1	1	1	1	1	1	1	1	1	1	1	1	1	1	1	1	1	1	1	1	1	1	1	1	1	1	1	1
Sample No. 283	1	1	1	1	1	1	1	1	1	1	1	1	1	1	1	1	1	0.20866987762507	0.435845305230468	0.508964784927666	0.625790315754712	0.711819556071423	0.885985322822817	0.854419035222381	1	1	1	1	1	1	1	1	1	1	1	1	1	1	1	1	1	1	1	1	1	1	1	1	1
Sample No. 284	1	0.235391998183914	0.679670325517654	0.748579632975161	0.665485209301114	0.87413116643671	0.789203604967333	0.853401078786701	1	1	1	1	1	1	1	1	1	1	1	1	1	1	1	1	1	1	1	1	1	1	1	1	1	1	1	1	1	1	1	1	1	1	1	1	1	1	1	1	1
Sample No. 285	1	1	1	1	0.589467417355627	0.52187052205205	0.514925499651581	0.697166108926758	0.727137527167797	0.850077541503124	0.895053005591035	1	1	1	1	1	1	1	1	1	1	1	1	1	1	1	1	1	1	1	1	1	1	1	1	1	1	1	1	1	1	1	1	1	1	1	1	1	1
Sample No. 286	1	1	1	1	1	1	1	1	1	1	1	1	1	1	1	1	1	0.319576056585647	0.555982565926388	0.515460887569934	0.613089480162598	0.893805277296342	0.896270113438368	0.820181688293815	1	1	1	1	1	1	1	1	1	1	1	1	1	1	1	1	1	1	1	1	1	1	1	1	1
Sample No. 287	1	1	1	1	1	1	1	1	1	1	1	1	1	1	1	1	1	1	1	1	1	1	1	1	1	1	1	0.469322965613101	0.588696581274271	0.691192668415606	0.655370934940875	0.793071921039373	0.795129435630515	0.873122904654592	1	1	1	1	1	1	1	1	1	1	1	1	1	1	1
Sample No. 288	1	1	1	1	1	1	1	1	1	0.618071313335095	0.46016848789528	0.764342117328197	0.678786949608475	0.739423477128148	0.779050179845654	0.863545576538891	1	1	1	1	1	1	1	1	1	1	1	1	1	1	1	1	1	1	1	1	1	1	1	1	1	1	1	1	1	1	1	1	1
Sample No. 289	1	0.176577891986817	0.543693788042292	0.455136018544435	0.646053824624978	0.852559957620688	0.818943800153211	0.861327494326979	1	1	1	1	1	1	1	1	1	1	1	1	1	1	1	1	1	1	1	1	1	1	1	1	1	1	1	1	1	1	1	1	1	1	1	1	1	1	1	1	1
Sample No. 290	1	1	0.315048740294296	0.309328697100282	0.738441994618624	0.671598837878555	0.79847145606298	0.765252276016399	0.877390138078481	1	1	1	1	1	1	1	1	1	1	1	1	1	1	1	1	1	1	1	1	1	1	1	1	1	1	1	1	1	1	1	1	1	1	1	1	1	1	1	1
Sample No. 291	1	1	1	1	0.395832062095869	0.460816895663738	0.694350373763591	0.617464737575501	0.754813363160938	0.799995661298744	0.898099689688534	1	1	1	1	1	1	1	1	1	1	1	1	1	1	1	1	1	1	1	1	1	1	1	1	1	1	1	1	1	1	1	1	1	1	1	1	1	1
Sample No. 292	1	1	1	1	1	1	1	1	1	1	1	1	1	1	1	1	1	1	1	1	1	1	1	1	1	1	1	1	1	1	1	1	1	1	1	1	1	1	1	1	1	1	1	1	1	1	1	0.34766969745513	0.539544462030753
Sample No. 293	1	1	1	1	1	1	0.466582083848771	0.525895146150142	0.819637264702469	0.796778792403638	0.87254020257853	0.798932996522635	0.832276903893799	1	1	1	1	1	1	1	1	1	1	1	1	1	1	1	1	1	1	1	1	1	1	1	1	1	1	1	1	1	1	1	1	1	1	1	1
Sample No. 294	1	1	1	1	1	1	1	1	0.0305699961213395	0.627030405690894	0.532559646032751	0.813621749058366	0.787705386830494	0.859709975589067	0.89119990862906	1	1	1	1	1	1	1	1	1	1	1	1	1	1	1	1	1	1	1	1	1	1	1	1	1	1	1	1	1	1	1	1	1	1
Sample No. 295	1	1	1	1	1	1	1	1	1	1	1	1	1	1	1	1	1	1	0.248263312494382	0.485606590528041	0.456752304844558	0.5758811502764	0.88650430498179	0.821662566713057	0.858745659496635	1	1	1	1	1	1	1	1	1	1	1	1	1	1	1	1	1	1	1	1	1	1	1	1
Sample No. 296	1	1	1	1	1	1	1	1	1	1	0.281558023237158	0.623935695774853	0.44529646506533	0.679637746866792	0.759121279530227	0.897058979026042	0.877407127115875	1	1	1	1	1	1	1	1	1	1	1	1	1	1	1	1	1	1	1	1	1	1	1	1	1	1	1	1	1	1	1	1
Sample No. 297	1	1	1	1	1	1	1	1	1	1	1	1	1	0.149147859935183	0.701683241371065	0.645018940344453	0.679448913764209	0.743930969182402	0.866493852869608	0.843772170264274	1	1	1	1	1	1	1	1	1	1	1	1	1	1	1	1	1	1	1	1	1	1	1	1	1	1	1	1	1
Sample No. 298	1	1	0.213905391211156	0.475336942495778	0.540524939280003	0.636678036376834	0.775350944073871	0.807649365006946	0.833745587356388	1	1	1	1	1	1	1	1	1	1	1	1	1	1	1	1	1	1	1	1	1	1	1	1	1	1	1	1	1	1	1	1	1	1	1	1	1	1	1	1
Sample No. 299	1	1	1	1	1	0.479848227198236	0.567768601803109	0.795754114557058	0.769424882093444	0.760314103052951	0.766878299182281	0.870147412605584	1	1	1	1	1	1	1	1	1	1	1	1	1	1	1	1	1	1	1	1	1	1	1	1	1	1	1	1	1	1	1	1	1	1	1	1	1
Sample No. 300	1	1	1	1	1	1	1	1	1	1	1	1	1	1	1	1	1	1	1	1	1	1	1	1	1	1	1	0.559210702069104	0.611094524282962	0.482129272837192	0.684694069814868	0.877765641747974	0.782030736044981	0.885901790633798	1	1	1	1	1	1	1	1	1	1	1	1	1	1	1
Sample No. 301	1	1	0.433843731652014	0.296820677556098	0.644099495206028	0.803841013675556	0.807941471864469	0.867156650936231	0.867028621193021	1	1	1	1	1	1	1	1	1	1	1	1	1	1	1	1	1	1	1	1	1	1	1	1	1	1	1	1	1	1	1	1	1	1	1	1	1	1	1	1
Sample No. 302	1	1	1	1	1	1	1	0.0525022268015891	0.709717508973554	0.825744183193892	0.625954239447601	0.706429774421267	0.836363671724685	0.835601698793471	1	1	1	1	1	1	1	1	1	1	1	1	1	1	1	1	1	1	1	1	1	1	1	1	1	1	1	1	1	1	1	1	1	1	1
Sample No. 303	1	1	1	1	1	1	1	1	1	1	1	1	1	0.101299647055566	0.521436764290556	0.653325895238668	0.720541449082084	0.776406076462008	0.837703387625515	0.859578837901354	1	1	1	1	1	1	1	1	1	1	1	1	1	1	1	1	1	1	1	1	1	1	1	1	1	1	1	1	1
Sample No. 304	1	1	1	1	1	1	1	1	1	1	0.697001327613834	0.461255099913105	0.660482377205044	0.660809201309457	0.808454756415449	0.832869608760811	0.823914030324668	1	1	1	1	1	1	1	1	1	1	1	1	1	1	1	1	1	1	1	1	1	1	1	1	1	1	1	1	1	1	1	1
Sample No. 305	1	1	1	1	1	1	1	1	1	0.499583307483699	0.552830518884584	0.763967570029199	0.869208790529519	0.713068696334958	0.881024351408705	0.888763631787151	1	1	1	1	1	1	1	1	1	1	1	1	1	1	1	1	1	1	1	1	1	1	1	1	1	1	1	1	1	1	1	1	1
Sample No. 306	1	1	1	1	1	1	1	1	1	1	1	1	1	1	1	0.0425449065328576	0.40187046491541	0.521441278997809	0.83884989424143	0.703388844267465	0.891913312762044	0.893643723018467	1	1	1	1	1	1	1	1	1	1	1	1	1	1	1	1	1	1	1	1	1	1	1	1	1	1	1
Sample No. 307	1	1	1	1	0.220573696931824	0.600777022326365	0.799742733146995	0.866348000806756	0.780594938271679	0.872127296831459	0.889242089483887	1	1	1	1	1	1	1	1	1	1	1	1	1	1	1	1	1	1	1	1	1	1	1	1	1	1	1	1	1	1	1	1	1	1	1	1	1	1
Sample No. 308	1	1	1	1	1	1	1	1	1	1	1	1	1	1	1	1	1	1	1	1	1	1	1	1	1	1	1	1	1	1	1	1	1	1	1	1	1	1	1	1	1	1	1	1	1	1	1	1	1
Sample No. 309	1	1	1	1	1	1	1	0.0584390626917593	0.722002760032192	0.540468505229801	0.627356116524898	0.870317664262839	0.884496775846928	0.885616504885256	1	1	1	1	1	1	1	1	1	1	1	1	1	1	1	1	1	1	1	1	1	1	1	1	1	1	1	1	1	1	1	1	1	1	1
Sample No. 310	1	1	1	1	1	1	1	1	1	0.43386008485686	0.293850291203707	0.567832102645189	0.851586003466509	0.761471980628558	0.861306024510413	0.886945074405521	1	1	1	1	1	1	1	1	1	1	1	1	1	1	1	1	1	1	1	1	1	1	1	1	1	1	1	1	1	1	1	1	1
Sample No. 311	1	1	1	1	1	1	1	1	0.575687407092191	0.636410165196285	0.784774760641158	0.702888137781993	0.725840426436625	0.85929771498777	0.874109633136541	1	1	1	1	1	1	1	1	1	1	1	1	1	1	1	1	1	1	1	1	1	1	1	1	1	1	1	1	1	1	1	1	1	1
Sample No. 312	1	0.266109649350401	0.753267136914656	0.526911521814764	0.743170177568682	0.738318750471808	0.862995458967052	0.853980895280838	1	1	1	1	1	1	1	1	1	1	1	1	1	1	1	1	1	1	1	1	1	1	1	1	1	1	1	1	1	1	1	1	1	1	1	1	1	1	1	1	1
Sample No. 313	1	1	1	1	1	1	1	1	1	1	1	1	0.30771434559254	0.488915108637884	0.827945452947169	0.672413257816806	0.729106953274459	0.815701790871099	0.883936215341091	1	1	1	1	1	1	1	1	1	1	1	1	1	1	1	1	1	1	1	1	1	1	1	1	1	1	1	1	1	1
Sample No. 314	1	0.320403859985527	0.613066331595182	0.476273332182318	0.829584856010042	0.837315830048174	0.879681950844824	0.824828731548041	1	1	1	1	1	1	1	1	1	1	1	1	1	1	1	1	1	1	1	1	1	1	1	1	1	1	1	1	1	1	1	1	1	1	1	1	1	1	1	1	1
Sample No. 315	1	1	1	1	1	1	1	1	1	1	0.598950704657473	0.449828868759796	0.711887474190444	0.767301284177229	0.694464570614509	0.816735831606202	0.847749715764076	1	1	1	1	1	1	1	1	1	1	1	1	1	1	1	1	1	1	1	1	1	1	1	1	1	1	1	1	1	1	1	1
Sample No. 316	1	1	1	1	1	1	1	1	1	1	1	1	1	1	1	1	1	1	1	1	1	1	0.179664320349693	0.523311915034428	0.551522500924766	0.753646587235853	0.858580323541537	0.89199906884227	0.859427216053009	1	1	1	1	1	1	1	1	1	1	1	1	1	1	1	1	1	1	1	1
Sample No. 317	1	1	1	1	0.590696970089339	0.547466504788026	0.741615740228444	0.773987309429795	0.706006121216342	0.83209922184702	0.892957281880081	1	1	1	1	1	1	1	1	1	1	1	1	1	1	1	1	1	1	1	1	1	1	1	1	1	1	1	1	1	1	1	1	1	1	1	1	1	1
Sample No. 318	1	1	1	1	1	1	1	1	1	1	1	1	1	0.22395478211809	0.675624569281936	0.507448230795562	0.575044981045648	0.875084548280574	0.868337222426198	0.832800997160375	1	1	1	1	1	1	1	1	1	1	1	1	1	1	1	1	1	1	1	1	1	1	1	1	1	1	1	1	1
Sample No. 319	1	1	1	0.152128817099147	0.695309299072251	0.655171633157879	0.631303837993182	0.712477704784833	0.779685989292338	0.847507843598723	1	1	1	1	1	1	1	1	1	1	1	1	1	1	1	1	1	1	1	1	1	1	1	1	1	1	1	1	1	1	1	1	1	1	1	1	1	1	1
Sample No. 320	1	1	1	1	1	1	1	1	1	1	1	1	1	1	1	1	0.0296089124632999	0.693468385050073	0.739935931395739	0.684299014513381	0.789332598769106	0.873821296528913	0.873298249598592	1	1	1	1	1	1	1	1	1	1	1	1	1	1	1	1	1	1	1	1	1	1	1	1	1	1
Sample No. 321	1	1	1	1	1	1	1	1	1	1	1	1	1	1	1	1	1	1	1	0.0183948065037839	0.477369506610557	0.798614765815437	0.863453501653858	0.684881338775158	0.867586086392403	0.882321109753102	1	1	1	1	1	1	1	1	1	1	1	1	1	1	1	1	1	1	1	1	1	1	1
Sample No. 322	1	1	1	1	1	1	1	1	1	1	1	1	1	1	1	1	0.10922548502218	0.555446372954175	0.688911114092916	0.738652292294428	0.85739588344004	0.785577557571232	0.874473760202527	1	1	1	1	1	1	1	1	1	1	1	1	1	1	1	1	1	1	1	1	1	1	1	1	1	1
Sample No. 323	1	1	1	1	1	1	1	1	1	1	1	1	1	1	1	0.139189068726264	0.619414576496929	0.443699254393578	0.705104850050993	0.729856777121313	0.837871735305525	0.829163385853171	1	1	1	1	1	1	1	1	1	1	1	1	1	1	1	1	1	1	1	1	1	1	1	1	1	1	1
Sample No. 324	1	1	1	1	1	1	1	1	1	1	0.0774029714171775	0.519883776884526	0.554514821637422	0.847383852191269	0.772563164955936	0.860632066517137	0.827056368049234	1	1	1	1	1	1	1	1	1	1	1	1	1	1	1	1	1	1	1	1	1	1	1	1	1	1	1	1	1	1	1	1
Sample No. 325	1	1	1	1	1	1	0.265581194167025	0.745302279852331	0.73791728803888	0.824148346767761	0.759370010504499	0.86001369540114	0.845674253571779	1	1	1	1	1	1	1	1	1	1	1	1	1	1	1	1	1	1	1	1	1	1	1	1	1	1	1	1	1	1	1	1	1	1	1	1
Sample No. 326	1	1	1	1	1	1	1	0.549984071017243	0.258179389508441	0.475052398554981	0.684845756767318	0.838023320194334	0.875089186471887	0.846667959168553	1	1	1	1	1	1	1	1	1	1	1	1	1	1	1	1	1	1	1	1	1	1	1	1	1	1	1	1	1	1	1	1	1	1	1
Sample No. 327	1	1	1	1	0.395001857413445	0.368061924045905	0.762027623336762	0.722225731336512	0.763439840753563	0.823469632151537	0.875420096088201	1	1	1	1	1	1	1	1	1	1	1	1	1	1	1	1	1	1	1	1	1	1	1	1	1	1	1	1	1	1	1	1	1	1	1	1	1	1
Sample No. 328	1	1	1	1	1	1	1	1	1	1	1	1	1	1	0.506504802238196	0.754393728943542	0.723082242179662	0.809257051516324	0.896292923982255	0.877603529831395	0.895180878769606	1	1	1	1	1	1	1	1	1	1	1	1	1	1	1	1	1	1	1	1	1	1	1	1	1	1	1	1
Sample No. 329	1	1	1	1	1	1	1	1	1	1	1	1	1	1	1	1	1	1	1	1	1	1	1	1	1	1	1	1	1	0.403528197554406	0.611407273672521	0.454889020714909	0.810855164383538	0.859526818129234	0.80373740779236	0.860749510861933	1	1	1	1	1	1	1	1	1	1	1	1	1
Sample No. 330	1	1	1	1	1	1	1	1	1	0.318411092520691	0.285575500400737	0.440323526710272	0.688440034124069	0.826092949337326	0.874684922066517	0.83017446167767	1	1	1	1	1	1	1	1	1	1	1	1	1	1	1	1	1	1	1	1	1	1	1	1	1	1	1	1	1	1	1	1	1
Sample No. 331	1	1	1	1	1	1	1	1	1	1	1	1	1	1	1	1	1	1	1	1	1	1	1	1	1	1	1	1	1	1	1	1	1	1	1	1	1	1	1	0.624981968661305	0.579409304866567	0.456230690721422	0.773705715201795	0.752142314678058	0.771803339608014	0.883055004198104	1	1	1
Sample No. 332	1	1	1	0.461126338739414	0.298028785381466	0.682163524646312	0.85179246392101	0.7271980553912	0.868328506601974	0.861989639233798	1	1	1	1	1	1	1	1	1	1	1	1	1	1	1	1	1	1	1	1	1	1	1	1	1	1	1	1	1	1	1	1	1	1	1	1	1	1	1
Sample No. 333	1	1	1	1	1	1	1	1	1	1	1	1	1	1	0.370805661177728	0.432293879045174	0.620546255838126	0.769639720609412	0.691845986871049	0.826012667841278	0.839203560836613	1	1	1	1	1	1	1	1	1	1	1	1	1	1	1	1	1	1	1	1	1	1	1	1	1	1	1	1
Sample No. 334	1	1	1	1	1	1	1	1	1	0.261118910589721	0.58992154110223	0.593378499541432	0.632637102347799	0.79522191985976	0.864215076868422	0.890022224057466	1	1	1	1	1	1	1	1	1	1	1	1	1	1	1	1	1	1	1	1	1	1	1	1	1	1	1	1	1	1	1	1	1
Sample No. 335	1	1	1	1	1	0.674239423691761	0.584834535839036	0.541151836626232	0.650344805982895	0.711254306151532	0.815892547522671	0.853009773120284	1	1	1	1	1	1	1	1	1	1	1	1	1	1	1	1	1	1	1	1	1	1	1	1	1	1	1	1	1	1	1	1	1	1	1	1	1
Sample No. 336	1	0.140190135578159	0.627575718890876	0.819566930010915	0.642669100994244	0.775709094661288	0.77923247821629	0.843013226948678	1	1	1	1	1	1	1	1	1	1	1	1	1	1	1	1	1	1	1	1	1	1	1	1	1	1	1	1	1	1	1	1	1	1	1	1	1	1	1	1	1
Sample No. 337	1	1	1	1	1	1	1	1	1	1	1	1	1	1	1	1	1	1	1	1	1	1	1	1	1	1	1	1	1	1	1	1	0.109673217623495	0.568244212437421	0.787221252471209	0.810649136225693	0.845552964401431	0.845872082337737	0.875040392875671	1	1	1	1	1	1	1	1	1	1
Sample No. 338	1	1	1	1	1	0.0703576646582223	0.74667535956949	0.445426839143038	0.861094102081843	0.883218175610527	0.77006624631118	0.884110186472535	1	1	1	1	1	1	1	1	1	1	1	1	1	1	1	1	1	1	1	1	1	1	1	1	1	1	1	1	1	1	1	1	1	1	1	1	1
Sample No. 339	1	1	1	1	1	1	1	0.287554470601026	0.38637987700291	0.594391709771007	0.687173522757366	0.896881057047285	0.799890185473487	0.84348629174754	1	1	1	1	1	1	1	1	1	1	1	1	1	1	1	1	1	1	1	1	1	1	1	1	1	1	1	1	1	1	1	1	1	1	1
Sample No. 340	1	1	1	1	1	1	1	1	1	1	1	1	0.171448849504814	0.257335578417406	0.803790224269032	0.697074585179798	0.760633114906959	0.788482920094393	0.82435484116897	1	1	1	1	1	1	1	1	1	1	1	1	1	1	1	1	1	1	1	1	1	1	1	1	1	1	1	1	1	1
Sample No. 341	1	1	1	1	1	1	0.184402190258261	0.632938430374488	0.636963034998625	0.842283567278646	0.871674909559079	0.848535831542686	0.875878062266856	1	1	1	1	1	1	1	1	1	1	1	1	1	1	1	1	1	1	1	1	1	1	1	1	1	1	1	1	1	1	1	1	1	1	1	1
Sample No. 342	1	1	1	1	1	1	1	1	1	1	1	1	1	1	0.290461500971578	0.668060261039063	0.545729982592165	0.709577033976093	0.889754611882381	0.801459123636596	0.883162539824843	1	1	1	1	1	1	1	1	1	1	1	1	1	1	1	1	1	1	1	1	1	1	1	1	1	1	1	1
Sample No. 343	1	1	1	1	1	1	1	0.459744578718673	0.664773065391928	0.446039297729731	0.806875051818788	0.874489311082289	0.854387663281523	0.839091017246246	1	1	1	1	1	1	1	1	1	1	1	1	1	1	1	1	1	1	1	1	1	1	1	1	1	1	1	1	1	1	1	1	1	1	1
Sample No. 344	1	1	1	1	1	1	1	1	1	1	1	0.309591753978748	0.286704864976928	0.619237380586565	0.779691811376251	0.75469188965857	0.83649401832372	0.832053234819323	1	1	1	1	1	1	1	1	1	1	1	1	1	1	1	1	1	1	1	1	1	1	1	1	1	1	1	1	1	1	1
Sample No. 345	1	1	1	1	1	1	1	0.506696702740155	0.661638943534344	0.759686104040593	0.627840253505856	0.865267642750405	0.846333274859935	0.870904848966747	1	1	1	1	1	1	1	1	1	1	1	1	1	1	1	1	1	1	1	1	1	1	1	1	1	1	1	1	1	1	1	1	1	1	1
Sample No. 346	1	1	1	1	1	1	1	1	1	1	1	1	1	1	1	1	1	1	0.308302437311504	0.281530246371403	0.585660808365792	0.75028135614004	0.832333417534828	0.812774807326496	0.853411761689931	1	1	1	1	1	1	1	1	1	1	1	1	1	1	1	1	1	1	1	1	1	1	1	1
Sample No. 347	1	1	1	1	1	1	1	1	1	1	1	1	1	1	1	1	0.150148861240596	0.556250232970342	0.624739089813083	0.836604420728982	0.685089730098844	0.861585145695135	0.866283619664609	1	1	1	1	1	1	1	1	1	1	1	1	1	1	1	1	1	1	1	1	1	1	1	1	1	1
Sample No. 348	1	1	1	1	1	1	1	1	1	1	0.595693194190972	0.305703786183149	0.624145424757153	0.79327466304414	0.739006017572246	0.840415352513082	0.886289433781058	1	1	1	1	1	1	1	1	1	1	1	1	1	1	1	1	1	1	1	1	1	1	1	1	1	1	1	1	1	1	1	1
Sample No. 349	1	1	1	1	1	1	0.0396432835864834	0.446890780767426	0.65261350415647	0.728879943494685	0.752926328014582	0.80900852879975	0.848241780940443	1	1	1	1	1	1	1	1	1	1	1	1	1	1	1	1	1	1	1	1	1	1	1	1	1	1	1	1	1	1	1	1	1	1	1	1
Sample No. 350	1	1	0.217835845085792	0.490822489578277	0.774870397727937	0.706093461653218	0.861789829479531	0.851061239386909	0.851187838278711	1	1	1	1	1	1	1	1	1	1	1	1	1	1	1	1	1	1	1	1	1	1	1	1	1	1	1	1	1	1	1	1	1	1	1	1	1	1	1	1
Sample No. 351	1	1	1	1	1	1	1	1	0.689156847612467	0.654087162362412	0.46616334144026	0.851206155661494	0.682788747893646	0.886636828719638	0.820469858143479	1	1	1	1	1	1	1	1	1	1	1	1	1	1	1	1	1	1	1	1	1	1	1	1	1	1	1	1	1	1	1	1	1	1
Sample No. 352	1	1	1	1	1	1	1	1	1	1	1	1	1	0.482146908934228	0.618985042329878	0.557631926164031	0.680367358010262	0.722122518396936	0.810164902042598	0.867852311581373	1	1	1	1	1	1	1	1	1	1	1	1	1	1	1	1	1	1	1	1	1	1	1	1	1	1	1	1	1
Sample No. 353	1	0.399614551211707	0.281936415350065	0.498887107074261	0.591155301458202	0.890764390323311	0.874133145334199	0.881747082490474	1	1	1	1	1	1	1	1	1	1	1	1	1	1	1	1	1	1	1	1	1	1	1	1	1	1	1	1	1	1	1	1	1	1	1	1	1	1	1	1	1
Sample No. 354	1	1	1	1	1	1	0.11574263605522	0.346457393513992	0.825715043786913	0.852303509046324	0.793208167129196	0.84441384870559	0.855654274690896	1	1	1	1	1	1	1	1	1	1	1	1	1	1	1	1	1	1	1	1	1	1	1	1	1	1	1	1	1	1	1	1	1	1	1	1
Sample No. 355	1	1	1	1	1	1	1	1	1	1	1	1	1	1	1	1	1	1	1	1	1	1	1	1	1	1	0.594015608434565	0.691997695202008	0.473522491957992	0.77340275822673	0.86685878701508	0.881689822925255	0.89332098254934	1	1	1	1	1	1	1	1	1	1	1	1	1	1	1	1
Sample No. 356	1	1	0.0762105870735831	0.569611904211342	0.666745551228523	0.809756694389507	0.778740542768501	0.776538040516898	0.865814349502325	1	1	1	1	1	1	1	1	1	1	1	1	1	1	1	1	1	1	1	1	1	1	1	1	1	1	1	1	1	1	1	1	1	1	1	1	1	1	1	1
Sample No. 357	1	1	0.620636826769914	0.428948516929522	0.64836446467787	0.634174066437408	0.835881464304402	0.861750862495974	0.85277743883431	1	1	1	1	1	1	1	1	1	1	1	1	1	1	1	1	1	1	1	1	1	1	1	1	1	1	1	1	1	1	1	1	1	1	1	1	1	1	1	1
Sample No. 358	1	1	1	1	1	1	1	1	1	1	1	1	1	1	1	1	1	1	1	1	1	1	1	1	1	1	1	1	1	1	1	1	1	1	1	0.10181049690349	0.510151258315891	0.732129651606083	0.630352066531777	0.826721431273036	0.761881824214943	0.870744353253394	1	1	1	1	1	1	1
Sample No. 359	1	1	1	0.446445936844684	0.310477121667936	0.47790921965614	0.774209670354612	0.827886247327551	0.890281246993691	0.824280277006328	1	1	1	1	1	1	1	1	1	1	1	1	1	1	1	1	1	1	1	1	1	1	1	1	1	1	1	1	1	1	1	1	1	1	1	1	1	1	1
Sample No. 360	1	1	1	1	1	1	1	0.0105316218174994	0.372944050775841	0.738100466337055	0.7549895614665	0.85977874238044	0.814265998839401	0.841908705495298	1	1	1	1	1	1	1	1	1	1	1	1	1	1	1	1	1	1	1	1	1	1	1	1	1	1	1	1	1	1	1	1	1	1	1
Sample No. 361	1	1	1	1	1	1	1	1	1	1	1	1	1	1	1	1	1	1	1	1	1	1	1	1	1	1	1	1	1	1	0.316312825421337	0.402348917713389	0.446346573270857	0.673529017721303	0.855729806758463	0.778838684489019	0.866763532683253	1	1	1	1	1	1	1	1	1	1	1	1
Sample No. 362	1	1	1	1	1	1	1	1	0.133495688538533	0.33533038510941	0.596466760542244	0.799317556531169	0.880467548551969	0.771791025935672	0.849634287878871	1	1	1	1	1	1	1	1	1	1	1	1	1	1	1	1	1	1	1	1	1	1	1	1	1	1	1	1	1	1	1	1	1	1
Sample No. 363	1	0.500979974509682	0.330616267118603	0.489085030481219	0.782296985811554	0.762796593247913	0.827211474380456	0.872509390842169	1	1	1	1	1	1	1	1	1	1	1	1	1	1	1	1	1	1	1	1	1	1	1	1	1	1	1	1	1	1	1	1	1	1	1	1	1	1	1	1	1
Sample No. 364	1	0.533558417707682	0.695179459955543	0.686658759154379	0.622030899189413	0.817769881561399	0.785130016440526	0.825670331399888	1	1	1	1	1	1	1	1	1	1	1	1	1	1	1	1	1	1	1	1	1	1	1	1	1	1	1	1	1	1	1	1	1	1	1	1	1	1	1	1	1
Sample No. 365	1	1	1	1	1	1	1	1	1	1	1	1	1	1	1	1	0.0627509596641175	0.680267762122676	0.513309701737016	0.602229262590408	0.74140227955766	0.779544059992768	0.871913900524378	1	1	1	1	1	1	1	1	1	1	1	1	1	1	1	1	1	1	1	1	1	1	1	1	1	1
Sample No. 366	1	1	0.055258822531905	0.639855643147603	0.781467231102288	0.581412662104703	0.849059802885167	0.813910992937163	0.868306561112404	1	1	1	1	1	1	1	1	1	1	1	1	1	1	1	1	1	1	1	1	1	1	1	1	1	1	1	1	1	1	1	1	1	1	1	1	1	1	1	1
Sample No. 367	1	1	1	1	1	1	1	1	1	1	1	1	1	1	1	1	1	1	1	1	1	1	1	1	1	1	1	1	1	0.360741844421718	0.719884970597923	0.766930309515446	0.67141470276285	0.841392537769862	0.822488441476598	0.871422438528389	1	1	1	1	1	1	1	1	1	1	1	1	1
Sample No. 368	1	1	0.291564184792805	0.738574809078127	0.761451418064535	0.771067953254096	0.806011843574233	0.893470996273682	0.896463736426085	1	1	1	1	1	1	1	1	1	1	1	1	1	1	1	1	1	1	1	1	1	1	1	1	1	1	1	1	1	1	1	1	1	1	1	1	1	1	1	1
Sample No. 369	1	1	1	1	1	1	1	1	1	1	0.212069631670602	0.392937077051029	0.799875436555594	0.821879738643766	0.725168396616355	0.787371052391827	0.838262221105397	1	1	1	1	1	1	1	1	1	1	1	1	1	1	1	1	1	1	1	1	1	1	1	1	1	1	1	1	1	1	1	1
Sample No. 370	1	0.0535276375850663	0.433222281401977	0.78386268729344	0.576482731830329	0.754757942408323	0.775660400758497	0.832259615510702	1	1	1	1	1	1	1	1	1	1	1	1	1	1	1	1	1	1	1	1	1	1	1	1	1	1	1	1	1	1	1	1	1	1	1	1	1	1	1	1	1
Sample No. 371	1	1	1	1	1	1	1	1	1	1	1	1	1	1	1	1	1	1	1	1	1	1	1	1	1	1	1	1	1	1	1	1	1	1	1	0.0218694424256682	0.336275174310431	0.469367868565023	0.671292479387484	0.688227120460942	0.765780446808785	0.828381417021155	1	1	1	1	1	1	1
Sample No. 372	1	1	1	1	1	0.282325194373261	0.393333483636379	0.458224971145391	0.654515618439764	0.892301384210587	0.772002613311633	0.854488463066518	1	1	1	1	1	1	1	1	1	1	1	1	1	1	1	1	1	1	1	1	1	1	1	1	1	1	1	1	1	1	1	1	1	1	1	1	1
Sample No. 373	1	1	1	1	1	0.6823563812254	0.624664602940902	0.487028378266841	0.647417198033072	0.695116889053024	0.819135708073154	0.853100774995983	1	1	1	1	1	1	1	1	1	1	1	1	1	1	1	1	1	1	1	1	1	1	1	1	1	1	1	1	1	1	1	1	1	1	1	1	1
Sample No. 374	1	1	1	1	1	1	0.026207274759654	0.397051464971155	0.756640762481838	0.57521313410718	0.879917261307128	0.878161016358063	0.881184145584702	1	1	1	1	1	1	1	1	1	1	1	1	1	1	1	1	1	1	1	1	1	1	1	1	1	1	1	1	1	1	1	1	1	1	1	1
Sample No. 375	1	1	0.240871195439249	0.677838731249794	0.648333379551768	0.824129403806292	0.813703956790268	0.859629861894064	0.862064881753176	1	1	1	1	1	1	1	1	1	1	1	1	1	1	1	1	1	1	1	1	1	1	1	1	1	1	1	1	1	1	1	1	1	1	1	1	1	1	1	1
Sample No. 376	1	1	1	1	1	0.0825695543619804	0.451795526882634	0.459492068011314	0.637793680820614	0.883925937749446	0.780961385574192	0.850418493840843	1	1	1	1	1	1	1	1	1	1	1	1	1	1	1	1	1	1	1	1	1	1	1	1	1	1	1	1	1	1	1	1	1	1	1	1	1
Sample No. 377	1	1	1	1	0.18801768476842	0.760042760781944	0.703048869986087	0.840392394717783	0.776382440342568	0.895273454291746	0.885760180465877	1	1	1	1	1	1	1	1	1	1	1	1	1	1	1	1	1	1	1	1	1	1	1	1	1	1	1	1	1	1	1	1	1	1	1	1	1	1
Sample No. 378	1	1	1	1	1	1	1	1	1	1	1	1	1	1	1	1	1	1	1	1	1	1	1	1	1	1	1	1	1	1	1	1	0.113200940412935	0.707858038134873	0.784219650290906	0.638672916549258	0.871632226929069	0.851149473013356	0.824380649849772	1	1	1	1	1	1	1	1	1	1
Sample No. 379	1	1	1	1	1	1	1	1	1	1	1	1	1	1	1	1	1	1	1	1	1	1	1	1	0.279068264507223	0.684609317677096	0.435089585203677	0.732837028177455	0.857336002928205	0.830620489711873	0.871212523113936	1	1	1	1	1	1	1	1	1	1	1	1	1	1	1	1	1	1
Sample No. 380	1	1	1	1	1	1	1	1	1	1	1	0.430847301180474	0.489719892190769	0.559505799058825	0.622369807753712	0.722358310557902	0.863391655073501	0.861220519673079	1	1	1	1	1	1	1	1	1	1	1	1	1	1	1	1	1	1	1	1	1	1	1	1	1	1	1	1	1	1	1
Sample No. 381	1	1	1	1	0.574270333261229	0.453046744791791	0.507008303161711	0.796083220937289	0.880579152405262	0.843771170405671	0.885889327209443	1	1	1	1	1	1	1	1	1	1	1	1	1	1	1	1	1	1	1	1	1	1	1	1	1	1	1	1	1	1	1	1	1	1	1	1	1	1
Sample No. 382	1	1	1	1	1	1	1	1	1	1	1	1	1	1	1	1	1	1	1	0.251319432356395	0.625168541744351	0.570209924150258	0.727960714562796	0.829441561489366	0.777112363483757	0.889749093521386	1	1	1	1	1	1	1	1	1	1	1	1	1	1	1	1	1	1	1	1	1	1	1
Sample No. 383	1	1	1	1	1	1	0.0256095007969998	0.738575454754755	0.461546689849347	0.73358609253075	0.877606356334873	0.793764407373965	0.824967171046883	1	1	1	1	1	1	1	1	1	1	1	1	1	1	1	1	1	1	1	1	1	1	1	1	1	1	1	1	1	1	1	1	1	1	1	1
Sample No. 384	1	1	1	1	1	1	1	1	1	1	1	1	1	1	1	1	1	1	1	1	0.249054354117252	0.664222294026986	0.503595346976072	0.725161831900477	0.731113463519141	0.783894063429907	0.866678559333086	1	1	1	1	1	1	1	1	1	1	1	1	1	1	1	1	1	1	1	1	1	1
Sample No. 385	1	1	1	1	1	1	0.692506183078513	0.692549471464008	0.527795954346657	0.623726595290937	0.880128978113644	0.771121212365106	0.863086177930236	1	1	1	1	1	1	1	1	1	1	1	1	1	1	1	1	1	1	1	1	1	1	1	1	1	1	1	1	1	1	1	1	1	1	1	1
Sample No. 386	1	1	0.460568422661163	0.347902426403016	0.794787622354925	0.735285565936938	0.852717145667411	0.83758894296363	0.832079938855022	1	1	1	1	1	1	1	1	1	1	1	1	1	1	1	1	1	1	1	1	1	1	1	1	1	1	1	1	1	1	1	1	1	1	1	1	1	1	1	1
Sample No. 387	1	1	0.644156313566491	0.477097227331251	0.435018655303866	0.808038779539056	0.864811729718931	0.783873646059074	0.883755162581801	1	1	1	1	1	1	1	1	1	1	1	1	1	1	1	1	1	1	1	1	1	1	1	1	1	1	1	1	1	1	1	1	1	1	1	1	1	1	1	1
Sample No. 388	1	1	1	1	1	1	1	1	1	0.313520913149696	0.251038088081405	0.573576406966895	0.596346597005613	0.8961289476417	0.873041006014682	0.852496742215007	1	1	1	1	1	1	1	1	1	1	1	1	1	1	1	1	1	1	1	1	1	1	1	1	1	1	1	1	1	1	1	1	1
Sample No. 389	1	1	1	1	1	1	1	0.541573172851931	0.623593001421541	0.676386249084026	0.604642978082411	0.852105228090659	0.875851152851246	0.841073730327189	1	1	1	1	1	1	1	1	1	1	1	1	1	1	1	1	1	1	1	1	1	1	1	1	1	1	1	1	1	1	1	1	1	1	1
Sample No. 390	1	1	1	1	0.147967826765962	0.325505451727659	0.546692644637078	0.80670121373143	0.725180810191669	0.795757578820921	0.841550218500197	1	1	1	1	1	1	1	1	1	1	1	1	1	1	1	1	1	1	1	1	1	1	1	1	1	1	1	1	1	1	1	1	1	1	1	1	1	1
Sample No. 391	1	1	1	1	1	1	1	0.0625357422861271	0.750907896142453	0.664891552105546	0.731197193479165	0.805440527498722	0.81337387456093	0.82321269467473	1	1	1	1	1	1	1	1	1	1	1	1	1	1	1	1	1	1	1	1	1	1	1	1	1	1	1	1	1	1	1	1	1	1	1
Sample No. 392	1	1	1	1	1	0.688887513580266	0.410543441092595	0.71343845596537	0.860497665200382	0.802015740368515	0.839898166931234	0.854064621329307	1	1	1	1	1	1	1	1	1	1	1	1	1	1	1	1	1	1	1	1	1	1	1	1	1	1	1	1	1	1	1	1	1	1	1	1	1
Sample No. 393	1	1	0.344607149860822	0.727800309965387	0.535589759536087	0.792988194250502	0.765529693830758	0.772850545463152	0.823824160080403	1	1	1	1	1	1	1	1	1	1	1	1	1	1	1	1	1	1	1	1	1	1	1	1	1	1	1	1	1	1	1	1	1	1	1	1	1	1	1	1
Sample No. 394	1	1	1	1	1	1	1	1	1	1	1	0.299965520240366	0.491014300938696	0.617474940996617	0.756296019796282	0.77949852317106	0.814744858518243	0.84220581844449	1	1	1	1	1	1	1	1	1	1	1	1	1	1	1	1	1	1	1	1	1	1	1	1	1	1	1	1	1	1	1
Sample No. 395	1	1	1	1	1	1	1	1	1	1	0.297886754344217	0.666143983127549	0.528588694166392	0.699167166003026	0.76874540079385	0.762177418065257	0.849092760458589	1	1	1	1	1	1	1	1	1	1	1	1	1	1	1	1	1	1	1	1	1	1	1	1	1	1	1	1	1	1	1	1
Sample No. 396	1	1	1	1	1	1	1	1	1	0.62402401083149	0.490892098797485	0.71095014244318	0.781088557750918	0.735341764688492	0.889762651328929	0.8870949793607	1	1	1	1	1	1	1	1	1	1	1	1	1	1	1	1	1	1	1	1	1	1	1	1	1	1	1	1	1	1	1	1	1
Sample No. 397	1	1	1	1	1	1	1	1	0.0554495854489505	0.620181644447148	0.738613492269069	0.736019573737867	0.790299143372104	0.778131686113775	0.859527128152549	1	1	1	1	1	1	1	1	1	1	1	1	1	1	1	1	1	1	1	1	1	1	1	1	1	1	1	1	1	1	1	1	1	1
Sample No. 398	1	1	1	1	1	1	1	1	1	0.126304912767373	0.254789257412776	0.790327965859324	0.800549338040873	0.767718318491243	0.800268205627799	0.859143836088479	1	1	1	1	1	1	1	1	1	1	1	1	1	1	1	1	1	1	1	1	1	1	1	1	1	1	1	1	1	1	1	1	1
Sample No. 399	1	1	1	1	1	1	1	1	1	1	1	1	1	1	1	1	1	1	1	1	1	1	1	0.677011974367779	0.677752244723961	0.626107270568609	0.699431540379301	0.815973103856668	0.882667061202228	0.886562599055469	1	1	1	1	1	1	1	1	1	1	1	1	1	1	1	1	1	1	1
Sample No. 400	1	1	1	1	1	1	1	1	1	1	1	1	0.529802059629001	0.60606207258068	0.566047328356653	0.630504676890559	0.685786337614991	0.886703445757739	0.836258772555739	1	1	1	1	1	1	1	1	1	1	1	1	1	1	1	1	1	1	1	1	1	1	1	1	1	1	1	1	1	1
Sample No. 401	1	0.547221418502741	0.515415707575157	0.630580223742872	0.71398821273353	0.82151547728572	0.887807901259512	0.881213482692838	1	1	1	1	1	1	1	1	1	1	1	1	1	1	1	1	1	1	1	1	1	1	1	1	1	1	1	1	1	1	1	1	1	1	1	1	1	1	1	1	1
Sample No. 402	1	1	1	1	1	1	0.19160284700105	0.300976700056344	0.585888185277581	0.83280595602002	0.799618554171175	0.868327375641093	0.895689535308629	1	1	1	1	1	1	1	1	1	1	1	1	1	1	1	1	1	1	1	1	1	1	1	1	1	1	1	1	1	1	1	1	1	1	1	1
Sample No. 403	1	1	1	1	0.365685898824595	0.530603467579931	0.489748235251754	0.69796270691324	0.802989440686069	0.868128734631464	0.860173162985593	1	1	1	1	1	1	1	1	1	1	1	1	1	1	1	1	1	1	1	1	1	1	1	1	1	1	1	1	1	1	1	1	1	1	1	1	1	1
Sample No. 404	1	1	1	1	1	1	1	1	1	1	1	1	1	1	1	1	1	1	0.309704047634732	0.627610376458615	0.664155352320522	0.764079866982065	0.715020723920316	0.829789944193326	0.834227871187031	1	1	1	1	1	1	1	1	1	1	1	1	1	1	1	1	1	1	1	1	1	1	1	1
Sample No. 405	1	1	1	1	1	1	1	1	0.446375350190792	0.690475417328998	0.583045933973044	0.765438223960809	0.809105895450339	0.80235679205507	0.89605574881658	1	1	1	1	1	1	1	1	1	1	1	1	1	1	1	1	1	1	1	1	1	1	1	1	1	1	1	1	1	1	1	1	1	1
Sample No. 406	1	1	1	1	1	1	1	1	1	1	1	1	1	1	1	1	1	1	1	1	1	1	1	1	1	1	1	1	1	1	1	1	1	1	1	1	1	1	1	1	1	1	1	1	1	1	1	0.50955443701474	0.700798176592216
Sample No. 407	1	1	1	1	1	1	0.135902505905833	0.390772714028135	0.430917802937329	0.842183557553217	0.781897153542377	0.842198990769684	0.89240838367492	1	1	1	1	1	1	1	1	1	1	1	1	1	1	1	1	1	1	1	1	1	1	1	1	1	1	1	1	1	1	1	1	1	1	1	1
Sample No. 408	1	0.306007297656033	0.418573773736134	0.499374834280461	0.676618089275435	0.833531785048544	0.810813607722521	0.833135219365358	1	1	1	1	1	1	1	1	1	1	1	1	1	1	1	1	1	1	1	1	1	1	1	1	1	1	1	1	1	1	1	1	1	1	1	1	1	1	1	1	1
Sample No. 409	1	1	1	1	1	1	0.109186266376637	0.383304233979434	0.797175408639014	0.576068812636659	0.818317005443387	0.852682143370621	0.898392954990268	1	1	1	1	1	1	1	1	1	1	1	1	1	1	1	1	1	1	1	1	1	1	1	1	1	1	1	1	1	1	1	1	1	1	1	1
Sample No. 410	1	1	1	1	0.48440012920415	0.301172093572095	0.496268707811832	0.724806603980251	0.716625136975199	0.803017588122748	0.850442312750965	1	1	1	1	1	1	1	1	1	1	1	1	1	1	1	1	1	1	1	1	1	1	1	1	1	1	1	1	1	1	1	1	1	1	1	1	1	1
Sample No. 411	1	1	1	1	1	1	1	1	1	1	1	1	1	1	0.269815644756891	0.712370911203325	0.784160131327808	0.66883540305309	0.857997737387195	0.897638589730486	0.843772688973695	1	1	1	1	1	1	1	1	1	1	1	1	1	1	1	1	1	1	1	1	1	1	1	1	1	1	1	1
Sample No. 412	1	1	0.372964339803439	0.401493949601427	0.672005459498614	0.728344693668187	0.71263237379957	0.880899004591629	0.895976323690265	1	1	1	1	1	1	1	1	1	1	1	1	1	1	1	1	1	1	1	1	1	1	1	1	1	1	1	1	1	1	1	1	1	1	1	1	1	1	1	1
Sample No. 413	1	1	1	1	1	0.323376632996369	0.747732264166698	0.441150009650737	0.776143820565194	0.863381137400866	0.774885046039708	0.857996404673904	1	1	1	1	1	1	1	1	1	1	1	1	1	1	1	1	1	1	1	1	1	1	1	1	1	1	1	1	1	1	1	1	1	1	1	1	1
Sample No. 414	1	1	0.311976481056772	0.477418448124081	0.543719429261982	0.579330058679916	0.889568111007102	0.828502694205381	0.871224537808448	1	1	1	1	1	1	1	1	1	1	1	1	1	1	1	1	1	1	1	1	1	1	1	1	1	1	1	1	1	1	1	1	1	1	1	1	1	1	1	1
Sample No. 415	1	1	1	1	1	1	1	1	1	1	1	1	1	0.197562396675348	0.699314956525341	0.614756660461426	0.744097116524354	0.836244199122302	0.877978371423669	0.898960816841573	1	1	1	1	1	1	1	1	1	1	1	1	1	1	1	1	1	1	1	1	1	1	1	1	1	1	1	1	1
Sample No. 416	1	1	1	1	1	1	0.514869081592187	0.69949389600195	0.452952861711383	0.809810790354386	0.734585494766943	0.791444266191684	0.839294615834951	1	1	1	1	1	1	1	1	1	1	1	1	1	1	1	1	1	1	1	1	1	1	1	1	1	1	1	1	1	1	1	1	1	1	1	1
Sample No. 417	1	1	1	1	1	1	1	1	1	1	1	1	1	1	1	1	1	1	1	1	1	1	1	1	1	1	1	1	1	1	1	1	1	1	0.442873302826192	0.559652784867212	0.562304264325649	0.860517009026371	0.814160604560748	0.773181602316909	0.895547039378434	1	1	1	1	1	1	1	1
Sample No. 418	1	1	1	1	0.524364938556682	0.662411669176072	0.512583777047694	0.64168400392402	0.739516157559119	0.805046403156593	0.898942673821002	1	1	1	1	1	1	1	1	1	1	1	1	1	1	1	1	1	1	1	1	1	1	1	1	1	1	1	1	1	1	1	1	1	1	1	1	1	1
Sample No. 419	1	1	1	1	0.602485840786248	0.76448983900249	0.476510334406048	0.750380947189406	0.735188140464015	0.873230912620202	0.893992276079953	1	1	1	1	1	1	1	1	1	1	1	1	1	1	1	1	1	1	1	1	1	1	1	1	1	1	1	1	1	1	1	1	1	1	1	1	1	1
Sample No. 420	1	1	1	1	1	1	0.598652741913684	0.344457318568602	0.4613581363298	0.649866477381438	0.893926979252137	0.897665414293297	0.824988702572882	1	1	1	1	1	1	1	1	1	1	1	1	1	1	1	1	1	1	1	1	1	1	1	1	1	1	1	1	1	1	1	1	1	1	1	1
Sample No. 421	1	1	1	1	1	1	1	1	0.608983714727219	0.466407469492406	0.543459202554077	0.632183531094342	0.874383087665774	0.881078356811777	0.857974617220461	1	1	1	1	1	1	1	1	1	1	1	1	1	1	1	1	1	1	1	1	1	1	1	1	1	1	1	1	1	1	1	1	1	1
Sample No. 422	1	1	1	1	1	1	1	1	1	1	1	1	1	1	1	1	1	1	1	1	1	1	1	1	1	0.186818820158951	0.314651222387329	0.774647491537034	0.57685768648982	0.860148247051984	0.831810154686682	0.880318748131394	1	1	1	1	1	1	1	1	1	1	1	1	1	1	1	1	1
Sample No. 423	1	1	1	1	1	1	1	1	1	1	1	1	0.215744101146702	0.668217005850747	0.729344055727124	0.659828967070207	0.825773176876828	0.835404333700426	0.86458965478465	1	1	1	1	1	1	1	1	1	1	1	1	1	1	1	1	1	1	1	1	1	1	1	1	1	1	1	1	1	1
Sample No. 424	1	0.32575185952941	0.59203171402216	0.767108460906893	0.863090132740326	0.81526383955963	0.839029132821597	0.827502999287099	1	1	1	1	1	1	1	1	1	1	1	1	1	1	1	1	1	1	1	1	1	1	1	1	1	1	1	1	1	1	1	1	1	1	1	1	1	1	1	1	1
Sample No. 425	1	1	1	1	1	0.564679640335962	0.38038655157201	0.503617778718471	0.766530135534704	0.737676991601475	0.850786620825529	0.886509861741215	1	1	1	1	1	1	1	1	1	1	1	1	1	1	1	1	1	1	1	1	1	1	1	1	1	1	1	1	1	1	1	1	1	1	1	1	1
Sample No. 426	1	1	1	1	1	1	1	1	0.387232591840439	0.260830693198368	0.790728806722909	0.646719116605818	0.744031671709381	0.822139564198442	0.871349296923727	1	1	1	1	1	1	1	1	1	1	1	1	1	1	1	1	1	1	1	1	1	1	1	1	1	1	1	1	1	1	1	1	1	1
Sample No. 427	1	0.376697613792494	0.689617893751711	0.55884386498481	0.694618578935042	0.851835707034916	0.764477095720358	0.852727741394192	1	1	1	1	1	1	1	1	1	1	1	1	1	1	1	1	1	1	1	1	1	1	1	1	1	1	1	1	1	1	1	1	1	1	1	1	1	1	1	1	1
Sample No. 428	1	1	1	1	1	1	1	1	1	1	1	0.034044760405086	0.336989315422252	0.626961971372366	0.774247573041357	0.891382602816448	0.866862504133023	0.823480938579887	1	1	1	1	1	1	1	1	1	1	1	1	1	1	1	1	1	1	1	1	1	1	1	1	1	1	1	1	1	1	1
Sample No. 429	1	1	0.551827564078849	0.255978542305529	0.579146029073745	0.671643910235725	0.692901869672351	0.858957443195395	0.837557507026941	1	1	1	1	1	1	1	1	1	1	1	1	1	1	1	1	1	1	1	1	1	1	1	1	1	1	1	1	1	1	1	1	1	1	1	1	1	1	1	1
Sample No. 430	1	1	1	1	1	1	1	1	1	1	0.656562447701581	0.617690542051569	0.781186553481966	0.867655583149753	0.76355138769839	0.871032136292197	0.820449392162263	1	1	1	1	1	1	1	1	1	1	1	1	1	1	1	1	1	1	1	1	1	1	1	1	1	1	1	1	1	1	1	1
Sample No. 431	1	1	1	1	1	1	1	1	1	1	0.508222982152365	0.716321752853692	0.683463780973107	0.639331605546176	0.708042974378914	0.840759516921826	0.829466603081673	1	1	1	1	1	1	1	1	1	1	1	1	1	1	1	1	1	1	1	1	1	1	1	1	1	1	1	1	1	1	1	1
Sample No. 432	1	1	1	1	1	1	1	1	1	1	1	1	1	1	1	1	1	1	0.279616808723658	0.448075644234195	0.797202129773796	0.835205580485053	0.78657513957005	0.783537147450261	0.893100676052272	1	1	1	1	1	1	1	1	1	1	1	1	1	1	1	1	1	1	1	1	1	1	1	1
Sample No. 433	1	1	1	0.657463467165362	0.273616842823103	0.44032426757738	0.617561667859554	0.846702160439454	0.817257555797696	0.876942297182977	1	1	1	1	1	1	1	1	1	1	1	1	1	1	1	1	1	1	1	1	1	1	1	1	1	1	1	1	1	1	1	1	1	1	1	1	1	1	1
Sample No. 434	1	1	1	1	0.228634912644047	0.660300332633778	0.553473092820495	0.750108407931402	0.769052001275122	0.81146762793418	0.875345847420394	1	1	1	1	1	1	1	1	1	1	1	1	1	1	1	1	1	1	1	1	1	1	1	1	1	1	1	1	1	1	1	1	1	1	1	1	1	1
Sample No. 435	1	1	1	1	0.202533109057695	0.60323066458106	0.827140044067055	0.71532274317462	0.700552050773986	0.765451351469383	0.850320526789874	1	1	1	1	1	1	1	1	1	1	1	1	1	1	1	1	1	1	1	1	1	1	1	1	1	1	1	1	1	1	1	1	1	1	1	1	1	1
Sample No. 436	1	1	0.339014157967176	0.328779805032536	0.714420156665146	0.862438008938916	0.732626675968058	0.802968179415911	0.83620821505785	1	1	1	1	1	1	1	1	1	1	1	1	1	1	1	1	1	1	1	1	1	1	1	1	1	1	1	1	1	1	1	1	1	1	1	1	1	1	1	1
Sample No. 437	1	1	1	1	1	1	1	1	1	1	1	1	1	1	1	1	1	1	1	1	1	1	1	1	1	0.405763425636105	0.711973612438887	0.762878475263715	0.863952824687585	0.707084672180936	0.846164987124503	0.82008452668786	1	1	1	1	1	1	1	1	1	1	1	1	1	1	1	1	1
Sample No. 438	1	1	1	1	1	1	1	1	1	1	1	1	1	1	1	1	1	1	1	1	1	1	0.470350044458173	0.284527700413018	0.810461326614022	0.640858439616859	0.850695651900023	0.777229751297273	0.854633582569659	1	1	1	1	1	1	1	1	1	1	1	1	1	1	1	1	1	1	1	1
Sample No. 439	1	1	1	1	1	1	1	0.448833485955838	0.5455396439787	0.817282205652446	0.815744303637184	0.826637592604384	0.812780249635689	0.842519367132336	1	1	1	1	1	1	1	1	1	1	1	1	1	1	1	1	1	1	1	1	1	1	1	1	1	1	1	1	1	1	1	1	1	1	1
Sample No. 440	1	1	1	1	1	1	1	1	1	1	1	1	1	1	1	1	1	1	1	1	1	1	0.198486576217692	0.325623398795724	0.467298181559891	0.80989904508926	0.89312282431405	0.805152559136041	0.833793549258262	1	1	1	1	1	1	1	1	1	1	1	1	1	1	1	1	1	1	1	1
Sample No. 441	1	1	1	1	0.600707621579058	0.446485766330734	0.817373282201588	0.843038365482353	0.876861437372863	0.847390093556605	0.831023375056684	1	1	1	1	1	1	1	1	1	1	1	1	1	1	1	1	1	1	1	1	1	1	1	1	1	1	1	1	1	1	1	1	1	1	1	1	1	1
Sample No. 442	1	1	1	1	1	0.0862405344517901	0.279252150794491	0.595542461629957	0.771928323274478	0.720210388205014	0.782017737622373	0.878415874987841	1	1	1	1	1	1	1	1	1	1	1	1	1	1	1	1	1	1	1	1	1	1	1	1	1	1	1	1	1	1	1	1	1	1	1	1	1
Sample No. 443	1	1	1	1	1	1	1	1	0.185859393798746	0.714593920866027	0.602748812194914	0.689768027868122	0.834095037486404	0.799441959527321	0.837156874332577	1	1	1	1	1	1	1	1	1	1	1	1	1	1	1	1	1	1	1	1	1	1	1	1	1	1	1	1	1	1	1	1	1	1
Sample No. 444	1	1	1	1	0.392310031729285	0.476311143822968	0.700385690778494	0.740356920571066	0.693851454323158	0.847027621017769	0.827704308405518	1	1	1	1	1	1	1	1	1	1	1	1	1	1	1	1	1	1	1	1	1	1	1	1	1	1	1	1	1	1	1	1	1	1	1	1	1	1
Sample No. 445	1	1	1	1	0.210940258221235	0.297024968285114	0.814188349079341	0.869544647801668	0.890398911554366	0.850679856794886	0.866803886909038	1	1	1	1	1	1	1	1	1	1	1	1	1	1	1	1	1	1	1	1	1	1	1	1	1	1	1	1	1	1	1	1	1	1	1	1	1	1
Sample No. 446	1	1	1	1	1	1	1	1	1	1	1	1	1	1	1	1	1	1	1	1	1	1	1	1	1	1	0.24102359036915	0.516347753107548	0.739645869769156	0.68694449535571	0.756112237172201	0.82256564673502	0.859312075842172	1	1	1	1	1	1	1	1	1	1	1	1	1	1	1	1
Sample No. 447	1	1	1	1	1	1	0.127843577091116	0.363539933413267	0.516022437177598	0.716938875666819	0.749563027843833	0.882713950444013	0.873735344838351	1	1	1	1	1	1	1	1	1	1	1	1	1	1	1	1	1	1	1	1	1	1	1	1	1	1	1	1	1	1	1	1	1	1	1	1
Sample No. 448	1	1	1	1	0.536370491788257	0.593177047865465	0.810507269594818	0.64735919652041	0.730349136004224	0.812808463941328	0.887154295463115	1	1	1	1	1	1	1	1	1	1	1	1	1	1	1	1	1	1	1	1	1	1	1	1	1	1	1	1	1	1	1	1	1	1	1	1	1	1
Sample No. 449	1	1	1	1	1	1	1	1	1	1	1	1	1	1	1	1	1	0.431211498805787	0.43624788406305	0.496790803987533	0.806168564599939	0.707692213952541	0.778678442593664	0.856312392875552	1	1	1	1	1	1	1	1	1	1	1	1	1	1	1	1	1	1	1	1	1	1	1	1	1
Sample No. 450	1	0.480907742555719	0.538110933881253	0.753391687311232	0.818564573982731	0.755098328180611	0.775136234289967	0.889389317836612	1	1	1	1	1	1	1	1	1	1	1	1	1	1	1	1	1	1	1	1	1	1	1	1	1	1	1	1	1	1	1	1	1	1	1	1	1	1	1	1	1
Sample No. 451	1	1	1	1	1	1	1	0.320007686761674	0.628228773400187	0.756314181089401	0.57170658538118	0.778093367093243	0.848154139579274	0.824854831602424	1	1	1	1	1	1	1	1	1	1	1	1	1	1	1	1	1	1	1	1	1	1	1	1	1	1	1	1	1	1	1	1	1	1	1
Sample No. 452	1	1	1	1	0.511814025735948	0.298134689545259	0.461602581590414	0.839993408164009	0.766956912516616	0.846332581276074	0.829978529382497	1	1	1	1	1	1	1	1	1	1	1	1	1	1	1	1	1	1	1	1	1	1	1	1	1	1	1	1	1	1	1	1	1	1	1	1	1	1
Sample No. 453	1	1	1	1	1	1	1	1	1	1	1	1	1	1	1	1	1	1	0.218926342723425	0.437663043057546	0.651154002007097	0.621893703709356	0.88514728967566	0.887686833357438	0.869879613351077	1	1	1	1	1	1	1	1	1	1	1	1	1	1	1	1	1	1	1	1	1	1	1	1
Sample No. 454	1	1	1	1	1	1	1	0.400857459523249	0.656002816511318	0.72350215094164	0.617677321499214	0.825178479822353	0.810266023688018	0.82331781283021	1	1	1	1	1	1	1	1	1	1	1	1	1	1	1	1	1	1	1	1	1	1	1	1	1	1	1	1	1	1	1	1	1	1	1
Sample No. 455	1	1	0.445216157590039	0.529615542385727	0.821916910372674	0.809160085469484	0.825542353014462	0.838603936806321	0.860777289159596	1	1	1	1	1	1	1	1	1	1	1	1	1	1	1	1	1	1	1	1	1	1	1	1	1	1	1	1	1	1	1	1	1	1	1	1	1	1	1	1
Sample No. 456	1	1	1	1	1	1	1	1	1	1	1	1	1	1	1	1	1	1	1	1	0.450688514073845	0.308603545948863	0.597928895447403	0.645227747345343	0.78952026501298	0.874978925413452	0.869661417100579	1	1	1	1	1	1	1	1	1	1	1	1	1	1	1	1	1	1	1	1	1	1
Sample No. 457	1	1	1	1	1	1	1	1	1	1	1	0.505944656454958	0.527186364652589	0.604039668869227	0.787104572150856	0.766039990764111	0.7841999418661	0.871204088199884	1	1	1	1	1	1	1	1	1	1	1	1	1	1	1	1	1	1	1	1	1	1	1	1	1	1	1	1	1	1	1
Sample No. 458	1	1	1	1	1	1	1	1	1	1	1	1	1	1	1	1	1	1	1	1	1	1	1	1	1	1	1	1	1	1	0.499330240867566	0.510309035144746	0.728732530511916	0.624197443951853	0.718062994931825	0.88663257418666	0.851533601172268	1	1	1	1	1	1	1	1	1	1	1	1
Sample No. 459	1	0.366568385020364	0.546056782770902	0.550362094603479	0.737344240215607	0.745922894724645	0.883116639014333	0.848720946349204	1	1	1	1	1	1	1	1	1	1	1	1	1	1	1	1	1	1	1	1	1	1	1	1	1	1	1	1	1	1	1	1	1	1	1	1	1	1	1	1	1
Sample No. 460	1	1	1	1	1	1	1	1	1	1	1	1	1	1	1	1	1	1	1	1	1	1	1	0.350537396401633	0.444686748404056	0.443231207802892	0.703362829266116	0.876325221834704	0.831535466108471	0.88632554858923	1	1	1	1	1	1	1	1	1	1	1	1	1	1	1	1	1	1	1
Sample No. 461	1	1	1	1	1	1	1	0.32260989947943	0.602508866759017	0.465574981383979	0.643941024416126	0.74208168970421	0.797064804108813	0.821718033477664	1	1	1	1	1	1	1	1	1	1	1	1	1	1	1	1	1	1	1	1	1	1	1	1	1	1	1	1	1	1	1	1	1	1	1
Sample No. 462	1	1	1	1	1	1	1	1	1	1	1	1	1	1	1	1	1	1	1	1	0.2939789882279	0.276194296022877	0.459204059671611	0.816360891941003	0.887790777250193	0.766964997621253	0.878648259080946	1	1	1	1	1	1	1	1	1	1	1	1	1	1	1	1	1	1	1	1	1	1
Sample No. 463	1	1	1	1	1	1	1	1	1	1	1	1	1	1	1	1	1	1	1	0.313719431436621	0.551341798882931	0.559110598936677	0.805948789701797	0.761618655617349	0.892006291951984	0.825116035807878	1	1	1	1	1	1	1	1	1	1	1	1	1	1	1	1	1	1	1	1	1	1	1
Sample No. 464	1	1	1	1	1	1	1	0.192454023344908	0.56544705641456	0.696861097980291	0.699585652286187	0.899241809686646	0.861535529512912	0.839833373744041	1	1	1	1	1	1	1	1	1	1	1	1	1	1	1	1	1	1	1	1	1	1	1	1	1	1	1	1	1	1	1	1	1	1	1
Sample No. 465	1	1	1	1	1	1	1	1	1	1	1	1	1	1	1	1	1	1	1	1	1	0.532681454606354	0.295599598204717	0.75451219856739	0.831325292894617	0.771265932326205	0.837686780304648	0.866265322770923	1	1	1	1	1	1	1	1	1	1	1	1	1	1	1	1	1	1	1	1	1
Sample No. 466	1	1	1	1	1	1	1	1	1	1	0.577433052749839	0.34144213039428	0.490189871769398	0.784111879002303	0.7957038561441	0.855696988748387	0.858794953059405	1	1	1	1	1	1	1	1	1	1	1	1	1	1	1	1	1	1	1	1	1	1	1	1	1	1	1	1	1	1	1	1
Sample No. 467	1	1	1	1	1	1	1	1	1	1	0.174899086551741	0.284021873492748	0.510684862099588	0.701736285123043	0.717028748770244	0.843481365037151	0.887853426337242	1	1	1	1	1	1	1	1	1	1	1	1	1	1	1	1	1	1	1	1	1	1	1	1	1	1	1	1	1	1	1	1
Sample No. 468	1	1	1	1	0.374627560919616	0.282970581185073	0.82788983091712	0.81719508884009	0.741493998076767	0.894810523441993	0.882870823796839	1	1	1	1	1	1	1	1	1	1	1	1	1	1	1	1	1	1	1	1	1	1	1	1	1	1	1	1	1	1	1	1	1	1	1	1	1	1
Sample No. 469	1	1	0.636692563523538	0.46273698201403	0.685324906297028	0.838642385699786	0.693169152396731	0.839540739418007	0.827569641470909	1	1	1	1	1	1	1	1	1	1	1	1	1	1	1	1	1	1	1	1	1	1	1	1	1	1	1	1	1	1	1	1	1	1	1	1	1	1	1	1
Sample No. 470	1	1	1	1	0.245218213438056	0.334336523395032	0.689824900701642	0.747256485563703	0.844506881432608	0.898776818509214	0.896785759944469	1	1	1	1	1	1	1	1	1	1	1	1	1	1	1	1	1	1	1	1	1	1	1	1	1	1	1	1	1	1	1	1	1	1	1	1	1	1
Sample No. 471	1	1	1	1	1	0.661148284471128	0.330458492226899	0.488897704444826	0.715367787731811	0.876518643158488	0.797152625946328	0.845694626681507	1	1	1	1	1	1	1	1	1	1	1	1	1	1	1	1	1	1	1	1	1	1	1	1	1	1	1	1	1	1	1	1	1	1	1	1	1
Sample No. 472	1	1	1	1	1	1	1	0.29527266678866	0.426315170871094	0.700531104877591	0.865407902542502	0.871305250963196	0.898739597261883	0.854056535679847	1	1	1	1	1	1	1	1	1	1	1	1	1	1	1	1	1	1	1	1	1	1	1	1	1	1	1	1	1	1	1	1	1	1	1
Sample No. 473	1	1	1	0.459476914033294	0.434869606122375	0.665119400918484	0.837354947375134	0.726447651651688	0.81283394400496	0.881659779343754	1	1	1	1	1	1	1	1	1	1	1	1	1	1	1	1	1	1	1	1	1	1	1	1	1	1	1	1	1	1	1	1	1	1	1	1	1	1	1
Sample No. 474	1	1	1	1	1	0.330986292723101	0.762751630544662	0.813135081548244	0.612907377937809	0.754871764718555	0.820195074952208	0.823975710440427	1	1	1	1	1	1	1	1	1	1	1	1	1	1	1	1	1	1	1	1	1	1	1	1	1	1	1	1	1	1	1	1	1	1	1	1	1
Sample No. 475	1	1	1	1	1	0.56135011002887	0.494148489870131	0.76205898264423	0.573654790716246	0.745735923214816	0.846671077059582	0.8668913381733	1	1	1	1	1	1	1	1	1	1	1	1	1	1	1	1	1	1	1	1	1	1	1	1	1	1	1	1	1	1	1	1	1	1	1	1	1
Sample No. 476	1	1	1	1	1	1	1	1	1	1	1	1	1	1	1	0.099020875224378	0.46115591536276	0.801634862013161	0.589725117855705	0.878186571695842	0.772598777292296	0.870053322315216	1	1	1	1	1	1	1	1	1	1	1	1	1	1	1	1	1	1	1	1	1	1	1	1	1	1	1
Sample No. 477	1	1	1	1	1	1	1	1	1	0.363517709854059	0.316450170455501	0.616046544276178	0.749621653910726	0.809506618231535	0.822064870875329	0.870857994202524	1	1	1	1	1	1	1	1	1	1	1	1	1	1	1	1	1	1	1	1	1	1	1	1	1	1	1	1	1	1	1	1	1
Sample No. 478	1	1	1	1	1	1	1	1	1	1	1	1	1	1	1	1	1	1	1	1	1	1	1	1	1	1	1	1	1	1	1	1	1	1	1	1	1	1	1	1	1	1	1	1	1	1	1	1	1
Sample No. 479	1	1	1	1	1	0.395840998908971	0.369826540471986	0.430271234009415	0.592397192521021	0.704366371589713	0.796433889809996	0.874930562376976	1	1	1	1	1	1	1	1	1	1	1	1	1	1	1	1	1	1	1	1	1	1	1	1	1	1	1	1	1	1	1	1	1	1	1	1	1
Sample No. 480	1	1	1	1	1	1	1	0.0202130460157059	0.420816503837705	0.775838792808354	0.729321721829474	0.875730099119246	0.84192982302513	0.854329899288714	1	1	1	1	1	1	1	1	1	1	1	1	1	1	1	1	1	1	1	1	1	1	1	1	1	1	1	1	1	1	1	1	1	1	1
Sample No. 481	1	1	1	1	1	1	0.492321429522708	0.416827760376036	0.504880099203438	0.602759752543643	0.774136218526401	0.849465714255348	0.857431309912354	1	1	1	1	1	1	1	1	1	1	1	1	1	1	1	1	1	1	1	1	1	1	1	1	1	1	1	1	1	1	1	1	1	1	1	1
Sample No. 482	1	1	1	1	0.447903195649851	0.491561221005395	0.475917704328895	0.829149346500635	0.878711174833588	0.857042365875095	0.86231529276818	1	1	1	1	1	1	1	1	1	1	1	1	1	1	1	1	1	1	1	1	1	1	1	1	1	1	1	1	1	1	1	1	1	1	1	1	1	1
Sample No. 483	1	1	1	1	1	1	1	1	1	1	1	1	1	1	1	1	1	1	1	1	1	1	1	1	1	1	1	1	1	1	1	1	1	1	1	1	1	1	1	1	1	1	1	1	1	0.0707621145714074	0.753294860571623	0.539695402160287	0.624401503899135
Sample No. 484	1	0.299980458412319	0.341560788396746	0.529284461513162	0.836205746331252	0.755861725285649	0.801410779133439	0.899089447241276	1	1	1	1	1	1	1	1	1	1	1	1	1	1	1	1	1	1	1	1	1	1	1	1	1	1	1	1	1	1	1	1	1	1	1	1	1	1	1	1	1
Sample No. 485	1	1	1	1	1	1	1	0.472233126952779	0.567747118314728	0.597856509797275	0.748424043185078	0.787694853334688	0.847909538811073	0.845496222171932	1	1	1	1	1	1	1	1	1	1	1	1	1	1	1	1	1	1	1	1	1	1	1	1	1	1	1	1	1	1	1	1	1	1	1
Sample No. 486	1	1	1	1	1	1	1	1	1	1	1	1	1	1	1	1	1	1	1	0.0730624291859567	0.402536141173914	0.621628783196211	0.701889115646481	0.681775098959915	0.8485480953753	0.849102933201939	1	1	1	1	1	1	1	1	1	1	1	1	1	1	1	1	1	1	1	1	1	1	1
Sample No. 487	1	1	1	1	1	1	1	1	1	1	1	1	1	1	0.174499923894182	0.674950367864221	0.722411596234888	0.615626581390388	0.876147796860896	0.817733929161914	0.83735073370859	1	1	1	1	1	1	1	1	1	1	1	1	1	1	1	1	1	1	1	1	1	1	1	1	1	1	1	1
Sample No. 488	1	1	1	1	1	1	1	1	1	0.248034851192497	0.431662206808105	0.435349364876747	0.766379342232831	0.680988843450323	0.76602150647901	0.877166508994997	1	1	1	1	1	1	1	1	1	1	1	1	1	1	1	1	1	1	1	1	1	1	1	1	1	1	1	1	1	1	1	1	1
Sample No. 489	1	0.203658864758909	0.562682243790477	0.607313240338117	0.764804117130116	0.881108097387478	0.768159124865197	0.834884892143309	1	1	1	1	1	1	1	1	1	1	1	1	1	1	1	1	1	1	1	1	1	1	1	1	1	1	1	1	1	1	1	1	1	1	1	1	1	1	1	1	1
Sample No. 490	1	1	1	1	1	1	1	1	1	1	1	1	1	1	1	1	1	0.490746929908637	0.311737854136154	0.553935693688691	0.858922621356323	0.831542778741568	0.870953390239738	0.855245570074767	1	1	1	1	1	1	1	1	1	1	1	1	1	1	1	1	1	1	1	1	1	1	1	1	1
Sample No. 491	1	1	1	0.346498846898321	0.742362123830244	0.444536933042109	0.602753643672913	0.778252848535776	0.854348294264637	0.846651840396225	1	1	1	1	1	1	1	1	1	1	1	1	1	1	1	1	1	1	1	1	1	1	1	1	1	1	1	1	1	1	1	1	1	1	1	1	1	1	1
Sample No. 492	1	1	1	1	1	1	1	1	1	1	1	1	1	1	1	1	1	1	1	1	1	1	1	1	1	1	1	1	1	1	1	1	1	1	1	0.651790859268513	0.751195654468611	0.558776609711349	0.797398397005163	0.696152902194299	0.808566351095214	0.884209596980363	1	1	1	1	1	1	1
Sample No. 493	1	1	1	1	0.535137654501013	0.368297614054754	0.710912004038691	0.740382010890171	0.693988910601474	0.792106920508668	0.864356587901711	1	1	1	1	1	1	1	1	1	1	1	1	1	1	1	1	1	1	1	1	1	1	1	1	1	1	1	1	1	1	1	1	1	1	1	1	1	1
Sample No. 494	1	0.0644467225205153	0.524639578731731	0.469146809838712	0.740183928217739	0.822282578921877	0.893836218668148	0.857726188078523	1	1	1	1	1	1	1	1	1	1	1	1	1	1	1	1	1	1	1	1	1	1	1	1	1	1	1	1	1	1	1	1	1	1	1	1	1	1	1	1	1
Sample No. 495	1	1	1	1	0.38650470232591	0.523177116569132	0.674992356095463	0.866780252689496	0.847692269040272	0.835541586116888	0.896953121460974	1	1	1	1	1	1	1	1	1	1	1	1	1	1	1	1	1	1	1	1	1	1	1	1	1	1	1	1	1	1	1	1	1	1	1	1	1	1
Sample No. 496	1	1	1	1	1	1	1	1	1	1	1	1	1	1	1	1	1	1	1	1	1	1	1	0.416563585153781	0.497495093578473	0.624584332499653	0.649050505603664	0.819632651419379	0.872658452335745	0.884810880962759	1	1	1	1	1	1	1	1	1	1	1	1	1	1	1	1	1	1	1
Sample No. 497	1	1	1	1	1	1	1	1	1	1	1	1	1	1	1	1	1	0.651201457583811	0.344256235035136	0.46526525227353	0.842842780197971	0.832865912201814	0.876435966151766	0.899723968598992	1	1	1	1	1	1	1	1	1	1	1	1	1	1	1	1	1	1	1	1	1	1	1	1	1
Sample No. 498	1	1	1	1	1	1	1	1	1	0.282705463578459	0.375751895513386	0.47400024600327	0.831381341284141	0.822274146634154	0.89818273531273	0.842098033521324	1	1	1	1	1	1	1	1	1	1	1	1	1	1	1	1	1	1	1	1	1	1	1	1	1	1	1	1	1	1	1	1	1
Sample No. 499	1	1	1	1	1	1	1	1	1	0.241847738428041	0.576647536596283	0.602038885951042	0.585780688310042	0.838997988929041	0.884557241867296	0.823557392526418	1	1	1	1	1	1	1	1	1	1	1	1	1	1	1	1	1	1	1	1	1	1	1	1	1	1	1	1	1	1	1	1	1
Sample No. 500	1	1	1	1	1	1	1	1	1	1	1	1	1	0.693486000820994	0.736234352374449	0.536172701157629	0.776167256715707	0.743175166719593	0.87028799532447	0.85413212057203	1	1	1	1	1	1	1	1	1	1	1	1	1	1	1	1	1	1	1	1	1	1	1	1	1	1	1	1	1
Sample No. 501	1	0.506321429687086	0.697495552748442	0.480718154851347	0.757885695998557	0.724767393339425	0.853910969463177	0.843252820335329	1	1	1	1	1	1	1	1	1	1	1	1	1	1	1	1	1	1	1	1	1	1	1	1	1	1	1	1	1	1	1	1	1	1	1	1	1	1	1	1	1
Sample No. 502	1	1	1	1	1	1	1	1	1	1	1	0.645624058363028	0.582993667824194	0.489906014893204	0.622839856012724	0.755855280081742	0.761614827089943	0.83612529322505	1	1	1	1	1	1	1	1	1	1	1	1	1	1	1	1	1	1	1	1	1	1	1	1	1	1	1	1	1	1	1
Sample No. 503	1	1	1	1	1	1	1	1	1	1	1	1	1	1	1	1	1	1	1	1	1	1	1	1	1	1	1	1	1	1	0.274259205013514	0.707735457038507	0.590029700770974	0.82455933152698	0.838117479630746	0.785517816427164	0.857355744242668	1	1	1	1	1	1	1	1	1	1	1	1
Sample No. 504	1	1	1	1	1	0.60387908477569	0.440568229388446	0.805444471463561	0.575892522353679	0.848134257989004	0.784796166736633	0.898117941636592	1	1	1	1	1	1	1	1	1	1	1	1	1	1	1	1	1	1	1	1	1	1	1	1	1	1	1	1	1	1	1	1	1	1	1	1	1
Sample No. 505	1	1	1	1	1	1	1	1	1	1	1	1	1	1	1	1	1	1	1	1	0.62204266468063	0.381692830817774	0.824322984199971	0.675354312853888	0.730953461858444	0.872100694053806	0.847455823477358	1	1	1	1	1	1	1	1	1	1	1	1	1	1	1	1	1	1	1	1	1	1
Sample No. 506	1	1	1	1	1	1	1	1	0.15270823772531	0.707304621832445	0.658075466770679	0.640453440095298	0.704316615662538	0.861440806128085	0.859536056034267	1	1	1	1	1	1	1	1	1	1	1	1	1	1	1	1	1	1	1	1	1	1	1	1	1	1	1	1	1	1	1	1	1	1
Sample No. 507	1	1	1	1	1	1	1	1	1	1	1	1	1	1	0.425466807449702	0.28516364891082	0.451562430076301	0.605032886615954	0.873931123600341	0.829160265261307	0.862185820117593	1	1	1	1	1	1	1	1	1	1	1	1	1	1	1	1	1	1	1	1	1	1	1	1	1	1	1	1
Sample No. 508	1	1	1	1	1	1	0.325190196055919	0.459562103711069	0.812038539927453	0.730350938863121	0.683639930482023	0.846511206566356	0.861012756358832	1	1	1	1	1	1	1	1	1	1	1	1	1	1	1	1	1	1	1	1	1	1	1	1	1	1	1	1	1	1	1	1	1	1	1	1
Sample No. 509	1	1	1	1	1	1	1	1	1	1	1	1	1	0.417285299161449	0.339708412978798	0.744888491854072	0.626025838642381	0.875507422080264	0.765658097383566	0.859019635692239	1	1	1	1	1	1	1	1	1	1	1	1	1	1	1	1	1	1	1	1	1	1	1	1	1	1	1	1	1
Sample No. 510	1	1	0.0984575808001682	0.69853687454015	0.481349958777428	0.628805859857239	0.823225751817226	0.862174657229334	0.850739922840148	1	1	1	1	1	1	1	1	1	1	1	1	1	1	1	1	1	1	1	1	1	1	1	1	1	1	1	1	1	1	1	1	1	1	1	1	1	1	1	1
Sample No. 511	1	1	1	1	1	1	1	1	1	0.0957994627160951	0.260411523152143	0.805079061277211	0.729759081364609	0.83060135894455	0.899539227448404	0.889192353691906	1	1	1	1	1	1	1	1	1	1	1	1	1	1	1	1	1	1	1	1	1	1	1	1	1	1	1	1	1	1	1	1	1
Sample No. 512	1	1	1	1	1	1	1	1	1	1	1	1	1	1	1	0.538671527253464	0.672753403075039	0.826588075719774	0.75334650748875	0.855158157581464	0.857842051507905	0.877231244333088	1	1	1	1	1	1	1	1	1	1	1	1	1	1	1	1	1	1	1	1	1	1	1	1	1	1	1
Sample No. 513	1	1	1	1	1	1	1	1	1	1	1	1	1	1	0.477403962707613	0.672442627642304	0.713941809274256	0.85146648381371	0.71762753170915	0.843126073591411	0.879145044889301	1	1	1	1	1	1	1	1	1	1	1	1	1	1	1	1	1	1	1	1	1	1	1	1	1	1	1	1
Sample No. 514	1	1	1	1	1	0.506409400296397	0.713233627798036	0.747231284547597	0.776784325302578	0.731895793522708	0.781145224152133	0.89765569454059	1	1	1	1	1	1	1	1	1	1	1	1	1	1	1	1	1	1	1	1	1	1	1	1	1	1	1	1	1	1	1	1	1	1	1	1	1
Sample No. 515	1	1	1	1	1	1	1	1	1	1	1	1	1	1	1	1	1	1	1	1	0.416573661640286	0.606762338364497	0.602087245155126	0.724300649254583	0.893983280165121	0.884339853394777	0.87000098913908	1	1	1	1	1	1	1	1	1	1	1	1	1	1	1	1	1	1	1	1	1	1
Sample No. 516	1	1	1	0.697369098004419	0.449245514152572	0.756133934501559	0.803327219286002	0.715382075058296	0.842476652585901	0.865469581820071	1	1	1	1	1	1	1	1	1	1	1	1	1	1	1	1	1	1	1	1	1	1	1	1	1	1	1	1	1	1	1	1	1	1	1	1	1	1	1
Sample No. 517	1	0.614165381395724	0.640508057065308	0.471492201574147	0.577683826773427	0.739423382724635	0.821827440508641	0.866505746748298	1	1	1	1	1	1	1	1	1	1	1	1	1	1	1	1	1	1	1	1	1	1	1	1	1	1	1	1	1	1	1	1	1	1	1	1	1	1	1	1	1
Sample No. 518	1	0.304692942714319	0.673064841013402	0.723578549008816	0.816246641292237	0.721851523765363	0.799256958663464	0.82700414352119	1	1	1	1	1	1	1	1	1	1	1	1	1	1	1	1	1	1	1	1	1	1	1	1	1	1	1	1	1	1	1	1	1	1	1	1	1	1	1	1	1
Sample No. 519	1	1	1	1	1	0.0743788147834129	0.365199977830052	0.677287047747523	0.716657823817804	0.680514300144278	0.781409403099678	0.824430699218065	1	1	1	1	1	1	1	1	1	1	1	1	1	1	1	1	1	1	1	1	1	1	1	1	1	1	1	1	1	1	1	1	1	1	1	1	1
Sample No. 520	1	1	1	1	1	1	0.182216972536407	0.695023984219879	0.804286968912929	0.678467416441999	0.749879706450738	0.84163202077616	0.857321191057563	1	1	1	1	1	1	1	1	1	1	1	1	1	1	1	1	1	1	1	1	1	1	1	1	1	1	1	1	1	1	1	1	1	1	1	1
Sample No. 521	1	1	1	1	1	1	0.277607734000776	0.606295784153044	0.454449132010341	0.64733876039274	0.70813317055814	0.797192971906625	0.826666423343122	1	1	1	1	1	1	1	1	1	1	1	1	1	1	1	1	1	1	1	1	1	1	1	1	1	1	1	1	1	1	1	1	1	1	1	1
Sample No. 522	1	1	1	1	1	1	1	1	1	1	1	1	1	1	1	1	1	1	1	1	1	1	1	1	0.309614728181623	0.583623419739306	0.578237635847181	0.651539845350198	0.794290225622244	0.761274653412402	0.851387624014169	1	1	1	1	1	1	1	1	1	1	1	1	1	1	1	1	1	1
Sample No. 523	1	1	1	1	1	1	1	1	1	1	1	1	1	1	1	1	1	1	1	0.0356689765444025	0.549807192860171	0.557386060077697	0.69200473244302	0.855919130570255	0.851514061638154	0.828665027339011	1	1	1	1	1	1	1	1	1	1	1	1	1	1	1	1	1	1	1	1	1	1	1
Sample No. 524	1	1	1	1	1	1	1	1	1	1	1	1	1	1	1	1	1	1	1	1	0.201945761162788	0.626721331197768	0.802983865812421	0.719865503632463	0.864495130046271	0.837349171270616	0.89886183463037	1	1	1	1	1	1	1	1	1	1	1	1	1	1	1	1	1	1	1	1	1	1
Sample No. 525	1	1	1	1	1	1	1	1	1	0.380097971733194	0.76536601443775	0.769098418783396	0.643385795764625	0.723698538583703	0.88123909198679	0.821542844735086	1	1	1	1	1	1	1	1	1	1	1	1	1	1	1	1	1	1	1	1	1	1	1	1	1	1	1	1	1	1	1	1	1
Sample No. 526	1	1	1	1	1	1	1	1	1	1	1	0.691122000247706	0.751592089869082	0.448174274079502	0.820036622886546	0.871929263407365	0.875954402447678	0.849678188934922	1	1	1	1	1	1	1	1	1	1	1	1	1	1	1	1	1	1	1	1	1	1	1	1	1	1	1	1	1	1	1
Sample No. 527	1	1	1	1	1	1	1	1	1	1	1	1	1	1	1	1	1	1	1	1	1	1	1	1	1	1	1	1	1	1	0.538671241130214	0.540516204023734	0.561632177717984	0.582148389662616	0.728425238872878	0.774469900210388	0.867801428567618	1	1	1	1	1	1	1	1	1	1	1	1
Sample No. 528	1	1	1	1	1	1	1	1	1	1	1	1	1	1	0.0374444275372662	0.535243589309976	0.521239476110786	0.695995788839646	0.705770236905664	0.803426306778565	0.826662541925907	1	1	1	1	1	1	1	1	1	1	1	1	1	1	1	1	1	1	1	1	1	1	1	1	1	1	1	1
Sample No. 529	1	1	1	1	0.67003568532411	0.318974669091403	0.632170590497553	0.790000850432552	0.74008395832032	0.821383807542734	0.847506019920111	1	1	1	1	1	1	1	1	1	1	1	1	1	1	1	1	1	1	1	1	1	1	1	1	1	1	1	1	1	1	1	1	1	1	1	1	1	1
Sample No. 530	1	0.325708831637166	0.577165281958878	0.487642521057278	0.801883842637762	0.813990185679868	0.877695564674214	0.837878305390477	1	1	1	1	1	1	1	1	1	1	1	1	1	1	1	1	1	1	1	1	1	1	1	1	1	1	1	1	1	1	1	1	1	1	1	1	1	1	1	1	1
Sample No. 531	1	1	0.371378975859843	0.469435322638601	0.549596931152046	0.607799573200755	0.795568075464107	0.864858012842014	0.897927077896893	1	1	1	1	1	1	1	1	1	1	1	1	1	1	1	1	1	1	1	1	1	1	1	1	1	1	1	1	1	1	1	1	1	1	1	1	1	1	1	1
Sample No. 532	1	1	1	0.621305582753848	0.281218357076868	0.471744699049741	0.582508255639113	0.699711334528402	0.827243531332351	0.873111732192338	1	1	1	1	1	1	1	1	1	1	1	1	1	1	1	1	1	1	1	1	1	1	1	1	1	1	1	1	1	1	1	1	1	1	1	1	1	1	1
Sample No. 533	1	1	1	0.573830250320025	0.374306769762188	0.578801520746201	0.72029886115808	0.873318860013969	0.84735181491822	0.872912901546806	1	1	1	1	1	1	1	1	1	1	1	1	1	1	1	1	1	1	1	1	1	1	1	1	1	1	1	1	1	1	1	1	1	1	1	1	1	1	1
Sample No. 534	1	1	0.349331258381717	0.598116167150438	0.521498796734959	0.570024103769101	0.890897067519836	0.761873167976737	0.874469604119658	1	1	1	1	1	1	1	1	1	1	1	1	1	1	1	1	1	1	1	1	1	1	1	1	1	1	1	1	1	1	1	1	1	1	1	1	1	1	1	1
Sample No. 535	1	1	1	1	1	1	0.638679055394605	0.283602969320491	0.63847945632413	0.826310654478148	0.779609720213339	0.800009844335727	0.826845854595303	1	1	1	1	1	1	1	1	1	1	1	1	1	1	1	1	1	1	1	1	1	1	1	1	1	1	1	1	1	1	1	1	1	1	1	1
Sample No. 536	1	1	1	0.294593074107543	0.449854948017746	0.52335014373064	0.640845269202255	0.732194086904638	0.794939193120226	0.881237280126661	1	1	1	1	1	1	1	1	1	1	1	1	1	1	1	1	1	1	1	1	1	1	1	1	1	1	1	1	1	1	1	1	1	1	1	1	1	1	1
Sample No. 537	1	1	1	1	1	0.426999234254472	0.317868648031726	0.440953092109412	0.777586127822287	0.760184414498508	0.79477285519708	0.872296810187399	1	1	1	1	1	1	1	1	1	1	1	1	1	1	1	1	1	1	1	1	1	1	1	1	1	1	1	1	1	1	1	1	1	1	1	1	1
Sample No. 538	1	1	1	1	0.461079533891752	0.566981629747897	0.650408211275935	0.713706198921427	0.841255973381922	0.828828193033114	0.83759950183332	1	1	1	1	1	1	1	1	1	1	1	1	1	1	1	1	1	1	1	1	1	1	1	1	1	1	1	1	1	1	1	1	1	1	1	1	1	1
Sample No. 539	1	1	1	1	1	1	1	1	0.592268579392694	0.278687237985432	0.516989979911596	0.778067772025242	0.777863869029097	0.826216110186651	0.880603546500206	1	1	1	1	1	1	1	1	1	1	1	1	1	1	1	1	1	1	1	1	1	1	1	1	1	1	1	1	1	1	1	1	1	1
Sample No. 540	1	1	1	1	1	1	1	1	1	1	1	0.413206717786379	0.332091645719483	0.594563649054617	0.666314181969501	0.728645190093666	0.764756332752295	0.831815762091428	1	1	1	1	1	1	1	1	1	1	1	1	1	1	1	1	1	1	1	1	1	1	1	1	1	1	1	1	1	1	1
Sample No. 541	1	1	1	1	1	1	1	0.558536250288598	0.277382034463808	0.7458736564219	0.743852568981238	0.788394953063689	0.823154174382798	0.898912496194243	1	1	1	1	1	1	1	1	1	1	1	1	1	1	1	1	1	1	1	1	1	1	1	1	1	1	1	1	1	1	1	1	1	1	1
Sample No. 542	1	1	1	1	1	0.433674890017137	0.469560952205211	0.774281415641308	0.816936702844687	0.705871121017262	0.794809313495643	0.840116414912045	1	1	1	1	1	1	1	1	1	1	1	1	1	1	1	1	1	1	1	1	1	1	1	1	1	1	1	1	1	1	1	1	1	1	1	1	1
Sample No. 543	1	1	1	1	1	1	1	1	1	1	1	1	0.379672506300267	0.74238276720047	0.538885169774294	0.584295939146541	0.729200889584608	0.777244104780257	0.866809938456863	1	1	1	1	1	1	1	1	1	1	1	1	1	1	1	1	1	1	1	1	1	1	1	1	1	1	1	1	1	1
Sample No. 544	1	1	1	1	1	1	1	1	1	1	1	1	0.239898534794338	0.722346553960815	0.596226424183697	0.635604355512187	0.889520242381841	0.870558977117762	0.82089892372489	1	1	1	1	1	1	1	1	1	1	1	1	1	1	1	1	1	1	1	1	1	1	1	1	1	1	1	1	1	1
Sample No. 545	1	1	1	1	1	1	1	1	1	0.199708384023979	0.622718922467902	0.500937527529895	0.868186890617944	0.793775018425658	0.893918019416742	0.895215051881969	1	1	1	1	1	1	1	1	1	1	1	1	1	1	1	1	1	1	1	1	1	1	1	1	1	1	1	1	1	1	1	1	1
Sample No. 546	1	1	1	1	1	1	1	1	1	1	1	0.633881994441617	0.620789054473862	0.573723794352263	0.692399424039759	0.787242429442704	0.767723283749074	0.843159843403846	1	1	1	1	1	1	1	1	1	1	1	1	1	1	1	1	1	1	1	1	1	1	1	1	1	1	1	1	1	1	1
Sample No. 547	1	1	1	1	1	1	0.652291378155351	0.499416963076219	0.728399336263537	0.824979250906035	0.765192676773295	0.89696740232408	0.889134509786964	1	1	1	1	1	1	1	1	1	1	1	1	1	1	1	1	1	1	1	1	1	1	1	1	1	1	1	1	1	1	1	1	1	1	1	1
Sample No. 548	1	1	1	1	1	1	1	1	1	1	1	1	1	1	1	0.52562806699425	0.639431270761415	0.782409338951111	0.80903164153453	0.859329851730727	0.80514952944126	0.822893193084747	1	1	1	1	1	1	1	1	1	1	1	1	1	1	1	1	1	1	1	1	1	1	1	1	1	1	1
Sample No. 549	1	1	1	1	1	1	1	1	1	1	1	1	1	0.226444455541205	0.439105386696756	0.601929046977311	0.608278260407969	0.745053866286762	0.815267160674557	0.876000894829631	1	1	1	1	1	1	1	1	1	1	1	1	1	1	1	1	1	1	1	1	1	1	1	1	1	1	1	1	1
Sample No. 550	1	1	1	1	1	1	1	1	1	1	1	1	1	0.0529336433089338	0.65804933598265	0.720825989190489	0.783701210310683	0.723177858698182	0.809328452423215	0.857193473912775	1	1	1	1	1	1	1	1	1	1	1	1	1	1	1	1	1	1	1	1	1	1	1	1	1	1	1	1	1
Sample No. 551	1	1	1	1	1	1	1	1	1	1	1	1	1	1	1	1	1	1	1	1	1	1	1	1	1	1	1	1	1	1	1	1	1	1	1	1	1	1	1	1	1	1	1	1	1	1	1	1	1
Sample No. 552	1	1	1	1	0.265978898094036	0.592371992142871	0.664259149152785	0.602136413175613	0.754429950336926	0.795945356530137	0.851113818008453	1	1	1	1	1	1	1	1	1	1	1	1	1	1	1	1	1	1	1	1	1	1	1	1	1	1	1	1	1	1	1	1	1	1	1	1	1	1
Sample No. 553	1	1	1	1	1	1	1	1	1	1	1	1	1	1	1	1	1	1	1	1	0.416620960657019	0.507344912085682	0.790392911266536	0.700636333138682	0.858538256250322	0.776504345079884	0.851210091356188	1	1	1	1	1	1	1	1	1	1	1	1	1	1	1	1	1	1	1	1	1	1
Sample No. 554	1	1	1	1	0.0128980956459418	0.767457330888137	0.742310624029487	0.837419548868202	0.877304536676966	0.871872983053327	0.874818662628531	1	1	1	1	1	1	1	1	1	1	1	1	1	1	1	1	1	1	1	1	1	1	1	1	1	1	1	1	1	1	1	1	1	1	1	1	1	1
Sample No. 555	1	1	1	1	1	1	1	1	0.142997049158439	0.699920497564599	0.639537905175239	0.864326446484774	0.872215752149932	0.782098782560788	0.877984460368752	1	1	1	1	1	1	1	1	1	1	1	1	1	1	1	1	1	1	1	1	1	1	1	1	1	1	1	1	1	1	1	1	1	1
Sample No. 556	1	1	1	1	1	1	1	1	1	1	1	1	1	0.46630189030664	0.365738156866282	0.499732023216784	0.61449785859324	0.786050032451749	0.801429491033778	0.892537684272975	1	1	1	1	1	1	1	1	1	1	1	1	1	1	1	1	1	1	1	1	1	1	1	1	1	1	1	1	1
Sample No. 557	1	1	1	1	1	1	1	1	1	0.163707237318158	0.600133844623342	0.795068532247096	0.835038226218894	0.844601401425898	0.887846019328572	0.85096396362409	1	1	1	1	1	1	1	1	1	1	1	1	1	1	1	1	1	1	1	1	1	1	1	1	1	1	1	1	1	1	1	1	1
Sample No. 558	1	1	1	1	1	1	1	1	1	1	1	1	1	1	1	1	1	1	1	1	1	1	1	1	1	0.218527928066906	0.425166319524869	0.595678409021348	0.68708079110831	0.897739299973473	0.892518613873981	0.834251159783453	1	1	1	1	1	1	1	1	1	1	1	1	1	1	1	1	1
Sample No. 559	1	1	1	1	1	1	1	1	1	1	0.510805743148085	0.638909664414823	0.639865193534642	0.705708665521815	0.846825656471774	0.824002065593377	0.877364596761763	1	1	1	1	1	1	1	1	1	1	1	1	1	1	1	1	1	1	1	1	1	1	1	1	1	1	1	1	1	1	1	1
Sample No. 560	1	1	0.369764976457227	0.296085760137066	0.544108952414244	0.624028742364608	0.861502179210074	0.871935065393336	0.831147727649659	1	1	1	1	1	1	1	1	1	1	1	1	1	1	1	1	1	1	1	1	1	1	1	1	1	1	1	1	1	1	1	1	1	1	1	1	1	1	1	1
Sample No. 561	1	1	1	1	1	0.646756795567926	0.57313564051874	0.535944890808314	0.57094686106313	0.884231126480736	0.875278382347897	0.827160240113735	1	1	1	1	1	1	1	1	1	1	1	1	1	1	1	1	1	1	1	1	1	1	1	1	1	1	1	1	1	1	1	1	1	1	1	1	1
Sample No. 562	1	1	1	1	1	1	0.355118411327712	0.418683791561052	0.663352526463568	0.869920505820774	0.786801500241272	0.882218924863264	0.878884037416428	1	1	1	1	1	1	1	1	1	1	1	1	1	1	1	1	1	1	1	1	1	1	1	1	1	1	1	1	1	1	1	1	1	1	1	1
Sample No. 563	1	0.512373209528159	0.477605145648122	0.826471249498427	0.585524486568756	0.798783977841958	0.761133677945472	0.84916779672727	1	1	1	1	1	1	1	1	1	1	1	1	1	1	1	1	1	1	1	1	1	1	1	1	1	1	1	1	1	1	1	1	1	1	1	1	1	1	1	1	1
Sample No. 564	1	0.167159876450896	0.705545195033774	0.48243943920359	0.783749169465154	0.787780188834295	0.88178004192654	0.829733180478215	1	1	1	1	1	1	1	1	1	1	1	1	1	1	1	1	1	1	1	1	1	1	1	1	1	1	1	1	1	1	1	1	1	1	1	1	1	1	1	1	1
Sample No. 565	1	1	1	1	0.357821875207592	0.457868581935763	0.49411808533594	0.698208746924065	0.707602845788933	0.870964355403557	0.833323778007179	1	1	1	1	1	1	1	1	1	1	1	1	1	1	1	1	1	1	1	1	1	1	1	1	1	1	1	1	1	1	1	1	1	1	1	1	1	1
Sample No. 566	1	1	1	1	1	1	1	1	1	1	1	1	1	1	1	1	1	1	1	1	0.157936568348669	0.725552547508851	0.525019313786179	0.736168042249046	0.750195937063545	0.891433912767097	0.861695701349527	1	1	1	1	1	1	1	1	1	1	1	1	1	1	1	1	1	1	1	1	1	1
Sample No. 567	1	1	1	1	1	1	1	1	1	1	1	1	1	1	1	1	1	1	1	1	1	1	1	1	1	0.691997387502342	0.713072836035863	0.453863153345883	0.858908555964008	0.710477061951533	0.776052511441521	0.887886044532061	1	1	1	1	1	1	1	1	1	1	1	1	1	1	1	1	1
Sample No. 568	1	1	1	1	0.0428738563763909	0.589937674421817	0.461982009299099	0.655322891059332	0.7824223208474	0.84789160286542	0.849207994248718	1	1	1	1	1	1	1	1	1	1	1	1	1	1	1	1	1	1	1	1	1	1	1	1	1	1	1	1	1	1	1	1	1	1	1	1	1	1
Sample No. 569	1	1	1	1	1	1	1	1	1	1	0.263109390032478	0.713631382156164	0.53299059106037	0.640095731690526	0.737440210073255	0.854829778564163	0.865085873547941	1	1	1	1	1	1	1	1	1	1	1	1	1	1	1	1	1	1	1	1	1	1	1	1	1	1	1	1	1	1	1	1
Sample No. 570	1	1	1	1	1	1	1	1	1	0.675191125366837	0.478869175026193	0.492640609312803	0.863380117532797	0.814602458435111	0.871788678257726	0.872489739693701	1	1	1	1	1	1	1	1	1	1	1	1	1	1	1	1	1	1	1	1	1	1	1	1	1	1	1	1	1	1	1	1	1
Sample No. 571	1	1	1	1	1	1	1	0.460398240375798	0.57880279392004	0.65249789563939	0.620555286998861	0.793871760871261	0.779640978639945	0.823248670231551	1	1	1	1	1	1	1	1	1	1	1	1	1	1	1	1	1	1	1	1	1	1	1	1	1	1	1	1	1	1	1	1	1	1	1
Sample No. 572	1	1	1	0.0354981712461449	0.691589093646035	0.771221120674163	0.611259580850601	0.682741678087041	0.822880253284238	0.898354800753295	1	1	1	1	1	1	1	1	1	1	1	1	1	1	1	1	1	1	1	1	1	1	1	1	1	1	1	1	1	1	1	1	1	1	1	1	1	1	1
Sample No. 573	1	1	1	1	1	1	1	1	1	1	1	1	1	1	1	1	0.266875402722508	0.468629629835486	0.618373129814863	0.735821114368737	0.851305849673227	0.790689156246372	0.896898174453527	1	1	1	1	1	1	1	1	1	1	1	1	1	1	1	1	1	1	1	1	1	1	1	1	1	1
Sample No. 574	1	1	0.41120986089576	0.333109693247825	0.657790869306773	0.612275468213484	0.706017625383101	0.89110465193633	0.84671907344833	1	1	1	1	1	1	1	1	1	1	1	1	1	1	1	1	1	1	1	1	1	1	1	1	1	1	1	1	1	1	1	1	1	1	1	1	1	1	1	1
Sample No. 575	1	1	1	1	1	1	1	1	1	0.468671860429458	0.432466217195615	0.709157188907266	0.597788558648899	0.824492670111358	0.768587142643519	0.868084950856864	1	1	1	1	1	1	1	1	1	1	1	1	1	1	1	1	1	1	1	1	1	1	1	1	1	1	1	1	1	1	1	1	1
Sample No. 576	1	1	1	1	1	1	1	1	1	0.631525599830784	0.30457570145838	0.734755709227174	0.854953818842769	0.827740519242361	0.785743848034181	0.872096543945372	1	1	1	1	1	1	1	1	1	1	1	1	1	1	1	1	1	1	1	1	1	1	1	1	1	1	1	1	1	1	1	1	1
Sample No. 577	1	1	1	1	1	1	1	1	1	1	1	0.669545054798946	0.426477950755507	0.822257819697261	0.757503510550596	0.826018764977343	0.812401746013202	0.884800741225481	1	1	1	1	1	1	1	1	1	1	1	1	1	1	1	1	1	1	1	1	1	1	1	1	1	1	1	1	1	1	1
Sample No. 578	1	1	1	1	1	1	1	1	1	1	1	1	1	1	1	1	1	1	1	1	1	1	1	1	0.160099489181302	0.446611531861126	0.634798924271017	0.732616908992641	0.775832996070385	0.826759537411854	0.830211893729865	1	1	1	1	1	1	1	1	1	1	1	1	1	1	1	1	1	1
Sample No. 579	1	0.50293990961276	0.655506141176447	0.583518404625356	0.855653284960426	0.780912876343355	0.862754672421142	0.844365434274077	1	1	1	1	1	1	1	1	1	1	1	1	1	1	1	1	1	1	1	1	1	1	1	1	1	1	1	1	1	1	1	1	1	1	1	1	1	1	1	1	1
Sample No. 580	1	1	1	1	1	1	0.0747916270140558	0.32377770267427	0.828165262583643	0.774125612368807	0.768421966112219	0.798119582310319	0.859769494459033	1	1	1	1	1	1	1	1	1	1	1	1	1	1	1	1	1	1	1	1	1	1	1	1	1	1	1	1	1	1	1	1	1	1	1	1
Sample No. 581	1	1	1	1	1	1	1	1	1	1	1	1	1	1	1	1	1	1	1	1	1	0.246302134739235	0.522672452786937	0.464751772135496	0.600085473298095	0.7114392553363	0.85371843370609	0.894617123287171	1	1	1	1	1	1	1	1	1	1	1	1	1	1	1	1	1	1	1	1	1
Sample No. 582	1	1	1	1	1	1	1	1	1	1	0.616535644389223	0.618771349517629	0.522176915332675	0.857791873840615	0.826871099206619	0.816480786236934	0.877635598629713	1	1	1	1	1	1	1	1	1	1	1	1	1	1	1	1	1	1	1	1	1	1	1	1	1	1	1	1	1	1	1	1
Sample No. 583	1	1	1	1	1	1	0.178902490930632	0.466941608116031	0.632410083729774	0.86591885979753	0.721284376964904	0.782794876694679	0.835701128654182	1	1	1	1	1	1	1	1	1	1	1	1	1	1	1	1	1	1	1	1	1	1	1	1	1	1	1	1	1	1	1	1	1	1	1	1
Sample No. 584	1	1	1	1	0.6318148673838	0.713514835042879	0.767797836586833	0.798176419786178	0.829746624417603	0.808417029087432	0.865747728999704	1	1	1	1	1	1	1	1	1	1	1	1	1	1	1	1	1	1	1	1	1	1	1	1	1	1	1	1	1	1	1	1	1	1	1	1	1	1
Sample No. 585	1	1	1	1	1	1	0.351767611508258	0.388389820158482	0.499628986064345	0.716138211130165	0.703124147779308	0.800909294369631	0.889676728360355	1	1	1	1	1	1	1	1	1	1	1	1	1	1	1	1	1	1	1	1	1	1	1	1	1	1	1	1	1	1	1	1	1	1	1	1
Sample No. 586	1	1	1	1	1	1	1	1	1	1	1	1	1	1	1	1	1	1	1	1	1	1	1	0.403504519851413	0.365539963804185	0.718948682695627	0.625784014659002	0.854137336439453	0.815732811749913	0.82002752719447	1	1	1	1	1	1	1	1	1	1	1	1	1	1	1	1	1	1	1
Sample No. 587	1	1	1	1	1	1	1	1	1	1	1	1	1	1	1	1	1	1	0.218930656260345	0.765406765919179	0.622630604561418	0.574360209451988	0.857145014018752	0.779434670819901	0.892788145318627	1	1	1	1	1	1	1	1	1	1	1	1	1	1	1	1	1	1	1	1	1	1	1	1
Sample No. 588	1	1	1	1	1	1	0.0562162045808509	0.372967837778851	0.759425106663257	0.798282659011893	0.712076035970822	0.876765213455074	0.882514447979629	1	1	1	1	1	1	1	1	1	1	1	1	1	1	1	1	1	1	1	1	1	1	1	1	1	1	1	1	1	1	1	1	1	1	1	1
Sample No. 589	1	1	1	1	1	1	1	1	1	1	1	1	1	1	0.599848667213228	0.267644777260721	0.542369101587683	0.698782809711993	0.836035853796639	0.776900578509085	0.896768750082702	1	1	1	1	1	1	1	1	1	1	1	1	1	1	1	1	1	1	1	1	1	1	1	1	1	1	1	1
Sample No. 590	1	1	1	1	1	1	1	1	1	1	1	1	1	1	1	1	1	1	1	1	1	1	1	1	1	1	0.443492913888767	0.751436849739403	0.771667125187814	0.810567084448412	0.742389212604612	0.835693823047914	0.836709443703294	1	1	1	1	1	1	1	1	1	1	1	1	1	1	1	1
Sample No. 591	1	1	1	1	1	1	1	1	1	1	1	1	0.656203583921306	0.391543288221583	0.656080759894103	0.699006287525408	0.686784615013748	0.808438748843037	0.828208995740861	1	1	1	1	1	1	1	1	1	1	1	1	1	1	1	1	1	1	1	1	1	1	1	1	1	1	1	1	1	1
Sample No. 592	1	0.0885969777405262	0.72408154941164	0.709017593059689	0.82762234472204	0.745088065201417	0.775682990672067	0.829874717481434	1	1	1	1	1	1	1	1	1	1	1	1	1	1	1	1	1	1	1	1	1	1	1	1	1	1	1	1	1	1	1	1	1	1	1	1	1	1	1	1	1
Sample No. 593	1	1	1	1	1	1	1	1	1	1	1	1	1	1	1	1	1	0.39774676225381	0.667920990660787	0.772047873884439	0.751773262750357	0.73886211081408	0.817147310287692	0.858828128222376	1	1	1	1	1	1	1	1	1	1	1	1	1	1	1	1	1	1	1	1	1	1	1	1	1
Sample No. 594	1	0.15864157041302	0.579633689783513	0.596741050779819	0.850922461836599	0.733840947733261	0.788577954806387	0.891861485317349	1	1	1	1	1	1	1	1	1	1	1	1	1	1	1	1	1	1	1	1	1	1	1	1	1	1	1	1	1	1	1	1	1	1	1	1	1	1	1	1	1
Sample No. 595	1	1	1	1	1	1	1	1	1	1	1	1	1	1	1	0.338767346220557	0.286575590660796	0.446941537894309	0.654712697518989	0.856000014198944	0.803397745355032	0.825598612744361	1	1	1	1	1	1	1	1	1	1	1	1	1	1	1	1	1	1	1	1	1	1	1	1	1	1	1
Sample No. 596	1	0.599131148180459	0.345545553797856	0.693368544355035	0.594698630324565	0.721420593345538	0.800131428693421	0.849949818756431	1	1	1	1	1	1	1	1	1	1	1	1	1	1	1	1	1	1	1	1	1	1	1	1	1	1	1	1	1	1	1	1	1	1	1	1	1	1	1	1	1
Sample No. 597	1	1	1	1	1	1	1	1	1	1	1	1	1	1	1	0.265549798205029	0.65900864969939	0.750020748581737	0.596887761242688	0.802596271261573	0.811128406981006	0.824215175043791	1	1	1	1	1	1	1	1	1	1	1	1	1	1	1	1	1	1	1	1	1	1	1	1	1	1	1
Sample No. 598	1	0.0662274212483317	0.29112272599712	0.506706595718861	0.74709785643965	0.802681630169973	0.836760375127196	0.850892275199294	1	1	1	1	1	1	1	1	1	1	1	1	1	1	1	1	1	1	1	1	1	1	1	1	1	1	1	1	1	1	1	1	1	1	1	1	1	1	1	1	1
Sample No. 599	1	1	1	1	1	0.103905027692672	0.433533656261861	0.587931720465422	0.786959318937734	0.691029664482921	0.843846986019053	0.855230822302401	1	1	1	1	1	1	1	1	1	1	1	1	1	1	1	1	1	1	1	1	1	1	1	1	1	1	1	1	1	1	1	1	1	1	1	1	1
Sample No. 600	1	1	1	1	1	1	1	1	1	1	1	1	0.671130905039608	0.516335807666183	0.717596137728542	0.595228826841339	0.855595308337361	0.768240360100754	0.874859019275755	1	1	1	1	1	1	1	1	1	1	1	1	1	1	1	1	1	1	1	1	1	1	1	1	1	1	1	1	1	1
Sample No. 601	1	1	1	1	1	1	1	1	1	1	1	1	1	1	1	1	1	1	1	1	1	1	1	1	1	1	1	1	1	1	1	1	1	1	1	1	1	1	1	1	1	1	1	1	1	1	1	1	1
Sample No. 602	1	1	1	1	1	1	1	1	1	1	1	1	1	0.218127508780453	0.63999008747749	0.513346035610884	0.852627687603235	0.740179692395031	0.819358335942961	0.837463272586465	1	1	1	1	1	1	1	1	1	1	1	1	1	1	1	1	1	1	1	1	1	1	1	1	1	1	1	1	1
Sample No. 603	1	1	1	1	1	1	1	1	1	1	1	1	1	1	1	1	1	1	1	1	1	1	1	1	1	1	1	0.519132590962108	0.687015133006498	0.715754696745425	0.778455430855975	0.751388554004952	0.788367045857012	0.842072599697858	1	1	1	1	1	1	1	1	1	1	1	1	1	1	1
Sample No. 604	1	0.668492832772899	0.754154734276235	0.545773197542876	0.850315673304722	0.804326640730724	0.884639930180274	0.8315157805942	1	1	1	1	1	1	1	1	1	1	1	1	1	1	1	1	1	1	1	1	1	1	1	1	1	1	1	1	1	1	1	1	1	1	1	1	1	1	1	1	1
Sample No. 605	1	0.0172980676521547	0.34691725704819	0.619562632143497	0.634576288755052	0.85140157181304	0.781980666220188	0.875507585480809	1	1	1	1	1	1	1	1	1	1	1	1	1	1	1	1	1	1	1	1	1	1	1	1	1	1	1	1	1	1	1	1	1	1	1	1	1	1	1	1	1
Sample No. 606	1	0.0937622592342086	0.675640522083268	0.463871785271913	0.609071119925939	0.829367385786027	0.793334509832785	0.833042194526643	1	1	1	1	1	1	1	1	1	1	1	1	1	1	1	1	1	1	1	1	1	1	1	1	1	1	1	1	1	1	1	1	1	1	1	1	1	1	1	1	1
Sample No. 607	1	1	1	1	1	1	1	0.155409576646052	0.750293690590188	0.601160510648042	0.640020967489108	0.707839790051803	0.819877998549491	0.865354681126773	1	1	1	1	1	1	1	1	1	1	1	1	1	1	1	1	1	1	1	1	1	1	1	1	1	1	1	1	1	1	1	1	1	1	1
Sample No. 608	1	1	1	1	1	1	1	1	1	1	1	0.367798202349804	0.732791440300643	0.494716183301061	0.703682522107847	0.803717811219394	0.895116246067919	0.890625816974789	1	1	1	1	1	1	1	1	1	1	1	1	1	1	1	1	1	1	1	1	1	1	1	1	1	1	1	1	1	1	1
Sample No. 609	1	1	1	1	1	1	1	1	1	1	1	1	1	1	1	1	1	1	1	1	0.344324733361136	0.273256926350296	0.435950076039881	0.796986187649891	0.744753899970092	0.786880175340921	0.888048198223114	1	1	1	1	1	1	1	1	1	1	1	1	1	1	1	1	1	1	1	1	1	1
Sample No. 610	1	1	1	1	1	1	1	1	0.556027450787369	0.381531479218975	0.458374642971903	0.640209233555943	0.747703363825567	0.784451546240598	0.821389620117843	1	1	1	1	1	1	1	1	1	1	1	1	1	1	1	1	1	1	1	1	1	1	1	1	1	1	1	1	1	1	1	1	1	1
Sample No. 611	1	1	1	1	1	1	1	1	1	0.117533751693554	0.271526642777026	0.797482361663133	0.626932599074207	0.787486448795535	0.80702244900167	0.89976310916245	1	1	1	1	1	1	1	1	1	1	1	1	1	1	1	1	1	1	1	1	1	1	1	1	1	1	1	1	1	1	1	1	1
Sample No. 612	1	1	1	1	1	1	1	1	1	1	1	0.173842742647976	0.463013293351978	0.650727585069835	0.658540818379261	0.875901447795332	0.817049914463423	0.841004881765693	1	1	1	1	1	1	1	1	1	1	1	1	1	1	1	1	1	1	1	1	1	1	1	1	1	1	1	1	1	1	1
Sample No. 613	1	1	1	1	1	1	1	1	1	1	1	1	1	1	1	1	1	1	1	1	1	1	1	1	1	1	1	1	1	1	1	1	1	0.47752386939479	0.742975139608607	0.706950587052852	0.783634727848694	0.851499412013218	0.875044201700948	0.852032851614058	1	1	1	1	1	1	1	1	1
Sample No. 614	1	1	1	1	1	1	1	1	1	1	1	1	1	1	1	1	1	1	1	1	1	1	1	1	1	1	0.139335484467447	0.349419769383967	0.461295438390225	0.666893228427507	0.691083122994751	0.849900005515665	0.887231389135122	1	1	1	1	1	1	1	1	1	1	1	1	1	1	1	1
Sample No. 615	1	1	1	1	1	0.102240561353974	0.685759087111801	0.651194820664823	0.652774772658013	0.896728239632212	0.857168234754354	0.872122899163514	1	1	1	1	1	1	1	1	1	1	1	1	1	1	1	1	1	1	1	1	1	1	1	1	1	1	1	1	1	1	1	1	1	1	1	1	1
Sample No. 616	1	1	1	1	1	1	1	1	1	1	1	1	1	0.290305343384389	0.474536061333492	0.686555882375687	0.758766881916672	0.820257349326275	0.81205198188778	0.887486928366125	1	1	1	1	1	1	1	1	1	1	1	1	1	1	1	1	1	1	1	1	1	1	1	1	1	1	1	1	1
Sample No. 617	1	1	1	1	1	1	1	1	1	1	1	1	1	1	1	1	0.125862343397457	0.416425131298602	0.699906715024263	0.711350651532412	0.732791405282915	0.892311778287403	0.883501193989068	1	1	1	1	1	1	1	1	1	1	1	1	1	1	1	1	1	1	1	1	1	1	1	1	1	1
Sample No. 618	1	1	1	1	1	1	0.328487846192438	0.290700306864455	0.557216499205679	0.855015365341678	0.770073786377907	0.799372320291586	0.896007244344801	1	1	1	1	1	1	1	1	1	1	1	1	1	1	1	1	1	1	1	1	1	1	1	1	1	1	1	1	1	1	1	1	1	1	1	1
Sample No. 619	1	1	1	1	1	1	1	1	1	1	1	1	1	0.186666291726287	0.727153107346967	0.495988488402218	0.746090553333052	0.786530527840368	0.826132648461498	0.855503308698535	1	1	1	1	1	1	1	1	1	1	1	1	1	1	1	1	1	1	1	1	1	1	1	1	1	1	1	1	1
Sample No. 620	1	1	1	1	1	1	1	1	1	1	1	1	1	1	1	1	1	1	1	0.628797123220283	0.607905821138993	0.434423645045608	0.627131634699181	0.768528215601109	0.804936276557855	0.858941493686289	1	1	1	1	1	1	1	1	1	1	1	1	1	1	1	1	1	1	1	1	1	1	1
Sample No. 621	1	1	1	1	1	1	1	1	1	1	1	1	1	1	1	1	1	1	1	1	1	1	1	1	1	1	1	1	1	1	1	1	1	1	1	1	1	1	1	1	1	1	1	1	0.631097647487186	0.434113791687414	0.703801973089576	0.691814511436969	0.850027868649922
Sample No. 622	1	1	1	1	1	1	1	1	1	1	1	1	1	1	1	1	1	1	1	1	0.608727990104817	0.505764082977548	0.619576556347311	0.666545153134502	0.717595597761683	0.867520449720323	0.859937979225069	1	1	1	1	1	1	1	1	1	1	1	1	1	1	1	1	1	1	1	1	1	1
Sample No. 623	1	1	1	1	1	1	1	1	1	1	1	1	1	1	1	1	1	1	1	1	1	1	0.400318962393794	0.356614756286144	0.440054008103907	0.614115402549505	0.88970992336981	0.78105762582738	0.856822931356728	1	1	1	1	1	1	1	1	1	1	1	1	1	1	1	1	1	1	1	1
Sample No. 624	1	1	1	1	1	1	1	1	1	1	1	1	1	1	1	1	1	1	1	1	1	1	1	1	1	1	1	1	1	0.273609543459024	0.333575200913474	0.700976421888918	0.669169447598979	0.893306938773021	0.881161147509702	0.8542997552827	1	1	1	1	1	1	1	1	1	1	1	1	1
Sample No. 625	1	1	0.663118397272192	0.37802441040054	0.703139691725373	0.808843413395807	0.848128580409102	0.798550800425	0.821481731422245	1	1	1	1	1	1	1	1	1	1	1	1	1	1	1	1	1	1	1	1	1	1	1	1	1	1	1	1	1	1	1	1	1	1	1	1	1	1	1	1
Sample No. 626	1	1	1	1	1	1	1	1	1	1	1	1	1	1	1	1	0.551173528260551	0.730733052147552	0.737649706955999	0.630214069881476	0.730262142475694	0.826820433605462	0.894687582049519	1	1	1	1	1	1	1	1	1	1	1	1	1	1	1	1	1	1	1	1	1	1	1	1	1	1
Sample No. 627	1	1	1	1	1	1	1	1	0.408941829691175	0.718320164028555	0.54219367608428	0.700821906239726	0.802405951269902	0.899245947641321	0.821908851005137	1	1	1	1	1	1	1	1	1	1	1	1	1	1	1	1	1	1	1	1	1	1	1	1	1	1	1	1	1	1	1	1	1	1
Sample No. 628	1	1	1	1	1	1	1	1	1	1	1	0.077528046797961	0.35394244056195	0.49022777017206	0.70611751422286	0.876349327974021	0.771197006367147	0.878740684613585	1	1	1	1	1	1	1	1	1	1	1	1	1	1	1	1	1	1	1	1	1	1	1	1	1	1	1	1	1	1	1
Sample No. 629	1	1	1	1	0.667915077477228	0.265821728371084	0.709094832669944	0.621766398595646	0.869942064238712	0.891433876943775	0.899714086204767	1	1	1	1	1	1	1	1	1	1	1	1	1	1	1	1	1	1	1	1	1	1	1	1	1	1	1	1	1	1	1	1	1	1	1	1	1	1
Sample No. 630	1	1	0.205069348437246	0.287955618212	0.685319606512785	0.823821168048307	0.851648572278209	0.87381850390695	0.830615996550769	1	1	1	1	1	1	1	1	1	1	1	1	1	1	1	1	1	1	1	1	1	1	1	1	1	1	1	1	1	1	1	1	1	1	1	1	1	1	1	1
Sample No. 631	1	1	1	1	1	1	1	1	1	1	1	1	1	1	1	1	1	1	1	1	1	1	1	1	0.256508767802734	0.517481279773638	0.501359802223742	0.582493326561525	0.81985507900361	0.835218083420768	0.858472264800221	1	1	1	1	1	1	1	1	1	1	1	1	1	1	1	1	1	1
Sample No. 632	1	1	1	1	1	1	1	1	1	1	0.595795441402588	0.368793472880498	0.621581983491778	0.698759209625423	0.817776078796014	0.774656067467295	0.8260166464746	1	1	1	1	1	1	1	1	1	1	1	1	1	1	1	1	1	1	1	1	1	1	1	1	1	1	1	1	1	1	1	1
Sample No. 633	1	1	1	1	1	1	1	1	1	1	1	1	1	1	1	1	1	1	0.567365719457157	0.326452944949269	0.731657123491168	0.60890254846774	0.759622509423643	0.795679239016026	0.883773935157806	1	1	1	1	1	1	1	1	1	1	1	1	1	1	1	1	1	1	1	1	1	1	1	1
Sample No. 634	1	0.312169052124955	0.64733723141253	0.651346409153193	0.738965923553333	0.855374715193175	0.790336239244789	0.844636671002954	1	1	1	1	1	1	1	1	1	1	1	1	1	1	1	1	1	1	1	1	1	1	1	1	1	1	1	1	1	1	1	1	1	1	1	1	1	1	1	1	1
Sample No. 635	1	1	0.634265448113438	0.499971217196435	0.808356660716236	0.639992003263906	0.786640934925526	0.887932009906508	0.833152283243835	1	1	1	1	1	1	1	1	1	1	1	1	1	1	1	1	1	1	1	1	1	1	1	1	1	1	1	1	1	1	1	1	1	1	1	1	1	1	1	1
Sample No. 636	1	1	1	1	1	1	1	1	1	0.0993005321850069	0.706150822155178	0.740777952056378	0.809793503237888	0.814820208614692	0.819527346501127	0.889536546673626	1	1	1	1	1	1	1	1	1	1	1	1	1	1	1	1	1	1	1	1	1	1	1	1	1	1	1	1	1	1	1	1	1
Sample No. 637	1	1	1	1	1	1	1	1	0.190239752626512	0.450406506955624	0.75747495714575	0.610827395603992	0.888546862052754	0.82324585871771	0.851957792565227	1	1	1	1	1	1	1	1	1	1	1	1	1	1	1	1	1	1	1	1	1	1	1	1	1	1	1	1	1	1	1	1	1	1
Sample No. 638	1	1	1	1	1	1	1	0.409105576211587	0.442956831073388	0.490540803242475	0.770517246848904	0.691059903264977	0.863366168620996	0.880000433046371	1	1	1	1	1	1	1	1	1	1	1	1	1	1	1	1	1	1	1	1	1	1	1	1	1	1	1	1	1	1	1	1	1	1	1
Sample No. 639	1	1	1	1	1	1	0.404973065825179	0.297020889613777	0.513747633453459	0.635540685667656	0.71974776386749	0.779149451195262	0.876488569714129	1	1	1	1	1	1	1	1	1	1	1	1	1	1	1	1	1	1	1	1	1	1	1	1	1	1	1	1	1	1	1	1	1	1	1	1
Sample No. 640	1	1	0.590238105189055	0.614699877239764	0.487522183656692	0.729315883833915	0.710122545463964	0.895797514203005	0.8578888117522	1	1	1	1	1	1	1	1	1	1	1	1	1	1	1	1	1	1	1	1	1	1	1	1	1	1	1	1	1	1	1	1	1	1	1	1	1	1	1	1
Sample No. 641	1	1	1	1	1	1	1	1	1	1	1	1	1	1	0.0639967226213776	0.472786141587421	0.61914131205529	0.571304908166639	0.795787753155455	0.816038384791464	0.820739493817091	1	1	1	1	1	1	1	1	1	1	1	1	1	1	1	1	1	1	1	1	1	1	1	1	1	1	1	1
Sample No. 642	1	1	0.567183533329517	0.662392180347815	0.527356157004833	0.817634921525605	0.801523929466493	0.811338795563206	0.829744189511985	1	1	1	1	1	1	1	1	1	1	1	1	1	1	1	1	1	1	1	1	1	1	1	1	1	1	1	1	1	1	1	1	1	1	1	1	1	1	1	1
Sample No. 643	1	1	0.241180797663983	0.297085461877286	0.761123802158981	0.584421785110608	0.879270530962385	0.776233863835223	0.857247842103243	1	1	1	1	1	1	1	1	1	1	1	1	1	1	1	1	1	1	1	1	1	1	1	1	1	1	1	1	1	1	1	1	1	1	1	1	1	1	1	1
Sample No. 644	1	1	1	0.554162144884467	0.457228867011145	0.441237297672778	0.806054444569163	0.734627011925913	0.898414339744486	0.899976565241814	1	1	1	1	1	1	1	1	1	1	1	1	1	1	1	1	1	1	1	1	1	1	1	1	1	1	1	1	1	1	1	1	1	1	1	1	1	1	1
Sample No. 645	1	1	1	0.390366149570327	0.419436112707481	0.672736576870084	0.652130716438405	0.87044101103209	0.85787216888275	0.834334090445191	1	1	1	1	1	1	1	1	1	1	1	1	1	1	1	1	1	1	1	1	1	1	1	1	1	1	1	1	1	1	1	1	1	1	1	1	1	1	1
Sample No. 646	1	1	1	0.42602831187658	0.286825179485604	0.463135839458555	0.612836636281572	0.723774610757828	0.781083950102329	0.888654934857041	1	1	1	1	1	1	1	1	1	1	1	1	1	1	1	1	1	1	1	1	1	1	1	1	1	1	1	1	1	1	1	1	1	1	1	1	1	1	1
Sample No. 647	1	1	1	0.404396510608494	0.474727613115683	0.553958810977638	0.774769720206968	0.746608330202289	0.775859723584726	0.868219933453947	1	1	1	1	1	1	1	1	1	1	1	1	1	1	1	1	1	1	1	1	1	1	1	1	1	1	1	1	1	1	1	1	1	1	1	1	1	1	1
Sample No. 648	1	1	1	1	1	1	1	1	1	1	1	1	1	1	1	1	1	1	1	0.696430213237181	0.675003120359033	0.696080647706985	0.684564334368333	0.846891897208989	0.774008031445555	0.8416662151739	1	1	1	1	1	1	1	1	1	1	1	1	1	1	1	1	1	1	1	1	1	1	1
Sample No. 649	1	1	1	1	1	0.514826559114736	0.72674741672352	0.658875686600804	0.779854231285863	0.8297940516565	0.772079672473483	0.82704447356984	1	1	1	1	1	1	1	1	1	1	1	1	1	1	1	1	1	1	1	1	1	1	1	1	1	1	1	1	1	1	1	1	1	1	1	1	1
Sample No. 650	1	1	1	0.646557441723999	0.675212206263095	0.465632613580674	0.776731561082415	0.884410945912823	0.850595836336725	0.896401388179511	1	1	1	1	1	1	1	1	1	1	1	1	1	1	1	1	1	1	1	1	1	1	1	1	1	1	1	1	1	1	1	1	1	1	1	1	1	1	1
Sample No. 651	1	1	1	1	0.648341995324008	0.420376307470724	0.618756200205535	0.579758767881431	0.694992838995531	0.860598159139045	0.833118420187384	1	1	1	1	1	1	1	1	1	1	1	1	1	1	1	1	1	1	1	1	1	1	1	1	1	1	1	1	1	1	1	1	1	1	1	1	1	1
Sample No. 652	1	0.287442697621882	0.514576123347506	0.572402156163007	0.572521707233973	0.782775238519535	0.86169827574864	0.895619452036917	1	1	1	1	1	1	1	1	1	1	1	1	1	1	1	1	1	1	1	1	1	1	1	1	1	1	1	1	1	1	1	1	1	1	1	1	1	1	1	1	1
Sample No. 653	1	1	1	1	0.0121601172746159	0.610356384171173	0.689331762138754	0.666553445979953	0.826136511052027	0.874484997903928	0.825028584282845	1	1	1	1	1	1	1	1	1	1	1	1	1	1	1	1	1	1	1	1	1	1	1	1	1	1	1	1	1	1	1	1	1	1	1	1	1	1
Sample No. 654	1	1	1	1	1	1	1	1	1	1	1	1	1	1	0.519612621110864	0.647903802664951	0.540172345582396	0.76462734432891	0.715599043476395	0.858191912118346	0.862171889413148	1	1	1	1	1	1	1	1	1	1	1	1	1	1	1	1	1	1	1	1	1	1	1	1	1	1	1	1
Sample No. 655	1	1	1	1	1	1	1	1	1	1	1	1	1	1	1	1	1	1	1	1	1	0.547683842834085	0.271664317790419	0.715584797151387	0.631391355050728	0.724924133033492	0.859207221004181	0.833856798000634	1	1	1	1	1	1	1	1	1	1	1	1	1	1	1	1	1	1	1	1	1
Sample No. 656	1	1	1	1	1	1	1	1	1	1	0.142379800821654	0.75946028418839	0.486073398049921	0.724400201537646	0.87937843402382	0.863181188032031	0.874495872333646	1	1	1	1	1	1	1	1	1	1	1	1	1	1	1	1	1	1	1	1	1	1	1	1	1	1	1	1	1	1	1	1
Sample No. 657	1	0.189262779247947	0.591708848467097	0.602135049197823	0.763059850623831	0.698723664130084	0.808982619345188	0.842213657647371	1	1	1	1	1	1	1	1	1	1	1	1	1	1	1	1	1	1	1	1	1	1	1	1	1	1	1	1	1	1	1	1	1	1	1	1	1	1	1	1	1
Sample No. 658	1	1	1	1	1	1	1	1	1	1	1	1	1	1	1	0.0866569869220257	0.693371559707448	0.513333729859441	0.570381203717552	0.808572110431269	0.776459564492106	0.848287257701159	1	1	1	1	1	1	1	1	1	1	1	1	1	1	1	1	1	1	1	1	1	1	1	1	1	1	1
Sample No. 659	1	1	1	1	1	1	1	1	1	1	1	1	0.55618515514303	0.75013624029234	0.627273002192378	0.605630644415505	0.688911176919937	0.899186295419931	0.822721789944917	1	1	1	1	1	1	1	1	1	1	1	1	1	1	1	1	1	1	1	1	1	1	1	1	1	1	1	1	1	1
Sample No. 660	1	1	1	1	1	1	1	1	0.141715952469967	0.713185978485271	0.472550965677947	0.692674438613467	0.770505066495389	0.801258771093562	0.856110928580165	1	1	1	1	1	1	1	1	1	1	1	1	1	1	1	1	1	1	1	1	1	1	1	1	1	1	1	1	1	1	1	1	1	1
Sample No. 661	1	0.514716090639122	0.567715414417908	0.698230948969722	0.662223999090493	0.766507672527805	0.866571442340501	0.883214493989944	1	1	1	1	1	1	1	1	1	1	1	1	1	1	1	1	1	1	1	1	1	1	1	1	1	1	1	1	1	1	1	1	1	1	1	1	1	1	1	1	1
Sample No. 662	1	1	1	1	1	1	1	1	1	1	1	1	1	1	1	1	1	1	1	1	0.140875912280753	0.719339145021513	0.513096182718873	0.708264631270431	0.884367394340225	0.893950875662267	0.899619170762599	1	1	1	1	1	1	1	1	1	1	1	1	1	1	1	1	1	1	1	1	1	1
Sample No. 663	1	1	1	1	1	1	1	1	1	1	1	1	1	0.46405822311528	0.599015594450757	0.797696391046047	0.768646611347795	0.74424409200903	0.829548325431533	0.866319824829698	1	1	1	1	1	1	1	1	1	1	1	1	1	1	1	1	1	1	1	1	1	1	1	1	1	1	1	1	1
Sample No. 664	1	1	1	1	1	1	1	1	0.373236640295945	0.743136589638889	0.62743194738403	0.670397651363164	0.780900057442486	0.810265543316491	0.841604980472475	1	1	1	1	1	1	1	1	1	1	1	1	1	1	1	1	1	1	1	1	1	1	1	1	1	1	1	1	1	1	1	1	1	1
Sample No. 665	1	1	1	1	1	1	1	1	0.497482702559791	0.613292943630368	0.645544810332358	0.827201694091782	0.837794111641124	0.812870912011713	0.825719733778387	1	1	1	1	1	1	1	1	1	1	1	1	1	1	1	1	1	1	1	1	1	1	1	1	1	1	1	1	1	1	1	1	1	1
Sample No. 666	1	1	1	0.0389908634568565	0.662957484098151	0.795656787715852	0.805268913838081	0.788600349803455	0.846056709680706	0.820318167787045	1	1	1	1	1	1	1	1	1	1	1	1	1	1	1	1	1	1	1	1	1	1	1	1	1	1	1	1	1	1	1	1	1	1	1	1	1	1	1
Sample No. 667	1	1	1	1	1	1	1	0.349369545399677	0.428714912384748	0.651147749107331	0.683648666278459	0.841990111134946	0.866695751650259	0.849644806552678	1	1	1	1	1	1	1	1	1	1	1	1	1	1	1	1	1	1	1	1	1	1	1	1	1	1	1	1	1	1	1	1	1	1	1
Sample No. 668	1	1	1	1	1	1	1	1	1	1	1	1	0.0100277494569309	0.497508036531508	0.639582880605012	0.806518933041953	0.699641238050535	0.856106356331147	0.896862855218351	1	1	1	1	1	1	1	1	1	1	1	1	1	1	1	1	1	1	1	1	1	1	1	1	1	1	1	1	1	1
Sample No. 669	1	1	1	1	1	1	1	1	1	1	1	1	1	1	1	1	0.681695816463325	0.347411884330213	0.490933669470251	0.668856591316871	0.835218464899808	0.887782604224049	0.895550809912384	1	1	1	1	1	1	1	1	1	1	1	1	1	1	1	1	1	1	1	1	1	1	1	1	1	1
Sample No. 670	1	1	1	1	1	1	1	1	1	1	1	1	1	1	1	1	1	1	1	1	1	1	1	1	1	1	1	1	1	1	1	1	1	1	1	1	1	1	1	1	1	0.269952900537755	0.602833609413356	0.481920082140714	0.693279418121092	0.735925331297331	0.797733510350809	0.869076041709632	1
Sample No. 671	1	1	1	1	1	1	1	1	1	1	0.482774641334545	0.671324250828475	0.604034582264721	0.738378695030697	0.787883301801048	0.864815057157539	0.827749244626611	1	1	1	1	1	1	1	1	1	1	1	1	1	1	1	1	1	1	1	1	1	1	1	1	1	1	1	1	1	1	1	1
Sample No. 672	1	1	1	1	1	0.0745933344447985	0.48546155191958	0.822592377495021	0.709777188235894	0.784291656026617	0.857287487401627	0.869230019636452	1	1	1	1	1	1	1	1	1	1	1	1	1	1	1	1	1	1	1	1	1	1	1	1	1	1	1	1	1	1	1	1	1	1	1	1	1
Sample No. 673	1	1	1	1	1	1	1	0.223423715839162	0.348040002258495	0.803614045511931	0.759601268665865	0.689499027389102	0.875450065443292	0.837107536885887	1	1	1	1	1	1	1	1	1	1	1	1	1	1	1	1	1	1	1	1	1	1	1	1	1	1	1	1	1	1	1	1	1	1	1
Sample No. 674	1	0.465696343462914	0.758964149076492	0.751730629727244	0.67486454917118	0.727367545911111	0.780815067021176	0.854261692296714	1	1	1	1	1	1	1	1	1	1	1	1	1	1	1	1	1	1	1	1	1	1	1	1	1	1	1	1	1	1	1	1	1	1	1	1	1	1	1	1	1
Sample No. 675	1	1	1	1	1	1	1	1	1	0.582852841275744	0.385908128805459	0.738505232445896	0.657994155334309	0.764327296828851	0.835627010464668	0.85150867022574	1	1	1	1	1	1	1	1	1	1	1	1	1	1	1	1	1	1	1	1	1	1	1	1	1	1	1	1	1	1	1	1	1
Sample No. 676	1	1	1	1	1	1	0.265030977712013	0.739475689604878	0.680071851816028	0.69377527509816	0.786091402806342	0.871742883338593	0.865844141300768	1	1	1	1	1	1	1	1	1	1	1	1	1	1	1	1	1	1	1	1	1	1	1	1	1	1	1	1	1	1	1	1	1	1	1	1
Sample No. 677	1	1	1	1	0.381387610831298	0.285075798751786	0.665657426342368	0.64957532198634	0.817110782768577	0.782914261259139	0.830696456376463	1	1	1	1	1	1	1	1	1	1	1	1	1	1	1	1	1	1	1	1	1	1	1	1	1	1	1	1	1	1	1	1	1	1	1	1	1	1
Sample No. 678	1	1	1	1	1	1	1	1	1	1	1	1	1	1	1	1	1	1	1	1	1	1	1	1	1	1	1	1	1	1	1	0.267344190364238	0.443137644622475	0.530786033086479	0.577574942847714	0.824753570994362	0.846554138553329	0.84767888488248	1	1	1	1	1	1	1	1	1	1	1
Sample No. 679	1	1	1	1	0.257645868347026	0.555947087612003	0.678648975137621	0.632249273015186	0.882095425566658	0.844837002335116	0.893403365761042	1	1	1	1	1	1	1	1	1	1	1	1	1	1	1	1	1	1	1	1	1	1	1	1	1	1	1	1	1	1	1	1	1	1	1	1	1	1
Sample No. 680	1	1	0.195942102400586	0.275156164113432	0.691157471686602	0.845555198988877	0.735019137635827	0.895231959540397	0.865357359908521	1	1	1	1	1	1	1	1	1	1	1	1	1	1	1	1	1	1	1	1	1	1	1	1	1	1	1	1	1	1	1	1	1	1	1	1	1	1	1	1
Sample No. 681	1	0.314583168285899	0.573824313664809	0.707824215777218	0.867033542976715	0.759870563745499	0.870601742602885	0.836837952490896	1	1	1	1	1	1	1	1	1	1	1	1	1	1	1	1	1	1	1	1	1	1	1	1	1	1	1	1	1	1	1	1	1	1	1	1	1	1	1	1	1
Sample No. 682	1	1	1	1	1	1	1	1	1	1	0.338905982654542	0.633659027041867	0.775989317819476	0.597541638817638	0.743622371219099	0.802229454810731	0.889857068043202	1	1	1	1	1	1	1	1	1	1	1	1	1	1	1	1	1	1	1	1	1	1	1	1	1	1	1	1	1	1	1	1
Sample No. 683	1	1	0.468993490915745	0.59131872757338	0.480432619452477	0.826867560977116	0.796381461406127	0.774969136579894	0.825103231742978	1	1	1	1	1	1	1	1	1	1	1	1	1	1	1	1	1	1	1	1	1	1	1	1	1	1	1	1	1	1	1	1	1	1	1	1	1	1	1	1
Sample No. 684	1	1	1	1	1	1	1	0.661094151108991	0.596310008037835	0.615272689163685	0.842411131043918	0.834682884779759	0.766621912312694	0.847616299912333	1	1	1	1	1	1	1	1	1	1	1	1	1	1	1	1	1	1	1	1	1	1	1	1	1	1	1	1	1	1	1	1	1	1	1
Sample No. 685	1	1	1	1	0.257198963591363	0.452574332151562	0.449348018150777	0.705069264681078	0.684403355247341	0.764983727633953	0.827921739704907	1	1	1	1	1	1	1	1	1	1	1	1	1	1	1	1	1	1	1	1	1	1	1	1	1	1	1	1	1	1	1	1	1	1	1	1	1	1
Sample No. 686	1	0.149493821340147	0.75214877220802	0.544153573196381	0.732554998649284	0.707140168487094	0.869647245518863	0.838504423256964	1	1	1	1	1	1	1	1	1	1	1	1	1	1	1	1	1	1	1	1	1	1	1	1	1	1	1	1	1	1	1	1	1	1	1	1	1	1	1	1	1
Sample No. 687	1	1	1	1	1	1	1	1	1	1	1	1	1	1	1	1	1	1	1	1	1	1	1	1	1	1	1	1	1	1	1	1	1	1	1	1	1	1	1	1	1	1	1	0.645434831450693	0.321959111168981	0.814076074790209	0.707286565918475	0.831793895210139	0.828557006437331
Sample No. 688	1	1	1	0.667150559688453	0.628698112023994	0.638360907714814	0.784955330989324	0.708704851800576	0.823479693192057	0.889484994113445	1	1	1	1	1	1	1	1	1	1	1	1	1	1	1	1	1	1	1	1	1	1	1	1	1	1	1	1	1	1	1	1	1	1	1	1	1	1	1
Sample No. 689	1	1	1	1	1	1	1	1	1	1	1	1	0.138508555341978	0.327740882886574	0.72887402234599	0.845853904872201	0.892612224500626	0.822244300413877	0.898536090813577	1	1	1	1	1	1	1	1	1	1	1	1	1	1	1	1	1	1	1	1	1	1	1	1	1	1	1	1	1	1
Sample No. 690	1	1	1	1	1	1	1	1	1	1	1	1	1	1	1	1	1	1	0.0531396064232104	0.389113150024787	0.608456582035869	0.825381716717966	0.755000723195262	0.890823622401804	0.87235755642876	1	1	1	1	1	1	1	1	1	1	1	1	1	1	1	1	1	1	1	1	1	1	1	1
Sample No. 691	1	1	1	1	1	1	1	1	1	1	1	1	1	1	1	1	1	1	1	1	1	1	1	1	1	1	1	1	1	1	1	1	1	1	1	1	1	1	1	1	1	1	1	1	1	1	1	1	1
Sample No. 692	1	0.0422400596411899	0.43365247153677	0.601870838105679	0.805060946806334	0.801264390186407	0.794012230872177	0.838582145553082	1	1	1	1	1	1	1	1	1	1	1	1	1	1	1	1	1	1	1	1	1	1	1	1	1	1	1	1	1	1	1	1	1	1	1	1	1	1	1	1	1
Sample No. 693	1	1	1	1	1	1	1	1	1	1	1	1	1	1	1	1	1	1	1	1	1	1	1	0.334773805141449	0.723995269313455	0.722789931222796	0.687098023672588	0.772466322625987	0.774689722224139	0.86896138753742	1	1	1	1	1	1	1	1	1	1	1	1	1	1	1	1	1	1	1
Sample No. 694	1	0.383192652366124	0.418725169710815	0.548289732653648	0.757664224673062	0.683868918213993	0.885728259743191	0.84806174704805	1	1	1	1	1	1	1	1	1	1	1	1	1	1	1	1	1	1	1	1	1	1	1	1	1	1	1	1	1	1	1	1	1	1	1	1	1	1	1	1	1
Sample No. 695	1	1	1	1	1	0.105774548812769	0.558455476295203	0.709571490641683	0.85145165105816	0.713589286375791	0.789449141412042	0.83587376922369	1	1	1	1	1	1	1	1	1	1	1	1	1	1	1	1	1	1	1	1	1	1	1	1	1	1	1	1	1	1	1	1	1	1	1	1	1
Sample No. 696	1	1	1	1	1	1	1	1	1	1	1	1	1	1	1	0.108715546398889	0.337897398155183	0.633683676477522	0.73441031342838	0.695791310616769	0.857542596985586	0.859820747114718	1	1	1	1	1	1	1	1	1	1	1	1	1	1	1	1	1	1	1	1	1	1	1	1	1	1	1
Sample No. 697	1	1	1	0.391915190319996	0.682903445716947	0.606281434576958	0.778158125448972	0.872142624412663	0.851485394896008	0.890232930127531	1	1	1	1	1	1	1	1	1	1	1	1	1	1	1	1	1	1	1	1	1	1	1	1	1	1	1	1	1	1	1	1	1	1	1	1	1	1	1
Sample No. 698	1	1	1	1	1	1	1	1	1	1	1	1	0.531350761400536	0.319175251871347	0.607665413916111	0.614083126145415	0.704221310475841	0.877286651940085	0.862706214487553	1	1	1	1	1	1	1	1	1	1	1	1	1	1	1	1	1	1	1	1	1	1	1	1	1	1	1	1	1	1
Sample No. 699	1	1	0.0127370190201327	0.627258318280801	0.628143651895225	0.650730901518837	0.755318197752349	0.830067762928084	0.887375923674554	1	1	1	1	1	1	1	1	1	1	1	1	1	1	1	1	1	1	1	1	1	1	1	1	1	1	1	1	1	1	1	1	1	1	1	1	1	1	1	1
Sample No. 700	1	1	1	1	1	1	1	1	1	1	1	1	1	1	0.190982709638774	0.325023138308898	0.803893134668469	0.734211030607112	0.735726149464026	0.827565412363037	0.863686405941844	1	1	1	1	1	1	1	1	1	1	1	1	1	1	1	1	1	1	1	1	1	1	1	1	1	1	1	1
Sample No. 701	1	1	1	0.554720115584787	0.393182861069217	0.661077569723129	0.592373601724394	0.815516670146026	0.819914940674789	0.862267504706979	1	1	1	1	1	1	1	1	1	1	1	1	1	1	1	1	1	1	1	1	1	1	1	1	1	1	1	1	1	1	1	1	1	1	1	1	1	1	1
Sample No. 702	1	0.640366989944596	0.651479612253606	0.796089350264519	0.83318914827425	0.853077517426573	0.862823546393774	0.857777309995145	1	1	1	1	1	1	1	1	1	1	1	1	1	1	1	1	1	1	1	1	1	1	1	1	1	1	1	1	1	1	1	1	1	1	1	1	1	1	1	1	1
Sample No. 703	1	1	1	1	1	0.64630969497608	0.44003885615617	0.575099910069257	0.778187230559997	0.757303223335184	0.760073542576283	0.832523658182472	1	1	1	1	1	1	1	1	1	1	1	1	1	1	1	1	1	1	1	1	1	1	1	1	1	1	1	1	1	1	1	1	1	1	1	1	1
Sample No. 704	1	0.502537903073244	0.332165485071018	0.586612714100629	0.724825260839425	0.876255732653663	0.822421904299408	0.836570734810084	1	1	1	1	1	1	1	1	1	1	1	1	1	1	1	1	1	1	1	1	1	1	1	1	1	1	1	1	1	1	1	1	1	1	1	1	1	1	1	1	1
Sample No. 705	1	1	1	1	1	1	1	1	1	1	1	1	1	1	1	1	1	1	1	1	1	1	1	1	1	1	1	1	1	1	1	1	0.0887741238577291	0.453106381921098	0.431838973723352	0.687632448091172	0.81695094701834	0.871992366574705	0.842644202932715	1	1	1	1	1	1	1	1	1	1
Sample No. 706	1	1	0.571790759940632	0.417523419978097	0.499573787786067	0.763734780256636	0.73273970104754	0.804228825289756	0.894916043542326	1	1	1	1	1	1	1	1	1	1	1	1	1	1	1	1	1	1	1	1	1	1	1	1	1	1	1	1	1	1	1	1	1	1	1	1	1	1	1	1
Sample No. 707	1	1	0.414800863834098	0.349699770873412	0.826373017504811	0.849380420339294	0.690011205580086	0.783222039504908	0.868993019256741	1	1	1	1	1	1	1	1	1	1	1	1	1	1	1	1	1	1	1	1	1	1	1	1	1	1	1	1	1	1	1	1	1	1	1	1	1	1	1	1
Sample No. 708	1	1	1	1	1	1	0.430243625303265	0.632194760907441	0.715682120174169	0.823993774973787	0.760929873450659	0.773250756291673	0.845119125284254	1	1	1	1	1	1	1	1	1	1	1	1	1	1	1	1	1	1	1	1	1	1	1	1	1	1	1	1	1	1	1	1	1	1	1	1
Sample No. 709	1	1	1	1	1	1	1	1	1	1	1	1	1	0.564534295026679	0.448820524783805	0.697052824888378	0.750470163119025	0.712090534362942	0.878968102489598	0.850029076524079	1	1	1	1	1	1	1	1	1	1	1	1	1	1	1	1	1	1	1	1	1	1	1	1	1	1	1	1	1
Sample No. 710	1	1	1	1	1	1	1	1	0.354617544948123	0.708186345752329	0.65804671516642	0.852133356272243	0.733494788287207	0.888276816299185	0.869070631191134	1	1	1	1	1	1	1	1	1	1	1	1	1	1	1	1	1	1	1	1	1	1	1	1	1	1	1	1	1	1	1	1	1	1
Sample No. 711	1	1	1	1	1	1	1	0.368322415486909	0.73433610631153	0.614394269902259	0.665157379168086	0.744311600918882	0.884327574926429	0.891767719071358	1	1	1	1	1	1	1	1	1	1	1	1	1	1	1	1	1	1	1	1	1	1	1	1	1	1	1	1	1	1	1	1	1	1	1
Sample No. 712	1	1	1	1	1	1	0.382957596252672	0.683424260132015	0.625495894923806	0.765316302822903	0.839536180743016	0.829506420097314	0.871847970988601	1	1	1	1	1	1	1	1	1	1	1	1	1	1	1	1	1	1	1	1	1	1	1	1	1	1	1	1	1	1	1	1	1	1	1	1
Sample No. 713	1	1	1	1	1	1	1	1	1	1	1	1	1	1	1	1	1	1	1	1	0.240135984478984	0.534077200572938	0.64978601552546	0.700144924367778	0.764662172878161	0.860360405840911	0.89717222975567	1	1	1	1	1	1	1	1	1	1	1	1	1	1	1	1	1	1	1	1	1	1
Sample No. 714	1	0.463403942943551	0.262269466910511	0.716645917221904	0.732909150961786	0.763127305451781	0.775785455382429	0.845067256931216	1	1	1	1	1	1	1	1	1	1	1	1	1	1	1	1	1	1	1	1	1	1	1	1	1	1	1	1	1	1	1	1	1	1	1	1	1	1	1	1	1
Sample No. 715	1	1	1	1	1	0.0622620624257252	0.32795817323029	0.764752613306045	0.621061242842115	0.879751922031865	0.804184513110668	0.834329007025808	1	1	1	1	1	1	1	1	1	1	1	1	1	1	1	1	1	1	1	1	1	1	1	1	1	1	1	1	1	1	1	1	1	1	1	1	1
Sample No. 716	1	0.447769495123066	0.464497396759689	0.633210902307183	0.589734921120107	0.764717043959536	0.763848363482393	0.870155799183995	1	1	1	1	1	1	1	1	1	1	1	1	1	1	1	1	1	1	1	1	1	1	1	1	1	1	1	1	1	1	1	1	1	1	1	1	1	1	1	1	1
Sample No. 717	1	1	1	1	1	1	1	1	1	0.694836597344838	0.539069425519556	0.651396548487246	0.818296711896546	0.728470522030257	0.786745212781243	0.844411760531366	1	1	1	1	1	1	1	1	1	1	1	1	1	1	1	1	1	1	1	1	1	1	1	1	1	1	1	1	1	1	1	1	1
Sample No. 718	1	1	1	1	1	1	1	1	1	1	1	0.23178497876972	0.620055875768885	0.508414725605398	0.67545638508629	0.796599197192118	0.856716707292944	0.838171194028109	1	1	1	1	1	1	1	1	1	1	1	1	1	1	1	1	1	1	1	1	1	1	1	1	1	1	1	1	1	1	1
Sample No. 719	1	1	1	0.293055277310777	0.402840571589768	0.776595645602792	0.734489047508687	0.682510071233846	0.848660850571468	0.876413231305778	1	1	1	1	1	1	1	1	1	1	1	1	1	1	1	1	1	1	1	1	1	1	1	1	1	1	1	1	1	1	1	1	1	1	1	1	1	1	1
Sample No. 720	1	1	1	1	1	1	1	1	1	1	1	1	1	1	0.202527869516052	0.45730706253089	0.680266012828797	0.600522953113541	0.733776224828325	0.825773207019083	0.831130776349455	1	1	1	1	1	1	1	1	1	1	1	1	1	1	1	1	1	1	1	1	1	1	1	1	1	1	1	1
Sample No. 721	1	1	1	1	1	1	1	1	1	1	1	1	1	1	1	1	1	1	1	1	1	1	1	1	1	1	1	1	1	1	1	1	1	1	1	1	1	0.260796058657579	0.310225051594898	0.722491570580751	0.650541530088522	0.863099348396063	0.88126847486943	0.888568823579699	1	1	1	1	1
Sample No. 722	1	1	1	0.102353276724461	0.39608915835619	0.590285158455372	0.832033069808967	0.70651712092571	0.792704229303636	0.879443316105753	1	1	1	1	1	1	1	1	1	1	1	1	1	1	1	1	1	1	1	1	1	1	1	1	1	1	1	1	1	1	1	1	1	1	1	1	1	1	1
Sample No. 723	1	1	1	1	0.0950771825667471	0.646332419831306	0.496898045409471	0.697831817697734	0.786882440163754	0.776931305630133	0.897296715956181	1	1	1	1	1	1	1	1	1	1	1	1	1	1	1	1	1	1	1	1	1	1	1	1	1	1	1	1	1	1	1	1	1	1	1	1	1	1
Sample No. 724	1	1	1	1	1	0.592445897408761	0.533931481782347	0.790288054216653	0.844089851975441	0.748453520876356	0.835974899651483	0.886510476283729	1	1	1	1	1	1	1	1	1	1	1	1	1	1	1	1	1	1	1	1	1	1	1	1	1	1	1	1	1	1	1	1	1	1	1	1	1
Sample No. 725	1	1	1	1	1	1	1	1	1	1	1	1	0.0134788170806132	0.419167112782598	0.707458138950169	0.613829503026791	0.738911412600428	0.816452199844643	0.854325009286404	1	1	1	1	1	1	1	1	1	1	1	1	1	1	1	1	1	1	1	1	1	1	1	1	1	1	1	1	1	1
Sample No. 726	1	1	1	1	1	1	1	1	1	1	1	1	1	1	1	1	1	1	1	1	1	0.582711385861039	0.624663333985955	0.749407644215971	0.767282664198428	0.718163229795173	0.877387679610401	0.826736158840358	1	1	1	1	1	1	1	1	1	1	1	1	1	1	1	1	1	1	1	1	1
Sample No. 727	1	1	1	1	1	1	1	1	1	1	1	1	1	1	1	1	1	1	0.26624345944263	0.352346667060629	0.534614067077637	0.589636186631396	0.875684926346876	0.817692078589462	0.84927142880857	1	1	1	1	1	1	1	1	1	1	1	1	1	1	1	1	1	1	1	1	1	1	1	1
Sample No. 728	1	1	1	1	1	1	1	1	1	1	1	1	1	1	1	1	1	1	1	1	1	1	1	1	0.0999363472056575	0.496671766284853	0.576156605426222	0.72909740596544	0.712454529823735	0.812470723707229	0.833405189123005	1	1	1	1	1	1	1	1	1	1	1	1	1	1	1	1	1	1
Sample No. 729	1	1	1	1	1	1	1	1	1	1	1	1	0.277166193614248	0.643110116319731	0.556542211789638	0.784731241227128	0.7573893870553	0.861890183603391	0.882878473773599	1	1	1	1	1	1	1	1	1	1	1	1	1	1	1	1	1	1	1	1	1	1	1	1	1	1	1	1	1	1
Sample No. 730	1	1	1	1	1	1	1	1	1	1	1	1	1	1	1	1	1	0.39029879654292	0.411828521490097	0.74147819282487	0.808387310667895	0.763551028729416	0.871259908932261	0.835495925899595	1	1	1	1	1	1	1	1	1	1	1	1	1	1	1	1	1	1	1	1	1	1	1	1	1
Sample No. 731	1	1	1	1	1	1	1	1	1	1	1	1	1	1	1	1	1	1	1	1	0.313044013970066	0.666189246596768	0.727442762367427	0.657805850291625	0.887882813862525	0.801943713026121	0.860412235110998	1	1	1	1	1	1	1	1	1	1	1	1	1	1	1	1	1	1	1	1	1	1
Sample No. 732	1	1	1	1	1	1	1	0.0456641119928099	0.530144864041358	0.668793306890875	0.81790616214741	0.707732538236305	0.877178201409988	0.882061180472374	1	1	1	1	1	1	1	1	1	1	1	1	1	1	1	1	1	1	1	1	1	1	1	1	1	1	1	1	1	1	1	1	1	1	1
Sample No. 733	1	1	1	1	1	1	0.150174044263549	0.574476177310571	0.605510672107339	0.758370766933076	0.735905998707749	0.843352221176028	0.872758233584464	1	1	1	1	1	1	1	1	1	1	1	1	1	1	1	1	1	1	1	1	1	1	1	1	1	1	1	1	1	1	1	1	1	1	1	1
Sample No. 734	1	1	1	1	1	1	1	1	0.34192469105823	0.708381985528395	0.718436735607684	0.845730596808717	0.858022566894069	0.85924428823404	0.852052170373499	1	1	1	1	1	1	1	1	1	1	1	1	1	1	1	1	1	1	1	1	1	1	1	1	1	1	1	1	1	1	1	1	1	1
Sample No. 735	1	1	1	1	1	1	1	1	1	1	1	1	1	1	1	1	1	1	1	1	1	1	1	1	1	1	1	1	1	1	1	1	1	1	0.632138977230061	0.593902961043641	0.747732362635434	0.728774693473242	0.750768275032751	0.791647165287286	0.882578600440174	1	1	1	1	1	1	1	1
Sample No. 736	1	1	1	1	0.250219320110045	0.648045874647796	0.438012868091464	0.812543394374661	0.870190339894034	0.836476711877622	0.868931694123894	1	1	1	1	1	1	1	1	1	1	1	1	1	1	1	1	1	1	1	1	1	1	1	1	1	1	1	1	1	1	1	1	1	1	1	1	1	1
Sample No. 737	1	1	1	1	1	1	0.111231677467003	0.670373767251149	0.707614370267838	0.770077026849613	0.724709378359839	0.892850680463016	0.83468695692718	1	1	1	1	1	1	1	1	1	1	1	1	1	1	1	1	1	1	1	1	1	1	1	1	1	1	1	1	1	1	1	1	1	1	1	1
Sample No. 738	1	1	1	1	1	1	1	1	1	1	1	1	1	1	1	1	1	1	1	1	1	1	1	1	1	1	1	1	1	1	1	1	1	1	1	1	1	1	1	0.260076705929823	0.539816555948928	0.729675736855715	0.667841046913527	0.78696351505816	0.79822804457508	0.868094943538308	1	1	1
Sample No. 739	1	1	1	0.695658235037699	0.614613505974412	0.76364146342501	0.849062766116113	0.874376080753282	0.788133319928311	0.827756355684251	1	1	1	1	1	1	1	1	1	1	1	1	1	1	1	1	1	1	1	1	1	1	1	1	1	1	1	1	1	1	1	1	1	1	1	1	1	1	1
Sample No. 740	1	1	1	1	1	1	1	1	1	0.121538346190937	0.63834965066053	0.451201685164124	0.750149956606328	0.826957452706993	0.896664241962135	0.827828301321715	1	1	1	1	1	1	1	1	1	1	1	1	1	1	1	1	1	1	1	1	1	1	1	1	1	1	1	1	1	1	1	1	1
Sample No. 741	1	1	0.488746421211399	0.265820155283436	0.556653893943876	0.629039441356435	0.80847584261559	0.882988246628083	0.881582256536931	1	1	1	1	1	1	1	1	1	1	1	1	1	1	1	1	1	1	1	1	1	1	1	1	1	1	1	1	1	1	1	1	1	1	1	1	1	1	1	1
Sample No. 742	1	0.377123313297052	0.481844649184495	0.463388045243919	0.732640737905167	0.844081908627413	0.800055042938329	0.863216093871742	1	1	1	1	1	1	1	1	1	1	1	1	1	1	1	1	1	1	1	1	1	1	1	1	1	1	1	1	1	1	1	1	1	1	1	1	1	1	1	1	1
Sample No. 743	1	0.583833706476726	0.432916446309537	0.503527377285063	0.839960983050987	0.77477204401046	0.825562511086464	0.857789300382137	1	1	1	1	1	1	1	1	1	1	1	1	1	1	1	1	1	1	1	1	1	1	1	1	1	1	1	1	1	1	1	1	1	1	1	1	1	1	1	1	1
Sample No. 744	1	1	1	0.523480754739139	0.566008418910205	0.458281482122838	0.728356939558871	0.778637410132214	0.885971818799153	0.831092033684254	1	1	1	1	1	1	1	1	1	1	1	1	1	1	1	1	1	1	1	1	1	1	1	1	1	1	1	1	1	1	1	1	1	1	1	1	1	1	1
Sample No. 745	1	1	1	1	1	1	0.427652483354323	0.733932633362711	0.502060820367187	0.664538130029105	0.877413341565989	0.806106506353244	0.821106263995171	1	1	1	1	1	1	1	1	1	1	1	1	1	1	1	1	1	1	1	1	1	1	1	1	1	1	1	1	1	1	1	1	1	1	1	1
Sample No. 746	1	1	1	1	1	1	1	1	1	1	1	1	1	1	1	1	1	1	1	1	1	1	1	0.444278031105641	0.660798747530207	0.67918026458472	0.822562554460019	0.813651992189698	0.840277095413767	0.889879723470658	1	1	1	1	1	1	1	1	1	1	1	1	1	1	1	1	1	1	1
Sample No. 747	1	1	1	1	1	1	1	1	1	1	1	1	1	1	1	1	0.121951471534558	0.355626960275695	0.435977662093937	0.604918656153604	0.733386717010289	0.812902584197	0.861009348146617	1	1	1	1	1	1	1	1	1	1	1	1	1	1	1	1	1	1	1	1	1	1	1	1	1	1
Sample No. 748	1	1	1	1	1	1	1	1	1	0.176415850478224	0.7265503492672	0.591693460773677	0.612437004670501	0.864147580876015	0.845530616608448	0.853260260932147	1	1	1	1	1	1	1	1	1	1	1	1	1	1	1	1	1	1	1	1	1	1	1	1	1	1	1	1	1	1	1	1	1
Sample No. 749	1	0.422495687881019	0.645087703000754	0.637135749328882	0.757452215119265	0.688687168909237	0.890364914140664	0.835684162508696	1	1	1	1	1	1	1	1	1	1	1	1	1	1	1	1	1	1	1	1	1	1	1	1	1	1	1	1	1	1	1	1	1	1	1	1	1	1	1	1	1
Sample No. 750	1	1	1	1	1	1	1	1	1	0.537060008496046	0.633502197237685	0.652796950209886	0.820106377154589	0.853973272815347	0.795118172764778	0.889279880188406	1	1	1	1	1	1	1	1	1	1	1	1	1	1	1	1	1	1	1	1	1	1	1	1	1	1	1	1	1	1	1	1	1
Sample No. 751	1	1	1	1	1	1	1	1	1	1	1	1	1	1	0.147818102533929	0.649746989328414	0.779766059406102	0.720445343228057	0.779972538114525	0.81720521228388	0.830464633218944	1	1	1	1	1	1	1	1	1	1	1	1	1	1	1	1	1	1	1	1	1	1	1	1	1	1	1	1
Sample No. 752	1	1	1	1	1	0.346951686341781	0.299648019839078	0.709857647418976	0.720017193867825	0.896374418903142	0.86659413206391	0.897361553590745	1	1	1	1	1	1	1	1	1	1	1	1	1	1	1	1	1	1	1	1	1	1	1	1	1	1	1	1	1	1	1	1	1	1	1	1	1
Sample No. 753	1	1	1	1	1	1	1	1	1	1	1	1	1	1	1	0.634513612559531	0.458903041491285	0.737626671530306	0.747439130586572	0.726852676477283	0.7919439751748	0.872104412987828	1	1	1	1	1	1	1	1	1	1	1	1	1	1	1	1	1	1	1	1	1	1	1	1	1	1	1
Sample No. 754	1	0.699658030183055	0.549367273263633	0.784446896351874	0.840789654250257	0.897904282533564	0.775878559220582	0.85946570944041	1	1	1	1	1	1	1	1	1	1	1	1	1	1	1	1	1	1	1	1	1	1	1	1	1	1	1	1	1	1	1	1	1	1	1	1	1	1	1	1	1
Sample No. 755	1	1	1	0.398767986737657	0.413268427345902	0.820770367812365	0.760312203741632	0.705967802354135	0.790750877517276	0.844139120224863	1	1	1	1	1	1	1	1	1	1	1	1	1	1	1	1	1	1	1	1	1	1	1	1	1	1	1	1	1	1	1	1	1	1	1	1	1	1	1
Sample No. 756	1	1	1	1	0.255318817354273	0.341436211550608	0.706151638664305	0.767028532368131	0.773787541124038	0.803111275010742	0.843957372549921	1	1	1	1	1	1	1	1	1	1	1	1	1	1	1	1	1	1	1	1	1	1	1	1	1	1	1	1	1	1	1	1	1	1	1	1	1	1
Sample No. 757	1	1	1	1	1	1	1	1	1	1	1	1	1	1	1	1	1	1	1	1	1	1	1	1	1	0.562924386656377	0.306154040480033	0.497193900514394	0.731146016372368	0.892089936221018	0.803832427705638	0.877787823826075	1	1	1	1	1	1	1	1	1	1	1	1	1	1	1	1	1
Sample No. 758	1	1	1	1	1	1	1	1	1	1	1	1	1	1	1	1	1	1	1	1	1	1	1	0.219266253127716	0.640253607444465	0.589640485327691	0.61053412147332	0.797459347550757	0.778210564996116	0.830898185092956	1	1	1	1	1	1	1	1	1	1	1	1	1	1	1	1	1	1	1
Sample No. 759	1	1	1	1	1	1	1	1	1	1	0.13815440351842	0.708988675782457	0.773379922490567	0.852536903349683	0.747809035317041	0.825789362653159	0.866133400723338	1	1	1	1	1	1	1	1	1	1	1	1	1	1	1	1	1	1	1	1	1	1	1	1	1	1	1	1	1	1	1	1
Sample No. 760	1	1	1	1	1	0.330747696938924	0.353760903123766	0.702921402193606	0.716867347089574	0.814221619246528	0.802465802133083	0.851277226395905	1	1	1	1	1	1	1	1	1	1	1	1	1	1	1	1	1	1	1	1	1	1	1	1	1	1	1	1	1	1	1	1	1	1	1	1	1
Sample No. 761	1	1	1	1	1	1	0.31546378753148	0.381200780915096	0.573945751432329	0.608221544679254	0.695045323045924	0.764709814391099	0.848486606646329	1	1	1	1	1	1	1	1	1	1	1	1	1	1	1	1	1	1	1	1	1	1	1	1	1	1	1	1	1	1	1	1	1	1	1	1
Sample No. 762	1	1	0.274627240803093	0.419934641048312	0.761933849491179	0.642101739328355	0.732680212543346	0.892894364120439	0.856166200302541	1	1	1	1	1	1	1	1	1	1	1	1	1	1	1	1	1	1	1	1	1	1	1	1	1	1	1	1	1	1	1	1	1	1	1	1	1	1	1	1
Sample No. 763	1	1	1	1	1	1	1	1	1	1	1	1	1	1	1	1	1	1	1	1	1	1	0.344589285713155	0.271846001362428	0.772142854072154	0.655643397434615	0.895269945850596	0.882402641661465	0.860420826915652	1	1	1	1	1	1	1	1	1	1	1	1	1	1	1	1	1	1	1	1
Sample No. 764	1	1	1	1	1	1	1	1	1	1	1	1	1	1	0.151357088875957	0.326671656919643	0.772312016803771	0.730033840849064	0.77221969997976	0.826657532146201	0.861090894956142	1	1	1	1	1	1	1	1	1	1	1	1	1	1	1	1	1	1	1	1	1	1	1	1	1	1	1	1
Sample No. 765	1	1	1	1	1	1	1	1	0.430401570477989	0.363070159172639	0.539262262657285	0.728039464778267	0.868026472004131	0.80347726136446	0.860864151958376	1	1	1	1	1	1	1	1	1	1	1	1	1	1	1	1	1	1	1	1	1	1	1	1	1	1	1	1	1	1	1	1	1	1
Sample No. 766	1	1	1	1	1	1	1	0.310727767222561	0.701787701873109	0.44420612949878	0.64506855383981	0.888520794082433	0.798302204231732	0.870184034332633	1	1	1	1	1	1	1	1	1	1	1	1	1	1	1	1	1	1	1	1	1	1	1	1	1	1	1	1	1	1	1	1	1	1	1
Sample No. 767	1	1	1	1	1	1	1	1	1	1	1	0.371746849229094	0.669603417403996	0.442436322961003	0.696453771977685	0.89504942052532	0.882791228261776	0.887654609736055	1	1	1	1	1	1	1	1	1	1	1	1	1	1	1	1	1	1	1	1	1	1	1	1	1	1	1	1	1	1	1
Sample No. 768	1	1	1	1	1	1	1	1	1	1	1	1	1	1	1	1	1	1	1	1	1	1	0.0348819960723631	0.56650269895792	0.651229292359203	0.728143952046521	0.78791832796298	0.764625716647133	0.829492859728634	1	1	1	1	1	1	1	1	1	1	1	1	1	1	1	1	1	1	1	1
Sample No. 769	1	1	1	1	1	1	1	1	1	1	1	1	1	1	1	1	1	0.336356893433258	0.364585348526016	0.671568033397198	0.82438139042817	0.685723979203031	0.792680069357157	0.844414898976684	1	1	1	1	1	1	1	1	1	1	1	1	1	1	1	1	1	1	1	1	1	1	1	1	1
Sample No. 770	1	1	1	1	1	1	1	1	1	1	1	1	1	1	1	1	1	1	1	1	0.0409590111486614	0.2994414861314	0.689064892493188	0.761498312191106	0.855222378144972	0.897564890757203	0.880976435374469	1	1	1	1	1	1	1	1	1	1	1	1	1	1	1	1	1	1	1	1	1	1
Sample No. 771	1	1	0.336634725856129	0.259525024397299	0.539426115546376	0.855503016994335	0.782624191208743	0.854723147200421	0.821259952988476	1	1	1	1	1	1	1	1	1	1	1	1	1	1	1	1	1	1	1	1	1	1	1	1	1	1	1	1	1	1	1	1	1	1	1	1	1	1	1	1
Sample No. 772	1	1	1	0.452712628983427	0.356736857816577	0.560572171136737	0.582916574673727	0.739627663013525	0.771475059925579	0.875114196315408	1	1	1	1	1	1	1	1	1	1	1	1	1	1	1	1	1	1	1	1	1	1	1	1	1	1	1	1	1	1	1	1	1	1	1	1	1	1	1
Sample No. 773	1	1	1	1	1	1	1	1	1	1	1	1	1	1	0.302805602590088	0.623660421902314	0.824309798814356	0.616389028360136	0.758640382811427	0.882536148764193	0.878405084125698	1	1	1	1	1	1	1	1	1	1	1	1	1	1	1	1	1	1	1	1	1	1	1	1	1	1	1	1
Sample No. 774	1	1	1	1	1	1	1	1	1	1	1	1	0.134683883048128	0.340818666107953	0.518004366867244	0.684600283442996	0.845146037521772	0.792330612158403	0.898411897830665	1	1	1	1	1	1	1	1	1	1	1	1	1	1	1	1	1	1	1	1	1	1	1	1	1	1	1	1	1	1
Sample No. 775	1	0.371692582846154	0.484267598129809	0.446713964473456	0.659144851430319	0.842816942585632	0.830925977774896	0.866115897726268	1	1	1	1	1	1	1	1	1	1	1	1	1	1	1	1	1	1	1	1	1	1	1	1	1	1	1	1	1	1	1	1	1	1	1	1	1	1	1	1	1
Sample No. 776	1	1	1	1	1	1	1	1	1	1	1	1	1	1	1	1	1	1	1	1	0.482089882690925	0.76580688408576	0.679873485695571	0.867981289727613	0.869385042381473	0.84798319847323	0.841889387797564	1	1	1	1	1	1	1	1	1	1	1	1	1	1	1	1	1	1	1	1	1	1
Sample No. 777	1	1	1	1	1	1	1	1	1	1	1	0.0536070084315725	0.47585651434958	0.575818683598191	0.833941886206158	0.702189405737445	0.761247513578273	0.856107102688402	1	1	1	1	1	1	1	1	1	1	1	1	1	1	1	1	1	1	1	1	1	1	1	1	1	1	1	1	1	1	1
Sample No. 778	1	1	1	1	0.252884802373592	0.672411068063229	0.686227801274508	0.777741684559733	0.691695166118443	0.766136175077409	0.828645347263664	1	1	1	1	1	1	1	1	1	1	1	1	1	1	1	1	1	1	1	1	1	1	1	1	1	1	1	1	1	1	1	1	1	1	1	1	1	1
Sample No. 779	1	1	1	1	1	1	0.12314210524084	0.483885910864919	0.658973780665547	0.730123702185228	0.852716425168328	0.807051028418355	0.86534449050203	1	1	1	1	1	1	1	1	1	1	1	1	1	1	1	1	1	1	1	1	1	1	1	1	1	1	1	1	1	1	1	1	1	1	1	1
Sample No. 780	1	1	0.454483822186012	0.298518751757219	0.747726339865476	0.773756818198599	0.801156984139234	0.899466595873237	0.855514813400805	1	1	1	1	1	1	1	1	1	1	1	1	1	1	1	1	1	1	1	1	1	1	1	1	1	1	1	1	1	1	1	1	1	1	1	1	1	1	1	1
Sample No. 781	1	1	1	1	1	0.555567640282679	0.401631322661415	0.68276902038604	0.790653332700022	0.85164292819798	0.814990200037137	0.868015856593847	1	1	1	1	1	1	1	1	1	1	1	1	1	1	1	1	1	1	1	1	1	1	1	1	1	1	1	1	1	1	1	1	1	1	1	1	1
Sample No. 782	1	1	0.162974956349935	0.276786800399423	0.570908212400973	0.749035040619783	0.898095559161156	0.815253476491198	0.887862807270139	1	1	1	1	1	1	1	1	1	1	1	1	1	1	1	1	1	1	1	1	1	1	1	1	1	1	1	1	1	1	1	1	1	1	1	1	1	1	1	1
Sample No. 783	1	0.483430006878916	0.526668568560854	0.722653187457472	0.806832733475603	0.820127895320766	0.877740114675835	0.887636355888099	1	1	1	1	1	1	1	1	1	1	1	1	1	1	1	1	1	1	1	1	1	1	1	1	1	1	1	1	1	1	1	1	1	1	1	1	1	1	1	1	1
Sample No. 784	1	1	1	1	1	1	1	1	1	0.51440259498544	0.419261935111135	0.592573116738349	0.775467068986036	0.728521180758253	0.847539715124294	0.870324702393264	1	1	1	1	1	1	1	1	1	1	1	1	1	1	1	1	1	1	1	1	1	1	1	1	1	1	1	1	1	1	1	1	1
Sample No. 785	1	0.334071688246913	0.732835626108572	0.46055757638067	0.751201554159634	0.866561113018543	0.865766247836873	0.862911748662591	1	1	1	1	1	1	1	1	1	1	1	1	1	1	1	1	1	1	1	1	1	1	1	1	1	1	1	1	1	1	1	1	1	1	1	1	1	1	1	1	1
Sample No. 786	1	1	0.470201009267475	0.3453188428469	0.538078210242093	0.807520931451581	0.822948774215765	0.83560588337481	0.847348079010844	1	1	1	1	1	1	1	1	1	1	1	1	1	1	1	1	1	1	1	1	1	1	1	1	1	1	1	1	1	1	1	1	1	1	1	1	1	1	1	1
Sample No. 787	1	1	0.399372542030178	0.735101168220863	0.750365810487419	0.807007429869846	0.853042672132142	0.821120526655577	0.862133727297187	1	1	1	1	1	1	1	1	1	1	1	1	1	1	1	1	1	1	1	1	1	1	1	1	1	1	1	1	1	1	1	1	1	1	1	1	1	1	1	1
Sample No. 788	1	1	1	1	1	1	1	1	1	1	1	1	1	1	1	1	1	1	1	1	0.393527669140603	0.605209812847897	0.774286308437586	0.858897416274995	0.811318543832749	0.8817623158684	0.876808352470398	1	1	1	1	1	1	1	1	1	1	1	1	1	1	1	1	1	1	1	1	1	1
Sample No. 789	1	1	1	1	1	1	1	1	1	1	0.552106380984187	0.623689941782504	0.431415373105556	0.731581637570634	0.851280422704294	0.855569584942423	0.899275456480682	1	1	1	1	1	1	1	1	1	1	1	1	1	1	1	1	1	1	1	1	1	1	1	1	1	1	1	1	1	1	1	1
Sample No. 790	1	1	0.621250825254247	0.663299196800217	0.735788189452141	0.767332864953205	0.796530485060066	0.828576471051201	0.878967964295298	1	1	1	1	1	1	1	1	1	1	1	1	1	1	1	1	1	1	1	1	1	1	1	1	1	1	1	1	1	1	1	1	1	1	1	1	1	1	1	1
Sample No. 791	1	0.658181542379316	0.675701498994604	0.794551158528775	0.669046174599789	0.701321895592846	0.816018543266691	0.88678906025365	1	1	1	1	1	1	1	1	1	1	1	1	1	1	1	1	1	1	1	1	1	1	1	1	1	1	1	1	1	1	1	1	1	1	1	1	1	1	1	1	1
Sample No. 792	1	1	1	1	1	1	1	1	1	1	1	1	1	1	1	1	1	1	1	1	1	1	1	1	1	1	1	1	1	1	1	1	1	1	1	1	1	1	1	1	1	1	1	1	1	0.543573453261051	0.50689597456716	0.497998215928674	0.681810658592731
Sample No. 793	1	1	1	1	1	1	1	1	0.0897377982083708	0.675213437080383	0.646478943824768	0.864507725466974	0.710099228769541	0.874351234398782	0.824063967522234	1	1	1	1	1	1	1	1	1	1	1	1	1	1	1	1	1	1	1	1	1	1	1	1	1	1	1	1	1	1	1	1	1	1
Sample No. 794	1	1	1	1	1	1	1	1	1	0.525776989567094	0.324226355673745	0.798627296481282	0.652899328647181	0.732926532360725	0.8992591905687	0.880110815409571	1	1	1	1	1	1	1	1	1	1	1	1	1	1	1	1	1	1	1	1	1	1	1	1	1	1	1	1	1	1	1	1	1
Sample No. 795	1	1	1	1	1	1	1	1	1	0.221648226289544	0.703716328758746	0.527376663703471	0.689016559724696	0.711594141791575	0.765244952379726	0.876286850124598	1	1	1	1	1	1	1	1	1	1	1	1	1	1	1	1	1	1	1	1	1	1	1	1	1	1	1	1	1	1	1	1	1
Sample No. 796	1	1	1	1	1	1	1	1	1	1	1	1	1	1	1	1	1	1	1	1	1	1	1	1	1	1	1	1	1	1	1	1	1	1	1	1	1	1	1	1	1	1	1	1	1	1	1	1	1
Sample No. 797	1	1	1	1	1	1	1	1	1	1	1	1	1	1	1	1	1	1	1	1	1	1	1	1	1	0.432988229882903	0.591548052225262	0.583231873642653	0.760875577647239	0.701211933223531	0.849314456679858	0.878595539107919	1	1	1	1	1	1	1	1	1	1	1	1	1	1	1	1	1
Sample No. 798	1	1	1	1	1	1	1	1	1	1	1	1	1	1	1	1	1	1	1	1	1	0.633597250559833	0.323539177039638	0.810108592845499	0.769876944744028	0.787434842037037	0.798990082242526	0.874633893091232	1	1	1	1	1	1	1	1	1	1	1	1	1	1	1	1	1	1	1	1	1
Sample No. 799	1	1	1	1	1	1	1	1	1	1	1	1	1	1	1	1	1	1	1	1	1	1	1	1	1	1	1	1	1	0.045366329823155	0.682333731679246	0.61981062117964	0.593953112005256	0.835975299705751	0.777655482315458	0.862624034360051	1	1	1	1	1	1	1	1	1	1	1	1	1
Sample No. 800	1	0.622611820213497	0.259093753453344	0.446597876045853	0.728398723625578	0.762338924813084	0.784627243895084	0.851685823928565	1	1	1	1	1	1	1	1	1	1	1	1	1	1	1	1	1	1	1	1	1	1	1	1	1	1	1	1	1	1	1	1	1	1	1	1	1	1	1	1	1
Sample No. 801	1	1	1	1	1	1	1	1	1	1	0.465133629157208	0.543904651161283	0.523595031742007	0.828776069479063	0.739914875533432	0.830400610426441	0.823318597953766	1	1	1	1	1	1	1	1	1	1	1	1	1	1	1	1	1	1	1	1	1	1	1	1	1	1	1	1	1	1	1	1
Sample No. 802	1	1	1	1	1	0.452095130831003	0.691225970461965	0.688311221003532	0.707842694437131	0.811867738394067	0.818422180074267	0.867324870657176	1	1	1	1	1	1	1	1	1	1	1	1	1	1	1	1	1	1	1	1	1	1	1	1	1	1	1	1	1	1	1	1	1	1	1	1	1
Sample No. 803	1	1	1	1	0.11614362341119	0.328639746597037	0.583324133250862	0.678028885535896	0.745778750958852	0.820100140832365	0.84088235007599	1	1	1	1	1	1	1	1	1	1	1	1	1	1	1	1	1	1	1	1	1	1	1	1	1	1	1	1	1	1	1	1	1	1	1	1	1	1
Sample No. 804	1	1	1	1	1	1	1	1	1	1	1	1	1	1	1	1	1	1	1	1	1	0.0816978372284211	0.372541303290054	0.445803667530417	0.751072730384767	0.696386478613131	0.783022207003087	0.825013273879886	1	1	1	1	1	1	1	1	1	1	1	1	1	1	1	1	1	1	1	1	1
Sample No. 805	1	1	1	1	1	1	1	0.363178051032592	0.460691733798012	0.553460056167096	0.859244459406473	0.783873996958137	0.788699832302518	0.852525023706257	1	1	1	1	1	1	1	1	1	1	1	1	1	1	1	1	1	1	1	1	1	1	1	1	1	1	1	1	1	1	1	1	1	1	1
Sample No. 806	1	1	1	1	1	1	1	0.113304539520759	0.444771482897922	0.649246456213295	0.633523885281757	0.873702609268948	0.893930553961545	0.864529754556715	1	1	1	1	1	1	1	1	1	1	1	1	1	1	1	1	1	1	1	1	1	1	1	1	1	1	1	1	1	1	1	1	1	1	1
Sample No. 807	1	1	1	1	1	1	1	1	1	1	1	1	0.565912819493096	0.656176826059818	0.509892560373992	0.700961751169525	0.876320811300539	0.873209261479788	0.861626619584858	1	1	1	1	1	1	1	1	1	1	1	1	1	1	1	1	1	1	1	1	1	1	1	1	1	1	1	1	1	1
Sample No. 808	1	1	1	1	1	1	1	0.139249871603679	0.387815518947318	0.769419805444777	0.69859996764455	0.856356973396614	0.794235334419645	0.822885076776147	1	1	1	1	1	1	1	1	1	1	1	1	1	1	1	1	1	1	1	1	1	1	1	1	1	1	1	1	1	1	1	1	1	1	1
Sample No. 809	1	1	1	1	1	1	1	1	1	0.610756169378292	0.498431994216517	0.70419222118333	0.605425909026526	0.882603580467403	0.788474680958316	0.894800649397075	1	1	1	1	1	1	1	1	1	1	1	1	1	1	1	1	1	1	1	1	1	1	1	1	1	1	1	1	1	1	1	1	1
Sample No. 810	1	1	1	1	1	1	1	1	1	1	1	1	1	1	1	1	1	1	1	1	1	1	1	1	1	1	1	1	1	1	1	0.176848934404552	0.698580504870042	0.696756521724164	0.702002485357225	0.858077742801979	0.76218327763956	0.822116365898401	1	1	1	1	1	1	1	1	1	1	1
Sample No. 811	1	1	1	1	1	1	1	1	1	1	1	1	0.435060395505279	0.362571104895324	0.687728161662817	0.600727062025107	0.74167770172935	0.862101179780439	0.878219552282244	1	1	1	1	1	1	1	1	1	1	1	1	1	1	1	1	1	1	1	1	1	1	1	1	1	1	1	1	1	1
Sample No. 812	1	1	1	1	1	1	1	1	1	1	1	1	1	1	1	1	1	1	1	1	1	1	1	1	1	1	1	1	1	0.214980897179339	0.467370076850057	0.567719620671123	0.644315182305872	0.788895947025158	0.773329124585725	0.824946563374251	1	1	1	1	1	1	1	1	1	1	1	1	1
Sample No. 813	1	1	1	1	0.240763461440802	0.569166485769674	0.50367723993957	0.623265440510586	0.733272904227488	0.775945065300912	0.846388596817851	1	1	1	1	1	1	1	1	1	1	1	1	1	1	1	1	1	1	1	1	1	1	1	1	1	1	1	1	1	1	1	1	1	1	1	1	1	1
Sample No. 814	1	1	1	1	1	1	1	1	1	1	1	1	1	1	1	1	0.241336695635691	0.745410049008206	0.653899823613465	0.658333783624694	0.780122789526358	0.839646639875136	0.87845634965226	1	1	1	1	1	1	1	1	1	1	1	1	1	1	1	1	1	1	1	1	1	1	1	1	1	1
Sample No. 815	1	1	1	1	1	1	1	0.499947451772168	0.434159656278789	0.809506825003773	0.655754348896444	0.727782004019246	0.854374057459645	0.87521460833028	1	1	1	1	1	1	1	1	1	1	1	1	1	1	1	1	1	1	1	1	1	1	1	1	1	1	1	1	1	1	1	1	1	1	1
Sample No. 816	1	1	1	1	1	1	1	1	1	1	1	1	1	1	1	1	1	1	1	1	1	1	1	1	1	1	1	1	0.0685817790986039	0.279642894724384	0.756173000689596	0.786608777060173	0.869376131468452	0.780861884192564	0.884594795498997	1	1	1	1	1	1	1	1	1	1	1	1	1	1
Sample No. 817	1	1	1	1	1	1	1	1	1	1	1	1	1	1	1	1	1	1	1	1	1	1	1	1	1	1	1	1	1	1	1	1	1	1	1	1	1	1	1	1	1	1	1	1	1	1	1	1	1
Sample No. 818	1	1	1	1	1	1	1	1	1	1	1	1	1	1	1	1	1	1	1	0.116198985609226	0.593598311971873	0.459526427667588	0.831358991218731	0.898033830327913	0.80233058613725	0.894681653324515	1	1	1	1	1	1	1	1	1	1	1	1	1	1	1	1	1	1	1	1	1	1	1
Sample No. 819	1	1	0.306228533743415	0.690256467815489	0.823554086051881	0.643840031214058	0.797520371098071	0.868590357783251	0.875592742189765	1	1	1	1	1	1	1	1	1	1	1	1	1	1	1	1	1	1	1	1	1	1	1	1	1	1	1	1	1	1	1	1	1	1	1	1	1	1	1	1
Sample No. 820	1	1	1	1	1	1	1	1	1	1	1	1	1	1	1	1	1	1	1	0.661556162561756	0.56461012438871	0.752659390978515	0.754283511224203	0.7282348589506	0.77569248277694	0.839984558038414	1	1	1	1	1	1	1	1	1	1	1	1	1	1	1	1	1	1	1	1	1	1	1
Sample No. 821	1	1	1	1	1	1	1	1	1	0.632760788276791	0.56573009705171	0.754708823114633	0.837134365788661	0.702514309282415	0.881920301513746	0.836253315303475	1	1	1	1	1	1	1	1	1	1	1	1	1	1	1	1	1	1	1	1	1	1	1	1	1	1	1	1	1	1	1	1	1
Sample No. 822	1	1	1	1	0.416198613340966	0.425161558007821	0.801370937116444	0.861158306971192	0.804645127705298	0.895141276596114	0.864835239630192	1	1	1	1	1	1	1	1	1	1	1	1	1	1	1	1	1	1	1	1	1	1	1	1	1	1	1	1	1	1	1	1	1	1	1	1	1	1
Sample No. 823	1	1	0.234375028116629	0.445466694170609	0.814213964361697	0.748133810218424	0.844034860231914	0.894008822934702	0.870415133237839	1	1	1	1	1	1	1	1	1	1	1	1	1	1	1	1	1	1	1	1	1	1	1	1	1	1	1	1	1	1	1	1	1	1	1	1	1	1	1	1
Sample No. 824	1	1	1	1	1	1	1	1	1	1	0.0390499524865299	0.325381881473586	0.489476222749799	0.646996312360279	0.749574561822228	0.856472510229796	0.864361333232373	1	1	1	1	1	1	1	1	1	1	1	1	1	1	1	1	1	1	1	1	1	1	1	1	1	1	1	1	1	1	1	1
Sample No. 825	1	1	0.411187981865369	0.67742512579076	0.617682482786477	0.716780375624075	0.739522133357823	0.853951320182532	0.847917712051421	1	1	1	1	1	1	1	1	1	1	1	1	1	1	1	1	1	1	1	1	1	1	1	1	1	1	1	1	1	1	1	1	1	1	1	1	1	1	1	1
Sample No. 826	1	1	1	1	1	1	0.313763498754706	0.398610986992717	0.499415935594589	0.572583757415414	0.735514458985999	0.881179440449923	0.889887350350618	1	1	1	1	1	1	1	1	1	1	1	1	1	1	1	1	1	1	1	1	1	1	1	1	1	1	1	1	1	1	1	1	1	1	1	1
Sample No. 827	1	0.327792514162138	0.278764906600118	0.755746604055166	0.613598782131448	0.69199459428899	0.785470761824399	0.861092152576894	1	1	1	1	1	1	1	1	1	1	1	1	1	1	1	1	1	1	1	1	1	1	1	1	1	1	1	1	1	1	1	1	1	1	1	1	1	1	1	1	1
Sample No. 828	1	1	1	1	1	1	0.128358564400114	0.570164595535025	0.594471452217549	0.840264857425354	0.850954212569632	0.808720889096148	0.839424539189786	1	1	1	1	1	1	1	1	1	1	1	1	1	1	1	1	1	1	1	1	1	1	1	1	1	1	1	1	1	1	1	1	1	1	1	1
Sample No. 829	1	1	1	1	1	1	1	1	1	0.144071126438212	0.76997854847461	0.5877013079077	0.856417266377248	0.727357200351544	0.898627144168131	0.840065556559712	1	1	1	1	1	1	1	1	1	1	1	1	1	1	1	1	1	1	1	1	1	1	1	1	1	1	1	1	1	1	1	1	1
Sample No. 830	1	1	0.209778495973442	0.366990414904431	0.460884675122797	0.68349599417299	0.744935015337542	0.808466782076284	0.882624332923442	1	1	1	1	1	1	1	1	1	1	1	1	1	1	1	1	1	1	1	1	1	1	1	1	1	1	1	1	1	1	1	1	1	1	1	1	1	1	1	1
Sample No. 831	1	1	1	1	1	1	1	1	1	1	1	1	1	1	1	1	1	1	1	1	1	1	1	1	1	1	1	1	1	1	1	1	1	1	1	0.392022404284216	0.681798797491938	0.430980370584875	0.833300810731016	0.847612906112336	0.881106404094026	0.828553883396089	1	1	1	1	1	1	1
Sample No. 832	1	1	1	1	0.630208349598106	0.699154709465802	0.586426671054214	0.611825725394301	0.732559677800164	0.801531632714905	0.822169406283647	1	1	1	1	1	1	1	1	1	1	1	1	1	1	1	1	1	1	1	1	1	1	1	1	1	1	1	1	1	1	1	1	1	1	1	1	1	1
Sample No. 833	1	1	1	1	1	1	0.0899489206983708	0.36837957745418	0.525701757259667	0.861774955834262	0.789496266799979	0.80245447316207	0.83504970761016	1	1	1	1	1	1	1	1	1	1	1	1	1	1	1	1	1	1	1	1	1	1	1	1	1	1	1	1	1	1	1	1	1	1	1	1
Sample No. 834	1	1	1	1	1	0.591154069090262	0.315150342043489	0.802587942425162	0.576376336142421	0.816240170421079	0.794156637261622	0.822520541902631	1	1	1	1	1	1	1	1	1	1	1	1	1	1	1	1	1	1	1	1	1	1	1	1	1	1	1	1	1	1	1	1	1	1	1	1	1
Sample No. 835	1	1	1	1	1	1	1	1	0.594983908953145	0.596247052205726	0.597957841046154	0.611607320308685	0.810477006486617	0.805305364155211	0.898800560478121	1	1	1	1	1	1	1	1	1	1	1	1	1	1	1	1	1	1	1	1	1	1	1	1	1	1	1	1	1	1	1	1	1	1
Sample No. 836	1	1	1	0.685382703142241	0.748589969957247	0.571637747269124	0.829459294960834	0.858956894953735	0.762410448226146	0.84501115322113	1	1	1	1	1	1	1	1	1	1	1	1	1	1	1	1	1	1	1	1	1	1	1	1	1	1	1	1	1	1	1	1	1	1	1	1	1	1	1
Sample No. 837	1	1	1	1	1	1	1	1	1	1	1	1	1	0.48766051632585	0.508237337553874	0.498575100507587	0.787487606336363	0.7178915394051	0.802106281416491	0.854880771208554	1	1	1	1	1	1	1	1	1	1	1	1	1	1	1	1	1	1	1	1	1	1	1	1	1	1	1	1	1
Sample No. 838	1	1	0.247162692905404	0.757540268423036	0.623360253423452	0.715350715471432	0.855721380771138	0.809397463039495	0.877233379986137	1	1	1	1	1	1	1	1	1	1	1	1	1	1	1	1	1	1	1	1	1	1	1	1	1	1	1	1	1	1	1	1	1	1	1	1	1	1	1	1
Sample No. 839	1	1	1	1	1	1	1	0.488248031300027	0.333692886950448	0.741735565681011	0.715225310116075	0.681958208531141	0.842752113793977	0.862740982342511	1	1	1	1	1	1	1	1	1	1	1	1	1	1	1	1	1	1	1	1	1	1	1	1	1	1	1	1	1	1	1	1	1	1	1
Sample No. 840	1	1	0.323621597071178	0.311877714255825	0.685962826590985	0.646258362480439	0.75745831176173	0.870577042829245	0.863985430728644	1	1	1	1	1	1	1	1	1	1	1	1	1	1	1	1	1	1	1	1	1	1	1	1	1	1	1	1	1	1	1	1	1	1	1	1	1	1	1	1
Sample No. 841	1	1	1	1	1	1	1	0.45623771127779	0.75987125669606	0.701483789384365	0.860650447108783	0.861418416146189	0.833654953688383	0.854091753344983	1	1	1	1	1	1	1	1	1	1	1	1	1	1	1	1	1	1	1	1	1	1	1	1	1	1	1	1	1	1	1	1	1	1	1
Sample No. 842	1	1	1	1	1	1	1	1	1	1	1	1	1	1	1	1	1	1	0.197344216050114	0.686371430214495	0.624355778209865	0.614734323816374	0.812483933889307	0.851161624160595	0.869582405164838	1	1	1	1	1	1	1	1	1	1	1	1	1	1	1	1	1	1	1	1	1	1	1	1
Sample No. 843	1	1	1	1	1	1	1	1	1	1	1	1	1	1	1	1	1	1	1	1	1	1	1	1	1	1	1	1	0.517914979737252	0.655242698816583	0.71208329314366	0.796237653940916	0.887345315194689	0.877030673469417	0.832168658897281	1	1	1	1	1	1	1	1	1	1	1	1	1	1
Sample No. 844	1	1	1	1	1	1	1	1	0.38140811997233	0.689827210176736	0.571845464706421	0.797367722522467	0.733661896334961	0.792844111490995	0.825368568822741	1	1	1	1	1	1	1	1	1	1	1	1	1	1	1	1	1	1	1	1	1	1	1	1	1	1	1	1	1	1	1	1	1	1
Sample No. 845	1	0.273626911991741	0.387807593578473	0.806457468327135	0.579291144227609	0.827392229852267	0.864915783638135	0.829259633217007	1	1	1	1	1	1	1	1	1	1	1	1	1	1	1	1	1	1	1	1	1	1	1	1	1	1	1	1	1	1	1	1	1	1	1	1	1	1	1	1	1
Sample No. 846	1	1	1	1	1	1	1	1	1	1	1	1	1	1	1	1	1	1	1	1	1	1	1	1	1	1	1	1	1	1	1	1	0.584682748543564	0.434939085431397	0.694980665035546	0.573906210861169	0.885849675578065	0.815489043556154	0.83647995730862	1	1	1	1	1	1	1	1	1	1
Sample No. 847	1	0.302638355277013	0.41403369047679	0.559619658179581	0.59593080396764	0.80899643111974	0.851862271050923	0.894322414342314	1	1	1	1	1	1	1	1	1	1	1	1	1	1	1	1	1	1	1	1	1	1	1	1	1	1	1	1	1	1	1	1	1	1	1	1	1	1	1	1	1
Sample No. 848	1	1	0.150616487520747	0.539462313149124	0.722940131668001	0.626738632894121	0.854938368634321	0.783911610338837	0.831310597471893	1	1	1	1	1	1	1	1	1	1	1	1	1	1	1	1	1	1	1	1	1	1	1	1	1	1	1	1	1	1	1	1	1	1	1	1	1	1	1	1
Sample No. 849	1	1	1	1	1	1	1	1	1	1	1	1	1	1	1	1	1	1	0.698816001589876	0.595508872866631	0.609467692226171	0.83378879416734	0.748839560863562	0.768799326466396	0.878465120792389	1	1	1	1	1	1	1	1	1	1	1	1	1	1	1	1	1	1	1	1	1	1	1	1
Sample No. 850	1	1	1	1	1	0.346869890114758	0.324843392614275	0.482938188239932	0.757292173714377	0.796513569261879	0.775262395003811	0.824365373682231	1	1	1	1	1	1	1	1	1	1	1	1	1	1	1	1	1	1	1	1	1	1	1	1	1	1	1	1	1	1	1	1	1	1	1	1	1
Sample No. 851	1	1	1	1	1	1	1	1	0.234396719022188	0.540652518793941	0.816799476481974	0.702532329065725	0.851347388089635	0.859454320212826	0.884516490995884	1	1	1	1	1	1	1	1	1	1	1	1	1	1	1	1	1	1	1	1	1	1	1	1	1	1	1	1	1	1	1	1	1	1
Sample No. 852	1	1	1	1	1	1	1	0.323185499131214	0.300155793838203	0.735642822850496	0.808051925296895	0.784763939129189	0.873025784329511	0.82281090144068	1	1	1	1	1	1	1	1	1	1	1	1	1	1	1	1	1	1	1	1	1	1	1	1	1	1	1	1	1	1	1	1	1	1	1
Sample No. 853	1	1	1	1	1	0.662952638571151	0.67136335936375	0.669704368356615	0.60142661692109	0.855493159433827	0.840874662143178	0.84975036798045	1	1	1	1	1	1	1	1	1	1	1	1	1	1	1	1	1	1	1	1	1	1	1	1	1	1	1	1	1	1	1	1	1	1	1	1	1
Sample No. 854	1	0.585355759104714	0.263939761519432	0.513070106618106	0.6992378957849	0.78838377288077	0.873029516930692	0.857195777781308	1	1	1	1	1	1	1	1	1	1	1	1	1	1	1	1	1	1	1	1	1	1	1	1	1	1	1	1	1	1	1	1	1	1	1	1	1	1	1	1	1
Sample No. 855	1	1	1	0.333190950760618	0.322094610035419	0.454523365497589	0.84026829358656	0.772012406154536	0.823402125104331	0.893913462329656	1	1	1	1	1	1	1	1	1	1	1	1	1	1	1	1	1	1	1	1	1	1	1	1	1	1	1	1	1	1	1	1	1	1	1	1	1	1	1
Sample No. 856	1	1	0.281113033788279	0.419350893199444	0.480043725222349	0.71092171615921	0.859259315761738	0.806399120152928	0.875122134778649	1	1	1	1	1	1	1	1	1	1	1	1	1	1	1	1	1	1	1	1	1	1	1	1	1	1	1	1	1	1	1	1	1	1	1	1	1	1	1	1
Sample No. 857	1	1	1	1	1	0.0306883110571653	0.594926525456831	0.474312009122223	0.819207741091959	0.80882782921195	0.88100646478124	0.872047890294343	1	1	1	1	1	1	1	1	1	1	1	1	1	1	1	1	1	1	1	1	1	1	1	1	1	1	1	1	1	1	1	1	1	1	1	1	1
Sample No. 858	1	0.117956983405165	0.698999923234805	0.739427150990814	0.712202664655633	0.772956868736073	0.806135144573636	0.852754828594625	1	1	1	1	1	1	1	1	1	1	1	1	1	1	1	1	1	1	1	1	1	1	1	1	1	1	1	1	1	1	1	1	1	1	1	1	1	1	1	1	1
Sample No. 859	1	1	1	1	0.514120344119146	0.711455895407125	0.66514427440241	0.640188178564422	0.78617555398494	0.783226530295797	0.879631926883012	1	1	1	1	1	1	1	1	1	1	1	1	1	1	1	1	1	1	1	1	1	1	1	1	1	1	1	1	1	1	1	1	1	1	1	1	1	1
Sample No. 860	1	1	1	1	1	1	1	1	1	1	0.693674534193706	0.498911350695416	0.494364610146731	0.586743687610142	0.822450488195755	0.793978266124614	0.844002892337739	1	1	1	1	1	1	1	1	1	1	1	1	1	1	1	1	1	1	1	1	1	1	1	1	1	1	1	1	1	1	1	1
Sample No. 861	1	1	1	1	1	0.152587664488237	0.251744436277077	0.79542406482622	0.579193769632839	0.89040022731293	0.883666500127874	0.862294043675065	1	1	1	1	1	1	1	1	1	1	1	1	1	1	1	1	1	1	1	1	1	1	1	1	1	1	1	1	1	1	1	1	1	1	1	1	1
Sample No. 862	1	1	1	1	1	1	1	1	1	1	1	1	0.0410705823474564	0.641302814045921	0.632722461801022	0.633706464786083	0.826169923082925	0.881233655284159	0.821564030852169	1	1	1	1	1	1	1	1	1	1	1	1	1	1	1	1	1	1	1	1	1	1	1	1	1	1	1	1	1	1
Sample No. 863	1	1	1	1	1	1	1	1	1	0.322703184012789	0.53581525478512	0.673520000018179	0.756641098000109	0.703879558900371	0.883525186148472	0.84859966551885	1	1	1	1	1	1	1	1	1	1	1	1	1	1	1	1	1	1	1	1	1	1	1	1	1	1	1	1	1	1	1	1	1
Sample No. 864	1	1	1	1	1	0.131156563337427	0.458377399938181	0.66207513615489	0.682747908686288	0.827476054690778	0.804806215306744	0.820676506906748	1	1	1	1	1	1	1	1	1	1	1	1	1	1	1	1	1	1	1	1	1	1	1	1	1	1	1	1	1	1	1	1	1	1	1	1	1
Sample No. 865	1	1	1	0.321340851294808	0.735784334773198	0.488603699598461	0.78068577405531	0.83197092955932	0.765979367266409	0.830745306238532	1	1	1	1	1	1	1	1	1	1	1	1	1	1	1	1	1	1	1	1	1	1	1	1	1	1	1	1	1	1	1	1	1	1	1	1	1	1	1
Sample No. 866	1	1	1	1	1	1	1	1	1	1	1	1	0.572302971645258	0.396563795693219	0.737292676065117	0.846141996122897	0.858911157501862	0.870530427037738	0.843380469661206	1	1	1	1	1	1	1	1	1	1	1	1	1	1	1	1	1	1	1	1	1	1	1	1	1	1	1	1	1	1
Sample No. 867	1	0.104362075766549	0.255709072742611	0.624477790407836	0.816625069552101	0.891485791695304	0.810906456853263	0.821951915696263	1	1	1	1	1	1	1	1	1	1	1	1	1	1	1	1	1	1	1	1	1	1	1	1	1	1	1	1	1	1	1	1	1	1	1	1	1	1	1	1	1
Sample No. 868	1	1	1	1	1	1	1	1	1	1	1	1	1	1	1	1	1	1	1	1	1	1	1	1	1	1	1	1	1	1	1	0.532457139601465	0.538607398308814	0.622971256840974	0.850872694845311	0.765813449532725	0.792106524463743	0.866160055436194	1	1	1	1	1	1	1	1	1	1	1
Sample No. 869	1	1	1	1	1	1	1	1	1	1	0.611023481269367	0.463652608254924	0.495715901274234	0.815237676962279	0.848136993898079	0.81076512048021	0.876378144416958	1	1	1	1	1	1	1	1	1	1	1	1	1	1	1	1	1	1	1	1	1	1	1	1	1	1	1	1	1	1	1	1
Sample No. 870	1	1	1	1	1	1	0.37607166175032	0.502441421728581	0.481202006358653	0.809447246189229	0.795145250582136	0.819218573872931	0.836084813755006	1	1	1	1	1	1	1	1	1	1	1	1	1	1	1	1	1	1	1	1	1	1	1	1	1	1	1	1	1	1	1	1	1	1	1	1
Sample No. 871	1	1	1	1	1	1	1	1	1	1	1	1	1	1	1	1	1	1	0.242101352389436	0.295622284663841	0.585095377005637	0.770527993566357	0.848298657634296	0.835222104499117	0.853080501407385	1	1	1	1	1	1	1	1	1	1	1	1	1	1	1	1	1	1	1	1	1	1	1	1
Sample No. 872	1	1	1	1	1	1	1	1	1	1	1	1	1	1	1	1	1	1	1	1	1	1	1	1	1	1	1	1	1	1	1	0.534136472139508	0.410976325804368	0.54208878159523	0.752543522771448	0.778747575189918	0.850121027333662	0.836499920096248	1	1	1	1	1	1	1	1	1	1	1
Sample No. 873	1	1	1	1	1	1	1	1	1	1	1	0.396748765804805	0.353083182265982	0.431761656161398	0.616323303203098	0.704809404714033	0.859354857588187	0.851611467320472	1	1	1	1	1	1	1	1	1	1	1	1	1	1	1	1	1	1	1	1	1	1	1	1	1	1	1	1	1	1	1
Sample No. 874	1	1	1	1	1	1	1	1	1	1	1	0.047878975039348	0.767878806628287	0.669955327194184	0.802360107754357	0.728774391929619	0.86726332265418	0.875943470709026	1	1	1	1	1	1	1	1	1	1	1	1	1	1	1	1	1	1	1	1	1	1	1	1	1	1	1	1	1	1	1
Sample No. 875	1	1	1	1	1	1	1	1	0.0868517851247452	0.750865784781054	0.648677942361683	0.799254849837162	0.897420522412285	0.816528158816509	0.864843227155507	1	1	1	1	1	1	1	1	1	1	1	1	1	1	1	1	1	1	1	1	1	1	1	1	1	1	1	1	1	1	1	1	1	1
Sample No. 876	1	1	1	1	0.278142958143726	0.701757397688925	0.586172540038824	0.695061919167638	0.710050295991823	0.886820761207491	0.849153056703508	1	1	1	1	1	1	1	1	1	1	1	1	1	1	1	1	1	1	1	1	1	1	1	1	1	1	1	1	1	1	1	1	1	1	1	1	1	1
Sample No. 877	1	0.353446985334158	0.459877804713324	0.611108085438609	0.869764865753241	0.754306041346863	0.828911470719613	0.823850365951657	1	1	1	1	1	1	1	1	1	1	1	1	1	1	1	1	1	1	1	1	1	1	1	1	1	1	1	1	1	1	1	1	1	1	1	1	1	1	1	1	1
Sample No. 878	1	1	1	1	1	1	1	1	1	1	1	1	1	1	1	1	1	1	1	1	1	0.173024148368277	0.394423363385722	0.523916293326765	0.678733292506076	0.768259103097953	0.855825535086915	0.823451708108187	1	1	1	1	1	1	1	1	1	1	1	1	1	1	1	1	1	1	1	1	1
Sample No. 879	1	1	1	1	1	1	1	1	0.698457498154603	0.766532984320074	0.467255933042616	0.824890916403383	0.840423238049261	0.894721021233127	0.844457019958645	1	1	1	1	1	1	1	1	1	1	1	1	1	1	1	1	1	1	1	1	1	1	1	1	1	1	1	1	1	1	1	1	1	1
Sample No. 880	1	1	1	1	1	1	1	0.537359421777073	0.298743530521169	0.636285031419247	0.611577987070195	0.760549858384766	0.8588881787844	0.884393764175475	1	1	1	1	1	1	1	1	1	1	1	1	1	1	1	1	1	1	1	1	1	1	1	1	1	1	1	1	1	1	1	1	1	1	1
Sample No. 881	1	1	1	1	1	1	1	1	0.551177283849101	0.724710901305079	0.456089669391513	0.844966077832505	0.695699680866674	0.79417428329587	0.885096382815391	1	1	1	1	1	1	1	1	1	1	1	1	1	1	1	1	1	1	1	1	1	1	1	1	1	1	1	1	1	1	1	1	1	1
Sample No. 882	1	1	1	0.237462781707291	0.649584600748494	0.697156163044274	0.748882503323257	0.72988435652107	0.873822183376178	0.849813762493432	1	1	1	1	1	1	1	1	1	1	1	1	1	1	1	1	1	1	1	1	1	1	1	1	1	1	1	1	1	1	1	1	1	1	1	1	1	1	1
Sample No. 883	1	1	1	1	1	1	1	1	1	0.654723575827666	0.301857526348904	0.8241580908373	0.706670612473972	0.798054899051786	0.773515888680704	0.830685679130256	1	1	1	1	1	1	1	1	1	1	1	1	1	1	1	1	1	1	1	1	1	1	1	1	1	1	1	1	1	1	1	1	1
Sample No. 884	1	1	1	1	1	0.267807078822516	0.464818970961496	0.79716567594558	0.73563636562787	0.771558164162561	0.862968914960511	0.886176310330629	1	1	1	1	1	1	1	1	1	1	1	1	1	1	1	1	1	1	1	1	1	1	1	1	1	1	1	1	1	1	1	1	1	1	1	1	1
Sample No. 885	1	1	1	1	1	1	1	1	1	1	1	1	0.370855065232608	0.417752776229754	0.745339268371463	0.834929726254195	0.892891244096682	0.795442995904014	0.878037058115006	1	1	1	1	1	1	1	1	1	1	1	1	1	1	1	1	1	1	1	1	1	1	1	1	1	1	1	1	1	1
Sample No. 886	1	1	1	1	1	1	1	1	1	0.531397010870278	0.462904797280207	0.73110274720937	0.713574799527414	0.82926245000679	0.813250974551775	0.885503169447184	1	1	1	1	1	1	1	1	1	1	1	1	1	1	1	1	1	1	1	1	1	1	1	1	1	1	1	1	1	1	1	1	1
Sample No. 887	1	1	1	1	1	1	1	1	1	1	1	1	1	1	1	1	1	1	1	1	1	1	0.562195213201921	0.574573733443394	0.540114369727671	0.808491664174944	0.803498807670549	0.864085781564936	0.886971243135631	1	1	1	1	1	1	1	1	1	1	1	1	1	1	1	1	1	1	1	1
Sample No. 888	1	1	1	1	1	1	1	1	1	1	1	1	0.190918468462769	0.296298479288816	0.513275286015123	0.611499926825054	0.890130884870887	0.783530042991042	0.878478886932135	1	1	1	1	1	1	1	1	1	1	1	1	1	1	1	1	1	1	1	1	1	1	1	1	1	1	1	1	1	1
Sample No. 889	1	1	1	0.236038993699476	0.44377803270705	0.476010823734105	0.820400153081864	0.83286715737544	0.883046059245244	0.836130349375308	1	1	1	1	1	1	1	1	1	1	1	1	1	1	1	1	1	1	1	1	1	1	1	1	1	1	1	1	1	1	1	1	1	1	1	1	1	1	1
Sample No. 890	1	1	1	1	1	1	1	1	1	0.698755002394319	0.570444863988087	0.528025908973068	0.574882191424258	0.828082035910338	0.869275979446247	0.866878250371665	1	1	1	1	1	1	1	1	1	1	1	1	1	1	1	1	1	1	1	1	1	1	1	1	1	1	1	1	1	1	1	1	1
Sample No. 891	1	1	1	0.542190985884517	0.36832314861007	0.524870975520462	0.755292077693157	0.887578674224205	0.885298697259277	0.850998211503029	1	1	1	1	1	1	1	1	1	1	1	1	1	1	1	1	1	1	1	1	1	1	1	1	1	1	1	1	1	1	1	1	1	1	1	1	1	1	1
Sample No. 892	1	1	0.643626909083687	0.492166964719072	0.46434080183506	0.752440466503613	0.73104536308907	0.786403921474703	0.884097275882959	1	1	1	1	1	1	1	1	1	1	1	1	1	1	1	1	1	1	1	1	1	1	1	1	1	1	1	1	1	1	1	1	1	1	1	1	1	1	1	1
Sample No. 893	1	1	1	1	1	1	1	1	1	1	1	1	1	1	1	1	1	1	1	1	1	1	1	1	1	1	1	1	1	1	0.315107692768797	0.37496241630055	0.456969273388386	0.635252979076467	0.718577913334593	0.818006360381842	0.823036947418004	1	1	1	1	1	1	1	1	1	1	1	1
Sample No. 894	1	1	1	1	1	1	1	1	1	1	1	1	1	1	1	1	1	0.431598068345338	0.303321148017421	0.530796223152429	0.604942248067818	0.800408197143115	0.830958388200961	0.848319057580084	1	1	1	1	1	1	1	1	1	1	1	1	1	1	1	1	1	1	1	1	1	1	1	1	1
Sample No. 895	1	1	1	1	1	1	1	0.54877399105113	0.578931122664362	0.455468455348164	0.625829457147047	0.693444416290149	0.798971606176347	0.882874965853989	1	1	1	1	1	1	1	1	1	1	1	1	1	1	1	1	1	1	1	1	1	1	1	1	1	1	1	1	1	1	1	1	1	1	1
Sample No. 896	1	1	1	1	1	0.694153491822071	0.362452704655007	0.504664377700537	0.830284659080207	0.716948387408629	0.832933411989361	0.873451996874064	1	1	1	1	1	1	1	1	1	1	1	1	1	1	1	1	1	1	1	1	1	1	1	1	1	1	1	1	1	1	1	1	1	1	1	1	1
Sample No. 897	1	1	1	1	1	0.0244590205769055	0.697128593521193	0.782058090828359	0.698830393077806	0.683033890561201	0.825089062000625	0.884401908125728	1	1	1	1	1	1	1	1	1	1	1	1	1	1	1	1	1	1	1	1	1	1	1	1	1	1	1	1	1	1	1	1	1	1	1	1	1
Sample No. 898	1	1	1	1	1	1	1	1	1	1	1	1	1	1	1	1	1	1	1	1	1	1	1	1	1	1	1	1	1	1	1	1	1	1	1	1	1	1	1	0.204054484372027	0.43477684722282	0.520326278284192	0.67997848380357	0.889097495153546	0.834335448541679	0.897165009807795	1	1	1
Sample No. 899	1	1	1	1	1	1	1	1	1	1	1	1	1	1	0.135930785357486	0.705717660188675	0.76849262688309	0.709831153303385	0.870005847257562	0.886918829786591	0.833706621397287	1	1	1	1	1	1	1	1	1	1	1	1	1	1	1	1	1	1	1	1	1	1	1	1	1	1	1	1
Sample No. 900	1	1	1	1	1	0.0745385653781705	0.469596675932407	0.728913498595357	0.684289509993978	0.710483279982582	0.78652828658931	0.899769245218486	1	1	1	1	1	1	1	1	1	1	1	1	1	1	1	1	1	1	1	1	1	1	1	1	1	1	1	1	1	1	1	1	1	1	1	1	1
Sample No. 901	1	1	1	1	1	1	1	1	1	1	1	1	1	1	1	1	1	1	1	1	1	1	1	1	1	1	1	1	1	1	1	1	1	1	1	0.127852318389341	0.690125922970474	0.49170708257705	0.835934494044632	0.859088612031192	0.797001845906489	0.840491666160524	1	1	1	1	1	1	1
Sample No. 902	1	1	1	1	1	1	1	0.307183292165864	0.282374838739634	0.647563349939883	0.597034884667955	0.717653598757461	0.893385451091453	0.849355665463954	1	1	1	1	1	1	1	1	1	1	1	1	1	1	1	1	1	1	1	1	1	1	1	1	1	1	1	1	1	1	1	1	1	1	1
Sample No. 903	1	1	1	1	1	0.144754374942277	0.548071825960651	0.675019444171339	0.770881104776636	0.786787348678336	0.882323969276622	0.896449274774641	1	1	1	1	1	1	1	1	1	1	1	1	1	1	1	1	1	1	1	1	1	1	1	1	1	1	1	1	1	1	1	1	1	1	1	1	1
Sample No. 904	1	1	1	1	1	1	1	1	1	1	1	1	0.0774559769942425	0.404065966550261	0.560467088520527	0.607626728438772	0.78748285531532	0.778845144095831	0.894963371064514	1	1	1	1	1	1	1	1	1	1	1	1	1	1	1	1	1	1	1	1	1	1	1	1	1	1	1	1	1	1
Sample No. 905	1	1	1	1	0.188011184099596	0.25578442052938	0.676289825160056	0.842588831512257	0.877187126264907	0.769747457168996	0.823612620513886	1	1	1	1	1	1	1	1	1	1	1	1	1	1	1	1	1	1	1	1	1	1	1	1	1	1	1	1	1	1	1	1	1	1	1	1	1	1
Sample No. 906	1	1	1	1	1	1	0.57310896927258	0.483143262276426	0.437060153782368	0.662445170902647	0.732783675873652	0.852910644342192	0.886303374618292	1	1	1	1	1	1	1	1	1	1	1	1	1	1	1	1	1	1	1	1	1	1	1	1	1	1	1	1	1	1	1	1	1	1	1	1
Sample No. 907	1	1	1	0.342902701613493	0.648030681330711	0.632733350917697	0.778986263489351	0.68063968045637	0.832279439987615	0.866114515196532	1	1	1	1	1	1	1	1	1	1	1	1	1	1	1	1	1	1	1	1	1	1	1	1	1	1	1	1	1	1	1	1	1	1	1	1	1	1	1
Sample No. 908	1	0.418712089133915	0.313266202313826	0.549785874895751	0.86216899482999	0.880710033117794	0.881469451598823	0.878401426468045	1	1	1	1	1	1	1	1	1	1	1	1	1	1	1	1	1	1	1	1	1	1	1	1	1	1	1	1	1	1	1	1	1	1	1	1	1	1	1	1	1
Sample No. 909	1	1	1	1	1	1	1	1	1	0.413437714355532	0.461416219901294	0.516617472022772	0.738689086684026	0.722542002941482	0.795848197680898	0.867337486855686	1	1	1	1	1	1	1	1	1	1	1	1	1	1	1	1	1	1	1	1	1	1	1	1	1	1	1	1	1	1	1	1	1
Sample No. 910	1	1	1	1	1	1	1	1	0.472286339611746	0.583161927908659	0.73162866609171	0.65276281405706	0.75363304479979	0.844528004270978	0.82170332191512	1	1	1	1	1	1	1	1	1	1	1	1	1	1	1	1	1	1	1	1	1	1	1	1	1	1	1	1	1	1	1	1	1	1
Sample No. 911	1	1	1	1	1	1	1	0.0683872845303267	0.328360076602548	0.722618132941425	0.73682832268998	0.71439651273191	0.843637743359432	0.831409478429705	1	1	1	1	1	1	1	1	1	1	1	1	1	1	1	1	1	1	1	1	1	1	1	1	1	1	1	1	1	1	1	1	1	1	1
Sample No. 912	1	1	1	1	1	1	1	1	1	1	1	1	1	0.120164499301463	0.501207713363692	0.810694455467164	0.58252233912237	0.853948697885498	0.826263777567074	0.889989920705557	1	1	1	1	1	1	1	1	1	1	1	1	1	1	1	1	1	1	1	1	1	1	1	1	1	1	1	1	1
Sample No. 913	1	1	1	0.132067428429145	0.564710153173655	0.774440876320004	0.674450747952796	0.847999202930368	0.831837681340985	0.862671907115728	1	1	1	1	1	1	1	1	1	1	1	1	1	1	1	1	1	1	1	1	1	1	1	1	1	1	1	1	1	1	1	1	1	1	1	1	1	1	1
Sample No. 914	1	0.234223378456663	0.696760718263686	0.712498840428889	0.621091724052094	0.759586389758624	0.892839832059108	0.836786439679563	1	1	1	1	1	1	1	1	1	1	1	1	1	1	1	1	1	1	1	1	1	1	1	1	1	1	1	1	1	1	1	1	1	1	1	1	1	1	1	1	1
Sample No. 915	1	1	1	1	1	1	1	1	0.457500758264214	0.347270373394713	0.602700112313032	0.75457652523648	0.792111080549657	0.811167117031291	0.847453605551273	1	1	1	1	1	1	1	1	1	1	1	1	1	1	1	1	1	1	1	1	1	1	1	1	1	1	1	1	1	1	1	1	1	1
Sample No. 916	1	1	1	1	1	1	0.0439049112261273	0.472086012614891	0.775199775882065	0.835137440571561	0.843072945601307	0.827057085898705	0.850575554575771	1	1	1	1	1	1	1	1	1	1	1	1	1	1	1	1	1	1	1	1	1	1	1	1	1	1	1	1	1	1	1	1	1	1	1	1
Sample No. 917	1	1	1	1	1	1	1	1	1	1	1	1	1	1	1	0.157621974470094	0.741843648767099	0.496406483296305	0.693144759074785	0.733557503619231	0.82891019102186	0.846443446949124	1	1	1	1	1	1	1	1	1	1	1	1	1	1	1	1	1	1	1	1	1	1	1	1	1	1	1
Sample No. 918	1	1	1	1	1	1	1	1	1	1	1	1	1	1	1	1	1	1	1	1	1	1	1	1	1	0.564950836498756	0.350466468827799	0.485738990847021	0.829488592785783	0.829390823161229	0.871227946933359	0.887092979811132	1	1	1	1	1	1	1	1	1	1	1	1	1	1	1	1	1
Sample No. 919	1	1	1	1	1	1	1	1	1	1	1	1	1	1	1	1	1	1	1	1	0.414246555543505	0.582844400294125	0.737065735198557	0.849915980994701	0.898021771828644	0.823219599146396	0.824414638895541	1	1	1	1	1	1	1	1	1	1	1	1	1	1	1	1	1	1	1	1	1	1
Sample No. 920	1	0.116111912247725	0.354490608396009	0.769935555215925	0.631595559166744	0.684417401188985	0.824259617780335	0.89027557939291	1	1	1	1	1	1	1	1	1	1	1	1	1	1	1	1	1	1	1	1	1	1	1	1	1	1	1	1	1	1	1	1	1	1	1	1	1	1	1	1	1
Sample No. 921	1	1	1	1	0.533129923320375	0.519891005363315	0.452693987563252	0.570075244135223	0.854758331761695	0.803968438724987	0.82749881837517	1	1	1	1	1	1	1	1	1	1	1	1	1	1	1	1	1	1	1	1	1	1	1	1	1	1	1	1	1	1	1	1	1	1	1	1	1	1
Sample No. 922	1	1	1	1	1	1	1	0.100534183341078	0.432200535004959	0.726915839146823	0.700886446684599	0.784985197810456	0.866750357379206	0.831207569353282	1	1	1	1	1	1	1	1	1	1	1	1	1	1	1	1	1	1	1	1	1	1	1	1	1	1	1	1	1	1	1	1	1	1	1
Sample No. 923	1	1	1	1	1	1	1	1	1	1	1	1	1	1	1	1	1	1	1	1	1	1	1	1	1	1	1	1	1	1	1	1	1	1	1	1	1	1	1	1	1	1	1	1	1	1	0.0622115738014691	0.305088089630008	0.821542159859091
Sample No. 924	1	1	1	1	1	1	1	1	1	0.181218054902274	0.48613788456656	0.484662392754108	0.614974869908765	0.703329812516458	0.824512107046321	0.841658682860434	1	1	1	1	1	1	1	1	1	1	1	1	1	1	1	1	1	1	1	1	1	1	1	1	1	1	1	1	1	1	1	1	1
Sample No. 925	1	1	1	1	1	1	1	1	1	1	0.119236598389689	0.265018776999786	0.523348881229758	0.83631388803944	0.820665730983019	0.834586424655281	0.866583693157882	1	1	1	1	1	1	1	1	1	1	1	1	1	1	1	1	1	1	1	1	1	1	1	1	1	1	1	1	1	1	1	1
Sample No. 926	1	1	1	1	1	1	1	1	1	1	1	1	1	1	1	1	1	1	1	1	1	0.541068473930936	0.753514443291351	0.68481675202027	0.707363788252696	0.733431394766085	0.852853347789496	0.830717935469002	1	1	1	1	1	1	1	1	1	1	1	1	1	1	1	1	1	1	1	1	1
Sample No. 927	1	1	1	1	1	1	1	1	1	1	1	1	1	1	1	1	1	1	1	1	1	1	1	1	1	1	1	1	1	1	0.370802199102472	0.386749569913372	0.670400444716215	0.65195192841813	0.844559674509801	0.817406054749154	0.898567475192249	1	1	1	1	1	1	1	1	1	1	1	1
Sample No. 928	1	0.176162369055673	0.267830889765173	0.604126290809363	0.61626028323546	0.710411819033325	0.818160223541781	0.839800653010607	1	1	1	1	1	1	1	1	1	1	1	1	1	1	1	1	1	1	1	1	1	1	1	1	1	1	1	1	1	1	1	1	1	1	1	1	1	1	1	1	1
Sample No. 929	1	1	1	1	1	1	1	1	1	1	1	1	1	1	1	1	1	1	1	1	1	1	0.464224535748363	0.420174553683028	0.699483387563378	0.851233156844974	0.848198504112661	0.850783646446653	0.872387605831027	1	1	1	1	1	1	1	1	1	1	1	1	1	1	1	1	1	1	1	1
Sample No. 930	1	1	1	1	1	1	1	1	1	1	1	1	1	1	1	1	1	1	1	1	1	1	1	1	1	1	1	1	1	1	0.45717059741728	0.681576032880694	0.47527731500566	0.744229924427345	0.691302690915763	0.807906345585361	0.84391437895596	1	1	1	1	1	1	1	1	1	1	1	1
Sample No. 931	1	1	0.639297453043982	0.381243728883565	0.677531112469733	0.813663620995358	0.72042848336976	0.823002471574582	0.852919597346336	1	1	1	1	1	1	1	1	1	1	1	1	1	1	1	1	1	1	1	1	1	1	1	1	1	1	1	1	1	1	1	1	1	1	1	1	1	1	1	1
Sample No. 932	1	1	1	1	1	1	1	1	1	1	1	1	1	1	1	1	1	1	0.591345880269073	0.689362494200468	0.735610867124051	0.696009819796309	0.894204648053274	0.872167244530283	0.843467882275581	1	1	1	1	1	1	1	1	1	1	1	1	1	1	1	1	1	1	1	1	1	1	1	1
Sample No. 933	1	1	1	1	1	1	1	1	1	1	1	1	1	1	0.57056807914516	0.643783060284332	0.509063206911087	0.673224305575713	0.725664118425921	0.869716827385128	0.861367796193808	1	1	1	1	1	1	1	1	1	1	1	1	1	1	1	1	1	1	1	1	1	1	1	1	1	1	1	1
Sample No. 934	1	1	1	1	1	1	1	1	1	1	1	1	1	0.670393478029873	0.477751758312806	0.662843336462975	0.618446840071119	0.875429595680907	0.761484535709024	0.888722450491041	1	1	1	1	1	1	1	1	1	1	1	1	1	1	1	1	1	1	1	1	1	1	1	1	1	1	1	1	1
Sample No. 935	1	1	1	1	1	1	0.530066691825632	0.334120039753616	0.534316603578627	0.799317150777206	0.845678909290582	0.871272015813738	0.897644596900791	1	1	1	1	1	1	1	1	1	1	1	1	1	1	1	1	1	1	1	1	1	1	1	1	1	1	1	1	1	1	1	1	1	1	1	1
Sample No. 936	1	1	1	1	1	1	1	1	0.184722589338198	0.76414575365372	0.741511570680886	0.773843135316856	0.700397789594717	0.886813646806404	0.863783480171114	1	1	1	1	1	1	1	1	1	1	1	1	1	1	1	1	1	1	1	1	1	1	1	1	1	1	1	1	1	1	1	1	1	1
Sample No. 937	1	1	1	1	1	1	1	1	1	1	1	0.49612405185122	0.381983622116968	0.476243541035801	0.825813807738013	0.752674648556858	0.766440816582181	0.852011037189513	1	1	1	1	1	1	1	1	1	1	1	1	1	1	1	1	1	1	1	1	1	1	1	1	1	1	1	1	1	1	1
Sample No. 938	1	1	1	1	1	1	1	1	1	1	1	0.522582669283729	0.592223448138684	0.521780507005751	0.842716318583116	0.684741173018701	0.837480576727539	0.887146913930774	1	1	1	1	1	1	1	1	1	1	1	1	1	1	1	1	1	1	1	1	1	1	1	1	1	1	1	1	1	1	1
Sample No. 939	1	1	1	1	1	1	1	1	1	1	1	1	1	1	1	1	1	1	1	1	1	1	1	1	0.0632382453908212	0.306578182829544	0.586750400736928	0.657487588240765	0.772314947438426	0.880864970870316	0.862829877212644	1	1	1	1	1	1	1	1	1	1	1	1	1	1	1	1	1	1
Sample No. 940	1	1	1	1	1	1	1	1	1	1	0.14860731753055	0.676914000036195	0.828456370923668	0.765191647787578	0.694476213492453	0.789385798377916	0.898084292691201	1	1	1	1	1	1	1	1	1	1	1	1	1	1	1	1	1	1	1	1	1	1	1	1	1	1	1	1	1	1	1	1
Sample No. 941	1	1	1	1	1	1	1	1	1	1	1	1	1	1	1	1	1	1	1	1	0.103800539209042	0.487369294865057	0.751808001678437	0.62370922239963	0.752951916898601	0.829252152508125	0.835265570413321	1	1	1	1	1	1	1	1	1	1	1	1	1	1	1	1	1	1	1	1	1	1
Sample No. 942	1	1	1	1	1	1	1	1	0.157155648516491	0.350729853073135	0.440854038968682	0.575391289643012	0.728662927760743	0.853197121075355	0.891226458698511	1	1	1	1	1	1	1	1	1	1	1	1	1	1	1	1	1	1	1	1	1	1	1	1	1	1	1	1	1	1	1	1	1	1
Sample No. 943	1	1	1	1	1	1	1	1	1	1	1	1	1	1	1	1	1	1	1	1	1	1	1	1	0.333509395013098	0.562323806332424	0.720155970025808	0.701927075888962	0.709504619818181	0.866435029669665	0.848929743301123	1	1	1	1	1	1	1	1	1	1	1	1	1	1	1	1	1	1
Sample No. 944	1	1	1	1	1	1	1	1	1	1	1	0.540428300229832	0.587580253724009	0.685071519315243	0.795035168859176	0.827782276892103	0.841739307325333	0.89861074315384	1	1	1	1	1	1	1	1	1	1	1	1	1	1	1	1	1	1	1	1	1	1	1	1	1	1	1	1	1	1	1
Sample No. 945	1	1	1	1	1	0.369954379124101	0.579974645785987	0.654285306222737	0.804904156741686	0.730999527596869	0.809603556441143	0.842057008016854	1	1	1	1	1	1	1	1	1	1	1	1	1	1	1	1	1	1	1	1	1	1	1	1	1	1	1	1	1	1	1	1	1	1	1	1	1
Sample No. 946	1	1	1	1	1	1	1	1	0.13129109154921	0.727714830394834	0.457195637580007	0.806841016402468	0.680179560398683	0.810695808217861	0.848859628792852	1	1	1	1	1	1	1	1	1	1	1	1	1	1	1	1	1	1	1	1	1	1	1	1	1	1	1	1	1	1	1	1	1	1
Sample No. 947	1	1	1	1	1	1	1	1	1	1	1	1	1	1	1	1	1	1	1	1	1	1	1	1	1	1	1	1	1	1	1	1	1	1	1	1	1	1	1	0.61970647734357	0.386396492552012	0.569406757522374	0.684621753897518	0.898401628155261	0.775882242275402	0.884776145163924	1	1	1
Sample No. 948	1	1	1	1	1	1	1	1	1	1	0.640899210516363	0.521357480334118	0.652677250765264	0.85722767229192	0.84600966708269	0.80866236011032	0.832773040086031	1	1	1	1	1	1	1	1	1	1	1	1	1	1	1	1	1	1	1	1	1	1	1	1	1	1	1	1	1	1	1	1
Sample No. 949	1	1	1	1	1	1	1	0.149877863805741	0.298876755777746	0.775125342719257	0.842361177485436	0.837753390073776	0.763071340681054	0.822823825068772	1	1	1	1	1	1	1	1	1	1	1	1	1	1	1	1	1	1	1	1	1	1	1	1	1	1	1	1	1	1	1	1	1	1	1
Sample No. 950	1	1	1	1	1	1	1	1	1	1	1	1	1	1	1	1	1	1	1	1	1	1	1	1	1	1	1	1	0.498613996135537	0.710000296570361	0.675799973793328	0.585663540596142	0.891375443413854	0.843596151568927	0.863729807976633	1	1	1	1	1	1	1	1	1	1	1	1	1	1
Sample No. 951	1	1	1	1	1	1	0.0479488850221969	0.289145363057032	0.79286065261811	0.768723580618389	0.823909271769226	0.8262413845025	0.822077710218728	1	1	1	1	1	1	1	1	1	1	1	1	1	1	1	1	1	1	1	1	1	1	1	1	1	1	1	1	1	1	1	1	1	1	1	1
Sample No. 952	1	1	1	1	1	1	1	1	1	1	1	1	1	1	1	0.476811384267639	0.28151542305015	0.488163055591285	0.688801553291269	0.780023672292009	0.790304425461218	0.825047701429576	1	1	1	1	1	1	1	1	1	1	1	1	1	1	1	1	1	1	1	1	1	1	1	1	1	1	1
Sample No. 953	1	1	1	1	1	1	1	1	1	1	1	1	1	0.389646226684563	0.639272419176996	0.816853587813675	0.658397241965868	0.867363904970698	0.791594014526345	0.859218285828829	1	1	1	1	1	1	1	1	1	1	1	1	1	1	1	1	1	1	1	1	1	1	1	1	1	1	1	1	1
Sample No. 954	1	1	1	1	1	0.602330743831117	0.326720805587247	0.785299634020776	0.804215992223471	0.74188139367383	0.895251782550477	0.896836484484375	1	1	1	1	1	1	1	1	1	1	1	1	1	1	1	1	1	1	1	1	1	1	1	1	1	1	1	1	1	1	1	1	1	1	1	1	1
Sample No. 955	1	1	1	1	1	1	1	1	0.598072228685487	0.493979823710397	0.438203645516187	0.622238193782978	0.875049623027444	0.837988082254306	0.897783535029739	1	1	1	1	1	1	1	1	1	1	1	1	1	1	1	1	1	1	1	1	1	1	1	1	1	1	1	1	1	1	1	1	1	1
Sample No. 956	1	1	1	1	1	0.67269276751671	0.261103738015518	0.609019264504313	0.836390714328736	0.789184024902061	0.765510227768682	0.872533934079111	1	1	1	1	1	1	1	1	1	1	1	1	1	1	1	1	1	1	1	1	1	1	1	1	1	1	1	1	1	1	1	1	1	1	1	1	1
Sample No. 957	1	1	1	1	1	1	1	1	1	1	1	1	1	0.276016093820799	0.400382895581424	0.477514569759369	0.792124790819362	0.866153909075074	0.824294742890634	0.89130952835083	1	1	1	1	1	1	1	1	1	1	1	1	1	1	1	1	1	1	1	1	1	1	1	1	1	1	1	1	1
Sample No. 958	1	1	1	1	1	1	1	1	1	1	1	1	1	1	1	1	1	1	1	1	1	1	1	1	1	1	1	1	1	1	1	1	1	1	1	1	1	0.235769889883231	0.601918117199093	0.608546030819416	0.651347980163991	0.68473253225442	0.84758479735814	0.884854799229652	1	1	1	1	1
Sample No. 959	1	1	1	1	1	1	1	1	1	1	0.278869699952193	0.282908446826041	0.448819218035787	0.587597130825743	0.710258372295648	0.820886067375541	0.827889266461134	1	1	1	1	1	1	1	1	1	1	1	1	1	1	1	1	1	1	1	1	1	1	1	1	1	1	1	1	1	1	1	1
Sample No. 960	1	1	1	1	0.590265944451094	0.66323676484637	0.657234939020127	0.787835372686386	0.698570764041506	0.784066521013156	0.862789655718952	1	1	1	1	1	1	1	1	1	1	1	1	1	1	1	1	1	1	1	1	1	1	1	1	1	1	1	1	1	1	1	1	1	1	1	1	1	1
Sample No. 961	1	0.220760009435471	0.500709009468555	0.457946020383388	0.762038994957693	0.747300390317105	0.778094159471802	0.88137816792354	1	1	1	1	1	1	1	1	1	1	1	1	1	1	1	1	1	1	1	1	1	1	1	1	1	1	1	1	1	1	1	1	1	1	1	1	1	1	1	1	1
Sample No. 962	1	1	1	1	1	1	1	1	1	1	1	1	1	1	1	1	1	1	1	1	0.602295651079621	0.507690320992842	0.809945757985115	0.577180918660015	0.802934932773933	0.823783299503848	0.852767184227705	1	1	1	1	1	1	1	1	1	1	1	1	1	1	1	1	1	1	1	1	1	1
Sample No. 963	1	1	1	1	1	1	1	1	1	1	1	1	1	1	1	1	0.594266245332546	0.284074002588168	0.54398497056216	0.580105472244322	0.708053350313567	0.884443359915167	0.88491528654471	1	1	1	1	1	1	1	1	1	1	1	1	1	1	1	1	1	1	1	1	1	1	1	1	1	1
Sample No. 964	1	1	1	1	1	1	1	1	1	1	1	1	1	0.321567192135844	0.571911740917712	0.767209251243621	0.595676383310929	0.816146009601653	0.776760933981277	0.824655786771327	1	1	1	1	1	1	1	1	1	1	1	1	1	1	1	1	1	1	1	1	1	1	1	1	1	1	1	1	1
Sample No. 965	1	1	1	1	1	1	1	1	1	1	1	1	1	1	1	1	1	1	1	1	1	1	1	1	1	1	1	1	1	1	1	1	1	1	1	1	1	1	1	1	1	1	1	1	1	1	1	1	1
Sample No. 966	1	0.596760805984959	0.508756709638983	0.734589508567005	0.809667205489241	0.779428273844533	0.867219281708822	0.869925635550171	1	1	1	1	1	1	1	1	1	1	1	1	1	1	1	1	1	1	1	1	1	1	1	1	1	1	1	1	1	1	1	1	1	1	1	1	1	1	1	1	1
Sample No. 967	1	1	1	1	1	1	1	1	1	1	1	1	1	1	1	0.663676453761291	0.419816606082022	0.769448698796332	0.803282197779045	0.833317741756327	0.851069060051814	0.841137107852846	1	1	1	1	1	1	1	1	1	1	1	1	1	1	1	1	1	1	1	1	1	1	1	1	1	1	1
Sample No. 968	1	1	1	1	1	1	1	1	1	1	1	1	1	1	1	1	1	1	1	1	1	1	1	1	1	1	1	0.498036262367386	0.636650985749438	0.519606824051589	0.64559226367157	0.759706454533152	0.821815824722871	0.892461487893015	1	1	1	1	1	1	1	1	1	1	1	1	1	1	1
Sample No. 969	1	1	1	1	1	1	1	1	1	0.643625007593073	0.279314189385623	0.826760327555239	0.575007353285327	0.707216612128541	0.87581180352252	0.830838798005134	1	1	1	1	1	1	1	1	1	1	1	1	1	1	1	1	1	1	1	1	1	1	1	1	1	1	1	1	1	1	1	1	1
Sample No. 970	1	1	1	1	1	0.140339128035121	0.455297182211652	0.54683179968968	0.705987810068764	0.819046664689668	0.781091950796545	0.885575921237469	1	1	1	1	1	1	1	1	1	1	1	1	1	1	1	1	1	1	1	1	1	1	1	1	1	1	1	1	1	1	1	1	1	1	1	1	1
Sample No. 971	1	1	0.0824933962570503	0.307034359844401	0.522896828986704	0.599398015793413	0.85417545911856	0.841153938323259	0.826357942558825	1	1	1	1	1	1	1	1	1	1	1	1	1	1	1	1	1	1	1	1	1	1	1	1	1	1	1	1	1	1	1	1	1	1	1	1	1	1	1	1
Sample No. 972	1	1	1	1	1	1	0.344920514742844	0.73946773711592	0.650520628150552	0.827287436700426	0.752746575325728	0.853751097568311	0.834871689230204	1	1	1	1	1	1	1	1	1	1	1	1	1	1	1	1	1	1	1	1	1	1	1	1	1	1	1	1	1	1	1	1	1	1	1	1
Sample No. 973	1	1	1	1	1	0.62536499901209	0.283503792276606	0.476318093407899	0.664690654613078	0.845549241942354	0.789743538717739	0.86997874038294	1	1	1	1	1	1	1	1	1	1	1	1	1	1	1	1	1	1	1	1	1	1	1	1	1	1	1	1	1	1	1	1	1	1	1	1	1
Sample No. 974	1	1	0.0665730725927278	0.554660432673991	0.725185606740415	0.803976587257348	0.69039412538521	0.888323435643688	0.835886636115611	1	1	1	1	1	1	1	1	1	1	1	1	1	1	1	1	1	1	1	1	1	1	1	1	1	1	1	1	1	1	1	1	1	1	1	1	1	1	1	1
Sample No. 975	1	1	1	1	1	1	1	0.427396154676098	0.510397210260853	0.663325167186558	0.572152136340737	0.791654859771952	0.849067311054096	0.863708591815084	1	1	1	1	1	1	1	1	1	1	1	1	1	1	1	1	1	1	1	1	1	1	1	1	1	1	1	1	1	1	1	1	1	1	1
Sample No. 976	1	1	1	1	1	1	1	1	1	1	0.374145241945516	0.254657671954483	0.669566088095307	0.664083245261572	0.765272775567137	0.790616606292315	0.828881643060595	1	1	1	1	1	1	1	1	1	1	1	1	1	1	1	1	1	1	1	1	1	1	1	1	1	1	1	1	1	1	1	1
Sample No. 977	1	1	1	1	0.238081283138599	0.650119785070419	0.487711894996464	0.801119218049571	0.770219839112833	0.798914688033983	0.824225644767284	1	1	1	1	1	1	1	1	1	1	1	1	1	1	1	1	1	1	1	1	1	1	1	1	1	1	1	1	1	1	1	1	1	1	1	1	1	1
Sample No. 978	1	1	1	1	1	1	1	1	1	1	1	1	1	1	1	1	1	1	1	1	1	1	1	0.1447354832571	0.681240900317207	0.779245678726584	0.646503738574684	0.895464319917373	0.821541023589671	0.839366004578769	1	1	1	1	1	1	1	1	1	1	1	1	1	1	1	1	1	1	1
Sample No. 979	1	0.457870237522293	0.71332847434096	0.690160615108907	0.72459190167021	0.755964470370673	0.843514511063695	0.834993314612657	1	1	1	1	1	1	1	1	1	1	1	1	1	1	1	1	1	1	1	1	1	1	1	1	1	1	1	1	1	1	1	1	1	1	1	1	1	1	1	1	1
Sample No. 980	1	1	1	0.480004849715624	0.255771100195125	0.710531890969723	0.802955075148493	0.796593157006428	0.764272130932659	0.838506959266961	1	1	1	1	1	1	1	1	1	1	1	1	1	1	1	1	1	1	1	1	1	1	1	1	1	1	1	1	1	1	1	1	1	1	1	1	1	1	1
Sample No. 981	1	1	1	1	0.230939651003573	0.644906567884609	0.660070860218257	0.816279970114119	0.837127499189228	0.761239234055392	0.834648769088089	1	1	1	1	1	1	1	1	1	1	1	1	1	1	1	1	1	1	1	1	1	1	1	1	1	1	1	1	1	1	1	1	1	1	1	1	1	1
Sample No. 982	1	0.0125020135124214	0.441992682833225	0.750322229340672	0.648661725553684	0.680765587901697	0.866936641982757	0.896581789925694	1	1	1	1	1	1	1	1	1	1	1	1	1	1	1	1	1	1	1	1	1	1	1	1	1	1	1	1	1	1	1	1	1	1	1	1	1	1	1	1	1
Sample No. 983	1	1	0.345152732918505	0.48372722890228	0.540226587858051	0.772628635196015	0.773518530656584	0.881359967798926	0.842647100836039	1	1	1	1	1	1	1	1	1	1	1	1	1	1	1	1	1	1	1	1	1	1	1	1	1	1	1	1	1	1	1	1	1	1	1	1	1	1	1	1
Sample No. 984	1	0.522484713278245	0.350746730864048	0.481078566070646	0.597036848128773	0.687626862102188	0.762799121956341	0.886879666633904	1	1	1	1	1	1	1	1	1	1	1	1	1	1	1	1	1	1	1	1	1	1	1	1	1	1	1	1	1	1	1	1	1	1	1	1	1	1	1	1	1
Sample No. 985	1	1	1	1	1	0.506769543839618	0.580528609817848	0.784489762429148	0.706241210089065	0.835283025274985	0.794178542457521	0.840904601607472	1	1	1	1	1	1	1	1	1	1	1	1	1	1	1	1	1	1	1	1	1	1	1	1	1	1	1	1	1	1	1	1	1	1	1	1	1
Sample No. 986	1	1	1	1	1	1	1	1	1	1	1	1	1	1	1	1	1	1	1	1	1	1	1	1	1	1	1	0.27595884346636	0.642329582991078	0.631125177741051	0.763091479944996	0.732787425173447	0.821908172033727	0.869815938360989	1	1	1	1	1	1	1	1	1	1	1	1	1	1	1
Sample No. 987	1	1	1	1	1	1	0.250647834257688	0.709717121664435	0.535580441188067	0.840119455642998	0.889422900578938	0.879158297181129	0.867982226666063	1	1	1	1	1	1	1	1	1	1	1	1	1	1	1	1	1	1	1	1	1	1	1	1	1	1	1	1	1	1	1	1	1	1	1	1
Sample No. 988	1	1	1	1	1	1	1	1	1	1	1	0.0413465126371011	0.686186802899465	0.473441333342344	0.745220642401837	0.837507473840378	0.811958992299624	0.854600481800735	1	1	1	1	1	1	1	1	1	1	1	1	1	1	1	1	1	1	1	1	1	1	1	1	1	1	1	1	1	1	1
Sample No. 989	1	1	1	1	1	1	1	1	1	1	1	1	0.560954114648048	0.323185538509861	0.496429129894823	0.850562015343457	0.842088675829582	0.880843289121986	0.877410015817732	1	1	1	1	1	1	1	1	1	1	1	1	1	1	1	1	1	1	1	1	1	1	1	1	1	1	1	1	1	1
Sample No. 990	1	1	1	1	1	1	0.583242607491557	0.347711393292993	0.661026951316744	0.627162269297987	0.697151679168455	0.859937282884493	0.883316914755851	1	1	1	1	1	1	1	1	1	1	1	1	1	1	1	1	1	1	1	1	1	1	1	1	1	1	1	1	1	1	1	1	1	1	1	1
Sample No. 991	1	1	1	1	1	1	0.403295062049292	0.604851257102564	0.632330314554274	0.71765198151581	0.84021672224626	0.891412132577971	0.89580913849175	1	1	1	1	1	1	1	1	1	1	1	1	1	1	1	1	1	1	1	1	1	1	1	1	1	1	1	1	1	1	1	1	1	1	1	1
Sample No. 992	1	1	1	1	1	1	1	1	1	1	1	1	1	1	1	1	1	1	1	1	1	1	1	1	1	1	1	1	1	1	1	1	1	1	0.0900729229161516	0.648366736099124	0.517806138396263	0.734815649972297	0.759096894944087	0.846253297775984	0.85769961329177	1	1	1	1	1	1	1	1
Sample No. 993	1	1	1	1	1	0.616839140669908	0.359039249867201	0.791423826683313	0.620267052208073	0.899438986200839	0.858445678181015	0.866081069204956	1	1	1	1	1	1	1	1	1	1	1	1	1	1	1	1	1	1	1	1	1	1	1	1	1	1	1	1	1	1	1	1	1	1	1	1	1
Sample No. 994	1	1	0.467488071350381	0.486053144140169	0.615143211763352	0.60406569454819	0.754583765007556	0.800667678965256	0.869843705222011	1	1	1	1	1	1	1	1	1	1	1	1	1	1	1	1	1	1	1	1	1	1	1	1	1	1	1	1	1	1	1	1	1	1	1	1	1	1	1	1
Sample No. 995	1	1	1	1	1	1	1	1	1	1	1	1	1	1	0.60871088472195	0.381715703727677	0.490918224323541	0.593127362178638	0.713754915315658	0.863596545965411	0.853111073430628	1	1	1	1	1	1	1	1	1	1	1	1	1	1	1	1	1	1	1	1	1	1	1	1	1	1	1	1
Sample No. 996	1	1	1	1	1	1	1	1	1	1	1	1	1	1	1	1	1	0.46105311335763	0.314195780279115	0.484274082835764	0.852066062651575	0.849667711257935	0.845446943235584	0.832533619273454	1	1	1	1	1	1	1	1	1	1	1	1	1	1	1	1	1	1	1	1	1	1	1	1	1
Sample No. 997	1	0.346594207070302	0.518432784955949	0.509116655234247	0.668230014927685	0.806797216720879	0.769981514732353	0.883991839215159	1	1	1	1	1	1	1	1	1	1	1	1	1	1	1	1	1	1	1	1	1	1	1	1	1	1	1	1	1	1	1	1	1	1	1	1	1	1	1	1	1
Sample No. 998	1	1	1	0.461815268420614	0.366467539118603	0.465707284603268	0.674792926646769	0.693329560919665	0.838475126959384	0.847934576626867	1	1	1	1	1	1	1	1	1	1	1	1	1	1	1	1	1	1	1	1	1	1	1	1	1	1	1	1	1	1	1	1	1	1	1	1	1	1	1
Sample No. 999	1	1	1	1	1	1	1	1	1	0.422037981611211	0.509294160548598	0.559715691134334	0.832894604005851	0.769554769131355	0.843039738959633	0.868413918223232	1	1	1	1	1	1	1	1	1	1	1	1	1	1	1	1	1	1	1	1	1	1	1	1	1	1	1	1	1	1	1	1	1
Sample No. 1000	1	1	1	1	1	1	1	1	1	1	1	1	0.612199866326991	0.303182465322316	0.77623928591609	0.825351072410122	0.73675076359883	0.841604920611717	0.881427236944437	1	1	1	1	1	1	1	1	1	1	1	1	1	1	1	1	1	1	1	1	1	1	1	1	1	1	1	1	1	1
[truncated: 1 more columns]
