# Supplementary material for: BatTool: an R package with GUI for assessing the effect of White-nose syndrome and other take events on Myotis spp. of bats
Source: Source Code Biol Med. 2014 May 6;9:9. doi: 10.1186/1751-0473-9-9 (PMC4050442; doi:10.1186/1751-0473-9-9)
Supplement: Additional file 2 — This file contains the readme file for instillation, the csv files that belong in the working directory, and the complied Windows R package as a ZIP file. This file is all Windows users will need to install and run the package. [file 1751-0473-9-9-S2.zip › BatTool_files/ResultsSingleHib/case/Scenario 2 whitenose survival probabilities.csv]

	Years 1	Years 2	Years 3	Years 4	Years 5	Years 6	Years 7	Years 8	Years 9	Years 10	Years 11	Years 12	Years 13	Years 14	Years 15	Years 16	Years 17	Years 18	Years 19	Years 20	Years 21	Years 22	Years 23	Years 24	Years 25	Years 26	Years 27	Years 28	Years 29	Years 30	Years 31	Years 32	Years 33	Years 34	Years 35	Years 36	Years 37	Years 38	Years 39	Years 40	Years 41	Years 42	Years 43	Years 44	Years 45	Years 46	Years 47	Years 48	Years 49
Sample No. 1	1	1	1	1	1	1	0.650678289656062	0.382920679179952	0.521142817400396	0.709005560078658	0.767384228352457	0.799170355536044	0.892001817617565	1	1	1	1	1	1	1	1	1	1	1	1	1	1	1	1	1	1	1	1	1	1	1	1	1	1	1	1	1	1	1	1	1	1	1	1
Sample No. 2	1	1	0.127134364789817	0.321795730162412	0.797413001693785	0.778886121679097	0.736576749035157	0.865532387937419	0.821775959730148	1	1	1	1	1	1	1	1	1	1	1	1	1	1	1	1	1	1	1	1	1	1	1	1	1	1	1	1	1	1	1	1	1	1	1	1	1	1	1	1
Sample No. 3	1	1	1	1	1	1	1	1	1	1	1	1	1	1	1	1	0.574750629933551	0.274894574759528	0.562448682561517	0.840073971524835	0.693803105945699	0.763542721532285	0.820936659332365	1	1	1	1	1	1	1	1	1	1	1	1	1	1	1	1	1	1	1	1	1	1	1	1	1	1
Sample No. 4	1	1	1	1	1	1	1	1	1	1	1	1	1	1	1	0.227047657973599	0.597767745610327	0.599960340671241	0.830217784694396	0.807971206204966	0.849503595805727	0.836521180011332	1	1	1	1	1	1	1	1	1	1	1	1	1	1	1	1	1	1	1	1	1	1	1	1	1	1	1
Sample No. 5	1	1	1	1	1	1	1	1	1	1	1	1	1	1	1	1	1	1	1	1	1	1	1	1	1	0.169676985254046	0.636583219729364	0.441079690139741	0.774483119188808	0.824950047498569	0.876457365974784	0.848528475090861	1	1	1	1	1	1	1	1	1	1	1	1	1	1	1	1	1
Sample No. 6	1	1	1	1	1	1	1	1	1	1	1	1	1	1	0.668977626287378	0.582734345784411	0.460487260874361	0.834900115365163	0.722886787517928	0.893057015989907	0.844685449656099	1	1	1	1	1	1	1	1	1	1	1	1	1	1	1	1	1	1	1	1	1	1	1	1	1	1	1	1
Sample No. 7	1	1	1	1	1	1	1	1	1	1	1	1	1	1	0.581695543578826	0.432328923437744	0.714695653244853	0.656695471708663	0.854956039609388	0.773531144233421	0.857066041007638	1	1	1	1	1	1	1	1	1	1	1	1	1	1	1	1	1	1	1	1	1	1	1	1	1	1	1	1
Sample No. 8	1	1	1	1	1	0.10078015824547	0.702298539355397	0.766256722919643	0.707899752985686	0.824035765100271	0.819257674426772	0.865931719560176	1	1	1	1	1	1	1	1	1	1	1	1	1	1	1	1	1	1	1	1	1	1	1	1	1	1	1	1	1	1	1	1	1	1	1	1	1
Sample No. 9	1	1	1	1	1	1	1	1	1	1	1	0.285794061562046	0.294890056010336	0.624403050933033	0.589019850972109	0.681869512870908	0.849586699721403	0.883834751900285	1	1	1	1	1	1	1	1	1	1	1	1	1	1	1	1	1	1	1	1	1	1	1	1	1	1	1	1	1	1	1
Sample No. 10	1	1	1	1	1	1	1	1	1	1	1	1	0.143953270488419	0.293348362194374	0.581473253313452	0.862478889995255	0.789251660383307	0.891746342177503	0.886426621619612	1	1	1	1	1	1	1	1	1	1	1	1	1	1	1	1	1	1	1	1	1	1	1	1	1	1	1	1	1	1
Sample No. 11	1	1	1	1	1	1	1	1	0.0174263215553947	0.636021182984114	0.734677386302501	0.730513165849261	0.723274553352967	0.839607756999321	0.847389492858201	1	1	1	1	1	1	1	1	1	1	1	1	1	1	1	1	1	1	1	1	1	1	1	1	1	1	1	1	1	1	1	1	1	1
Sample No. 12	1	1	1	1	1	0.603698378263507	0.649606141140684	0.591510972771794	0.838208759324625	0.883866202556528	0.80136837025173	0.83673122657463	1	1	1	1	1	1	1	1	1	1	1	1	1	1	1	1	1	1	1	1	1	1	1	1	1	1	1	1	1	1	1	1	1	1	1	1	1
Sample No. 13	1	1	1	1	1	1	1	1	1	0.618801521717105	0.352867890698835	0.470244533773512	0.73188710059505	0.894215870392509	0.769871992794797	0.898748541083187	1	1	1	1	1	1	1	1	1	1	1	1	1	1	1	1	1	1	1	1	1	1	1	1	1	1	1	1	1	1	1	1	1
Sample No. 14	1	0.551266942601651	0.372643772521988	0.749217727147043	0.822962295874022	0.792924700579606	0.765753161953762	0.874541629496962	1	1	1	1	1	1	1	1	1	1	1	1	1	1	1	1	1	1	1	1	1	1	1	1	1	1	1	1	1	1	1	1	1	1	1	1	1	1	1	1	1
Sample No. 15	1	1	1	1	1	1	1	1	1	1	1	1	1	0.30001901982585	0.709553720802069	0.72439245602116	0.855874608834274	0.84733882418368	0.888379880520515	0.870314678438008	1	1	1	1	1	1	1	1	1	1	1	1	1	1	1	1	1	1	1	1	1	1	1	1	1	1	1	1	1
Sample No. 16	1	1	1	0.365235774258617	0.575614606542513	0.483013683203608	0.852158810854889	0.780717731118202	0.891486496319994	0.876611790433526	1	1	1	1	1	1	1	1	1	1	1	1	1	1	1	1	1	1	1	1	1	1	1	1	1	1	1	1	1	1	1	1	1	1	1	1	1	1	1
Sample No. 17	1	1	1	0.167068691493478	0.664367209021002	0.676629717480391	0.600980493477546	0.836694680801593	0.847189613529481	0.869223388656974	1	1	1	1	1	1	1	1	1	1	1	1	1	1	1	1	1	1	1	1	1	1	1	1	1	1	1	1	1	1	1	1	1	1	1	1	1	1	1
Sample No. 18	1	1	1	1	1	1	0.359205427314155	0.36404274225235	0.619663632959127	0.707121574999765	0.700747257056646	0.875971442256123	0.849298145286739	1	1	1	1	1	1	1	1	1	1	1	1	1	1	1	1	1	1	1	1	1	1	1	1	1	1	1	1	1	1	1	1	1	1	1	1
Sample No. 19	1	1	1	1	1	1	1	1	1	1	1	1	1	1	0.0631963931582868	0.762686083531007	0.490856255330145	0.663335610092618	0.705406600772403	0.883445385443047	0.855522961430252	1	1	1	1	1	1	1	1	1	1	1	1	1	1	1	1	1	1	1	1	1	1	1	1	1	1	1	1
Sample No. 20	1	1	1	1	1	0.172687133736908	0.493307195138186	0.634026583302766	0.670717235030606	0.811747433128767	0.792666307725012	0.886951897125691	1	1	1	1	1	1	1	1	1	1	1	1	1	1	1	1	1	1	1	1	1	1	1	1	1	1	1	1	1	1	1	1	1	1	1	1	1
Sample No. 21	1	1	1	1	1	1	1	1	1	1	0.547088536021765	0.291092126276344	0.453402711935341	0.796252487604506	0.689927291614004	0.816542201722041	0.8336410170421	1	1	1	1	1	1	1	1	1	1	1	1	1	1	1	1	1	1	1	1	1	1	1	1	1	1	1	1	1	1	1	1
Sample No. 22	1	1	1	1	1	1	1	1	1	1	1	1	1	1	1	1	0.20638921153266	0.349081732304767	0.448589610885829	0.730047280532308	0.777282624091022	0.815125285484828	0.823239551465958	1	1	1	1	1	1	1	1	1	1	1	1	1	1	1	1	1	1	1	1	1	1	1	1	1	1
Sample No. 23	1	1	1	1	1	1	1	0.193353370570112	0.302109442297369	0.586196920666844	0.572103052474558	0.695944323241711	0.776762125799432	0.896278879586607	1	1	1	1	1	1	1	1	1	1	1	1	1	1	1	1	1	1	1	1	1	1	1	1	1	1	1	1	1	1	1	1	1	1	1
Sample No. 24	1	1	1	1	0.635420467266813	0.29371370668523	0.73983712580055	0.681897418485023	0.803694966542535	0.785344950216822	0.885178400874138	1	1	1	1	1	1	1	1	1	1	1	1	1	1	1	1	1	1	1	1	1	1	1	1	1	1	1	1	1	1	1	1	1	1	1	1	1	1
Sample No. 25	1	1	1	1	1	1	0.0398523477884009	0.271316943522543	0.81286498375237	0.727570164185017	0.724110427717678	0.849429254392162	0.874467577449977	1	1	1	1	1	1	1	1	1	1	1	1	1	1	1	1	1	1	1	1	1	1	1	1	1	1	1	1	1	1	1	1	1	1	1	1
Sample No. 26	1	1	1	1	1	1	1	1	1	1	1	1	1	1	1	1	1	1	1	1	1	1	1	1	1	1	1	1	1	1	1	1	1	1	1	1	1	0.262813606227282	0.575018594833091	0.524114920031279	0.685855088084936	0.724320805920288	0.869272743090987	0.836045093163848	1	1	1	1	1
Sample No. 27	1	1	1	0.698510467745364	0.374794401265681	0.663630977105349	0.774030913067982	0.874919680305757	0.806949710054323	0.870271670892835	1	1	1	1	1	1	1	1	1	1	1	1	1	1	1	1	1	1	1	1	1	1	1	1	1	1	1	1	1	1	1	1	1	1	1	1	1	1	1
Sample No. 28	1	1	1	1	1	1	1	1	1	1	1	0.598283869121224	0.606379954693839	0.458139390330762	0.78207631174475	0.840146519429982	0.856704694158398	0.861778680607676	1	1	1	1	1	1	1	1	1	1	1	1	1	1	1	1	1	1	1	1	1	1	1	1	1	1	1	1	1	1	1
Sample No. 29	1	0.353149072553497	0.543031040150672	0.750366948284209	0.745246700202115	0.820852803401649	0.848733133333735	0.839374620933086	1	1	1	1	1	1	1	1	1	1	1	1	1	1	1	1	1	1	1	1	1	1	1	1	1	1	1	1	1	1	1	1	1	1	1	1	1	1	1	1	1
Sample No. 30	1	1	1	1	1	1	1	1	1	1	0.441383776997682	0.35126116563566	0.734330417793244	0.594232982285321	0.784889579704031	0.874569055554457	0.845367200504988	1	1	1	1	1	1	1	1	1	1	1	1	1	1	1	1	1	1	1	1	1	1	1	1	1	1	1	1	1	1	1	1
Sample No. 31	1	0.459171089406591	0.331727224644274	0.62198498018086	0.651765646208078	0.790199843528681	0.872349720094353	0.823013521265239	1	1	1	1	1	1	1	1	1	1	1	1	1	1	1	1	1	1	1	1	1	1	1	1	1	1	1	1	1	1	1	1	1	1	1	1	1	1	1	1	1
Sample No. 32	1	1	1	1	1	1	1	1	1	1	1	1	1	1	1	1	1	1	1	1	1	1	1	1	1	1	1	1	1	0.119925433285534	0.659421988679096	0.569809818938374	0.592246659197844	0.869216931750998	0.822303123418242	0.846518064178526	1	1	1	1	1	1	1	1	1	1	1	1	1
Sample No. 33	1	1	1	0.417252381332219	0.690049733491614	0.7052028176561	0.80309288690798	0.821095780832693	0.839666647021659	0.894290650133044	1	1	1	1	1	1	1	1	1	1	1	1	1	1	1	1	1	1	1	1	1	1	1	1	1	1	1	1	1	1	1	1	1	1	1	1	1	1	1
Sample No. 34	1	1	1	1	1	1	1	1	1	1	1	1	1	1	0.0402109633595683	0.457140610776842	0.450122532173991	0.742870431211777	0.740776451677084	0.78140992147848	0.868547641132027	1	1	1	1	1	1	1	1	1	1	1	1	1	1	1	1	1	1	1	1	1	1	1	1	1	1	1	1
Sample No. 35	1	1	1	1	1	1	1	0.416118114227429	0.270622819233686	0.634069190472364	0.794170959857292	0.759151437636465	0.818231018348597	0.888844745550305	1	1	1	1	1	1	1	1	1	1	1	1	1	1	1	1	1	1	1	1	1	1	1	1	1	1	1	1	1	1	1	1	1	1	1
Sample No. 36	1	1	1	1	1	1	1	1	1	1	1	1	1	1	1	1	1	1	1	1	1	1	1	1	1	1	1	1	1	1	1	1	1	1	1	1	1	1	1	1	1	1	1	1	1	1	1	1	1
Sample No. 37	1	0.378069433399942	0.713294087368995	0.752225137706846	0.642957598417997	0.793670993079431	0.841750808861107	0.826845922973007	1	1	1	1	1	1	1	1	1	1	1	1	1	1	1	1	1	1	1	1	1	1	1	1	1	1	1	1	1	1	1	1	1	1	1	1	1	1	1	1	1
Sample No. 38	1	1	1	1	1	1	1	1	1	1	1	0.0780447704461403	0.397678885282949	0.459102225415409	0.578787722652778	0.870237582474947	0.864892747090198	0.899307631924748	1	1	1	1	1	1	1	1	1	1	1	1	1	1	1	1	1	1	1	1	1	1	1	1	1	1	1	1	1	1	1
Sample No. 39	1	1	1	1	1	1	1	1	1	1	1	1	1	1	1	1	1	1	1	0.299961920324713	0.508414053302258	0.681326266024262	0.707953186640516	0.686619554851204	0.77267069905065	0.822923649214208	1	1	1	1	1	1	1	1	1	1	1	1	1	1	1	1	1	1	1	1	1	1	1
Sample No. 40	1	1	1	1	1	1	1	1	1	1	1	1	1	1	1	1	1	1	1	1	0.342979409794789	0.429673261158168	0.618751505315304	0.794163292092271	0.817684647021815	0.800259280633181	0.880064887758344	1	1	1	1	1	1	1	1	1	1	1	1	1	1	1	1	1	1	1	1	1	1
Sample No. 41	1	1	1	1	0.549856982009951	0.307438593972474	0.821821672953665	0.789915405171923	0.750687543842942	0.879307151627727	0.827357162162662	1	1	1	1	1	1	1	1	1	1	1	1	1	1	1	1	1	1	1	1	1	1	1	1	1	1	1	1	1	1	1	1	1	1	1	1	1	1
Sample No. 42	1	0.345789591220673	0.473183018779382	0.470737990196794	0.813390838452615	0.780129612856545	0.817352275629528	0.892072149235755	1	1	1	1	1	1	1	1	1	1	1	1	1	1	1	1	1	1	1	1	1	1	1	1	1	1	1	1	1	1	1	1	1	1	1	1	1	1	1	1	1
Sample No. 43	1	1	1	1	1	1	1	1	1	0.634676827318035	0.635638896413147	0.595197030548006	0.827415657048114	0.829554215408862	0.878661266406998	0.896672677025199	1	1	1	1	1	1	1	1	1	1	1	1	1	1	1	1	1	1	1	1	1	1	1	1	1	1	1	1	1	1	1	1	1
Sample No. 44	1	1	1	1	1	1	1	0.188246223344468	0.718773432895541	0.463381914813071	0.632099163117819	0.855067781251855	0.790395608595572	0.886704653687775	1	1	1	1	1	1	1	1	1	1	1	1	1	1	1	1	1	1	1	1	1	1	1	1	1	1	1	1	1	1	1	1	1	1	1
Sample No. 45	1	1	1	1	1	1	1	0.534925541745033	0.332015290008858	0.444142840076238	0.678999921195209	0.724197549098171	0.880772539167665	0.878555405791849	1	1	1	1	1	1	1	1	1	1	1	1	1	1	1	1	1	1	1	1	1	1	1	1	1	1	1	1	1	1	1	1	1	1	1
Sample No. 46	1	1	1	1	1	0.297650940108579	0.436945758555084	0.811868568528443	0.764332313491031	0.739745148671791	0.864528350783512	0.879414975363761	1	1	1	1	1	1	1	1	1	1	1	1	1	1	1	1	1	1	1	1	1	1	1	1	1	1	1	1	1	1	1	1	1	1	1	1	1
Sample No. 47	1	1	1	1	1	1	1	1	1	1	1	1	0.218743123917375	0.439727305136621	0.520500101540238	0.759491624920629	0.766692025428638	0.763126239906996	0.893572023920715	1	1	1	1	1	1	1	1	1	1	1	1	1	1	1	1	1	1	1	1	1	1	1	1	1	1	1	1	1	1
Sample No. 48	1	1	1	1	1	1	0.428761091260239	0.565798281254247	0.575710185635835	0.793991790111177	0.723436609045602	0.875064876843244	0.871109258364886	1	1	1	1	1	1	1	1	1	1	1	1	1	1	1	1	1	1	1	1	1	1	1	1	1	1	1	1	1	1	1	1	1	1	1	1
Sample No. 49	1	0.122859737579711	0.709794782530516	0.544288756065071	0.646833136822097	0.86451347198803	0.795759883639403	0.87627605708316	1	1	1	1	1	1	1	1	1	1	1	1	1	1	1	1	1	1	1	1	1	1	1	1	1	1	1	1	1	1	1	1	1	1	1	1	1	1	1	1	1
Sample No. 50	1	1	1	1	1	1	1	1	1	1	1	1	1	1	1	1	1	1	1	1	1	0.681767755816691	0.663898398028687	0.465351108200848	0.822578678028658	0.698801970998757	0.809809222179465	0.831439355891198	1	1	1	1	1	1	1	1	1	1	1	1	1	1	1	1	1	1	1	1	1
Sample No. 51	1	1	1	1	0.277759378519841	0.713224395941943	0.668434932753444	0.594490802641958	0.831795588941313	0.881659733257256	0.835834325198084	1	1	1	1	1	1	1	1	1	1	1	1	1	1	1	1	1	1	1	1	1	1	1	1	1	1	1	1	1	1	1	1	1	1	1	1	1	1
Sample No. 52	1	0.360254239959177	0.520655221100897	0.797428529635072	0.582859252793714	0.847653129026294	0.774422241533175	0.87678091308102	1	1	1	1	1	1	1	1	1	1	1	1	1	1	1	1	1	1	1	1	1	1	1	1	1	1	1	1	1	1	1	1	1	1	1	1	1	1	1	1	1
Sample No. 53	1	1	1	1	1	1	1	1	1	1	1	1	1	1	1	1	1	1	1	1	1	1	0.677257427792065	0.653723770519719	0.732914576791227	0.63108902154956	0.703214790159836	0.87245726597961	0.856356106325984	1	1	1	1	1	1	1	1	1	1	1	1	1	1	1	1	1	1	1	1
Sample No. 54	1	1	1	1	1	1	1	1	1	0.514820141824894	0.344478773847222	0.69438701832667	0.741577830263414	0.850403878148645	0.775569038116373	0.890432220622897	1	1	1	1	1	1	1	1	1	1	1	1	1	1	1	1	1	1	1	1	1	1	1	1	1	1	1	1	1	1	1	1	1
Sample No. 55	1	0.0153753108996898	0.630118214022368	0.519955858513713	0.585129644866101	0.685201322683133	0.794024406662211	0.89261391736567	1	1	1	1	1	1	1	1	1	1	1	1	1	1	1	1	1	1	1	1	1	1	1	1	1	1	1	1	1	1	1	1	1	1	1	1	1	1	1	1	1
Sample No. 56	1	1	1	1	1	1	1	1	1	1	1	1	1	1	1	0.655710548418574	0.578967715809122	0.531914055645466	0.778494668011554	0.742885983251035	0.773089173189364	0.861199634447694	1	1	1	1	1	1	1	1	1	1	1	1	1	1	1	1	1	1	1	1	1	1	1	1	1	1	1
Sample No. 57	1	1	1	1	1	1	1	0.541414723547641	0.453073216686025	0.631901834737509	0.832642659363337	0.688893094677478	0.877878391267732	0.835006188657135	1	1	1	1	1	1	1	1	1	1	1	1	1	1	1	1	1	1	1	1	1	1	1	1	1	1	1	1	1	1	1	1	1	1	1
Sample No. 58	1	0.45082651335746	0.707659579319879	0.572716800048947	0.667543200384825	0.758951049251482	0.861820506881922	0.832049269136041	1	1	1	1	1	1	1	1	1	1	1	1	1	1	1	1	1	1	1	1	1	1	1	1	1	1	1	1	1	1	1	1	1	1	1	1	1	1	1	1	1
Sample No. 59	1	1	1	1	1	1	1	1	1	1	1	1	1	1	1	1	1	1	1	1	1	1	0.660305772633292	0.359196762759239	0.476276061143726	0.657843768275343	0.760002129562199	0.781218357156031	0.855605496671051	1	1	1	1	1	1	1	1	1	1	1	1	1	1	1	1	1	1	1	1
Sample No. 60	1	0.0869324378226884	0.469842091407627	0.489504582267255	0.620869141356088	0.685796936214902	0.782026928081177	0.858753999248147	1	1	1	1	1	1	1	1	1	1	1	1	1	1	1	1	1	1	1	1	1	1	1	1	1	1	1	1	1	1	1	1	1	1	1	1	1	1	1	1	1
Sample No. 61	1	1	1	1	1	1	1	1	1	1	1	1	1	0.0917098558763973	0.488210133761168	0.741913764942437	0.816740720816888	0.763763529551216	0.807954783574678	0.892275874745101	1	1	1	1	1	1	1	1	1	1	1	1	1	1	1	1	1	1	1	1	1	1	1	1	1	1	1	1	1
Sample No. 62	1	1	1	1	1	1	1	1	0.442305855357554	0.581575777931139	0.489738305862993	0.801504993746057	0.782187729040161	0.786334906294942	0.841710757166147	1	1	1	1	1	1	1	1	1	1	1	1	1	1	1	1	1	1	1	1	1	1	1	1	1	1	1	1	1	1	1	1	1	1
Sample No. 63	1	1	1	1	1	1	1	1	1	1	1	1	0.146406517738942	0.739509934438393	0.562897229585797	0.686916676517576	0.864496652283706	0.850471621393226	0.842540102861822	1	1	1	1	1	1	1	1	1	1	1	1	1	1	1	1	1	1	1	1	1	1	1	1	1	1	1	1	1	1
Sample No. 64	1	1	1	1	1	1	1	1	1	1	1	1	1	1	1	1	1	1	1	1	1	1	1	0.148972159374971	0.449829068286344	0.498406639713794	0.601066509755328	0.835326960659586	0.891626295093447	0.89047179594636	1	1	1	1	1	1	1	1	1	1	1	1	1	1	1	1	1	1	1
Sample No. 65	1	1	1	1	1	1	1	1	1	1	1	1	1	1	1	0.302885954866651	0.710764097031206	0.687718947157264	0.741354339248501	0.777038241005503	0.806518025682308	0.849152958299965	1	1	1	1	1	1	1	1	1	1	1	1	1	1	1	1	1	1	1	1	1	1	1	1	1	1	1
Sample No. 66	1	1	1	0.05730215187883	0.46082876894623	0.610112090613693	0.85868284416385	0.821958135357127	0.887194282650016	0.882061104122549	1	1	1	1	1	1	1	1	1	1	1	1	1	1	1	1	1	1	1	1	1	1	1	1	1	1	1	1	1	1	1	1	1	1	1	1	1	1	1
Sample No. 67	1	1	1	1	1	1	0.313218377896119	0.48023816565983	0.780906431302428	0.866899390546605	0.745922100259922	0.786051454627886	0.830337215363979	1	1	1	1	1	1	1	1	1	1	1	1	1	1	1	1	1	1	1	1	1	1	1	1	1	1	1	1	1	1	1	1	1	1	1	1
Sample No. 68	1	1	1	1	1	1	1	1	1	1	1	1	1	1	1	1	1	0.607530546633061	0.4507941815909	0.600755531918257	0.598056024340913	0.743539619292133	0.806692524380051	0.873559186123312	1	1	1	1	1	1	1	1	1	1	1	1	1	1	1	1	1	1	1	1	1	1	1	1	1
Sample No. 69	1	1	1	1	1	1	1	0.106303108581342	0.426706159366295	0.460632788315415	0.770065758428536	0.784193769264966	0.776759197772481	0.867359314169735	1	1	1	1	1	1	1	1	1	1	1	1	1	1	1	1	1	1	1	1	1	1	1	1	1	1	1	1	1	1	1	1	1	1	1
Sample No. 70	1	1	1	1	1	1	1	1	1	1	1	1	1	1	1	1	1	0.498464419222437	0.484003042634577	0.60201167633757	0.683334317039698	0.843537646713667	0.796220900760964	0.847059176508337	1	1	1	1	1	1	1	1	1	1	1	1	1	1	1	1	1	1	1	1	1	1	1	1	1
Sample No. 71	1	1	1	0.136194844825659	0.593297440707684	0.637642083987594	0.784689091150649	0.680059111607261	0.841534248921089	0.898691201657057	1	1	1	1	1	1	1	1	1	1	1	1	1	1	1	1	1	1	1	1	1	1	1	1	1	1	1	1	1	1	1	1	1	1	1	1	1	1	1
Sample No. 72	1	0.225350784522016	0.367175224190578	0.514369538724422	0.834895630977116	0.71153208820615	0.881463839658536	0.834032956715673	1	1	1	1	1	1	1	1	1	1	1	1	1	1	1	1	1	1	1	1	1	1	1	1	1	1	1	1	1	1	1	1	1	1	1	1	1	1	1	1	1
Sample No. 73	1	1	1	1	1	1	1	1	1	1	1	1	1	1	1	1	1	1	1	1	1	1	1	1	1	0.38319625902921	0.559303410975263	0.489271805267781	0.672367096231319	0.833302841214463	0.860562138413079	0.893374490588903	1	1	1	1	1	1	1	1	1	1	1	1	1	1	1	1	1
Sample No. 74	1	1	1	1	1	1	1	1	1	1	1	1	1	1	1	1	1	1	0.606229880142491	0.36214507442899	0.761464410107583	0.620031375931576	0.696322958623059	0.827745619355701	0.85543915791437	1	1	1	1	1	1	1	1	1	1	1	1	1	1	1	1	1	1	1	1	1	1	1	1
Sample No. 75	1	1	1	1	1	1	1	1	1	1	1	1	1	0.58175404863432	0.721708215503022	0.64067500738427	0.608229036983102	0.752869696305133	0.797856926945969	0.839313457068056	1	1	1	1	1	1	1	1	1	1	1	1	1	1	1	1	1	1	1	1	1	1	1	1	1	1	1	1	1
Sample No. 76	1	1	1	1	1	1	1	1	0.153164777331986	0.374761496940628	0.652446441929787	0.764083095621318	0.810240544946864	0.880434510717168	0.837252243198454	1	1	1	1	1	1	1	1	1	1	1	1	1	1	1	1	1	1	1	1	1	1	1	1	1	1	1	1	1	1	1	1	1	1
Sample No. 77	1	1	1	1	1	1	1	1	1	1	1	1	1	1	1	1	0.31620334496256	0.36488476135768	0.545645518060774	0.756805463838391	0.849661592650227	0.82625114673283	0.876474852859974	1	1	1	1	1	1	1	1	1	1	1	1	1	1	1	1	1	1	1	1	1	1	1	1	1	1
Sample No. 78	1	1	1	1	1	0.344883444351144	0.508964523198083	0.462192062400281	0.82104565336369	0.845925654051825	0.838737912285142	0.888737919926643	1	1	1	1	1	1	1	1	1	1	1	1	1	1	1	1	1	1	1	1	1	1	1	1	1	1	1	1	1	1	1	1	1	1	1	1	1
Sample No. 79	1	1	1	0.199214524852578	0.503315702509135	0.49458620512858	0.653410016424023	0.805890684477054	0.865561488145031	0.85104563800618	1	1	1	1	1	1	1	1	1	1	1	1	1	1	1	1	1	1	1	1	1	1	1	1	1	1	1	1	1	1	1	1	1	1	1	1	1	1	1
Sample No. 80	1	0.491912016712595	0.651136810267344	0.591673424765468	0.573770468034781	0.723570827380754	0.89497089360375	0.889970304388553	1	1	1	1	1	1	1	1	1	1	1	1	1	1	1	1	1	1	1	1	1	1	1	1	1	1	1	1	1	1	1	1	1	1	1	1	1	1	1	1	1
Sample No. 81	1	1	1	1	1	1	1	1	1	1	1	1	1	0.0738180639804341	0.415350523926318	0.442617723736912	0.688041685572825	0.865978272543289	0.821110578463413	0.835804219488055	1	1	1	1	1	1	1	1	1	1	1	1	1	1	1	1	1	1	1	1	1	1	1	1	1	1	1	1	1
Sample No. 82	1	1	1	1	1	1	1	1	1	1	1	1	1	0.0399847291922197	0.449170688064769	0.473654935713857	0.774666041024029	0.839009456369095	0.819714458137751	0.896433563195169	1	1	1	1	1	1	1	1	1	1	1	1	1	1	1	1	1	1	1	1	1	1	1	1	1	1	1	1	1
Sample No. 83	1	1	1	1	1	1	1	1	1	1	1	1	1	1	1	1	1	1	1	1	1	1	1	1	0.0220403482927941	0.412520902343094	0.583310951590538	0.7380993382819	0.727824155571871	0.865662274505012	0.825108962096274	1	1	1	1	1	1	1	1	1	1	1	1	1	1	1	1	1	1
Sample No. 84	1	1	1	1	1	1	1	1	1	1	1	1	1	1	0.691450133330654	0.327290740460157	0.705115267466754	0.68998795454856	0.68508745119907	0.865679540988058	0.860447633862495	1	1	1	1	1	1	1	1	1	1	1	1	1	1	1	1	1	1	1	1	1	1	1	1	1	1	1	1
Sample No. 85	1	1	1	1	1	1	1	1	1	1	1	1	0.544949914780445	0.652992320600897	0.677626422904432	0.771423046225682	0.866927014631219	0.769482059348375	0.840293631572276	1	1	1	1	1	1	1	1	1	1	1	1	1	1	1	1	1	1	1	1	1	1	1	1	1	1	1	1	1	1
Sample No. 86	1	0.369717286250088	0.313211716311052	0.740743107739836	0.844485972407274	0.721868050629273	0.799545729001984	0.894979825597256	1	1	1	1	1	1	1	1	1	1	1	1	1	1	1	1	1	1	1	1	1	1	1	1	1	1	1	1	1	1	1	1	1	1	1	1	1	1	1	1	1
Sample No. 87	1	1	1	1	1	1	1	0.127229073191993	0.515180900543928	0.580285045616329	0.771097082253545	0.856695813676342	0.761157086254098	0.867253846358508	1	1	1	1	1	1	1	1	1	1	1	1	1	1	1	1	1	1	1	1	1	1	1	1	1	1	1	1	1	1	1	1	1	1	1
Sample No. 88	1	1	1	1	1	1	1	1	1	1	1	1	0.344033606247976	0.685410621743649	0.560683524440974	0.622355262148194	0.702913987375796	0.772366590690799	0.820500628054142	1	1	1	1	1	1	1	1	1	1	1	1	1	1	1	1	1	1	1	1	1	1	1	1	1	1	1	1	1	1
Sample No. 89	1	1	1	1	1	1	1	1	1	1	1	1	1	0.0606906256638467	0.41279824109748	0.828696096241474	0.607372122053057	0.899723816299811	0.847935459609143	0.879249739199877	1	1	1	1	1	1	1	1	1	1	1	1	1	1	1	1	1	1	1	1	1	1	1	1	1	1	1	1	1
Sample No. 90	1	1	1	1	0.0937509543937631	0.364561257753521	0.491455488577485	0.586725536668673	0.756437382539734	0.766014391980134	0.869067366588861	1	1	1	1	1	1	1	1	1	1	1	1	1	1	1	1	1	1	1	1	1	1	1	1	1	1	1	1	1	1	1	1	1	1	1	1	1	1
Sample No. 91	1	1	1	1	1	1	0.235144065239001	0.488405447974801	0.447732244543731	0.577216018298641	0.730990493441932	0.858578239306808	0.879527677018195	1	1	1	1	1	1	1	1	1	1	1	1	1	1	1	1	1	1	1	1	1	1	1	1	1	1	1	1	1	1	1	1	1	1	1	1
Sample No. 92	1	1	1	1	1	1	1	1	1	1	1	0.0399114957777783	0.658141228612512	0.515374307539314	0.75859467767179	0.680430379468016	0.876251566037536	0.885305202808231	1	1	1	1	1	1	1	1	1	1	1	1	1	1	1	1	1	1	1	1	1	1	1	1	1	1	1	1	1	1	1
Sample No. 93	1	1	0.173000221813563	0.413922772239894	0.810298817809671	0.75221456988249	0.773754149428569	0.862982824547216	0.896379060819745	1	1	1	1	1	1	1	1	1	1	1	1	1	1	1	1	1	1	1	1	1	1	1	1	1	1	1	1	1	1	1	1	1	1	1	1	1	1	1	1
Sample No. 94	1	1	1	1	1	1	0.165744723388925	0.65207239001058	0.476742483228445	0.868370808293112	0.813869925541803	0.769686025907286	0.897267273645848	1	1	1	1	1	1	1	1	1	1	1	1	1	1	1	1	1	1	1	1	1	1	1	1	1	1	1	1	1	1	1	1	1	1	1	1
Sample No. 95	1	1	1	1	1	1	0.577059962169733	0.667920253938064	0.502986242268235	0.822459662477486	0.867533960426226	0.863853827766143	0.850340929292142	1	1	1	1	1	1	1	1	1	1	1	1	1	1	1	1	1	1	1	1	1	1	1	1	1	1	1	1	1	1	1	1	1	1	1	1
Sample No. 96	1	1	1	1	1	1	1	1	1	1	1	1	1	1	1	1	1	1	1	1	0.0348682219930924	0.695305098481476	0.802788269165903	0.852592711877078	0.77505150873214	0.85751937600784	0.884786288961768	1	1	1	1	1	1	1	1	1	1	1	1	1	1	1	1	1	1	1	1	1	1
Sample No. 97	1	1	1	1	1	1	1	1	0.0550031391973607	0.642444413909689	0.782491113357246	0.702891714130528	0.687965051853098	0.768309787362814	0.830526268780231	1	1	1	1	1	1	1	1	1	1	1	1	1	1	1	1	1	1	1	1	1	1	1	1	1	1	1	1	1	1	1	1	1	1
Sample No. 98	1	1	1	0.189570138594136	0.533362113283947	0.449128414802253	0.820434226007201	0.816138538047671	0.868770877863281	0.869042272996157	1	1	1	1	1	1	1	1	1	1	1	1	1	1	1	1	1	1	1	1	1	1	1	1	1	1	1	1	1	1	1	1	1	1	1	1	1	1	1
Sample No. 99	1	1	1	0.52211568593746	0.660520945554599	0.71736929865554	0.710754657634534	0.767276912713423	0.819692333503626	0.897971071228385	1	1	1	1	1	1	1	1	1	1	1	1	1	1	1	1	1	1	1	1	1	1	1	1	1	1	1	1	1	1	1	1	1	1	1	1	1	1	1
Sample No. 100	1	1	1	1	1	1	1	0.151919886399992	0.681735549513251	0.652458884119987	0.681375611973926	0.700076374830678	0.877835994968191	0.830033039543778	1	1	1	1	1	1	1	1	1	1	1	1	1	1	1	1	1	1	1	1	1	1	1	1	1	1	1	1	1	1	1	1	1	1	1
Sample No. 101	1	1	1	0.0614935985137708	0.527265928648412	0.766517573986202	0.59003329731524	0.76401811093092	0.833677964322269	0.821838398911059	1	1	1	1	1	1	1	1	1	1	1	1	1	1	1	1	1	1	1	1	1	1	1	1	1	1	1	1	1	1	1	1	1	1	1	1	1	1	1
Sample No. 102	1	1	1	1	1	1	1	0.251614346385468	0.350160182258114	0.647131756152958	0.825955039174296	0.750943249664269	0.810120049547404	0.882756556551904	1	1	1	1	1	1	1	1	1	1	1	1	1	1	1	1	1	1	1	1	1	1	1	1	1	1	1	1	1	1	1	1	1	1	1
Sample No. 103	1	1	1	1	1	1	1	1	1	1	1	0.0623861171770841	0.734652811363339	0.710632862821221	0.711794595541432	0.702739746100269	0.832718707886524	0.848527766671032	1	1	1	1	1	1	1	1	1	1	1	1	1	1	1	1	1	1	1	1	1	1	1	1	1	1	1	1	1	1	1
Sample No. 104	1	1	1	1	1	1	1	1	1	1	1	1	1	1	1	1	1	0.660498465958517	0.557132813958451	0.802627664171159	0.718536471370608	0.858408642737195	0.800376533041708	0.887881373874843	1	1	1	1	1	1	1	1	1	1	1	1	1	1	1	1	1	1	1	1	1	1	1	1	1
Sample No. 105	1	1	1	1	1	1	1	0.0562201336747967	0.262114695813507	0.448629219662398	0.72568920916412	0.745950897429138	0.884206649893895	0.896886325534433	1	1	1	1	1	1	1	1	1	1	1	1	1	1	1	1	1	1	1	1	1	1	1	1	1	1	1	1	1	1	1	1	1	1	1
Sample No. 106	1	1	1	1	1	1	1	1	1	1	1	1	1	1	1	1	0.0836523772776127	0.464175871834159	0.76171900222078	0.661575669148005	0.689614159516059	0.885357982479036	0.825716248583048	1	1	1	1	1	1	1	1	1	1	1	1	1	1	1	1	1	1	1	1	1	1	1	1	1	1
Sample No. 107	1	1	1	0.209613877427764	0.397345575215295	0.589196097403765	0.744508295184933	0.792341540474445	0.850763655011542	0.840260955989361	1	1	1	1	1	1	1	1	1	1	1	1	1	1	1	1	1	1	1	1	1	1	1	1	1	1	1	1	1	1	1	1	1	1	1	1	1	1	1
Sample No. 108	1	1	1	1	1	1	1	1	1	1	1	1	1	1	1	0.394246237399057	0.453198511246592	0.466640832293779	0.834246669667773	0.893961900407448	0.7799852387188	0.878195598237216	1	1	1	1	1	1	1	1	1	1	1	1	1	1	1	1	1	1	1	1	1	1	1	1	1	1	1
Sample No. 109	1	1	0.364955061485525	0.520111619373783	0.522242302652448	0.717127125528641	0.703947869138792	0.788142907181755	0.89298265485093	1	1	1	1	1	1	1	1	1	1	1	1	1	1	1	1	1	1	1	1	1	1	1	1	1	1	1	1	1	1	1	1	1	1	1	1	1	1	1	1
Sample No. 110	1	1	1	1	1	1	1	1	1	1	1	1	1	1	1	1	1	1	1	1	1	1	1	1	1	1	0.552176661754493	0.480308827115223	0.54163035351783	0.597638526912779	0.805195340164937	0.897930904296227	0.8661337762326	1	1	1	1	1	1	1	1	1	1	1	1	1	1	1	1
Sample No. 111	1	1	1	0.139142882714514	0.588797887004912	0.805124429725111	0.833384863268584	0.825135876024142	0.859814803237095	0.85487858613953	1	1	1	1	1	1	1	1	1	1	1	1	1	1	1	1	1	1	1	1	1	1	1	1	1	1	1	1	1	1	1	1	1	1	1	1	1	1	1
Sample No. 112	1	1	1	1	1	1	1	1	1	1	1	1	1	1	1	1	1	0.379389934127685	0.519690720057115	0.724997795205563	0.574464833065867	0.85654146797955	0.778997779581696	0.835660559181124	1	1	1	1	1	1	1	1	1	1	1	1	1	1	1	1	1	1	1	1	1	1	1	1	1
Sample No. 113	1	1	1	1	1	1	1	1	1	1	1	1	1	1	1	1	1	1	1	1	1	1	1	1	1	1	1	1	1	1	1	1	1	1	1	0.579280892764218	0.507828345540911	0.620787790808827	0.85778097324539	0.861315463250503	0.841213399888948	0.836285529434681	1	1	1	1	1	1	1
Sample No. 114	1	1	1	1	1	1	1	1	1	1	1	1	1	1	1	1	1	0.298869141573086	0.425726649519056	0.76047882784158	0.72829973614309	0.701224220432341	0.874654430779628	0.872624066062272	1	1	1	1	1	1	1	1	1	1	1	1	1	1	1	1	1	1	1	1	1	1	1	1	1
Sample No. 115	1	1	1	1	1	1	1	1	1	1	1	1	1	1	1	1	1	1	1	1	1	1	1	1	0.49083845030982	0.357798613281921	0.640150642599911	0.774250244982541	0.693416245677508	0.835236395201646	0.878090144433081	1	1	1	1	1	1	1	1	1	1	1	1	1	1	1	1	1	1
Sample No. 116	1	1	1	1	1	1	1	1	1	1	1	1	1	1	1	1	1	1	0.620874526591506	0.396492548976094	0.634452932626009	0.767421192470938	0.886789680398069	0.828573045409285	0.821730380691588	1	1	1	1	1	1	1	1	1	1	1	1	1	1	1	1	1	1	1	1	1	1	1	1
Sample No. 117	1	1	1	1	1	1	1	1	1	1	1	1	1	1	1	1	1	1	1	1	1	1	1	1	1	1	1	1	1	1	1	1	1	1	1	0.307478790329769	0.565611580945551	0.622140353564173	0.667255459218286	0.886616453486495	0.887527534277178	0.834645248372108	1	1	1	1	1	1	1
Sample No. 118	1	1	1	1	1	1	1	1	1	1	1	1	1	0.53436147714965	0.415757043166086	0.72414061261341	0.821793233281933	0.816100319684483	0.831182974064723	0.837963033467531	1	1	1	1	1	1	1	1	1	1	1	1	1	1	1	1	1	1	1	1	1	1	1	1	1	1	1	1	1
Sample No. 119	1	1	1	1	1	1	1	1	0.218865714636631	0.592399884089827	0.738478635828942	0.585853389096446	0.76927387334872	0.85063074699603	0.894430187623948	1	1	1	1	1	1	1	1	1	1	1	1	1	1	1	1	1	1	1	1	1	1	1	1	1	1	1	1	1	1	1	1	1	1
Sample No. 120	1	1	1	1	1	1	1	1	1	1	1	1	1	1	1	1	1	1	1	0.0249123953166418	0.502064951937646	0.723767564278096	0.667141119022854	0.716456269631162	0.812241230374202	0.87287118896842	1	1	1	1	1	1	1	1	1	1	1	1	1	1	1	1	1	1	1	1	1	1	1
Sample No. 121	1	0.176163053598721	0.60461700857617	0.487084801420569	0.609334808662534	0.81475515096914	0.809837710880674	0.880867846645415	1	1	1	1	1	1	1	1	1	1	1	1	1	1	1	1	1	1	1	1	1	1	1	1	1	1	1	1	1	1	1	1	1	1	1	1	1	1	1	1	1
Sample No. 122	1	1	1	1	1	1	0.0197046801866963	0.629992572106421	0.653074292577803	0.623851858852431	0.714232304403558	0.824975286866538	0.876737452559173	1	1	1	1	1	1	1	1	1	1	1	1	1	1	1	1	1	1	1	1	1	1	1	1	1	1	1	1	1	1	1	1	1	1	1	1
Sample No. 123	1	1	1	1	1	1	1	1	1	1	1	1	1	1	1	1	1	0.174614312306512	0.741630762778223	0.783055120632052	0.685017481916584	0.881511177490465	0.859580660043284	0.891787754930556	1	1	1	1	1	1	1	1	1	1	1	1	1	1	1	1	1	1	1	1	1	1	1	1	1
Sample No. 124	1	1	1	1	1	1	1	1	1	1	1	1	1	0.671094804992899	0.703943980438635	0.693573998771608	0.629351817285642	0.87146426551044	0.865841446989216	0.833335012365133	1	1	1	1	1	1	1	1	1	1	1	1	1	1	1	1	1	1	1	1	1	1	1	1	1	1	1	1	1
Sample No. 125	1	1	1	1	1	1	1	1	1	1	1	1	1	1	1	1	1	1	1	1	1	1	1	1	1	1	0.139612518283539	0.639882989302278	0.819048532769084	0.706964841932058	0.781365547897294	0.881476727416739	0.860497161801904	1	1	1	1	1	1	1	1	1	1	1	1	1	1	1	1
Sample No. 126	1	1	1	1	1	1	0.213421402247623	0.324361140700057	0.64164030265063	0.72683942141477	0.733018977781758	0.897877451106906	0.839967728108168	1	1	1	1	1	1	1	1	1	1	1	1	1	1	1	1	1	1	1	1	1	1	1	1	1	1	1	1	1	1	1	1	1	1	1	1
Sample No. 127	1	1	1	1	1	1	1	1	1	0.253140184804797	0.432601566174999	0.701519765630364	0.700966219771653	0.776246494315565	0.813219454232603	0.836181350946426	1	1	1	1	1	1	1	1	1	1	1	1	1	1	1	1	1	1	1	1	1	1	1	1	1	1	1	1	1	1	1	1	1
Sample No. 128	1	1	1	1	0.64445309293922	0.720873430082575	0.510624388065189	0.830651519405656	0.747326326952316	0.857677221228369	0.830509392917156	1	1	1	1	1	1	1	1	1	1	1	1	1	1	1	1	1	1	1	1	1	1	1	1	1	1	1	1	1	1	1	1	1	1	1	1	1	1
Sample No. 129	1	1	1	1	1	1	0.409677956213709	0.315717481002212	0.781232361979783	0.833224027608521	0.842371369120665	0.854076507799327	0.866746488902718	1	1	1	1	1	1	1	1	1	1	1	1	1	1	1	1	1	1	1	1	1	1	1	1	1	1	1	1	1	1	1	1	1	1	1	1
Sample No. 130	1	1	1	1	1	1	1	1	1	1	1	1	1	1	1	1	1	0.0963713422836736	0.504776555141434	0.460707109626383	0.570023146555759	0.721291412818246	0.781738236038946	0.866896808370948	1	1	1	1	1	1	1	1	1	1	1	1	1	1	1	1	1	1	1	1	1	1	1	1	1
Sample No. 131	1	1	1	1	1	1	1	0.436781840855256	0.646443787366152	0.591171602085233	0.666134914294817	0.858774444004521	0.846710982187651	0.854322942718863	1	1	1	1	1	1	1	1	1	1	1	1	1	1	1	1	1	1	1	1	1	1	1	1	1	1	1	1	1	1	1	1	1	1	1
Sample No. 132	1	0.681320331830066	0.723597929142415	0.759013571329415	0.645549353216775	0.841996642905287	0.838764465223067	0.88058437159285	1	1	1	1	1	1	1	1	1	1	1	1	1	1	1	1	1	1	1	1	1	1	1	1	1	1	1	1	1	1	1	1	1	1	1	1	1	1	1	1	1
Sample No. 133	1	1	1	1	1	1	1	1	1	1	1	1	1	1	1	1	1	1	1	1	1	1	1	1	1	1	1	1	1	1	1	1	1	1	1	1	1	1	1	0.189517743980978	0.691868329476565	0.581953761186451	0.658753703003749	0.832119692387059	0.832236485900357	0.886953836157918	1	1	1
Sample No. 134	1	1	1	1	1	1	1	1	1	1	1	1	1	1	1	1	1	1	1	1	1	1	1	1	1	1	1	1	1	1	1	1	1	1	1	1	1	1	1	1	1	1	1	0.0366656710603274	0.260379048511386	0.816107277031988	0.770088362046517	0.828904362474568	0.799735415908508
Sample No. 135	1	1	1	1	1	1	0.454134895445313	0.673894794937223	0.646832842305303	0.599696518275887	0.802171798902564	0.788084738906473	0.899028271380812	1	1	1	1	1	1	1	1	1	1	1	1	1	1	1	1	1	1	1	1	1	1	1	1	1	1	1	1	1	1	1	1	1	1	1	1
Sample No. 136	1	1	1	1	1	1	1	1	1	1	1	0.19996236925479	0.762602834589779	0.514816319309175	0.845025518517941	0.735195338386111	0.883985277079046	0.843901279512793	1	1	1	1	1	1	1	1	1	1	1	1	1	1	1	1	1	1	1	1	1	1	1	1	1	1	1	1	1	1	1
Sample No. 137	1	1	1	0.688558603096753	0.738961671926081	0.626975460555404	0.851333864992484	0.787131558945403	0.859414544100873	0.840326545480639	1	1	1	1	1	1	1	1	1	1	1	1	1	1	1	1	1	1	1	1	1	1	1	1	1	1	1	1	1	1	1	1	1	1	1	1	1	1	1
Sample No. 138	1	1	1	1	1	1	1	1	1	1	1	1	1	1	0.209142547289375	0.639198840614408	0.48311715202406	0.831335140583105	0.895983970020898	0.819071142449975	0.861119668260217	1	1	1	1	1	1	1	1	1	1	1	1	1	1	1	1	1	1	1	1	1	1	1	1	1	1	1	1
Sample No. 139	1	0.321327617331408	0.763761496394873	0.801304277237505	0.805848381696269	0.86341389301233	0.816260432512499	0.877817630656064	1	1	1	1	1	1	1	1	1	1	1	1	1	1	1	1	1	1	1	1	1	1	1	1	1	1	1	1	1	1	1	1	1	1	1	1	1	1	1	1	1
Sample No. 140	1	1	1	1	1	1	1	1	1	1	1	1	1	1	1	1	1	1	1	1	0.432712098937482	0.435646603181958	0.615810818709433	0.69579342937097	0.812360502653755	0.834858018117957	0.828279884215444	1	1	1	1	1	1	1	1	1	1	1	1	1	1	1	1	1	1	1	1	1	1
Sample No. 141	1	1	1	1	1	1	0.416776743440423	0.529300556918606	0.445216035395861	0.722781143062748	0.707861849535257	0.845669255442917	0.824233760908246	1	1	1	1	1	1	1	1	1	1	1	1	1	1	1	1	1	1	1	1	1	1	1	1	1	1	1	1	1	1	1	1	1	1	1	1
Sample No. 142	1	1	1	1	0.465977694832254	0.494389262963086	0.574272663444281	0.570418800045736	0.8343952430645	0.774226351324469	0.860974767543375	1	1	1	1	1	1	1	1	1	1	1	1	1	1	1	1	1	1	1	1	1	1	1	1	1	1	1	1	1	1	1	1	1	1	1	1	1	1
Sample No. 143	1	1	1	1	1	1	1	1	1	1	1	1	1	1	1	1	1	1	1	1	1	1	1	1	1	1	1	1	1	1	1	0.220886678174138	0.711022171666846	0.589736417979002	0.620905709853396	0.729532470884733	0.887761339382269	0.872493974417448	1	1	1	1	1	1	1	1	1	1	1
Sample No. 144	1	1	1	1	1	1	1	1	1	1	1	1	0.187506459152792	0.424233049349859	0.793705834094435	0.761848570550792	0.691080993819051	0.836317209168337	0.880376142077148	1	1	1	1	1	1	1	1	1	1	1	1	1	1	1	1	1	1	1	1	1	1	1	1	1	1	1	1	1	1
Sample No. 145	1	1	1	0.353474129289389	0.697790720677003	0.443241471536458	0.851148258084431	0.805916551500559	0.798910124129616	0.896987710986286	1	1	1	1	1	1	1	1	1	1	1	1	1	1	1	1	1	1	1	1	1	1	1	1	1	1	1	1	1	1	1	1	1	1	1	1	1	1	1
Sample No. 146	1	1	1	1	1	1	1	1	1	1	1	1	1	1	1	0.0578000296279788	0.584315256131813	0.589875070303678	0.82861397953704	0.877037689653225	0.770320159317926	0.850754212457687	1	1	1	1	1	1	1	1	1	1	1	1	1	1	1	1	1	1	1	1	1	1	1	1	1	1	1
Sample No. 147	1	1	1	1	1	1	1	0.203112427669112	0.622829466834664	0.547607243545353	0.843907189629972	0.764911771002226	0.794034892725758	0.857863696385175	1	1	1	1	1	1	1	1	1	1	1	1	1	1	1	1	1	1	1	1	1	1	1	1	1	1	1	1	1	1	1	1	1	1	1
Sample No. 148	1	1	1	0.0772315023001283	0.646248895572498	0.670868528839201	0.82481794460211	0.859804774033837	0.792402611887082	0.836850830186158	1	1	1	1	1	1	1	1	1	1	1	1	1	1	1	1	1	1	1	1	1	1	1	1	1	1	1	1	1	1	1	1	1	1	1	1	1	1	1
Sample No. 149	1	1	1	1	1	0.553554533969145	0.379565569441766	0.807208413928747	0.763149675638415	0.756571935103275	0.854829041268677	0.843548587821424	1	1	1	1	1	1	1	1	1	1	1	1	1	1	1	1	1	1	1	1	1	1	1	1	1	1	1	1	1	1	1	1	1	1	1	1	1
Sample No. 150	1	1	1	0.61255516682053	0.613053295658901	0.456382948365062	0.78737673310563	0.783223317544907	0.893004229948856	0.866525633800775	1	1	1	1	1	1	1	1	1	1	1	1	1	1	1	1	1	1	1	1	1	1	1	1	1	1	1	1	1	1	1	1	1	1	1	1	1	1	1
Sample No. 151	1	1	0.600284702659119	0.426097407378256	0.487001035381109	0.570037879496813	0.884767091488466	0.768738954616711	0.876052869446576	1	1	1	1	1	1	1	1	1	1	1	1	1	1	1	1	1	1	1	1	1	1	1	1	1	1	1	1	1	1	1	1	1	1	1	1	1	1	1	1
Sample No. 152	1	1	1	1	1	1	1	0.343878390248865	0.434535100590438	0.807247475832701	0.758017568201758	0.797179210120812	0.796256416146643	0.828467291481793	1	1	1	1	1	1	1	1	1	1	1	1	1	1	1	1	1	1	1	1	1	1	1	1	1	1	1	1	1	1	1	1	1	1	1
Sample No. 153	1	1	1	0.319787250726949	0.443733041891828	0.705432846974581	0.711402950696647	0.879477433599532	0.850399383287877	0.892624805271626	1	1	1	1	1	1	1	1	1	1	1	1	1	1	1	1	1	1	1	1	1	1	1	1	1	1	1	1	1	1	1	1	1	1	1	1	1	1	1
Sample No. 154	1	1	1	1	1	1	1	1	1	1	1	1	1	1	1	1	1	0.265649853465147	0.627182961050421	0.673757457472384	0.591406286093406	0.769858031580225	0.788625696636736	0.864175479654223	1	1	1	1	1	1	1	1	1	1	1	1	1	1	1	1	1	1	1	1	1	1	1	1	1
Sample No. 155	1	1	1	1	0.179900321264286	0.692651271289215	0.463292713854462	0.787696726298891	0.802415589392185	0.829778845873661	0.880227433890104	1	1	1	1	1	1	1	1	1	1	1	1	1	1	1	1	1	1	1	1	1	1	1	1	1	1	1	1	1	1	1	1	1	1	1	1	1	1
Sample No. 156	1	1	1	1	1	1	1	1	1	1	1	0.0209396583377384	0.724439303418621	0.656202090177685	0.758475571316667	0.824014644683339	0.847335945023224	0.899898809250444	1	1	1	1	1	1	1	1	1	1	1	1	1	1	1	1	1	1	1	1	1	1	1	1	1	1	1	1	1	1	1
Sample No. 157	1	1	1	1	1	1	1	1	1	1	1	1	1	1	0.429808049807325	0.709965126020834	0.468561389222741	0.678497860631905	0.86163037892431	0.858592134029605	0.841724615730345	1	1	1	1	1	1	1	1	1	1	1	1	1	1	1	1	1	1	1	1	1	1	1	1	1	1	1	1
Sample No. 158	1	1	1	1	1	1	1	1	1	1	1	1	1	1	1	1	1	1	1	1	1	1	1	1	1	1	1	1	1	1	0.0117472322680987	0.487227452434599	0.726959069091827	0.721484386855736	0.740850374135189	0.860804018531926	0.846425722837448	1	1	1	1	1	1	1	1	1	1	1	1
Sample No. 159	1	1	1	1	1	1	1	1	1	0.247746302080341	0.750336315054446	0.448256838433444	0.853503734087572	0.879885883792304	0.870382657102309	0.899449554663152	1	1	1	1	1	1	1	1	1	1	1	1	1	1	1	1	1	1	1	1	1	1	1	1	1	1	1	1	1	1	1	1	1
Sample No. 160	1	0.617879140044097	0.630557117220014	0.552879978455603	0.727277170219459	0.87679949386511	0.840786963715218	0.886974631603807	1	1	1	1	1	1	1	1	1	1	1	1	1	1	1	1	1	1	1	1	1	1	1	1	1	1	1	1	1	1	1	1	1	1	1	1	1	1	1	1	1
Sample No. 161	1	1	1	1	1	1	1	1	1	1	0.492615049490705	0.272119502983987	0.588058288320899	0.713153178761713	0.683226103847846	0.796823755358346	0.850784170404077	1	1	1	1	1	1	1	1	1	1	1	1	1	1	1	1	1	1	1	1	1	1	1	1	1	1	1	1	1	1	1	1
Sample No. 162	1	1	1	1	1	1	1	0.277709593235049	0.297251401375979	0.611719472818077	0.676320643960498	0.69438844977878	0.835594328576699	0.832107619959861	1	1	1	1	1	1	1	1	1	1	1	1	1	1	1	1	1	1	1	1	1	1	1	1	1	1	1	1	1	1	1	1	1	1	1
Sample No. 163	1	1	1	1	1	1	1	1	1	1	1	1	1	1	1	1	1	1	1	1	1	1	0.189919488977175	0.672597878305242	0.43829789256677	0.780137229971588	0.75129515517503	0.862191751245409	0.890400602295995	1	1	1	1	1	1	1	1	1	1	1	1	1	1	1	1	1	1	1	1
Sample No. 164	1	1	0.190981828295626	0.413658676091582	0.496257001645863	0.747244380768389	0.797139511625283	0.791448754048906	0.892528134081513	1	1	1	1	1	1	1	1	1	1	1	1	1	1	1	1	1	1	1	1	1	1	1	1	1	1	1	1	1	1	1	1	1	1	1	1	1	1	1	1
Sample No. 165	1	1	1	1	1	1	1	1	1	1	1	1	1	1	1	1	1	1	1	1	1	1	1	1	1	1	1	1	1	1	1	1	1	1	1	1	1	1	1	1	1	1	1	1	1	1	1	0.169177834810689	0.607483554678038
Sample No. 166	1	1	1	1	1	1	1	1	0.467902040926274	0.73909803185612	0.481373260747641	0.688237453093752	0.763930582227185	0.884991073030978	0.870655289050192	1	1	1	1	1	1	1	1	1	1	1	1	1	1	1	1	1	1	1	1	1	1	1	1	1	1	1	1	1	1	1	1	1	1
Sample No. 167	1	1	1	1	1	1	1	1	1	1	1	1	1	1	0.55260756690288	0.268628567121923	0.445924258343875	0.869331780290231	0.856886573620141	0.873119421475567	0.835911038927734	1	1	1	1	1	1	1	1	1	1	1	1	1	1	1	1	1	1	1	1	1	1	1	1	1	1	1	1
Sample No. 168	1	1	1	1	1	1	1	1	1	1	0.558062461675145	0.465996438022703	0.770066807623953	0.619428029148839	0.737435681265779	0.881552547169849	0.894070443939418	1	1	1	1	1	1	1	1	1	1	1	1	1	1	1	1	1	1	1	1	1	1	1	1	1	1	1	1	1	1	1	1
Sample No. 169	1	1	1	1	1	1	1	1	1	1	0.585783267242368	0.459722258392721	0.762973696477711	0.827924416358583	0.704361729477532	0.869720582803711	0.89317633420229	1	1	1	1	1	1	1	1	1	1	1	1	1	1	1	1	1	1	1	1	1	1	1	1	1	1	1	1	1	1	1	1
Sample No. 170	1	0.268978202329017	0.611280270060524	0.431367632579058	0.591972373011522	0.83757499658037	0.88148018008098	0.8932713326253	1	1	1	1	1	1	1	1	1	1	1	1	1	1	1	1	1	1	1	1	1	1	1	1	1	1	1	1	1	1	1	1	1	1	1	1	1	1	1	1	1
Sample No. 171	1	1	1	1	1	0.0679983244719915	0.703313495432958	0.667923678290099	0.6062530260114	0.771077044778503	0.891628038245253	0.854180415403098	1	1	1	1	1	1	1	1	1	1	1	1	1	1	1	1	1	1	1	1	1	1	1	1	1	1	1	1	1	1	1	1	1	1	1	1	1
Sample No. 172	1	0.57429461325286	0.325169665860012	0.614367942065001	0.708939830171876	0.857246617502533	0.770065136440098	0.84842823792249	1	1	1	1	1	1	1	1	1	1	1	1	1	1	1	1	1	1	1	1	1	1	1	1	1	1	1	1	1	1	1	1	1	1	1	1	1	1	1	1	1
Sample No. 173	1	1	0.48360560944071	0.623633381333202	0.820539005212486	0.806933045438491	0.722736449437216	0.826828251564875	0.837464520335197	1	1	1	1	1	1	1	1	1	1	1	1	1	1	1	1	1	1	1	1	1	1	1	1	1	1	1	1	1	1	1	1	1	1	1	1	1	1	1	1
Sample No. 174	1	1	1	1	1	1	0.269585581261199	0.577014554301277	0.756143456064165	0.674820021986961	0.709474627161399	0.786360073206015	0.888292358424515	1	1	1	1	1	1	1	1	1	1	1	1	1	1	1	1	1	1	1	1	1	1	1	1	1	1	1	1	1	1	1	1	1	1	1	1
Sample No. 175	1	1	1	0.389542713365518	0.768957325350493	0.499601496681571	0.697853761170991	0.797169880615547	0.874004082866013	0.82070811457932	1	1	1	1	1	1	1	1	1	1	1	1	1	1	1	1	1	1	1	1	1	1	1	1	1	1	1	1	1	1	1	1	1	1	1	1	1	1	1
Sample No. 176	1	1	1	1	1	1	1	1	0.0559173497301526	0.632943835509941	0.731795369852334	0.639884158554487	0.828816871726885	0.8048285628343	0.885428516641259	1	1	1	1	1	1	1	1	1	1	1	1	1	1	1	1	1	1	1	1	1	1	1	1	1	1	1	1	1	1	1	1	1	1
Sample No. 177	1	1	1	1	1	1	1	1	1	1	1	1	1	1	1	0.455121740798932	0.536959134917706	0.654066573474556	0.742820240166038	0.883454120978713	0.787355540306307	0.882644010465592	1	1	1	1	1	1	1	1	1	1	1	1	1	1	1	1	1	1	1	1	1	1	1	1	1	1	1
Sample No. 178	1	1	1	1	1	1	0.258996284618042	0.453612215621397	0.81196007264778	0.807973518669605	0.813080508923158	0.774618083499372	0.890423902031034	1	1	1	1	1	1	1	1	1	1	1	1	1	1	1	1	1	1	1	1	1	1	1	1	1	1	1	1	1	1	1	1	1	1	1	1
Sample No. 179	1	1	1	1	1	1	1	0.115935335967224	0.623370098182932	0.78630408693105	0.680465793684125	0.810826544431038	0.892497752346098	0.854824179280549	1	1	1	1	1	1	1	1	1	1	1	1	1	1	1	1	1	1	1	1	1	1	1	1	1	1	1	1	1	1	1	1	1	1	1
Sample No. 180	1	1	1	1	0.693726681561675	0.335872866678983	0.706925910729915	0.694162530759349	0.7095089446567	0.883400020534173	0.827623320706189	1	1	1	1	1	1	1	1	1	1	1	1	1	1	1	1	1	1	1	1	1	1	1	1	1	1	1	1	1	1	1	1	1	1	1	1	1	1
Sample No. 181	1	1	1	1	1	1	1	1	1	1	1	1	1	1	1	1	1	1	1	1	1	1	1	1	1	1	0.161008079585154	0.590384452259168	0.525387133490294	0.745416889716871	0.873479575566016	0.874209697037004	0.845067278090864	1	1	1	1	1	1	1	1	1	1	1	1	1	1	1	1
Sample No. 182	1	1	1	0.13845081965439	0.296741397352889	0.574711448531598	0.692371907928027	0.804527049041353	0.768860791465268	0.850021281167865	1	1	1	1	1	1	1	1	1	1	1	1	1	1	1	1	1	1	1	1	1	1	1	1	1	1	1	1	1	1	1	1	1	1	1	1	1	1	1
Sample No. 183	1	1	1	1	1	1	1	1	1	1	1	1	1	1	1	0.27225582287414	0.437869935743511	0.543578872475773	0.592549364017323	0.738494684658945	0.787004618230276	0.86009186072275	1	1	1	1	1	1	1	1	1	1	1	1	1	1	1	1	1	1	1	1	1	1	1	1	1	1	1
Sample No. 184	1	1	1	1	1	1	1	1	1	1	1	1	1	1	1	1	1	1	1	1	1	1	1	1	1	1	1	1	1	1	1	1	1	1	1	1	1	1	1	1	1	1	1	1	1	1	1	1	1
Sample No. 185	1	1	1	1	1	1	1	0.107128244978376	0.484309059455991	0.718927547540516	0.60244540959131	0.883371900436468	0.894038004111499	0.896898268442601	1	1	1	1	1	1	1	1	1	1	1	1	1	1	1	1	1	1	1	1	1	1	1	1	1	1	1	1	1	1	1	1	1	1	1
Sample No. 186	1	1	1	1	1	1	1	1	1	1	1	1	1	1	1	1	1	1	1	1	0.214371875729412	0.391610440406948	0.712308032363653	0.6016766661359	0.717897255555727	0.821936876131222	0.888693238627166	1	1	1	1	1	1	1	1	1	1	1	1	1	1	1	1	1	1	1	1	1	1
Sample No. 187	1	1	1	1	1	0.597076353500597	0.367120212493464	0.560075165722519	0.768869355255738	0.798456588098779	0.764691495373845	0.889538224153221	1	1	1	1	1	1	1	1	1	1	1	1	1	1	1	1	1	1	1	1	1	1	1	1	1	1	1	1	1	1	1	1	1	1	1	1	1
Sample No. 188	1	1	1	1	1	1	1	1	1	1	1	1	1	1	1	1	1	1	1	1	1	1	1	1	1	1	1	0.349360468336381	0.497007585931569	0.471405200399458	0.793829625919461	0.73949117008131	0.895513217444532	0.848615835905075	1	1	1	1	1	1	1	1	1	1	1	1	1	1	1
Sample No. 189	1	1	1	1	1	1	1	1	1	1	1	1	1	1	1	1	1	1	0.505987613017205	0.314301737714559	0.664621935337782	0.728487942768261	0.784991700127721	0.862889203634113	0.835993791166693	1	1	1	1	1	1	1	1	1	1	1	1	1	1	1	1	1	1	1	1	1	1	1	1
Sample No. 190	1	1	1	1	1	0.0929193835170008	0.347155185556039	0.567639772985131	0.817526711574756	0.884455666798167	0.880812908858061	0.825715275611728	1	1	1	1	1	1	1	1	1	1	1	1	1	1	1	1	1	1	1	1	1	1	1	1	1	1	1	1	1	1	1	1	1	1	1	1	1
Sample No. 191	1	1	1	1	0.699701709363144	0.682703712861985	0.49546565303579	0.809320099283941	0.740328115974553	0.858607943458483	0.875142419673502	1	1	1	1	1	1	1	1	1	1	1	1	1	1	1	1	1	1	1	1	1	1	1	1	1	1	1	1	1	1	1	1	1	1	1	1	1	1
Sample No. 192	1	1	1	1	1	1	1	1	1	1	1	1	1	1	1	1	1	0.175083734367508	0.557987876748666	0.431433656457812	0.792232812386937	0.721055277721025	0.89399065467529	0.868025445342064	1	1	1	1	1	1	1	1	1	1	1	1	1	1	1	1	1	1	1	1	1	1	1	1	1
Sample No. 193	1	1	1	1	1	1	1	0.488386501297355	0.481509376056492	0.622792687937617	0.615560272224247	0.872374093323015	0.760124268499203	0.868898865524679	1	1	1	1	1	1	1	1	1	1	1	1	1	1	1	1	1	1	1	1	1	1	1	1	1	1	1	1	1	1	1	1	1	1	1
Sample No. 194	1	1	1	1	1	1	1	1	0.184584543625824	0.529276744732633	0.448913104105741	0.862412800854072	0.742148945676163	0.761841288967989	0.896850899960846	1	1	1	1	1	1	1	1	1	1	1	1	1	1	1	1	1	1	1	1	1	1	1	1	1	1	1	1	1	1	1	1	1	1
Sample No. 195	1	1	1	0.314867564514279	0.286079308688641	0.712215868681669	0.844354772642255	0.853818014380522	0.777663077120669	0.880387549940497	1	1	1	1	1	1	1	1	1	1	1	1	1	1	1	1	1	1	1	1	1	1	1	1	1	1	1	1	1	1	1	1	1	1	1	1	1	1	1
Sample No. 196	1	1	1	1	1	1	1	1	1	1	0.0848196417349391	0.407164540719241	0.455118534080684	0.830335012455471	0.804273544158787	0.894230074426159	0.86019325228408	1	1	1	1	1	1	1	1	1	1	1	1	1	1	1	1	1	1	1	1	1	1	1	1	1	1	1	1	1	1	1	1
Sample No. 197	1	1	1	1	1	1	1	1	1	0.179787197995465	0.581204130435362	0.555699883233756	0.677732282043435	0.771496884655207	0.783035024548881	0.896764698848128	1	1	1	1	1	1	1	1	1	1	1	1	1	1	1	1	1	1	1	1	1	1	1	1	1	1	1	1	1	1	1	1	1
Sample No. 198	1	1	1	1	1	1	1	0.675836949078366	0.610343531174585	0.724460690394044	0.616812558243982	0.685743907103315	0.866998183745891	0.839839533306658	1	1	1	1	1	1	1	1	1	1	1	1	1	1	1	1	1	1	1	1	1	1	1	1	1	1	1	1	1	1	1	1	1	1	1
Sample No. 199	1	1	1	1	1	1	0.101795069221407	0.267066810112447	0.524794126972556	0.590447642728686	0.807352649495006	0.7719424114516	0.844128999635577	1	1	1	1	1	1	1	1	1	1	1	1	1	1	1	1	1	1	1	1	1	1	1	1	1	1	1	1	1	1	1	1	1	1	1	1
Sample No. 200	1	1	1	0.315568648248445	0.471161008384079	0.543076709583402	0.651938047707081	0.730117974635214	0.87092283796519	0.83570005370304	1	1	1	1	1	1	1	1	1	1	1	1	1	1	1	1	1	1	1	1	1	1	1	1	1	1	1	1	1	1	1	1	1	1	1	1	1	1	1
Sample No. 201	1	1	1	0.488637423836626	0.329403688954189	0.727199916373938	0.621531856460497	0.81443697235547	0.87663696941454	0.862753552310169	1	1	1	1	1	1	1	1	1	1	1	1	1	1	1	1	1	1	1	1	1	1	1	1	1	1	1	1	1	1	1	1	1	1	1	1	1	1	1
Sample No. 202	1	1	1	1	0.672649137335829	0.748191711939871	0.765753420740366	0.573533516731113	0.725205497299321	0.815469783809967	0.844270432088524	1	1	1	1	1	1	1	1	1	1	1	1	1	1	1	1	1	1	1	1	1	1	1	1	1	1	1	1	1	1	1	1	1	1	1	1	1	1
Sample No. 203	1	1	1	1	1	1	1	0.230044714671094	0.367154597043991	0.730579104572534	0.598618171485141	0.683897225079127	0.84944777703844	0.863282429780811	1	1	1	1	1	1	1	1	1	1	1	1	1	1	1	1	1	1	1	1	1	1	1	1	1	1	1	1	1	1	1	1	1	1	1
Sample No. 204	1	1	1	1	1	1	1	1	1	1	1	1	1	1	1	1	1	1	1	1	1	1	1	1	1	1	1	1	1	1	1	1	1	0.0586533106886782	0.420999584458768	0.545159305743873	0.626004811031744	0.686523791630752	0.793858440141194	0.863654461577535	1	1	1	1	1	1	1	1	1
Sample No. 205	1	1	0.224621682879515	0.344171682996675	0.522311422806233	0.819169307132252	0.77339788865298	0.792733188793063	0.897305266987532	1	1	1	1	1	1	1	1	1	1	1	1	1	1	1	1	1	1	1	1	1	1	1	1	1	1	1	1	1	1	1	1	1	1	1	1	1	1	1	1
Sample No. 206	1	1	1	1	1	1	1	1	1	1	1	1	1	1	0.208466157710645	0.628196850242093	0.431366366259754	0.674476474528201	0.823043313827366	0.792486941195093	0.861255948208272	1	1	1	1	1	1	1	1	1	1	1	1	1	1	1	1	1	1	1	1	1	1	1	1	1	1	1	1
Sample No. 207	1	1	0.0633648718777113	0.48589195211418	0.72847484761849	0.588303528567776	0.871039551072754	0.769911543927155	0.884146675691009	1	1	1	1	1	1	1	1	1	1	1	1	1	1	1	1	1	1	1	1	1	1	1	1	1	1	1	1	1	1	1	1	1	1	1	1	1	1	1	1
Sample No. 208	1	1	1	1	1	1	1	1	1	1	1	1	1	1	1	1	1	1	1	0.322738660403993	0.699537260700017	0.500430873986334	0.77493026340846	0.874703793097287	0.820774484667927	0.832818559575826	1	1	1	1	1	1	1	1	1	1	1	1	1	1	1	1	1	1	1	1	1	1	1
Sample No. 209	1	1	1	0.261609925879166	0.729255372453481	0.709973030555993	0.682696971581317	0.890857262993231	0.848398436452262	0.851741705946624	1	1	1	1	1	1	1	1	1	1	1	1	1	1	1	1	1	1	1	1	1	1	1	1	1	1	1	1	1	1	1	1	1	1	1	1	1	1	1
Sample No. 210	1	0.135434259825852	0.31510698787868	0.775100839342922	0.681663605854847	0.768542308667675	0.765553784104995	0.835273211728781	1	1	1	1	1	1	1	1	1	1	1	1	1	1	1	1	1	1	1	1	1	1	1	1	1	1	1	1	1	1	1	1	1	1	1	1	1	1	1	1	1
Sample No. 211	1	1	1	1	1	1	0.0980231971899047	0.280824021548033	0.485973484739661	0.762457274068147	0.803571332772262	0.81843136404641	0.858395073283464	1	1	1	1	1	1	1	1	1	1	1	1	1	1	1	1	1	1	1	1	1	1	1	1	1	1	1	1	1	1	1	1	1	1	1	1
Sample No. 212	1	0.382852566367947	0.748324369248003	0.736030627619475	0.830862165782601	0.878894908297807	0.772439625286497	0.856221842635423	1	1	1	1	1	1	1	1	1	1	1	1	1	1	1	1	1	1	1	1	1	1	1	1	1	1	1	1	1	1	1	1	1	1	1	1	1	1	1	1	1
Sample No. 213	1	1	1	1	0.0267310496349819	0.765711879907176	0.641175710055977	0.775950336414389	0.728595450455323	0.822868432598189	0.846890604067594	1	1	1	1	1	1	1	1	1	1	1	1	1	1	1	1	1	1	1	1	1	1	1	1	1	1	1	1	1	1	1	1	1	1	1	1	1	1
Sample No. 214	1	1	1	1	1	1	1	1	1	1	0.479026657782961	0.420325276134536	0.773785009998828	0.585394188137725	0.814123427094892	0.77332808740437	0.888953527044505	1	1	1	1	1	1	1	1	1	1	1	1	1	1	1	1	1	1	1	1	1	1	1	1	1	1	1	1	1	1	1	1
Sample No. 215	1	1	1	1	1	1	1	1	1	1	1	0.247290716913994	0.497875117557123	0.649001449178904	0.697445133822039	0.874155355915427	0.835491232248023	0.871747241616249	1	1	1	1	1	1	1	1	1	1	1	1	1	1	1	1	1	1	1	1	1	1	1	1	1	1	1	1	1	1	1
Sample No. 216	1	1	1	1	1	1	1	1	1	1	1	1	1	1	1	1	1	1	1	1	1	1	1	1	1	1	1	1	1	1	1	1	1	1	1	1	1	1	1	1	1	1	1	1	0.554208898001816	0.314575373604894	0.719086395036429	0.742353255283087	0.771892042239197
Sample No. 217	1	1	1	1	1	1	0.356903551151045	0.613711876496673	0.710834099184722	0.730705913649872	0.694379442567006	0.832816570522264	0.898991637770087	1	1	1	1	1	1	1	1	1	1	1	1	1	1	1	1	1	1	1	1	1	1	1	1	1	1	1	1	1	1	1	1	1	1	1	1
Sample No. 218	1	1	1	0.0238272400386631	0.298962755473331	0.579112283438444	0.653461121167056	0.763159693949856	0.888511903318577	0.859152822252363	1	1	1	1	1	1	1	1	1	1	1	1	1	1	1	1	1	1	1	1	1	1	1	1	1	1	1	1	1	1	1	1	1	1	1	1	1	1	1
Sample No. 219	1	1	1	1	1	0.091842343150638	0.51330286889337	0.723929963558912	0.650616115964949	0.886588758272119	0.89670346680563	0.89682044705376	1	1	1	1	1	1	1	1	1	1	1	1	1	1	1	1	1	1	1	1	1	1	1	1	1	1	1	1	1	1	1	1	1	1	1	1	1
Sample No. 220	1	1	1	1	1	1	1	1	1	0.356009889761917	0.45330868113786	0.496327499039471	0.757318773404695	0.818036182140932	0.761625384702347	0.864320152774453	1	1	1	1	1	1	1	1	1	1	1	1	1	1	1	1	1	1	1	1	1	1	1	1	1	1	1	1	1	1	1	1	1
Sample No. 221	1	0.155494771811645	0.544341338984668	0.61158696629107	0.59227822614368	0.707015303629451	0.891066174102016	0.889291433282197	1	1	1	1	1	1	1	1	1	1	1	1	1	1	1	1	1	1	1	1	1	1	1	1	1	1	1	1	1	1	1	1	1	1	1	1	1	1	1	1	1
Sample No. 222	1	1	0.214522795542143	0.607770048286766	0.747865630239248	0.766548986365087	0.860877982159145	0.897591886483133	0.870333522688597	1	1	1	1	1	1	1	1	1	1	1	1	1	1	1	1	1	1	1	1	1	1	1	1	1	1	1	1	1	1	1	1	1	1	1	1	1	1	1	1
Sample No. 223	1	1	1	1	1	1	1	1	1	1	1	1	1	1	1	1	1	1	1	1	1	1	1	1	1	1	1	1	1	1	1	1	1	1	1	1	1	1	1	1	0.0316174056218006	0.323864315720275	0.671015166044235	0.666054067416117	0.808692060518079	0.783360060998239	0.872765186298639	1	1
Sample No. 224	1	0.366557602141984	0.527605483848602	0.760089140404016	0.791286892401986	0.743444358566776	0.867617484997027	0.826698363255709	1	1	1	1	1	1	1	1	1	1	1	1	1	1	1	1	1	1	1	1	1	1	1	1	1	1	1	1	1	1	1	1	1	1	1	1	1	1	1	1	1
Sample No. 225	1	1	0.413270514917094	0.531780902072787	0.552684511169791	0.790124004338868	0.885423805145547	0.861242084214464	0.887496408876032	1	1	1	1	1	1	1	1	1	1	1	1	1	1	1	1	1	1	1	1	1	1	1	1	1	1	1	1	1	1	1	1	1	1	1	1	1	1	1	1
Sample No. 226	1	1	0.532996044789907	0.382724603423849	0.710634228046984	0.576302510504611	0.868675879761577	0.818558251461945	0.891209488809109	1	1	1	1	1	1	1	1	1	1	1	1	1	1	1	1	1	1	1	1	1	1	1	1	1	1	1	1	1	1	1	1	1	1	1	1	1	1	1	1
Sample No. 227	1	1	1	1	0.677559861512855	0.279558091824874	0.745696373861283	0.635035957633518	0.892529872418381	0.771928768502548	0.896040455698967	1	1	1	1	1	1	1	1	1	1	1	1	1	1	1	1	1	1	1	1	1	1	1	1	1	1	1	1	1	1	1	1	1	1	1	1	1	1
Sample No. 228	1	1	1	1	1	1	1	1	1	1	1	1	1	1	1	1	1	1	1	1	1	1	1	1	1	1	1	1	1	1	1	1	1	1	1	1	0.273210510609206	0.428532729148865	0.668244352769107	0.620986670865677	0.688742097103968	0.894347403664142	0.877030450310558	1	1	1	1	1	1
Sample No. 229	1	1	1	1	1	1	1	1	1	1	0.331843377728947	0.681299923127517	0.654837134592235	0.675833801161498	0.735138237527572	0.815775112183765	0.865377141237259	1	1	1	1	1	1	1	1	1	1	1	1	1	1	1	1	1	1	1	1	1	1	1	1	1	1	1	1	1	1	1	1
Sample No. 230	1	0.528606501261238	0.41487265505828	0.787606295309961	0.701053750868887	0.734096093690023	0.760594564839266	0.85604296894744	1	1	1	1	1	1	1	1	1	1	1	1	1	1	1	1	1	1	1	1	1	1	1	1	1	1	1	1	1	1	1	1	1	1	1	1	1	1	1	1	1
Sample No. 231	1	1	1	1	1	1	0.371949330989737	0.346389640085399	0.783743630181998	0.810361370542087	0.798455952578224	0.869771387642249	0.840607967935503	1	1	1	1	1	1	1	1	1	1	1	1	1	1	1	1	1	1	1	1	1	1	1	1	1	1	1	1	1	1	1	1	1	1	1	1
Sample No. 232	1	1	1	1	0.578057476177346	0.457518107984215	0.610829815194011	0.855027528041974	0.711481370418333	0.77547874388285	0.826088944990188	1	1	1	1	1	1	1	1	1	1	1	1	1	1	1	1	1	1	1	1	1	1	1	1	1	1	1	1	1	1	1	1	1	1	1	1	1	1
Sample No. 233	1	1	1	1	1	1	0.255411232272163	0.623508231211454	0.699681928772479	0.818971052002162	0.716962986299768	0.771176875419915	0.861931757926941	1	1	1	1	1	1	1	1	1	1	1	1	1	1	1	1	1	1	1	1	1	1	1	1	1	1	1	1	1	1	1	1	1	1	1	1
Sample No. 234	1	1	1	1	1	1	1	1	1	1	1	1	1	1	1	1	1	1	1	1	1	1	1	1	1	1	1	1	1	1	1	0.254246948894579	0.614078624574468	0.746201912611723	0.701028822949156	0.70978941288311	0.857140839789063	0.845451140087098	1	1	1	1	1	1	1	1	1	1	1
Sample No. 235	1	1	1	1	1	1	1	1	1	1	1	1	1	1	1	1	1	1	1	1	1	1	1	0.144335845387541	0.560431745713577	0.510202401336282	0.609065046049654	0.820426684129052	0.833740475042723	0.830634670816362	1	1	1	1	1	1	1	1	1	1	1	1	1	1	1	1	1	1	1
Sample No. 236	1	1	1	1	0.627165780186187	0.354653166476637	0.766493909824639	0.681969626834616	0.702510737110861	0.873515149205923	0.825137917082757	1	1	1	1	1	1	1	1	1	1	1	1	1	1	1	1	1	1	1	1	1	1	1	1	1	1	1	1	1	1	1	1	1	1	1	1	1	1
Sample No. 237	1	1	1	1	1	1	0.0852246859041043	0.650396625734866	0.457960463240743	0.755067222034559	0.821631966405548	0.875633169626817	0.843484819736332	1	1	1	1	1	1	1	1	1	1	1	1	1	1	1	1	1	1	1	1	1	1	1	1	1	1	1	1	1	1	1	1	1	1	1	1
Sample No. 238	1	1	1	1	1	1	1	1	1	1	1	1	1	1	1	1	1	1	1	1	0.681324036652222	0.457555837025866	0.811550685595721	0.79946104821749	0.899190270900726	0.828681432409212	0.87781106647104	1	1	1	1	1	1	1	1	1	1	1	1	1	1	1	1	1	1	1	1	1	1
Sample No. 239	1	0.434953190698288	0.561085237050429	0.453003825545311	0.766403260342777	0.851297139348462	0.872876949603669	0.836904491633177	1	1	1	1	1	1	1	1	1	1	1	1	1	1	1	1	1	1	1	1	1	1	1	1	1	1	1	1	1	1	1	1	1	1	1	1	1	1	1	1	1
Sample No. 240	1	1	1	1	1	1	1	1	1	0.64813950665528	0.314114702763036	0.433043353930116	0.672161633083597	0.817490933011286	0.807918578875251	0.83330676086247	1	1	1	1	1	1	1	1	1	1	1	1	1	1	1	1	1	1	1	1	1	1	1	1	1	1	1	1	1	1	1	1	1
Sample No. 241	1	1	1	1	1	1	1	1	0.171494202369358	0.748300211522728	0.468124227616936	0.834069412043318	0.768662969111465	0.829138865764253	0.89764539161697	1	1	1	1	1	1	1	1	1	1	1	1	1	1	1	1	1	1	1	1	1	1	1	1	1	1	1	1	1	1	1	1	1	1
Sample No. 242	1	0.407572008287534	0.682279780935496	0.65984182043001	0.697994024637155	0.726781045980752	0.868478310904466	0.882225298453122	1	1	1	1	1	1	1	1	1	1	1	1	1	1	1	1	1	1	1	1	1	1	1	1	1	1	1	1	1	1	1	1	1	1	1	1	1	1	1	1	1
Sample No. 243	1	1	1	1	1	1	1	1	1	1	1	1	1	1	1	0.0923012133524753	0.526635236125439	0.552306126262993	0.647877714321949	0.681041168249212	0.779272919846699	0.899223458655179	1	1	1	1	1	1	1	1	1	1	1	1	1	1	1	1	1	1	1	1	1	1	1	1	1	1	1
Sample No. 244	1	1	1	1	1	1	1	1	1	1	1	1	1	1	1	0.17876395329833	0.39050102812238	0.756327567268163	0.740063423132524	0.743817778858356	0.788246955126524	0.824253025073558	1	1	1	1	1	1	1	1	1	1	1	1	1	1	1	1	1	1	1	1	1	1	1	1	1	1	1
Sample No. 245	1	1	1	0.208316113136243	0.331078095408157	0.546499853506684	0.706232120823115	0.832323150704615	0.894415144948289	0.863593250419945	1	1	1	1	1	1	1	1	1	1	1	1	1	1	1	1	1	1	1	1	1	1	1	1	1	1	1	1	1	1	1	1	1	1	1	1	1	1	1
Sample No. 246	1	1	1	1	1	1	1	1	1	1	1	1	1	1	1	1	1	1	1	1	1	1	1	0.320403643746395	0.388169824462384	0.587061229646206	0.63760963127017	0.863455021083355	0.834238918735646	0.898813759274781	1	1	1	1	1	1	1	1	1	1	1	1	1	1	1	1	1	1	1
Sample No. 247	1	1	1	1	1	1	1	1	1	1	1	1	1	1	1	1	1	1	1	1	1	1	1	1	1	1	1	0.434535818488803	0.420467383470386	0.647873903177679	0.725007112794556	0.806694601485506	0.778676472050138	0.825077579021454	1	1	1	1	1	1	1	1	1	1	1	1	1	1	1
Sample No. 248	1	1	0.66916495379759	0.343634517695755	0.525650825742632	0.827998060248792	0.821681803213432	0.871157483141869	0.835424684882164	1	1	1	1	1	1	1	1	1	1	1	1	1	1	1	1	1	1	1	1	1	1	1	1	1	1	1	1	1	1	1	1	1	1	1	1	1	1	1	1
Sample No. 249	1	1	1	1	1	1	0.686231567205395	0.570137496609241	0.548056092038751	0.70286501315888	0.710047438889742	0.767547617908567	0.863416492361575	1	1	1	1	1	1	1	1	1	1	1	1	1	1	1	1	1	1	1	1	1	1	1	1	1	1	1	1	1	1	1	1	1	1	1	1
Sample No. 250	1	1	1	1	1	1	1	1	1	1	1	1	1	1	1	1	1	1	1	1	0.453847448574379	0.32177401131019	0.676712137479335	0.832682476197369	0.877267732471228	0.868210982959718	0.88714136203751	1	1	1	1	1	1	1	1	1	1	1	1	1	1	1	1	1	1	1	1	1	1
Sample No. 251	1	1	1	1	1	0.655570133554284	0.404307360379025	0.606797455828637	0.799113662266172	0.80500734558329	0.818672963869758	0.857713615372777	1	1	1	1	1	1	1	1	1	1	1	1	1	1	1	1	1	1	1	1	1	1	1	1	1	1	1	1	1	1	1	1	1	1	1	1	1
Sample No. 252	1	1	1	0.248193695221562	0.453509205076844	0.738186536468565	0.79420667053666	0.768742549633607	0.773390545253642	0.89623655512929	1	1	1	1	1	1	1	1	1	1	1	1	1	1	1	1	1	1	1	1	1	1	1	1	1	1	1	1	1	1	1	1	1	1	1	1	1	1	1
Sample No. 253	1	0.607793962685391	0.726870522787795	0.765017823148519	0.735572875714861	0.874489201824181	0.839317560638301	0.884122313521802	1	1	1	1	1	1	1	1	1	1	1	1	1	1	1	1	1	1	1	1	1	1	1	1	1	1	1	1	1	1	1	1	1	1	1	1	1	1	1	1	1
Sample No. 254	1	1	1	1	1	1	1	1	0.317520236296114	0.502167754843831	0.435892551597208	0.585996935055591	0.888540271990933	0.847523688799702	0.827162425927818	1	1	1	1	1	1	1	1	1	1	1	1	1	1	1	1	1	1	1	1	1	1	1	1	1	1	1	1	1	1	1	1	1	1
Sample No. 255	1	1	1	1	1	1	1	1	1	1	1	1	0.0613591740839183	0.572894304804504	0.768395445700735	0.574996484261937	0.819993497859687	0.816925977990031	0.850358402319252	1	1	1	1	1	1	1	1	1	1	1	1	1	1	1	1	1	1	1	1	1	1	1	1	1	1	1	1	1	1
Sample No. 256	1	1	1	1	1	1	1	1	0.23484816158656	0.374219225430861	0.768174807652831	0.826461394904181	0.892234936379828	0.811004807194695	0.847598031070083	1	1	1	1	1	1	1	1	1	1	1	1	1	1	1	1	1	1	1	1	1	1	1	1	1	1	1	1	1	1	1	1	1	1
Sample No. 257	1	1	1	0.179516643802635	0.566954625016078	0.517839266657829	0.8014625648316	0.708217597622424	0.872327578705736	0.890684714019299	1	1	1	1	1	1	1	1	1	1	1	1	1	1	1	1	1	1	1	1	1	1	1	1	1	1	1	1	1	1	1	1	1	1	1	1	1	1	1
Sample No. 258	1	1	1	1	1	1	1	0.651276729044039	0.664135402878746	0.646309808101505	0.722253733389079	0.680365319568664	0.820918685700744	0.85413653915748	1	1	1	1	1	1	1	1	1	1	1	1	1	1	1	1	1	1	1	1	1	1	1	1	1	1	1	1	1	1	1	1	1	1	1
Sample No. 259	1	1	1	1	1	1	0.477590254968964	0.712368625607342	0.699257681071758	0.853400681312196	0.74938291664701	0.898651957442053	0.893015417568386	1	1	1	1	1	1	1	1	1	1	1	1	1	1	1	1	1	1	1	1	1	1	1	1	1	1	1	1	1	1	1	1	1	1	1	1
Sample No. 260	1	1	1	1	0.602983671303373	0.501343262959272	0.44542780417949	0.75709075700026	0.748629451426677	0.761812231885269	0.895820422545075	1	1	1	1	1	1	1	1	1	1	1	1	1	1	1	1	1	1	1	1	1	1	1	1	1	1	1	1	1	1	1	1	1	1	1	1	1	1
Sample No. 261	1	1	1	1	1	1	1	0.0846399285411462	0.683036488518119	0.609784386046231	0.682897913879715	0.683146671871655	0.796970498901792	0.85974303741008	1	1	1	1	1	1	1	1	1	1	1	1	1	1	1	1	1	1	1	1	1	1	1	1	1	1	1	1	1	1	1	1	1	1	1
Sample No. 262	1	1	1	1	1	1	1	1	1	1	1	1	1	0.352376017335337	0.741342585543171	0.71921267464757	0.693584501305595	0.716184960133396	0.840361224841326	0.873040046636015	1	1	1	1	1	1	1	1	1	1	1	1	1	1	1	1	1	1	1	1	1	1	1	1	1	1	1	1	1
Sample No. 263	1	1	1	1	1	1	1	1	1	1	1	1	0.663522148665506	0.511038674311712	0.469459861442447	0.831329632415436	0.736485730679706	0.772362340069376	0.882947894521058	1	1	1	1	1	1	1	1	1	1	1	1	1	1	1	1	1	1	1	1	1	1	1	1	1	1	1	1	1	1
Sample No. 264	1	1	1	1	1	1	1	1	1	1	0.110571637880057	0.481031827908009	0.754476738739759	0.828106106892228	0.819840193162672	0.768175784731284	0.895121830180287	1	1	1	1	1	1	1	1	1	1	1	1	1	1	1	1	1	1	1	1	1	1	1	1	1	1	1	1	1	1	1	1
Sample No. 265	1	1	0.286779823470861	0.735387376584113	0.656962200552225	0.843878721264191	0.782714940183796	0.853868306721561	0.890288392025977	1	1	1	1	1	1	1	1	1	1	1	1	1	1	1	1	1	1	1	1	1	1	1	1	1	1	1	1	1	1	1	1	1	1	1	1	1	1	1	1
Sample No. 266	1	1	1	1	1	1	1	1	1	1	1	1	0.498588213555049	0.483404429936782	0.430317859649658	0.626213056691922	0.75879547436256	0.816635570665821	0.890983806848526	1	1	1	1	1	1	1	1	1	1	1	1	1	1	1	1	1	1	1	1	1	1	1	1	1	1	1	1	1	1
Sample No. 267	1	1	0.349583923043683	0.363553879810497	0.471346678324044	0.800339297186583	0.803169553522021	0.777319207023829	0.83034337375313	1	1	1	1	1	1	1	1	1	1	1	1	1	1	1	1	1	1	1	1	1	1	1	1	1	1	1	1	1	1	1	1	1	1	1	1	1	1	1	1
Sample No. 268	1	1	1	1	1	0.501054975108709	0.695427726311609	0.571854552086443	0.81656852746848	0.838825359940529	0.788311578738503	0.837688744459301	1	1	1	1	1	1	1	1	1	1	1	1	1	1	1	1	1	1	1	1	1	1	1	1	1	1	1	1	1	1	1	1	1	1	1	1	1
Sample No. 269	1	1	1	1	1	0.144971521282569	0.340186963239685	0.512709930185229	0.588032602057792	0.899312289054506	0.793984566368163	0.853331748582423	1	1	1	1	1	1	1	1	1	1	1	1	1	1	1	1	1	1	1	1	1	1	1	1	1	1	1	1	1	1	1	1	1	1	1	1	1
Sample No. 270	1	1	1	1	1	1	1	1	1	1	1	0.250186185238417	0.356915183579549	0.53226446678862	0.601230684067123	0.710680113714188	0.852743734712712	0.887710160892457	1	1	1	1	1	1	1	1	1	1	1	1	1	1	1	1	1	1	1	1	1	1	1	1	1	1	1	1	1	1	1
Sample No. 271	1	1	1	1	1	0.584693828308955	0.653225456960499	0.549462226331234	0.639882618729025	0.826253731069155	0.78263391171582	0.885501643288881	1	1	1	1	1	1	1	1	1	1	1	1	1	1	1	1	1	1	1	1	1	1	1	1	1	1	1	1	1	1	1	1	1	1	1	1	1
Sample No. 272	1	1	1	1	1	0.675095832508523	0.368324247822165	0.719816632308066	0.742611505212262	0.862907110522501	0.763922785017639	0.828309086654335	1	1	1	1	1	1	1	1	1	1	1	1	1	1	1	1	1	1	1	1	1	1	1	1	1	1	1	1	1	1	1	1	1	1	1	1	1
Sample No. 273	1	1	1	1	0.686457474443596	0.434602648438886	0.53853360844776	0.580959922545589	0.77572290610522	0.82768148234114	0.820416925717145	1	1	1	1	1	1	1	1	1	1	1	1	1	1	1	1	1	1	1	1	1	1	1	1	1	1	1	1	1	1	1	1	1	1	1	1	1	1
Sample No. 274	1	1	1	1	1	1	1	1	1	1	1	1	1	1	1	0.305673187472858	0.678711278643459	0.656737285126001	0.709706090069376	0.731863934206776	0.854870806471445	0.892337621096522	1	1	1	1	1	1	1	1	1	1	1	1	1	1	1	1	1	1	1	1	1	1	1	1	1	1	1
Sample No. 275	1	1	1	1	1	1	1	1	1	1	1	1	1	1	1	1	1	1	1	1	1	0.461916729877703	0.319972051577643	0.827776677645743	0.740080877328292	0.876554823676124	0.794508413653821	0.889774784725159	1	1	1	1	1	1	1	1	1	1	1	1	1	1	1	1	1	1	1	1	1
Sample No. 276	1	0.0792614121292718	0.324701697286218	0.809671351797879	0.61997349337209	0.759132291958667	0.851735813515261	0.851795267015696	1	1	1	1	1	1	1	1	1	1	1	1	1	1	1	1	1	1	1	1	1	1	1	1	1	1	1	1	1	1	1	1	1	1	1	1	1	1	1	1	1
Sample No. 277	1	1	0.456269071253482	0.401951698251069	0.503453124240041	0.855451270686463	0.769519169274718	0.888090911409818	0.898437758199871	1	1	1	1	1	1	1	1	1	1	1	1	1	1	1	1	1	1	1	1	1	1	1	1	1	1	1	1	1	1	1	1	1	1	1	1	1	1	1	1
Sample No. 278	1	1	1	1	1	1	1	1	1	1	1	1	1	1	1	1	1	1	1	1	1	1	0.0170460801431909	0.409164923187345	0.721554518230259	0.706567162116989	0.788514589411207	0.789570008129813	0.850405515376478	1	1	1	1	1	1	1	1	1	1	1	1	1	1	1	1	1	1	1	1
Sample No. 279	1	1	1	1	1	1	0.0780226634489372	0.444719753339887	0.488016991987824	0.643734181537293	0.74390923276078	0.847184950499795	0.873402066063136	1	1	1	1	1	1	1	1	1	1	1	1	1	1	1	1	1	1	1	1	1	1	1	1	1	1	1	1	1	1	1	1	1	1	1	1
Sample No. 280	1	1	1	1	1	1	1	1	1	0.265487382209394	0.304363394314423	0.603953543510288	0.591859742305242	0.702612259867601	0.81670559303835	0.84836486691609	1	1	1	1	1	1	1	1	1	1	1	1	1	1	1	1	1	1	1	1	1	1	1	1	1	1	1	1	1	1	1	1	1
Sample No. 281	1	1	1	1	1	1	1	1	1	1	1	1	1	1	1	0.667749639118556	0.614044763296843	0.629054075684398	0.771328662084416	0.722272561793216	0.774110449510626	0.827909846808761	1	1	1	1	1	1	1	1	1	1	1	1	1	1	1	1	1	1	1	1	1	1	1	1	1	1	1
Sample No. 282	1	1	1	1	1	1	1	0.315068672851194	0.654111383287236	0.783905983828008	0.614334009988233	0.896790365595371	0.876351659237407	0.832025412190705	1	1	1	1	1	1	1	1	1	1	1	1	1	1	1	1	1	1	1	1	1	1	1	1	1	1	1	1	1	1	1	1	1	1	1
Sample No. 283	1	1	1	1	1	1	1	1	0.266288421759382	0.313077454799786	0.478641958460212	0.731924622324295	0.70381379484199	0.864079511994496	0.889298554100096	1	1	1	1	1	1	1	1	1	1	1	1	1	1	1	1	1	1	1	1	1	1	1	1	1	1	1	1	1	1	1	1	1	1
Sample No. 284	1	1	1	1	1	1	1	0.42130647434853	0.48999035757035	0.66537092814222	0.765915222214535	0.806996845779941	0.793734592362307	0.827829266674817	1	1	1	1	1	1	1	1	1	1	1	1	1	1	1	1	1	1	1	1	1	1	1	1	1	1	1	1	1	1	1	1	1	1	1
Sample No. 285	1	1	1	0.2373107066378	0.724103443818167	0.656753128226846	0.694396583531052	0.840589340287261	0.844603549856693	0.834347649030387	1	1	1	1	1	1	1	1	1	1	1	1	1	1	1	1	1	1	1	1	1	1	1	1	1	1	1	1	1	1	1	1	1	1	1	1	1	1	1
Sample No. 286	1	1	1	1	1	0.596798469508067	0.429398920508102	0.683790450375527	0.783800458959304	0.860433463677764	0.798934547877871	0.867909000720829	1	1	1	1	1	1	1	1	1	1	1	1	1	1	1	1	1	1	1	1	1	1	1	1	1	1	1	1	1	1	1	1	1	1	1	1	1
Sample No. 287	1	1	1	1	1	1	1	1	1	1	1	1	1	1	1	1	1	1	1	1	1	1	1	1	0.169882558784448	0.463269650097936	0.826772118937224	0.801873377063312	0.834883596687578	0.876133821131662	0.881177011430264	1	1	1	1	1	1	1	1	1	1	1	1	1	1	1	1	1	1
Sample No. 288	1	1	1	1	1	1	1	1	1	1	1	1	1	1	1	1	1	1	1	1	1	1	1	1	1	1	1	1	1	1	1	1	1	1	1	1	1	1	1	1	1	1	0.358135024332441	0.405944691216573	0.790248028766364	0.852889174344018	0.760978360231966	0.787737874612212	0.863244785163552
Sample No. 289	1	0.389824631679803	0.552373356949538	0.593314369227737	0.815862191612832	0.728699325462803	0.761864791284315	0.894547336790711	1	1	1	1	1	1	1	1	1	1	1	1	1	1	1	1	1	1	1	1	1	1	1	1	1	1	1	1	1	1	1	1	1	1	1	1	1	1	1	1	1
Sample No. 290	1	1	1	0.591949927576352	0.730333413910121	0.608804620727897	0.699153023078106	0.831222732239403	0.867736020069569	0.865802091434598	1	1	1	1	1	1	1	1	1	1	1	1	1	1	1	1	1	1	1	1	1	1	1	1	1	1	1	1	1	1	1	1	1	1	1	1	1	1	1
Sample No. 291	1	1	1	1	1	1	1	1	0.421269171813037	0.517648676615208	0.774142870977521	0.801860598153435	0.866769009581767	0.760411751610227	0.859679613951594	1	1	1	1	1	1	1	1	1	1	1	1	1	1	1	1	1	1	1	1	1	1	1	1	1	1	1	1	1	1	1	1	1	1
Sample No. 292	1	1	1	1	1	1	1	1	0.383054657580797	0.31636280736886	0.688473126124591	0.805051345056854	0.752969013717957	0.769588061799295	0.876795243509114	1	1	1	1	1	1	1	1	1	1	1	1	1	1	1	1	1	1	1	1	1	1	1	1	1	1	1	1	1	1	1	1	1	1
Sample No. 293	1	1	0.653125700538512	0.352949348259717	0.621538453102112	0.727534586358815	0.775555854197592	0.89845491505228	0.839877950605005	1	1	1	1	1	1	1	1	1	1	1	1	1	1	1	1	1	1	1	1	1	1	1	1	1	1	1	1	1	1	1	1	1	1	1	1	1	1	1	1
Sample No. 294	1	1	1	1	1	1	1	1	1	1	1	1	1	1	1	1	1	1	1	1	1	1	1	1	1	1	1	1	1	1	1	1	1	1	1	1	1	1	1	1	1	1	1	1	1	1	1	1	1
Sample No. 295	1	1	1	1	1	0.0155731555679813	0.393379062376916	0.573713617697358	0.826380691216327	0.896423957697116	0.891582023790106	0.867969178780913	1	1	1	1	1	1	1	1	1	1	1	1	1	1	1	1	1	1	1	1	1	1	1	1	1	1	1	1	1	1	1	1	1	1	1	1	1
Sample No. 296	1	1	0.483962204637937	0.436692778505385	0.66796255858615	0.607644551508129	0.819838266624138	0.872520570126362	0.862628208994865	1	1	1	1	1	1	1	1	1	1	1	1	1	1	1	1	1	1	1	1	1	1	1	1	1	1	1	1	1	1	1	1	1	1	1	1	1	1	1	1
Sample No. 297	1	1	1	1	1	1	1	1	1	1	1	1	1	1	1	1	1	1	1	1	1	1	1	1	1	1	1	1	1	1	1	1	0.0430800848896615	0.58134370313026	0.565586075950414	0.733484543678351	0.826597912190482	0.845029726792127	0.835118271987885	1	1	1	1	1	1	1	1	1	1
Sample No. 298	1	1	1	1	1	1	1	1	1	1	1	1	1	1	1	1	1	1	1	1	1	1	1	1	0.585289536272176	0.482097138045356	0.613616698905826	0.72994637736585	0.690319233741611	0.871214430164546	0.836950462181121	1	1	1	1	1	1	1	1	1	1	1	1	1	1	1	1	1	1
Sample No. 299	1	1	1	1	1	0.373262854551431	0.270538226999342	0.438044050354511	0.848677696245723	0.868053760817274	0.854258294245228	0.851809999290854	1	1	1	1	1	1	1	1	1	1	1	1	1	1	1	1	1	1	1	1	1	1	1	1	1	1	1	1	1	1	1	1	1	1	1	1	1
Sample No. 300	1	1	0.184590455018915	0.294601048948243	0.763989549800754	0.571625867024995	0.840327036054805	0.840355987399817	0.855293356068432	1	1	1	1	1	1	1	1	1	1	1	1	1	1	1	1	1	1	1	1	1	1	1	1	1	1	1	1	1	1	1	1	1	1	1	1	1	1	1	1
Sample No. 301	1	1	1	1	1	0.281436827629805	0.506773858265951	0.647174159549177	0.629173418395221	0.721265857946128	0.778442240976729	0.874199263323098	1	1	1	1	1	1	1	1	1	1	1	1	1	1	1	1	1	1	1	1	1	1	1	1	1	1	1	1	1	1	1	1	1	1	1	1	1
Sample No. 302	1	1	1	1	1	1	1	1	1	1	1	1	1	1	1	1	0.0966670968499966	0.531601945646107	0.640154133476317	0.601157790496945	0.769221748113632	0.855515342694707	0.879686572942883	1	1	1	1	1	1	1	1	1	1	1	1	1	1	1	1	1	1	1	1	1	1	1	1	1	1
Sample No. 303	1	1	1	1	0.0372794096078724	0.719457322368398	0.547365651018918	0.730760464053601	0.690595652605407	0.85212670812849	0.848411198090762	1	1	1	1	1	1	1	1	1	1	1	1	1	1	1	1	1	1	1	1	1	1	1	1	1	1	1	1	1	1	1	1	1	1	1	1	1	1
Sample No. 304	1	1	1	1	1	1	1	1	1	1	1	0.0519370598043315	0.665311282686889	0.791098861414939	0.630671151406132	0.763613365371712	0.864748980272561	0.870681239962578	1	1	1	1	1	1	1	1	1	1	1	1	1	1	1	1	1	1	1	1	1	1	1	1	1	1	1	1	1	1	1
Sample No. 305	1	1	1	1	1	1	1	1	1	1	1	1	1	1	1	1	1	0.251597656451631	0.420391492191702	0.785701976083219	0.694006174178794	0.697407090868801	0.775560417799279	0.827191316895187	1	1	1	1	1	1	1	1	1	1	1	1	1	1	1	1	1	1	1	1	1	1	1	1	1
Sample No. 306	1	1	1	1	1	1	1	1	1	1	1	1	1	1	1	1	1	1	1	1	1	1	1	1	1	0.201918080786709	0.652435611868277	0.688428419847041	0.792583972080611	0.899304520152509	0.8296421795059	0.845375956483185	1	1	1	1	1	1	1	1	1	1	1	1	1	1	1	1	1
Sample No. 307	1	1	1	1	1	0.164640168761834	0.353628198476508	0.671717118304223	0.606709901411086	0.835517615545541	0.855295011005364	0.844500291775912	1	1	1	1	1	1	1	1	1	1	1	1	1	1	1	1	1	1	1	1	1	1	1	1	1	1	1	1	1	1	1	1	1	1	1	1	1
Sample No. 308	1	1	1	1	1	1	1	1	1	1	1	1	0.403297156163026	0.520202881824225	0.695673396270722	0.81941870898474	0.688163968506269	0.88719218058046	0.844074284378439	1	1	1	1	1	1	1	1	1	1	1	1	1	1	1	1	1	1	1	1	1	1	1	1	1	1	1	1	1	1
Sample No. 309	1	1	1	0.495165693513118	0.755990282632411	0.654337906762958	0.681927740159444	0.829304949617945	0.814558834196068	0.847969209123403	1	1	1	1	1	1	1	1	1	1	1	1	1	1	1	1	1	1	1	1	1	1	1	1	1	1	1	1	1	1	1	1	1	1	1	1	1	1	1
Sample No. 310	1	1	1	0.209564145479817	0.743904267549515	0.467267868127674	0.634808379672468	0.854157114974223	0.89265009211842	0.836186911463737	1	1	1	1	1	1	1	1	1	1	1	1	1	1	1	1	1	1	1	1	1	1	1	1	1	1	1	1	1	1	1	1	1	1	1	1	1	1	1
Sample No. 311	1	0.652236333086621	0.603913752315566	0.440166292078793	0.847910860930569	0.725266969609074	0.863034190204926	0.870555495079607	1	1	1	1	1	1	1	1	1	1	1	1	1	1	1	1	1	1	1	1	1	1	1	1	1	1	1	1	1	1	1	1	1	1	1	1	1	1	1	1	1
Sample No. 312	1	1	1	1	1	1	1	1	1	0.575766863727476	0.388932795338333	0.68741201126948	0.597862164471298	0.878473445582204	0.787982967682183	0.838754818253219	1	1	1	1	1	1	1	1	1	1	1	1	1	1	1	1	1	1	1	1	1	1	1	1	1	1	1	1	1	1	1	1	1
Sample No. 313	1	1	1	1	0.272436806994956	0.344682482099161	0.61763486566022	0.749714998067357	0.881609295420349	0.807471981504932	0.869762427154928	1	1	1	1	1	1	1	1	1	1	1	1	1	1	1	1	1	1	1	1	1	1	1	1	1	1	1	1	1	1	1	1	1	1	1	1	1	1
Sample No. 314	1	1	1	1	1	1	1	1	1	1	1	1	0.0502461804822087	0.443647373327985	0.583879397362471	0.790768113504164	0.893149229073897	0.838656407934613	0.83134739683941	1	1	1	1	1	1	1	1	1	1	1	1	1	1	1	1	1	1	1	1	1	1	1	1	1	1	1	1	1	1
Sample No. 315	1	0.0695342806656845	0.620664189960808	0.49250589992851	0.850307305441238	0.750847585559823	0.882622044584714	0.855367604382336	1	1	1	1	1	1	1	1	1	1	1	1	1	1	1	1	1	1	1	1	1	1	1	1	1	1	1	1	1	1	1	1	1	1	1	1	1	1	1	1	1
Sample No. 316	1	0.47880262472434	0.525056935604662	0.632694019675255	0.655479879425839	0.839521156549454	0.80629921591375	0.832842656839639	1	1	1	1	1	1	1	1	1	1	1	1	1	1	1	1	1	1	1	1	1	1	1	1	1	1	1	1	1	1	1	1	1	1	1	1	1	1	1	1	1
Sample No. 317	1	1	1	1	1	1	1	1	1	1	1	1	1	1	1	1	1	0.645409967484884	0.736563922287896	0.490810147318989	0.735618225233629	0.859764878433198	0.896836928403936	0.870853484440595	1	1	1	1	1	1	1	1	1	1	1	1	1	1	1	1	1	1	1	1	1	1	1	1	1
Sample No. 318	1	1	1	1	0.31171539335046	0.768631659280509	0.769186674915254	0.724286126419902	0.699749915241264	0.778686484880745	0.820844787992537	1	1	1	1	1	1	1	1	1	1	1	1	1	1	1	1	1	1	1	1	1	1	1	1	1	1	1	1	1	1	1	1	1	1	1	1	1	1
Sample No. 319	1	1	1	1	1	1	1	1	1	1	1	0.664788570813835	0.510938340183347	0.541513493955135	0.675895815021358	0.889765921044163	0.772642243793234	0.886979867275804	1	1	1	1	1	1	1	1	1	1	1	1	1	1	1	1	1	1	1	1	1	1	1	1	1	1	1	1	1	1	1
Sample No. 320	1	1	0.430606886642054	0.627580536222085	0.438019177708775	0.654625286841765	0.81178819777444	0.76380332251545	0.888205899726599	1	1	1	1	1	1	1	1	1	1	1	1	1	1	1	1	1	1	1	1	1	1	1	1	1	1	1	1	1	1	1	1	1	1	1	1	1	1	1	1
Sample No. 321	1	1	1	1	0.693247729234863	0.498495440147817	0.551281813737005	0.587666600039229	0.83719511162024	0.787581389863044	0.862603901531547	1	1	1	1	1	1	1	1	1	1	1	1	1	1	1	1	1	1	1	1	1	1	1	1	1	1	1	1	1	1	1	1	1	1	1	1	1	1
Sample No. 322	1	1	1	1	1	1	1	1	1	1	1	1	1	1	1	1	1	1	1	1	1	1	1	1	0.020876548641827	0.730397467259318	0.670383041184396	0.798419384057634	0.884305008524098	0.760826625619084	0.847502917740494	1	1	1	1	1	1	1	1	1	1	1	1	1	1	1	1	1	1
Sample No. 323	1	1	1	1	1	1	1	1	1	1	0.199351141394582	0.534327421151102	0.591775904987007	0.701775036407635	0.785013738558628	0.870101744458079	0.826971494536847	1	1	1	1	1	1	1	1	1	1	1	1	1	1	1	1	1	1	1	1	1	1	1	1	1	1	1	1	1	1	1	1
Sample No. 324	1	1	1	1	1	1	1	1	1	1	1	1	1	1	1	1	0.047715580991935	0.752973220264539	0.604810669384897	0.664655063864775	0.788391592339613	0.864802866959944	0.867404433470219	1	1	1	1	1	1	1	1	1	1	1	1	1	1	1	1	1	1	1	1	1	1	1	1	1	1
Sample No. 325	1	1	1	1	1	1	1	1	1	1	0.419022746849805	0.393995246002451	0.462180627156049	0.61900409874972	0.841591675449163	0.778659645812586	0.867272184174508	1	1	1	1	1	1	1	1	1	1	1	1	1	1	1	1	1	1	1	1	1	1	1	1	1	1	1	1	1	1	1	1
Sample No. 326	1	1	1	1	1	1	1	1	1	1	1	1	1	1	0.406269765468314	0.534760218933225	0.722692703101784	0.828389035938308	0.861673543201759	0.772838810309768	0.865522686466575	1	1	1	1	1	1	1	1	1	1	1	1	1	1	1	1	1	1	1	1	1	1	1	1	1	1	1	1
Sample No. 327	1	1	1	1	1	1	1	1	0.0468210090207867	0.386962803741917	0.605473630521446	0.838665500753559	0.724063431927934	0.869455625358969	0.880825201757252	1	1	1	1	1	1	1	1	1	1	1	1	1	1	1	1	1	1	1	1	1	1	1	1	1	1	1	1	1	1	1	1	1	1
Sample No. 328	1	1	1	1	1	1	1	1	1	1	1	1	1	1	1	1	1	1	1	1	1	1	1	1	1	1	1	1	1	1	1	1	1	0.0140027787955478	0.684816445484757	0.455708587002009	0.778057945780456	0.79490811730735	0.807800172786228	0.870104218777269	1	1	1	1	1	1	1	1	1
Sample No. 329	1	1	1	1	1	1	1	1	1	1	1	1	1	1	1	1	1	1	1	1	1	1	1	1	1	1	0.462233013345394	0.725250036930665	0.562641134783626	0.715033236290328	0.794242515633814	0.765660333586857	0.836807665415108	1	1	1	1	1	1	1	1	1	1	1	1	1	1	1	1
Sample No. 330	1	1	1	1	1	1	1	1	1	1	1	1	1	1	0.326638978801202	0.732873411085457	0.680928542390466	0.819396172352135	0.872431644070894	0.770899635204114	0.854291093740612	1	1	1	1	1	1	1	1	1	1	1	1	1	1	1	1	1	1	1	1	1	1	1	1	1	1	1	1
Sample No. 331	1	1	1	1	1	1	1	1	1	1	1	1	1	0.645805864064023	0.691899265414104	0.53315699223429	0.657536158016883	0.771738460888155	0.794338144781068	0.885407405439764	1	1	1	1	1	1	1	1	1	1	1	1	1	1	1	1	1	1	1	1	1	1	1	1	1	1	1	1	1
Sample No. 332	1	1	1	1	1	1	0.130424806741066	0.351516305971891	0.824173652678728	0.802157788099721	0.873061003605835	0.767133054053411	0.82565065311268	1	1	1	1	1	1	1	1	1	1	1	1	1	1	1	1	1	1	1	1	1	1	1	1	1	1	1	1	1	1	1	1	1	1	1	1
Sample No. 333	1	1	1	1	1	1	1	1	1	0.256820981283672	0.510047725345939	0.463871750812978	0.839384746416472	0.78210734590888	0.843572727972642	0.826029508858919	1	1	1	1	1	1	1	1	1	1	1	1	1	1	1	1	1	1	1	1	1	1	1	1	1	1	1	1	1	1	1	1	1
Sample No. 334	1	1	1	1	0.212330502816476	0.670124149853364	0.569726629760116	0.627020872528665	0.879404636863619	0.776173971835524	0.837209304012358	1	1	1	1	1	1	1	1	1	1	1	1	1	1	1	1	1	1	1	1	1	1	1	1	1	1	1	1	1	1	1	1	1	1	1	1	1	1
Sample No. 335	1	1	1	1	1	1	1	1	1	1	1	1	1	1	1	1	1	1	1	1	1	1	1	1	1	1	1	1	1	1	1	1	1	1	1	1	1	1	1	1	1	1	1	0.562452523310203	0.662413500389084	0.771025141719729	0.610706050512381	0.813008981538005	0.796007659155875
Sample No. 336	1	1	1	1	1	1	1	1	1	1	1	1	1	1	1	1	1	1	0.274617625712417	0.314155802326277	0.734857141710818	0.631894236062653	0.846020554271527	0.810203979974613	0.879395854063332	1	1	1	1	1	1	1	1	1	1	1	1	1	1	1	1	1	1	1	1	1	1	1	1
Sample No. 337	1	1	1	1	1	1	0.430168078804854	0.25286833724007	0.521122679691762	0.735727569465525	0.705635722093284	0.894505279134028	0.892679443210363	1	1	1	1	1	1	1	1	1	1	1	1	1	1	1	1	1	1	1	1	1	1	1	1	1	1	1	1	1	1	1	1	1	1	1	1
Sample No. 338	1	1	1	1	1	1	1	1	1	1	1	1	1	1	1	1	1	1	1	1	1	1	1	1	1	1	1	1	1	1	1	1	0.239734979290515	0.521916281068698	0.508184906207025	0.596796847139485	0.746085256012157	0.808550946088508	0.820015978813171	1	1	1	1	1	1	1	1	1	1
Sample No. 339	1	1	1	1	1	1	1	1	1	1	1	1	1	1	1	1	1	1	1	1	1	1	0.545686357950326	0.382401092434302	0.702805748321116	0.807665340537205	0.85432710763067	0.818863007477485	0.896716047879308	1	1	1	1	1	1	1	1	1	1	1	1	1	1	1	1	1	1	1	1
Sample No. 340	1	0.628548743017018	0.383256832864135	0.719251261390746	0.82626632287167	0.7462999944482	0.890501453904435	0.8901681756787	1	1	1	1	1	1	1	1	1	1	1	1	1	1	1	1	1	1	1	1	1	1	1	1	1	1	1	1	1	1	1	1	1	1	1	1	1	1	1	1	1
Sample No. 341	1	1	1	1	1	1	1	1	1	1	1	1	1	1	1	1	1	1	1	1	1	1	1	1	1	1	1	1	1	1	1	1	1	1	1	1	1	1	1	1	1	1	1	1	1	1	1	1	1
Sample No. 342	1	1	0.192087519865017	0.60687747486867	0.442386737018824	0.758261302211322	0.890146545353346	0.773244992159307	0.883636843245477	1	1	1	1	1	1	1	1	1	1	1	1	1	1	1	1	1	1	1	1	1	1	1	1	1	1	1	1	1	1	1	1	1	1	1	1	1	1	1	1
Sample No. 343	1	1	1	1	1	1	1	1	1	1	1	1	1	1	1	1	1	1	1	1	1	1	1	1	1	1	1	1	1	1	1	1	1	1	0.362810343618039	0.331512035140768	0.653544790502638	0.63973645244725	0.796320624975488	0.80976089312695	0.892262111138552	1	1	1	1	1	1	1	1
Sample No. 344	1	1	1	1	1	1	1	1	1	1	1	1	1	1	1	1	1	1	1	1	1	1	1	1	1	1	1	1	1	1	1	0.362008259661961	0.703245007582009	0.676398568898439	0.659697830867954	0.894594462029636	0.88296253118664	0.843433699458838	1	1	1	1	1	1	1	1	1	1	1
Sample No. 345	1	1	1	1	1	1	1	1	1	1	1	1	1	0.660016055412125	0.547257030969486	0.430700702238828	0.818250110330991	0.8485318740597	0.87964417881798	0.854294356945902	1	1	1	1	1	1	1	1	1	1	1	1	1	1	1	1	1	1	1	1	1	1	1	1	1	1	1	1	1
Sample No. 346	1	1	1	1	1	1	1	1	1	1	1	1	1	1	1	1	1	1	1	1	1	1	1	1	1	1	1	1	1	1	1	1	1	1	1	1	1	1	1	1	1	1	1	0.5102379330853	0.28423092816025	0.690197874717414	0.861250975127332	0.755521837552078	0.795647856742144
Sample No. 347	1	1	1	0.262224125019275	0.5242106372118	0.522814456019551	0.84389770320151	0.749841505042277	0.790355749134906	0.821934227086604	1	1	1	1	1	1	1	1	1	1	1	1	1	1	1	1	1	1	1	1	1	1	1	1	1	1	1	1	1	1	1	1	1	1	1	1	1	1	1
Sample No. 348	1	1	1	1	1	1	1	1	1	1	1	1	1	1	1	1	1	1	1	0.371699619935825	0.538969334382564	0.82888149863109	0.762832442675717	0.812048381590284	0.887572758663446	0.860350947491825	1	1	1	1	1	1	1	1	1	1	1	1	1	1	1	1	1	1	1	1	1	1	1
Sample No. 349	1	1	1	1	1	1	1	1	1	1	1	1	1	1	0.451534300022759	0.433195896921679	0.802321870364249	0.772711911639199	0.718009164235555	0.82592761724256	0.881205968316644	1	1	1	1	1	1	1	1	1	1	1	1	1	1	1	1	1	1	1	1	1	1	1	1	1	1	1	1
Sample No. 350	1	1	1	1	1	1	1	1	1	1	1	1	1	1	0.593624400517438	0.277866079937667	0.71984513701871	0.63068660505116	0.891518734679557	0.889635254694149	0.894191608410329	1	1	1	1	1	1	1	1	1	1	1	1	1	1	1	1	1	1	1	1	1	1	1	1	1	1	1	1
Sample No. 351	1	1	1	1	1	1	1	1	1	1	1	1	1	1	1	1	1	0.311225822654087	0.511937047196552	0.661112766917795	0.791143782162107	0.694938784046099	0.81277241775766	0.882118187341839	1	1	1	1	1	1	1	1	1	1	1	1	1	1	1	1	1	1	1	1	1	1	1	1	1
Sample No. 352	1	1	0.198254521426279	0.62163528191857	0.826926772221923	0.817581104887649	0.871017700321972	0.896032568528317	0.890932336971164	1	1	1	1	1	1	1	1	1	1	1	1	1	1	1	1	1	1	1	1	1	1	1	1	1	1	1	1	1	1	1	1	1	1	1	1	1	1	1	1
Sample No. 353	1	1	1	0.307447233714629	0.505469918493181	0.600455363113433	0.668888207715936	0.838708840189502	0.807490209415555	0.862346389945596	1	1	1	1	1	1	1	1	1	1	1	1	1	1	1	1	1	1	1	1	1	1	1	1	1	1	1	1	1	1	1	1	1	1	1	1	1	1	1
Sample No. 354	1	1	1	1	1	0.508002032509539	0.321453077821061	0.480403338670731	0.794779342697002	0.809379144241102	0.822450131545775	0.827370342053473	1	1	1	1	1	1	1	1	1	1	1	1	1	1	1	1	1	1	1	1	1	1	1	1	1	1	1	1	1	1	1	1	1	1	1	1	1
Sample No. 355	1	1	1	1	1	1	1	1	1	1	0.384544495719019	0.746025681998581	0.500084942691028	0.849021084238775	0.855057664709166	0.826150830313563	0.861668080687523	1	1	1	1	1	1	1	1	1	1	1	1	1	1	1	1	1	1	1	1	1	1	1	1	1	1	1	1	1	1	1	1
Sample No. 356	1	1	1	1	1	1	1	1	1	1	1	1	1	1	1	1	1	1	1	1	1	1	1	1	1	1	1	1	1	1	1	1	1	1	1	1	1	1	0.50973225337686	0.381589332837611	0.811415124796331	0.716440301486291	0.736938964608125	0.770929325013421	0.844168099872768	1	1	1	1
Sample No. 357	1	1	1	1	1	1	1	1	1	1	1	0.026853020072449	0.769750357298181	0.803216544557363	0.848224913589656	0.776776650152169	0.805773085160181	0.821024216171354	1	1	1	1	1	1	1	1	1	1	1	1	1	1	1	1	1	1	1	1	1	1	1	1	1	1	1	1	1	1	1
Sample No. 358	1	1	1	1	1	1	1	1	1	0.622424111473374	0.548065731804818	0.519733069296926	0.606150230001658	0.792532170671038	0.898732199859805	0.82310468154028	1	1	1	1	1	1	1	1	1	1	1	1	1	1	1	1	1	1	1	1	1	1	1	1	1	1	1	1	1	1	1	1	1
Sample No. 359	1	1	1	1	1	1	1	1	1	1	1	1	1	1	1	1	1	1	1	1	0.697137184105813	0.584532888261601	0.818302010018378	0.820663352175616	0.748589755748399	0.887523918305524	0.845308330114931	1	1	1	1	1	1	1	1	1	1	1	1	1	1	1	1	1	1	1	1	1	1
Sample No. 360	1	1	1	1	1	1	1	1	1	1	1	1	1	1	1	1	1	1	0.135131782407407	0.64579312717542	0.61082524323836	0.70701261500828	0.758867145478725	0.824727308470756	0.8305147065036	1	1	1	1	1	1	1	1	1	1	1	1	1	1	1	1	1	1	1	1	1	1	1	1
Sample No. 361	1	1	1	1	1	1	1	1	1	1	1	1	1	0.206730522350408	0.394468567650765	0.765023701284081	0.708413576153107	0.684942564754747	0.889458999414928	0.870595137197524	1	1	1	1	1	1	1	1	1	1	1	1	1	1	1	1	1	1	1	1	1	1	1	1	1	1	1	1	1
Sample No. 362	1	1	0.524400026167277	0.669643011195585	0.672149045225233	0.583635549112223	0.697080526221544	0.872747772298753	0.856403189748526	1	1	1	1	1	1	1	1	1	1	1	1	1	1	1	1	1	1	1	1	1	1	1	1	1	1	1	1	1	1	1	1	1	1	1	1	1	1	1	1
Sample No. 363	1	1	1	1	1	1	1	1	1	1	1	1	0.122162606716156	0.471328951381147	0.604829888623208	0.616724622859619	0.82172374444548	0.789131794199348	0.849286682456732	1	1	1	1	1	1	1	1	1	1	1	1	1	1	1	1	1	1	1	1	1	1	1	1	1	1	1	1	1	1
Sample No. 364	1	1	1	1	1	1	1	1	1	1	1	1	1	1	1	1	1	1	1	1	1	1	1	1	1	1	1	1	1	1	1	1	0.603060856463853	0.559899681657553	0.493028435781598	0.695688827550039	0.760883310595527	0.808921954911202	0.829239390976727	1	1	1	1	1	1	1	1	1	1
Sample No. 365	1	1	1	1	1	1	1	1	1	1	1	1	1	1	1	1	1	1	1	1	1	1	0.0597567180916667	0.601264335410669	0.509123420175165	0.678104524039663	0.877423866917379	0.809177169422619	0.8697786696814	1	1	1	1	1	1	1	1	1	1	1	1	1	1	1	1	1	1	1	1
Sample No. 366	1	1	1	0.29784324079752	0.30499440501444	0.639558780211955	0.765077341678552	0.877413979084231	0.88348383279983	0.824392735045403	1	1	1	1	1	1	1	1	1	1	1	1	1	1	1	1	1	1	1	1	1	1	1	1	1	1	1	1	1	1	1	1	1	1	1	1	1	1	1
Sample No. 367	1	1	1	1	1	1	1	1	1	1	1	1	0.471290915380232	0.651857781531289	0.686572727952153	0.673161671874113	0.822869055033661	0.812576781995594	0.898035001847893	1	1	1	1	1	1	1	1	1	1	1	1	1	1	1	1	1	1	1	1	1	1	1	1	1	1	1	1	1	1
Sample No. 368	1	0.438094102325849	0.455229075374082	0.743441878836602	0.854038617624901	0.752608288060874	0.840513018528	0.821337180621922	1	1	1	1	1	1	1	1	1	1	1	1	1	1	1	1	1	1	1	1	1	1	1	1	1	1	1	1	1	1	1	1	1	1	1	1	1	1	1	1	1
Sample No. 369	1	1	1	0.692508482828271	0.434840028127655	0.480543554220349	0.591393621317111	0.889213371444494	0.787757197530009	0.858618063349277	1	1	1	1	1	1	1	1	1	1	1	1	1	1	1	1	1	1	1	1	1	1	1	1	1	1	1	1	1	1	1	1	1	1	1	1	1	1	1
Sample No. 370	1	1	1	1	1	1	1	0.130563759019133	0.289388455403969	0.677248007170856	0.662561925016344	0.825441366406158	0.827656376189552	0.826244822368026	1	1	1	1	1	1	1	1	1	1	1	1	1	1	1	1	1	1	1	1	1	1	1	1	1	1	1	1	1	1	1	1	1	1	1
Sample No. 371	1	1	1	1	1	1	1	1	0.417863826234825	0.309121892312542	0.819726945199072	0.659433925319463	0.683467890811153	0.810534933921881	0.827085770759731	1	1	1	1	1	1	1	1	1	1	1	1	1	1	1	1	1	1	1	1	1	1	1	1	1	1	1	1	1	1	1	1	1	1
Sample No. 372	1	1	1	0.424396201081108	0.333506645141169	0.644644454978406	0.816606903662905	0.790859339656308	0.779968054052442	0.857426046300679	1	1	1	1	1	1	1	1	1	1	1	1	1	1	1	1	1	1	1	1	1	1	1	1	1	1	1	1	1	1	1	1	1	1	1	1	1	1	1
Sample No. 373	1	1	1	1	1	1	1	1	1	1	1	0.249035471910611	0.514313953211531	0.707294051274657	0.824686607513577	0.840718685598113	0.767889540474862	0.85277277238667	1	1	1	1	1	1	1	1	1	1	1	1	1	1	1	1	1	1	1	1	1	1	1	1	1	1	1	1	1	1	1
Sample No. 374	1	0.675753161876928	0.672290808642283	0.430888075865805	0.611745873517357	0.697228286876343	0.806889917994849	0.867662865873426	1	1	1	1	1	1	1	1	1	1	1	1	1	1	1	1	1	1	1	1	1	1	1	1	1	1	1	1	1	1	1	1	1	1	1	1	1	1	1	1	1
Sample No. 375	1	1	0.359591546382289	0.482627686643973	0.43121742291376	0.607875725445338	0.784906406067312	0.785537880095653	0.835696764066815	1	1	1	1	1	1	1	1	1	1	1	1	1	1	1	1	1	1	1	1	1	1	1	1	1	1	1	1	1	1	1	1	1	1	1	1	1	1	1	1
Sample No. 376	1	1	1	1	1	1	1	1	1	1	1	1	1	1	1	1	1	1	1	1	1	1	1	1	1	1	1	1	1	1	1	1	1	1	1	1	1	1	1	1	1	1	1	1	1	1	0.567918351814151	0.578028460806236	0.659742383398116
Sample No. 377	1	1	1	1	1	1	1	1	1	1	1	1	1	1	1	1	1	1	1	1	1	1	1	1	1	1	1	1	1	1	1	0.47847516606329	0.43643495388329	0.463516893256456	0.825337932240218	0.800648060282692	0.853911640392616	0.873507760297507	1	1	1	1	1	1	1	1	1	1	1
Sample No. 378	1	1	1	1	1	1	1	1	1	1	1	1	1	1	1	1	1	1	0.629859892285895	0.644706462854519	0.82202098865062	0.857878152541816	0.748239218397066	0.893318837801926	0.822692428957671	1	1	1	1	1	1	1	1	1	1	1	1	1	1	1	1	1	1	1	1	1	1	1	1
Sample No. 379	1	1	1	1	1	1	1	1	1	1	1	0.344676031342242	0.28019120820798	0.74705453954637	0.709060145127587	0.803112485446036	0.88490892438218	0.870004479475319	1	1	1	1	1	1	1	1	1	1	1	1	1	1	1	1	1	1	1	1	1	1	1	1	1	1	1	1	1	1	1
Sample No. 380	1	1	1	1	1	1	1	0.321135480990633	0.491955237872899	0.575773029513657	0.80650661597494	0.690471748327836	0.784367290241644	0.872821481414139	1	1	1	1	1	1	1	1	1	1	1	1	1	1	1	1	1	1	1	1	1	1	1	1	1	1	1	1	1	1	1	1	1	1	1
Sample No. 381	1	1	1	1	1	1	1	1	1	1	1	1	1	0.537339541914407	0.417668033624068	0.584971696343273	0.580370507324114	0.78768505949527	0.784050410948694	0.831628375779837	1	1	1	1	1	1	1	1	1	1	1	1	1	1	1	1	1	1	1	1	1	1	1	1	1	1	1	1	1
Sample No. 382	1	0.422217379282229	0.578519714418799	0.472415111511946	0.758685071119107	0.737473014243878	0.857908934107982	0.852854737807065	1	1	1	1	1	1	1	1	1	1	1	1	1	1	1	1	1	1	1	1	1	1	1	1	1	1	1	1	1	1	1	1	1	1	1	1	1	1	1	1	1
Sample No. 383	1	1	1	1	1	1	1	0.169033535995986	0.551499859141186	0.809622963070869	0.577029954297468	0.75125966063235	0.870781122203916	0.837873279582709	1	1	1	1	1	1	1	1	1	1	1	1	1	1	1	1	1	1	1	1	1	1	1	1	1	1	1	1	1	1	1	1	1	1	1
Sample No. 384	1	1	0.28541562830098	0.48949626118876	0.56362253094092	0.756019508074969	0.740601182566024	0.886635741894133	0.880237178485841	1	1	1	1	1	1	1	1	1	1	1	1	1	1	1	1	1	1	1	1	1	1	1	1	1	1	1	1	1	1	1	1	1	1	1	1	1	1	1	1
Sample No. 385	1	0.689827349896077	0.637410024208948	0.692085779383778	0.821698379195295	0.894357472280972	0.785567641193047	0.894712738487869	1	1	1	1	1	1	1	1	1	1	1	1	1	1	1	1	1	1	1	1	1	1	1	1	1	1	1	1	1	1	1	1	1	1	1	1	1	1	1	1	1
Sample No. 386	1	1	1	1	1	1	1	1	1	1	1	0.63371259791078	0.482650593211874	0.823640867900103	0.77318012307398	0.81391287678387	0.819932768759318	0.849999848976731	1	1	1	1	1	1	1	1	1	1	1	1	1	1	1	1	1	1	1	1	1	1	1	1	1	1	1	1	1	1	1
Sample No. 387	1	1	1	1	1	1	0.59343744877493	0.611822976581752	0.52757629390806	0.64192453360185	0.783804301964119	0.851273096040823	0.889555826410651	1	1	1	1	1	1	1	1	1	1	1	1	1	1	1	1	1	1	1	1	1	1	1	1	1	1	1	1	1	1	1	1	1	1	1	1
Sample No. 388	1	1	1	1	1	1	0.391967296721414	0.465010342830792	0.66111965386197	0.707314265663736	0.696397971818224	0.868329066899605	0.874032592959702	1	1	1	1	1	1	1	1	1	1	1	1	1	1	1	1	1	1	1	1	1	1	1	1	1	1	1	1	1	1	1	1	1	1	1	1
Sample No. 389	1	1	1	1	1	1	1	0.447381264430005	0.400379331950098	0.567187869753689	0.714332595169544	0.681555264322087	0.835139355002902	0.895410310104489	1	1	1	1	1	1	1	1	1	1	1	1	1	1	1	1	1	1	1	1	1	1	1	1	1	1	1	1	1	1	1	1	1	1	1
Sample No. 390	1	1	1	1	1	1	1	1	1	1	1	1	1	1	1	0.272426469768398	0.25801996961236	0.768465868029743	0.725717659997754	0.715719140060246	0.785044880374335	0.889050366487354	1	1	1	1	1	1	1	1	1	1	1	1	1	1	1	1	1	1	1	1	1	1	1	1	1	1	1
Sample No. 391	1	1	0.564690285534598	0.396141463005915	0.815456696432084	0.575244155181572	0.712731538107619	0.832751489519142	0.852209041789174	1	1	1	1	1	1	1	1	1	1	1	1	1	1	1	1	1	1	1	1	1	1	1	1	1	1	1	1	1	1	1	1	1	1	1	1	1	1	1	1
Sample No. 392	1	1	1	1	1	1	1	1	1	1	1	1	1	1	1	1	1	1	1	1	1	1	1	1	1	1	1	1	1	1	1	1	1	1	1	1	1	0.481421360296663	0.435408507836983	0.764009238611907	0.691727339713834	0.825092397956178	0.789542175363749	0.83424588246271	1	1	1	1	1
Sample No. 393	1	1	1	0.663285809094086	0.525827139075846	0.791138873919845	0.676819018861279	0.699813098595478	0.8503513570223	0.821297959312797	1	1	1	1	1	1	1	1	1	1	1	1	1	1	1	1	1	1	1	1	1	1	1	1	1	1	1	1	1	1	1	1	1	1	1	1	1	1	1
Sample No. 394	1	1	1	1	1	0.568347719351295	0.372502574436367	0.677954173292965	0.707195291533135	0.842587583437562	0.817422629441135	0.842044013440609	1	1	1	1	1	1	1	1	1	1	1	1	1	1	1	1	1	1	1	1	1	1	1	1	1	1	1	1	1	1	1	1	1	1	1	1	1
Sample No. 395	1	1	1	1	1	1	1	1	1	1	1	1	1	1	1	1	1	1	1	1	1	0.431207507378422	0.753244815366343	0.666001995857805	0.621633894536644	0.873247297490016	0.861260848920792	0.823048905339092	1	1	1	1	1	1	1	1	1	1	1	1	1	1	1	1	1	1	1	1	1
Sample No. 396	1	1	1	1	1	1	1	1	1	1	1	0.483543314898852	0.603851527879015	0.511863180175424	0.612468050261959	0.807190037318505	0.832099125524983	0.87457528244704	1	1	1	1	1	1	1	1	1	1	1	1	1	1	1	1	1	1	1	1	1	1	1	1	1	1	1	1	1	1	1
Sample No. 397	1	0.100139944059774	0.725467801997438	0.478255525249988	0.840490244007669	0.798709782264195	0.778841987829655	0.856169478222728	1	1	1	1	1	1	1	1	1	1	1	1	1	1	1	1	1	1	1	1	1	1	1	1	1	1	1	1	1	1	1	1	1	1	1	1	1	1	1	1	1
Sample No. 398	1	1	1	1	1	1	1	1	1	1	1	1	1	1	1	1	1	1	1	1	1	1	1	1	1	1	1	1	1	1	1	1	1	1	0.180386564994697	0.435813943482935	0.443508229423314	0.858533374015242	0.781168512860313	0.80128584459424	0.837794174011797	1	1	1	1	1	1	1	1
Sample No. 399	1	1	1	1	1	1	1	1	1	1	1	1	1	1	1	1	1	1	1	1	1	1	1	1	1	1	1	1	1	1	1	1	1	1	0.442052712591831	0.487857278324664	0.520580051671714	0.808612443068996	0.84706597303506	0.897979719229043	0.840293679796159	1	1	1	1	1	1	1	1
Sample No. 400	1	1	1	1	1	1	1	1	1	1	1	1	1	1	1	1	1	1	1	1	1	1	0.125934701573569	0.419353674827144	0.536857904791832	0.816251155156642	0.777507713823579	0.826516642016359	0.877584265749902	1	1	1	1	1	1	1	1	1	1	1	1	1	1	1	1	1	1	1	1
Sample No. 401	1	1	1	1	1	1	1	1	1	1	1	1	1	1	1	0.590709529791493	0.700884410683066	0.473849172163755	0.706810630420223	0.824174849083647	0.890647301701829	0.873985148724169	1	1	1	1	1	1	1	1	1	1	1	1	1	1	1	1	1	1	1	1	1	1	1	1	1	1	1
Sample No. 402	1	1	1	1	1	1	1	1	1	0.522681940235198	0.468029194520786	0.548941729329526	0.610869728545658	0.885821658172645	0.806626521749422	0.841003829054534	1	1	1	1	1	1	1	1	1	1	1	1	1	1	1	1	1	1	1	1	1	1	1	1	1	1	1	1	1	1	1	1	1
Sample No. 403	1	0.472955900628585	0.440152121130377	0.616199557688087	0.64771143775899	0.793327038772404	0.897526439456269	0.898334182631224	1	1	1	1	1	1	1	1	1	1	1	1	1	1	1	1	1	1	1	1	1	1	1	1	1	1	1	1	1	1	1	1	1	1	1	1	1	1	1	1	1
Sample No. 404	1	1	1	1	1	1	1	1	1	1	0.263710102341138	0.762353957546875	0.778644591588527	0.868676117090508	0.716039965250529	0.762736211996526	0.88856357967481	1	1	1	1	1	1	1	1	1	1	1	1	1	1	1	1	1	1	1	1	1	1	1	1	1	1	1	1	1	1	1	1
Sample No. 405	1	1	1	1	0.103757503605448	0.425956794433296	0.51498480534181	0.696785942539573	0.829650981877931	0.836515183551237	0.897951419595629	1	1	1	1	1	1	1	1	1	1	1	1	1	1	1	1	1	1	1	1	1	1	1	1	1	1	1	1	1	1	1	1	1	1	1	1	1	1
Sample No. 406	1	0.463372378295753	0.586914631705731	0.450987937133759	0.579122209553607	0.868480811268091	0.82624843227677	0.873673280905932	1	1	1	1	1	1	1	1	1	1	1	1	1	1	1	1	1	1	1	1	1	1	1	1	1	1	1	1	1	1	1	1	1	1	1	1	1	1	1	1	1
Sample No. 407	1	1	1	1	1	1	1	1	1	1	1	0.194237362567801	0.366582456119359	0.614131350461394	0.726603337009437	0.825323782092892	0.78566792126745	0.887778602428734	1	1	1	1	1	1	1	1	1	1	1	1	1	1	1	1	1	1	1	1	1	1	1	1	1	1	1	1	1	1	1
Sample No. 408	1	0.493711403578054	0.658799750851467	0.497567367572337	0.70805748608429	0.850998433264904	0.794176921150647	0.892120551709086	1	1	1	1	1	1	1	1	1	1	1	1	1	1	1	1	1	1	1	1	1	1	1	1	1	1	1	1	1	1	1	1	1	1	1	1	1	1	1	1	1
Sample No. 409	1	1	1	1	1	1	1	1	0.226791537662502	0.697086650691926	0.709761944990605	0.694496173253283	0.877855122806504	0.858779989774339	0.846387519538403	1	1	1	1	1	1	1	1	1	1	1	1	1	1	1	1	1	1	1	1	1	1	1	1	1	1	1	1	1	1	1	1	1	1
Sample No. 410	1	0.174142087008804	0.514658746346831	0.798380902986974	0.722129529230297	0.807430389942601	0.893449290827848	0.887762284744531	1	1	1	1	1	1	1	1	1	1	1	1	1	1	1	1	1	1	1	1	1	1	1	1	1	1	1	1	1	1	1	1	1	1	1	1	1	1	1	1	1
Sample No. 411	1	1	1	1	1	0.181428048321977	0.372224256088957	0.717426170613617	0.812204193212092	0.775056075188331	0.774053479800932	0.884445822574198	1	1	1	1	1	1	1	1	1	1	1	1	1	1	1	1	1	1	1	1	1	1	1	1	1	1	1	1	1	1	1	1	1	1	1	1	1
Sample No. 412	1	1	1	1	1	1	1	1	1	1	1	1	1	1	0.444064468294382	0.484876176258549	0.583303282801062	0.675433743889444	0.744260557405651	0.88811308728531	0.838906823806465	1	1	1	1	1	1	1	1	1	1	1	1	1	1	1	1	1	1	1	1	1	1	1	1	1	1	1	1
Sample No. 413	1	1	1	1	1	1	1	1	1	1	1	1	1	0.322582282721996	0.705499804802239	0.558031609486789	0.607502121459693	0.712011347538792	0.866608338602819	0.838625085242093	1	1	1	1	1	1	1	1	1	1	1	1	1	1	1	1	1	1	1	1	1	1	1	1	1	1	1	1	1
Sample No. 414	1	1	1	1	1	1	1	1	1	0.443830853560939	0.489634945942089	0.651637306455523	0.69904271283187	0.686584184318781	0.891298269857652	0.826836036834866	1	1	1	1	1	1	1	1	1	1	1	1	1	1	1	1	1	1	1	1	1	1	1	1	1	1	1	1	1	1	1	1	1
Sample No. 415	1	1	0.423687281811144	0.381175922667608	0.734666798003018	0.710462231403217	0.748227870715782	0.828176422128454	0.830508465357125	1	1	1	1	1	1	1	1	1	1	1	1	1	1	1	1	1	1	1	1	1	1	1	1	1	1	1	1	1	1	1	1	1	1	1	1	1	1	1	1
Sample No. 416	1	1	1	1	1	1	1	1	1	1	1	1	1	0.626755172759294	0.640885317213833	0.501448501106352	0.606537642823532	0.787818442387506	0.81173788504675	0.847781658489257	1	1	1	1	1	1	1	1	1	1	1	1	1	1	1	1	1	1	1	1	1	1	1	1	1	1	1	1	1
Sample No. 417	1	1	1	1	1	1	1	1	1	1	1	1	1	1	1	1	1	1	1	1	1	1	1	1	1	1	1	1	1	1	1	1	1	1	1	0.0974215860269032	0.402428814778104	0.601302672848105	0.858992799608968	0.714197361273691	0.788639677576721	0.885847660917789	1	1	1	1	1	1	1
Sample No. 418	1	1	1	0.0797553466469981	0.633834444899112	0.691753387283534	0.820591719592921	0.76850299290847	0.838684017187916	0.888736053127795	1	1	1	1	1	1	1	1	1	1	1	1	1	1	1	1	1	1	1	1	1	1	1	1	1	1	1	1	1	1	1	1	1	1	1	1	1	1	1
Sample No. 419	1	1	1	1	1	0.385399870893452	0.75358305378817	0.607999623399228	0.608239758834243	0.898195355148055	0.848363878550008	0.838524675052613	1	1	1	1	1	1	1	1	1	1	1	1	1	1	1	1	1	1	1	1	1	1	1	1	1	1	1	1	1	1	1	1	1	1	1	1	1
Sample No. 420	1	1	1	0.645480151863303	0.478672964638099	0.674048658013344	0.810651316498406	0.682495953221805	0.897382570416667	0.845014900900424	1	1	1	1	1	1	1	1	1	1	1	1	1	1	1	1	1	1	1	1	1	1	1	1	1	1	1	1	1	1	1	1	1	1	1	1	1	1	1
Sample No. 421	1	1	0.21020976757165	0.515412086434662	0.502724292613566	0.68143631497398	0.690623432388529	0.869226168435998	0.857521382849664	1	1	1	1	1	1	1	1	1	1	1	1	1	1	1	1	1	1	1	1	1	1	1	1	1	1	1	1	1	1	1	1	1	1	1	1	1	1	1	1
Sample No. 422	1	1	1	1	1	1	1	1	1	1	1	1	1	1	0.576218308701646	0.304085964029655	0.789514156449586	0.67437625546474	0.83626003596466	0.8098758169543	0.839135393146425	1	1	1	1	1	1	1	1	1	1	1	1	1	1	1	1	1	1	1	1	1	1	1	1	1	1	1	1
Sample No. 423	1	1	1	1	1	1	1	1	1	1	1	1	1	1	1	1	1	1	1	1	1	1	1	1	1	1	1	1	1	1	1	1	1	1	1	1	0.557761342579033	0.661932722646743	0.517453967984766	0.86665887162555	0.867844569957815	0.856563353287056	0.821156205441803	1	1	1	1	1	1
Sample No. 424	1	1	1	1	1	1	1	1	1	1	1	1	1	1	1	1	1	1	1	1	1	1	1	1	1	1	1	0.537031391833443	0.70598322276026	0.800837210025638	0.763629032629542	0.722451774235815	0.882410492217168	0.896625047922134	1	1	1	1	1	1	1	1	1	1	1	1	1	1	1
Sample No. 425	1	1	0.0626057875389233	0.42459788098	0.67285175492987	0.766185234957375	0.739203150137328	0.777921483591199	0.86173798436299	1	1	1	1	1	1	1	1	1	1	1	1	1	1	1	1	1	1	1	1	1	1	1	1	1	1	1	1	1	1	1	1	1	1	1	1	1	1	1	1
Sample No. 426	1	1	1	1	1	1	1	1	1	1	1	1	1	1	1	1	1	1	1	1	1	1	1	1	1	1	1	1	1	1	1	1	1	1	1	1	1	1	1	1	1	1	1	1	0.531182045235764	0.612845384636894	0.708129728790373	0.754396255924366	0.832329784869216
Sample No. 427	1	1	1	1	1	1	1	1	1	1	1	1	1	1	1	1	1	0.0138373414007947	0.319982298258692	0.754008016102016	0.597292438829318	0.860677763987333	0.862059856909327	0.867139415275305	1	1	1	1	1	1	1	1	1	1	1	1	1	1	1	1	1	1	1	1	1	1	1	1	1
Sample No. 428	1	1	1	1	1	0.386631840011105	0.697846910161898	0.594138941001147	0.604845059690997	0.867867449056357	0.790939427856356	0.856751978397369	1	1	1	1	1	1	1	1	1	1	1	1	1	1	1	1	1	1	1	1	1	1	1	1	1	1	1	1	1	1	1	1	1	1	1	1	1
Sample No. 429	1	1	1	1	1	1	1	1	1	1	1	1	1	1	1	1	1	1	1	1	1	1	1	1	1	1	0.666753439414315	0.567062222976238	0.769664566610008	0.756608206573874	0.885286943102255	0.830055945566855	0.826561132520437	1	1	1	1	1	1	1	1	1	1	1	1	1	1	1	1
Sample No. 430	1	1	1	0.385897323875688	0.604232737151906	0.483586435876787	0.586893256315961	0.851685866583139	0.86741058438085	0.897958246674389	1	1	1	1	1	1	1	1	1	1	1	1	1	1	1	1	1	1	1	1	1	1	1	1	1	1	1	1	1	1	1	1	1	1	1	1	1	1	1
Sample No. 431	1	1	1	1	1	1	0.0373564172466286	0.525634674169123	0.692569321878254	0.7635944278026	0.699806389338337	0.769023101725616	0.824878558013588	1	1	1	1	1	1	1	1	1	1	1	1	1	1	1	1	1	1	1	1	1	1	1	1	1	1	1	1	1	1	1	1	1	1	1	1
Sample No. 432	1	1	1	0.497851803319063	0.280431833593175	0.824021779485047	0.709456873876043	0.711458936394192	0.840818069018424	0.875815370548517	1	1	1	1	1	1	1	1	1	1	1	1	1	1	1	1	1	1	1	1	1	1	1	1	1	1	1	1	1	1	1	1	1	1	1	1	1	1	1
Sample No. 433	1	1	1	1	1	1	1	1	1	0.127885242002085	0.576239017853513	0.586670555472374	0.647326117618941	0.857946770554408	0.796089987475425	0.846810041517019	1	1	1	1	1	1	1	1	1	1	1	1	1	1	1	1	1	1	1	1	1	1	1	1	1	1	1	1	1	1	1	1	1
Sample No. 434	1	1	0.537725492618047	0.670426091756672	0.731359300501645	0.663005761317909	0.762464027139358	0.820860857046209	0.856124724149704	1	1	1	1	1	1	1	1	1	1	1	1	1	1	1	1	1	1	1	1	1	1	1	1	1	1	1	1	1	1	1	1	1	1	1	1	1	1	1	1
Sample No. 435	1	1	1	1	1	1	1	1	1	1	0.366748075562064	0.28309970125556	0.521373563371599	0.813684325343929	0.870114550571889	0.875692361490801	0.882784044370055	1	1	1	1	1	1	1	1	1	1	1	1	1	1	1	1	1	1	1	1	1	1	1	1	1	1	1	1	1	1	1	1
Sample No. 436	1	1	1	1	1	1	1	1	0.136923328596167	0.713678265083581	0.476245992090553	0.833128571980633	0.770338585567661	0.868769002435729	0.835595324430615	1	1	1	1	1	1	1	1	1	1	1	1	1	1	1	1	1	1	1	1	1	1	1	1	1	1	1	1	1	1	1	1	1	1
Sample No. 437	1	1	1	1	1	0.105011785838287	0.732405543364584	0.560187209229916	0.844349418701604	0.699815425081179	0.887504142299295	0.89887984002009	1	1	1	1	1	1	1	1	1	1	1	1	1	1	1	1	1	1	1	1	1	1	1	1	1	1	1	1	1	1	1	1	1	1	1	1	1
Sample No. 438	1	1	1	0.0575517981895246	0.615403090761975	0.771329565551132	0.572336973440833	0.771378628402017	0.778174687954597	0.859230096954852	1	1	1	1	1	1	1	1	1	1	1	1	1	1	1	1	1	1	1	1	1	1	1	1	1	1	1	1	1	1	1	1	1	1	1	1	1	1	1
Sample No. 439	1	1	1	0.328218788001686	0.643988326005638	0.455620635971427	0.628360058628023	0.803864954998717	0.822067201542668	0.877630335893482	1	1	1	1	1	1	1	1	1	1	1	1	1	1	1	1	1	1	1	1	1	1	1	1	1	1	1	1	1	1	1	1	1	1	1	1	1	1	1
Sample No. 440	1	1	1	1	1	1	0.64911878781626	0.516667865728959	0.624843678828329	0.782626104452647	0.732554443911649	0.856614136612043	0.857033882904798	1	1	1	1	1	1	1	1	1	1	1	1	1	1	1	1	1	1	1	1	1	1	1	1	1	1	1	1	1	1	1	1	1	1	1	1
Sample No. 441	1	1	1	1	1	1	1	1	1	1	1	1	1	0.430504793175496	0.260612556440756	0.461186592578888	0.82647470173426	0.864672950613312	0.816515194880776	0.898127973973751	1	1	1	1	1	1	1	1	1	1	1	1	1	1	1	1	1	1	1	1	1	1	1	1	1	1	1	1	1
Sample No. 442	1	1	1	0.0105459070950747	0.645078296558931	0.456574664004147	0.65062641187571	0.738749603903852	0.867323158555664	0.859242756143212	1	1	1	1	1	1	1	1	1	1	1	1	1	1	1	1	1	1	1	1	1	1	1	1	1	1	1	1	1	1	1	1	1	1	1	1	1	1	1
Sample No. 443	1	1	1	1	1	1	1	1	1	1	1	1	1	1	1	0.375724556655623	0.758056103996933	0.811349137704819	0.785268395072781	0.753514388343319	0.878782655643299	0.862892747558653	1	1	1	1	1	1	1	1	1	1	1	1	1	1	1	1	1	1	1	1	1	1	1	1	1	1	1
Sample No. 444	1	1	1	1	1	1	1	1	1	1	1	1	1	1	1	1	0.0789173424150795	0.705151353720576	0.589881562832743	0.763824091390707	0.865427544475533	0.805423890980892	0.833523256015033	1	1	1	1	1	1	1	1	1	1	1	1	1	1	1	1	1	1	1	1	1	1	1	1	1	1
Sample No. 445	1	1	1	1	1	1	0.413469931897707	0.506695960583165	0.74227823458612	0.747588906884193	0.836488718409091	0.876359200421721	0.864536350034177	1	1	1	1	1	1	1	1	1	1	1	1	1	1	1	1	1	1	1	1	1	1	1	1	1	1	1	1	1	1	1	1	1	1	1	1
Sample No. 446	1	1	1	0.255653356963303	0.698973377728835	0.798054080288857	0.581098130140454	0.746047881902196	0.810075099980459	0.898973773978651	1	1	1	1	1	1	1	1	1	1	1	1	1	1	1	1	1	1	1	1	1	1	1	1	1	1	1	1	1	1	1	1	1	1	1	1	1	1	1
Sample No. 447	1	1	1	1	1	1	1	1	1	1	1	0.401158748269081	0.533354243002832	0.646696287225932	0.66851737038698	0.819338282160461	0.835409332863055	0.851480689626187	1	1	1	1	1	1	1	1	1	1	1	1	1	1	1	1	1	1	1	1	1	1	1	1	1	1	1	1	1	1	1
Sample No. 448	1	0.628654334705789	0.412786072278395	0.699508637674153	0.639084520521574	0.685179303972982	0.877786443000659	0.858292053416371	1	1	1	1	1	1	1	1	1	1	1	1	1	1	1	1	1	1	1	1	1	1	1	1	1	1	1	1	1	1	1	1	1	1	1	1	1	1	1	1	1
Sample No. 449	1	0.383120064777322	0.682594306934625	0.764755989629775	0.831916049290448	0.788410679469816	0.852599374838173	0.842939144857228	1	1	1	1	1	1	1	1	1	1	1	1	1	1	1	1	1	1	1	1	1	1	1	1	1	1	1	1	1	1	1	1	1	1	1	1	1	1	1	1	1
Sample No. 450	1	1	1	1	1	1	1	1	1	1	1	1	1	1	1	1	0.502517426223494	0.30655020528473	0.644576165936887	0.687514787404798	0.796507239923812	0.803238018122502	0.823021536823362	1	1	1	1	1	1	1	1	1	1	1	1	1	1	1	1	1	1	1	1	1	1	1	1	1	1
Sample No. 451	1	1	1	1	1	1	0.465583918071352	0.573328444426879	0.540143239703029	0.575616322089918	0.713547808350995	0.793459231550805	0.893570016790181	1	1	1	1	1	1	1	1	1	1	1	1	1	1	1	1	1	1	1	1	1	1	1	1	1	1	1	1	1	1	1	1	1	1	1	1
Sample No. 452	1	1	1	1	1	0.0423776180925779	0.48343135016039	0.755483240839094	0.721937331771478	0.785273887594231	0.846796646802686	0.876307355184108	1	1	1	1	1	1	1	1	1	1	1	1	1	1	1	1	1	1	1	1	1	1	1	1	1	1	1	1	1	1	1	1	1	1	1	1	1
Sample No. 453	1	1	1	1	1	1	1	1	1	0.0606287023914047	0.263837195914239	0.459472077637911	0.851482735904865	0.72870420852676	0.800694617875852	0.839883472044021	1	1	1	1	1	1	1	1	1	1	1	1	1	1	1	1	1	1	1	1	1	1	1	1	1	1	1	1	1	1	1	1	1
Sample No. 454	1	1	1	0.253481624948326	0.597830149354413	0.809751157667488	0.620645480537787	0.802899626884609	0.847598128393292	0.865433957967907	1	1	1	1	1	1	1	1	1	1	1	1	1	1	1	1	1	1	1	1	1	1	1	1	1	1	1	1	1	1	1	1	1	1	1	1	1	1	1
Sample No. 455	1	1	1	1	1	1	1	1	0.277597413321491	0.609015589617193	0.651143948286772	0.740349343889393	0.73172826744616	0.770803093565628	0.823935860022902	1	1	1	1	1	1	1	1	1	1	1	1	1	1	1	1	1	1	1	1	1	1	1	1	1	1	1	1	1	1	1	1	1	1
Sample No. 456	1	1	1	1	1	1	1	1	1	1	0.531237958474085	0.297949617048725	0.445314320661128	0.6337612845283	0.898096843981184	0.882219922733493	0.898477535583079	1	1	1	1	1	1	1	1	1	1	1	1	1	1	1	1	1	1	1	1	1	1	1	1	1	1	1	1	1	1	1	1
Sample No. 457	1	1	0.204963547096122	0.534446291998029	0.678592488002032	0.859932633005083	0.841263977345079	0.896875637639314	0.87891855655238	1	1	1	1	1	1	1	1	1	1	1	1	1	1	1	1	1	1	1	1	1	1	1	1	1	1	1	1	1	1	1	1	1	1	1	1	1	1	1	1
Sample No. 458	1	1	0.275096540446393	0.285951588572934	0.787945272978395	0.768124315333553	0.838863927437924	0.869210046865046	0.854793346337974	1	1	1	1	1	1	1	1	1	1	1	1	1	1	1	1	1	1	1	1	1	1	1	1	1	1	1	1	1	1	1	1	1	1	1	1	1	1	1	1
Sample No. 459	1	1	0.0907173089426942	0.764422590443865	0.684202810768038	0.716733885677531	0.69361802240368	0.887853083531372	0.886400469448417	1	1	1	1	1	1	1	1	1	1	1	1	1	1	1	1	1	1	1	1	1	1	1	1	1	1	1	1	1	1	1	1	1	1	1	1	1	1	1	1
Sample No. 460	1	1	1	1	1	1	1	1	1	1	1	1	1	1	0.339807744817808	0.468663336019963	0.673035674467683	0.657817016313784	0.681114273397252	0.79724775812123	0.855323832370341	1	1	1	1	1	1	1	1	1	1	1	1	1	1	1	1	1	1	1	1	1	1	1	1	1	1	1	1
Sample No. 461	1	1	1	1	1	1	1	1	1	1	0.181270016876515	0.270801543565467	0.696168322879821	0.859711267361417	0.736752661759965	0.764438650938682	0.822963015660644	1	1	1	1	1	1	1	1	1	1	1	1	1	1	1	1	1	1	1	1	1	1	1	1	1	1	1	1	1	1	1	1
Sample No. 462	1	1	0.233793920150492	0.283513752743602	0.684368534963578	0.646009112549946	0.872069354890846	0.861149131297134	0.830972761977464	1	1	1	1	1	1	1	1	1	1	1	1	1	1	1	1	1	1	1	1	1	1	1	1	1	1	1	1	1	1	1	1	1	1	1	1	1	1	1	1
Sample No. 463	1	1	1	1	0.324471194997896	0.735420055715367	0.661624343525618	0.849410863481462	0.828001343905926	0.817461462966167	0.864830449800938	1	1	1	1	1	1	1	1	1	1	1	1	1	1	1	1	1	1	1	1	1	1	1	1	1	1	1	1	1	1	1	1	1	1	1	1	1	1
Sample No. 464	1	1	1	1	1	1	1	1	1	1	1	1	1	1	1	1	1	1	1	1	1	0.44845126995584	0.300757028227672	0.478758747987449	0.734564432878979	0.886958699873649	0.795684291082434	0.894081197883934	1	1	1	1	1	1	1	1	1	1	1	1	1	1	1	1	1	1	1	1	1
Sample No. 465	1	1	1	1	1	1	1	1	1	1	1	1	1	1	1	1	1	1	0.164824428760912	0.614692971296608	0.702191205248237	0.67908978022635	0.875701709478162	0.836003305460326	0.868113157171756	1	1	1	1	1	1	1	1	1	1	1	1	1	1	1	1	1	1	1	1	1	1	1	1
Sample No. 466	1	1	1	1	1	1	1	1	1	1	1	1	1	1	1	1	1	1	1	1	1	1	1	1	1	1	1	1	1	1	1	1	1	1	1	1	1	1	1	1	1	1	0.212148291948251	0.674242841275409	0.650965207088739	0.836773347579874	0.80550677054096	0.790147127206437	0.891687615420669
Sample No. 467	1	1	1	1	0.684374376696069	0.316878163861111	0.711597637757659	0.839723990256898	0.887177905803546	0.843832291187719	0.894559516236186	1	1	1	1	1	1	1	1	1	1	1	1	1	1	1	1	1	1	1	1	1	1	1	1	1	1	1	1	1	1	1	1	1	1	1	1	1	1
Sample No. 468	1	1	1	1	1	1	1	1	1	1	1	1	1	0.567440955091733	0.690015887347981	0.747802901193499	0.705444731195457	0.766221791645512	0.830094567183405	0.848555791452527	1	1	1	1	1	1	1	1	1	1	1	1	1	1	1	1	1	1	1	1	1	1	1	1	1	1	1	1	1
Sample No. 469	1	1	0.3747711740667	0.421091635935009	0.538212980348617	0.813621227145195	0.82133361811284	0.895192048740573	0.828876181785017	1	1	1	1	1	1	1	1	1	1	1	1	1	1	1	1	1	1	1	1	1	1	1	1	1	1	1	1	1	1	1	1	1	1	1	1	1	1	1	1
Sample No. 470	1	1	1	1	1	1	1	1	1	0.551520313173532	0.581521117705852	0.466609335057437	0.864694988359697	0.869165132087655	0.760527241472155	0.857668045274913	1	1	1	1	1	1	1	1	1	1	1	1	1	1	1	1	1	1	1	1	1	1	1	1	1	1	1	1	1	1	1	1	1
Sample No. 471	1	1	1	0.271080120753031	0.643025123458356	0.498931716307998	0.636617112094536	0.754201764906757	0.778152058762498	0.877448554597795	1	1	1	1	1	1	1	1	1	1	1	1	1	1	1	1	1	1	1	1	1	1	1	1	1	1	1	1	1	1	1	1	1	1	1	1	1	1	1
Sample No. 472	1	1	1	1	1	0.34354532913072	0.57917387903668	0.554528511799872	0.744583558668382	0.741946528409608	0.838142245104536	0.881279155574739	1	1	1	1	1	1	1	1	1	1	1	1	1	1	1	1	1	1	1	1	1	1	1	1	1	1	1	1	1	1	1	1	1	1	1	1	1
Sample No. 473	1	1	1	1	1	1	1	1	1	0.074299621458631	0.341924922047183	0.574387143012136	0.811051557054743	0.898749247654341	0.822086084606126	0.883210053108633	1	1	1	1	1	1	1	1	1	1	1	1	1	1	1	1	1	1	1	1	1	1	1	1	1	1	1	1	1	1	1	1	1
Sample No. 474	1	0.464629933997057	0.287725688079372	0.780280509795994	0.603412529574707	0.826901499750093	0.773147712801583	0.827000794261694	1	1	1	1	1	1	1	1	1	1	1	1	1	1	1	1	1	1	1	1	1	1	1	1	1	1	1	1	1	1	1	1	1	1	1	1	1	1	1	1	1
Sample No. 475	1	1	1	1	1	1	1	1	1	1	1	1	1	1	1	1	1	1	1	1	1	1	1	1	1	1	1	1	1	1	1	1	1	1	1	1	1	1	1	1	1	1	1	1	1	1	1	1	1
Sample No. 476	1	0.0849101337953471	0.598290402255952	0.72745232462883	0.83471423143521	0.708566810968332	0.880334709514864	0.89073148611933	1	1	1	1	1	1	1	1	1	1	1	1	1	1	1	1	1	1	1	1	1	1	1	1	1	1	1	1	1	1	1	1	1	1	1	1	1	1	1	1	1
Sample No. 477	1	1	0.391420668133069	0.307138988878578	0.775523547194898	0.694033264419995	0.898985813073814	0.861735319313593	0.893045588675886	1	1	1	1	1	1	1	1	1	1	1	1	1	1	1	1	1	1	1	1	1	1	1	1	1	1	1	1	1	1	1	1	1	1	1	1	1	1	1	1
Sample No. 478	1	0.189271122447681	0.36183885444887	0.690635556373745	0.850919971643016	0.728699110429734	0.869154130276293	0.845058907400817	1	1	1	1	1	1	1	1	1	1	1	1	1	1	1	1	1	1	1	1	1	1	1	1	1	1	1	1	1	1	1	1	1	1	1	1	1	1	1	1	1
Sample No. 479	1	1	1	1	0.670050183145795	0.333240353595465	0.67966193633154	0.726252442253754	0.882853069487028	0.847957788002677	0.838236722331494	1	1	1	1	1	1	1	1	1	1	1	1	1	1	1	1	1	1	1	1	1	1	1	1	1	1	1	1	1	1	1	1	1	1	1	1	1	1
Sample No. 480	1	0.651242049974389	0.255339319901541	0.721375597380102	0.659842123654671	0.891435333862901	0.783322068066336	0.823557186741382	1	1	1	1	1	1	1	1	1	1	1	1	1	1	1	1	1	1	1	1	1	1	1	1	1	1	1	1	1	1	1	1	1	1	1	1	1	1	1	1	1
Sample No. 481	1	1	1	1	1	1	1	1	0.296279215607792	0.315274632554501	0.571577994544059	0.574514525248669	0.694250926603563	0.857767917863093	0.897713735215366	1	1	1	1	1	1	1	1	1	1	1	1	1	1	1	1	1	1	1	1	1	1	1	1	1	1	1	1	1	1	1	1	1	1
Sample No. 482	1	1	1	0.475391160831787	0.636084904475138	0.478933881521225	0.735023549110629	0.809006577269174	0.820444702785462	0.851608453001827	1	1	1	1	1	1	1	1	1	1	1	1	1	1	1	1	1	1	1	1	1	1	1	1	1	1	1	1	1	1	1	1	1	1	1	1	1	1	1
Sample No. 483	1	1	1	1	1	1	1	1	1	1	1	1	1	1	1	1	1	1	1	1	1	1	1	1	1	1	1	1	0.278193606135901	0.33205475945957	0.453109446000308	0.597514805621468	0.798200264736079	0.876194276134484	0.852826207615435	1	1	1	1	1	1	1	1	1	1	1	1	1	1
Sample No. 484	1	1	1	1	1	1	0.0824031993164681	0.67574737181887	0.647991902120411	0.743471090057865	0.868559433207847	0.882131830379367	0.884621444512159	1	1	1	1	1	1	1	1	1	1	1	1	1	1	1	1	1	1	1	1	1	1	1	1	1	1	1	1	1	1	1	1	1	1	1	1
Sample No. 485	1	1	0.0541275270283222	0.750455501899123	0.59995657319203	0.794538453225978	0.891564836478792	0.889613023893908	0.893221011310816	1	1	1	1	1	1	1	1	1	1	1	1	1	1	1	1	1	1	1	1	1	1	1	1	1	1	1	1	1	1	1	1	1	1	1	1	1	1	1	1
Sample No. 486	1	1	1	1	1	1	1	1	1	1	1	1	1	1	1	1	1	1	1	1	1	1	1	1	1	1	1	1	1	1	1	0.196011166705284	0.423003034647554	0.734535820707679	0.840947087416425	0.745639688591473	0.784396693725139	0.882820213548839	1	1	1	1	1	1	1	1	1	1	1
Sample No. 487	1	1	1	1	1	1	1	1	1	1	1	1	1	1	1	1	0.314173254880589	0.752660772707313	0.435011696089059	0.604001625166275	0.825309609528631	0.851355442027561	0.898827415909618	1	1	1	1	1	1	1	1	1	1	1	1	1	1	1	1	1	1	1	1	1	1	1	1	1	1
Sample No. 488	1	1	1	0.404704821021296	0.431200342681259	0.774933214876801	0.850535256047733	0.892937384978868	0.847995307766832	0.821994707789272	1	1	1	1	1	1	1	1	1	1	1	1	1	1	1	1	1	1	1	1	1	1	1	1	1	1	1	1	1	1	1	1	1	1	1	1	1	1	1
Sample No. 489	1	1	1	1	1	1	1	1	1	1	1	1	1	1	1	1	1	1	1	1	0.306942479528952	0.289474532222375	0.685590565130115	0.707774109933525	0.735616875477135	0.811899919542484	0.866175343636423	1	1	1	1	1	1	1	1	1	1	1	1	1	1	1	1	1	1	1	1	1	1
Sample No. 490	1	1	0.479859618470073	0.261609625956044	0.617217645533383	0.857718996405602	0.78153198656626	0.859879224915057	0.828317751809955	1	1	1	1	1	1	1	1	1	1	1	1	1	1	1	1	1	1	1	1	1	1	1	1	1	1	1	1	1	1	1	1	1	1	1	1	1	1	1	1
Sample No. 491	1	1	1	1	1	1	1	1	1	1	1	1	1	1	1	1	1	1	1	1	1	1	0.0710960632981732	0.423131454680115	0.801105521172285	0.8596516086068	0.757063717781566	0.82595227369573	0.897588028348982	1	1	1	1	1	1	1	1	1	1	1	1	1	1	1	1	1	1	1	1
Sample No. 492	1	1	1	1	1	1	1	1	1	1	0.514500510506332	0.370738521721214	0.486271240860224	0.702194767403416	0.89737999426201	0.838941236436367	0.827716230954975	1	1	1	1	1	1	1	1	1	1	1	1	1	1	1	1	1	1	1	1	1	1	1	1	1	1	1	1	1	1	1	1
Sample No. 493	1	0.17751174300909	0.452007043426856	0.778810669500381	0.846136266812682	0.835625240057707	0.808493918487802	0.884242788664997	1	1	1	1	1	1	1	1	1	1	1	1	1	1	1	1	1	1	1	1	1	1	1	1	1	1	1	1	1	1	1	1	1	1	1	1	1	1	1	1	1
Sample No. 494	1	1	0.26902428471949	0.662574316971004	0.787633917592466	0.846474351296201	0.772375550293364	0.771676395931281	0.897616912983358	1	1	1	1	1	1	1	1	1	1	1	1	1	1	1	1	1	1	1	1	1	1	1	1	1	1	1	1	1	1	1	1	1	1	1	1	1	1	1	1
Sample No. 495	1	1	1	1	1	1	1	1	1	1	1	0.349816376897506	0.609628626583144	0.75898740619421	0.813793892743997	0.68176312702708	0.892854624320753	0.831691130697727	1	1	1	1	1	1	1	1	1	1	1	1	1	1	1	1	1	1	1	1	1	1	1	1	1	1	1	1	1	1	1
Sample No. 496	1	1	1	1	1	1	1	1	1	1	1	1	1	1	0.0831508361548185	0.291912477379665	0.665042487736791	0.710992468642071	0.846535715060309	0.842172980527394	0.82931402053684	1	1	1	1	1	1	1	1	1	1	1	1	1	1	1	1	1	1	1	1	1	1	1	1	1	1	1	1
Sample No. 497	1	1	1	1	1	1	0.143479220974259	0.302767935236916	0.758224558290094	0.574131561191752	0.847193110748194	0.85453695344273	0.870178819075227	1	1	1	1	1	1	1	1	1	1	1	1	1	1	1	1	1	1	1	1	1	1	1	1	1	1	1	1	1	1	1	1	1	1	1	1
Sample No. 498	1	1	1	1	1	1	1	1	1	1	1	1	1	1	1	1	1	1	0.338353380982298	0.488294383967295	0.740156821832061	0.866628622245043	0.770452778525651	0.800852044788189	0.843184246551245	1	1	1	1	1	1	1	1	1	1	1	1	1	1	1	1	1	1	1	1	1	1	1	1
Sample No. 499	1	1	1	1	1	0.23140685958555	0.681184273520485	0.738248222526163	0.771459763851017	0.688757479344495	0.801846195845865	0.847285107579082	1	1	1	1	1	1	1	1	1	1	1	1	1	1	1	1	1	1	1	1	1	1	1	1	1	1	1	1	1	1	1	1	1	1	1	1	1
Sample No. 500	1	1	1	1	1	1	1	1	1	1	1	1	1	1	1	1	0.408796292722691	0.6113264525868	0.479842637218535	0.765044139283709	0.842785562407225	0.885768755548634	0.894401136692613	1	1	1	1	1	1	1	1	1	1	1	1	1	1	1	1	1	1	1	1	1	1	1	1	1	1
Sample No. 501	1	1	1	1	1	0.241171744698659	0.710560437692329	0.630750403292477	0.77126760774292	0.837800832218491	0.792291451399215	0.856128676533699	1	1	1	1	1	1	1	1	1	1	1	1	1	1	1	1	1	1	1	1	1	1	1	1	1	1	1	1	1	1	1	1	1	1	1	1	1
Sample No. 502	1	1	1	0.058867831795942	0.501294843507931	0.557326663397253	0.687103510326706	0.878339301212691	0.849667504066601	0.881370990499854	1	1	1	1	1	1	1	1	1	1	1	1	1	1	1	1	1	1	1	1	1	1	1	1	1	1	1	1	1	1	1	1	1	1	1	1	1	1	1
Sample No. 503	1	1	1	1	1	1	1	1	1	1	1	1	1	1	1	1	1	1	0.624473154128063	0.648743275264278	0.657798112668097	0.854092714847066	0.789527775803581	0.848182376767509	0.880407723393291	1	1	1	1	1	1	1	1	1	1	1	1	1	1	1	1	1	1	1	1	1	1	1	1
Sample No. 504	1	1	1	1	1	1	0.135540430508554	0.755128125147894	0.825974160544574	0.835775399515405	0.837538440139033	0.817759886533022	0.885907435435802	1	1	1	1	1	1	1	1	1	1	1	1	1	1	1	1	1	1	1	1	1	1	1	1	1	1	1	1	1	1	1	1	1	1	1	1
Sample No. 505	1	1	1	1	1	1	1	1	1	0.210986314585898	0.426837850762531	0.6676773359254	0.648953263512813	0.830816264417954	0.820647242441773	0.877634864710271	1	1	1	1	1	1	1	1	1	1	1	1	1	1	1	1	1	1	1	1	1	1	1	1	1	1	1	1	1	1	1	1	1
Sample No. 506	1	0.313379872541409	0.472939458247274	0.555541997049004	0.664605716806836	0.748600919079036	0.82913687735796	0.843599905949086	1	1	1	1	1	1	1	1	1	1	1	1	1	1	1	1	1	1	1	1	1	1	1	1	1	1	1	1	1	1	1	1	1	1	1	1	1	1	1	1	1
Sample No. 507	1	1	1	1	1	1	1	1	1	1	1	1	1	0.408750888127834	0.369258335353807	0.484928544256836	0.713366822577082	0.782595188533887	0.81355642340146	0.872400744967163	1	1	1	1	1	1	1	1	1	1	1	1	1	1	1	1	1	1	1	1	1	1	1	1	1	1	1	1	1
Sample No. 508	1	1	1	0.155559250272345	0.322661184677854	0.70558192750439	0.850587658798322	0.825259258751758	0.822193169449456	0.892767341434956	1	1	1	1	1	1	1	1	1	1	1	1	1	1	1	1	1	1	1	1	1	1	1	1	1	1	1	1	1	1	1	1	1	1	1	1	1	1	1
Sample No. 509	1	0.478915158717427	0.621484389603138	0.819330485556275	0.625797083373182	0.722977785998955	0.807449102886021	0.887633930705488	1	1	1	1	1	1	1	1	1	1	1	1	1	1	1	1	1	1	1	1	1	1	1	1	1	1	1	1	1	1	1	1	1	1	1	1	1	1	1	1	1
Sample No. 510	1	1	0.428986135309096	0.424853856349364	0.671450729873031	0.58823420394212	0.765784899052233	0.844160040267743	0.846836676020175	1	1	1	1	1	1	1	1	1	1	1	1	1	1	1	1	1	1	1	1	1	1	1	1	1	1	1	1	1	1	1	1	1	1	1	1	1	1	1	1
Sample No. 511	1	1	1	0.161517196306959	0.722842932427302	0.735004681926221	0.78305335778743	0.873895125486888	0.855007631126791	0.852080476507544	1	1	1	1	1	1	1	1	1	1	1	1	1	1	1	1	1	1	1	1	1	1	1	1	1	1	1	1	1	1	1	1	1	1	1	1	1	1	1
Sample No. 512	1	1	1	1	1	1	1	1	1	1	1	0.158560016611591	0.344241780256852	0.66752880692482	0.743104178812355	0.720778370448388	0.884539344320074	0.889757716208696	1	1	1	1	1	1	1	1	1	1	1	1	1	1	1	1	1	1	1	1	1	1	1	1	1	1	1	1	1	1	1
Sample No. 513	1	1	0.202574101635255	0.732226649774238	0.72780019428581	0.722897706697695	0.807629366167821	0.892657643570565	0.889170958474278	1	1	1	1	1	1	1	1	1	1	1	1	1	1	1	1	1	1	1	1	1	1	1	1	1	1	1	1	1	1	1	1	1	1	1	1	1	1	1	1
Sample No. 514	1	1	1	1	1	1	1	1	1	1	1	1	1	1	1	1	1	1	1	1	1	1	1	1	1	1	1	1	1	1	1	1	1	1	1	1	1	1	1	1	1	1	1	1	1	1	1	1	1
Sample No. 515	1	1	1	1	1	1	1	1	1	0.269517340625171	0.433233986636624	0.620193691756576	0.612525601387024	0.89082100036554	0.774071186496876	0.866444800663739	1	1	1	1	1	1	1	1	1	1	1	1	1	1	1	1	1	1	1	1	1	1	1	1	1	1	1	1	1	1	1	1	1
Sample No. 516	1	1	1	1	1	1	1	1	1	1	1	1	1	1	1	1	1	1	1	1	1	1	1	1	1	1	0.222939666470047	0.576639898046851	0.762907130103558	0.853994005573913	0.71778019473888	0.816569204032421	0.836475517954677	1	1	1	1	1	1	1	1	1	1	1	1	1	1	1	1
Sample No. 517	1	1	1	1	0.148370465796906	0.553260146519169	0.691031099036336	0.787595239821821	0.88382493075449	0.846181831290014	0.85117577329278	1	1	1	1	1	1	1	1	1	1	1	1	1	1	1	1	1	1	1	1	1	1	1	1	1	1	1	1	1	1	1	1	1	1	1	1	1	1
Sample No. 518	1	1	1	1	0.246974849055987	0.56421275915578	0.696294587496668	0.811443904512562	0.72744426313322	0.803015595283359	0.892561299633235	1	1	1	1	1	1	1	1	1	1	1	1	1	1	1	1	1	1	1	1	1	1	1	1	1	1	1	1	1	1	1	1	1	1	1	1	1	1
Sample No. 519	1	1	1	1	1	1	1	1	1	1	1	1	1	1	1	1	1	1	1	0.0685163005720824	0.301107352655381	0.819793914929032	0.783629240635782	0.860735067175701	0.796773604955524	0.836004635449499	1	1	1	1	1	1	1	1	1	1	1	1	1	1	1	1	1	1	1	1	1	1	1
Sample No. 520	1	1	1	1	1	1	1	1	1	1	1	1	1	1	1	1	1	0.652548159393482	0.662056798860431	0.633468649927527	0.723091878653504	0.805894109639339	0.891970540145412	0.835219727698714	1	1	1	1	1	1	1	1	1	1	1	1	1	1	1	1	1	1	1	1	1	1	1	1	1
Sample No. 521	1	0.294727230085991	0.613050961149856	0.576417892258614	0.800443770275451	0.824755640393123	0.761715204529464	0.871506142001599	1	1	1	1	1	1	1	1	1	1	1	1	1	1	1	1	1	1	1	1	1	1	1	1	1	1	1	1	1	1	1	1	1	1	1	1	1	1	1	1	1
Sample No. 522	1	1	1	1	1	1	1	1	1	1	1	1	1	1	1	1	1	1	1	1	0.685528122030664	0.515855393502861	0.489164814744145	0.613604787345976	0.858645488601178	0.877483961880207	0.830560816191137	1	1	1	1	1	1	1	1	1	1	1	1	1	1	1	1	1	1	1	1	1	1
Sample No. 523	1	1	1	1	1	1	1	1	1	1	1	1	0.320399873377755	0.341875451570377	0.541747155617923	0.676032729637809	0.827091768877581	0.874897580817342	0.897560280729085	1	1	1	1	1	1	1	1	1	1	1	1	1	1	1	1	1	1	1	1	1	1	1	1	1	1	1	1	1	1
Sample No. 524	1	0.573653703278396	0.521920197503641	0.72927602764219	0.813267552740872	0.788147416911088	0.886601370736025	0.894784191288054	1	1	1	1	1	1	1	1	1	1	1	1	1	1	1	1	1	1	1	1	1	1	1	1	1	1	1	1	1	1	1	1	1	1	1	1	1	1	1	1	1
Sample No. 525	1	1	0.556071312308777	0.63953735968098	0.708926790971309	0.623423606464639	0.70322976523079	0.824561726814136	0.848570952564478	1	1	1	1	1	1	1	1	1	1	1	1	1	1	1	1	1	1	1	1	1	1	1	1	1	1	1	1	1	1	1	1	1	1	1	1	1	1	1	1
Sample No. 526	1	1	1	1	1	1	1	1	1	1	1	1	1	1	1	1	1	1	1	1	1	1	1	1	1	1	1	0.394987821790855	0.253861095989123	0.736305942498148	0.829843300888315	0.834985884251073	0.89852589468006	0.85744531609118	1	1	1	1	1	1	1	1	1	1	1	1	1	1	1
Sample No. 527	1	1	1	1	0.467836111125071	0.376070621255785	0.547403688468039	0.803338298695162	0.865759271350689	0.886992411869578	0.844260642491281	1	1	1	1	1	1	1	1	1	1	1	1	1	1	1	1	1	1	1	1	1	1	1	1	1	1	1	1	1	1	1	1	1	1	1	1	1	1
Sample No. 528	1	1	1	1	1	1	1	1	1	0.438451470586006	0.702295181425288	0.7933714357391	0.774480031994171	0.823842340037227	0.771362675055862	0.842044762782753	1	1	1	1	1	1	1	1	1	1	1	1	1	1	1	1	1	1	1	1	1	1	1	1	1	1	1	1	1	1	1	1	1
Sample No. 529	1	1	1	1	1	1	1	0.445774201387539	0.430142018757761	0.521378461848944	0.683497271784581	0.76890172932297	0.811504050279036	0.866508987378329	1	1	1	1	1	1	1	1	1	1	1	1	1	1	1	1	1	1	1	1	1	1	1	1	1	1	1	1	1	1	1	1	1	1	1
Sample No. 530	1	0.0823718867334537	0.406001926399767	0.488176669944078	0.74235952403862	0.760139746577479	0.788478279197589	0.877609783988446	1	1	1	1	1	1	1	1	1	1	1	1	1	1	1	1	1	1	1	1	1	1	1	1	1	1	1	1	1	1	1	1	1	1	1	1	1	1	1	1	1
Sample No. 531	1	1	1	1	1	1	1	1	1	1	1	1	1	1	1	1	1	1	1	1	1	1	1	0.623110975476447	0.573440879816189	0.590991333983839	0.647789716422558	0.836687292330898	0.89915887594223	0.870909971557558	1	1	1	1	1	1	1	1	1	1	1	1	1	1	1	1	1	1	1
Sample No. 532	1	1	1	0.0948881890834309	0.590914189070463	0.507041817177087	0.812367660580203	0.854866282204166	0.861170382774435	0.874352731686086	1	1	1	1	1	1	1	1	1	1	1	1	1	1	1	1	1	1	1	1	1	1	1	1	1	1	1	1	1	1	1	1	1	1	1	1	1	1	1
Sample No. 533	1	1	1	1	1	1	1	1	1	1	1	1	1	1	1	1	1	1	1	1	0.352382618573029	0.379308235282078	0.576869170852006	0.660874057891779	0.686367452754639	0.815570319308899	0.86101136252284	1	1	1	1	1	1	1	1	1	1	1	1	1	1	1	1	1	1	1	1	1	1
Sample No. 534	1	1	1	1	1	1	0.108045526877977	0.33977767508477	0.800161548629403	0.715002936897799	0.868569824816659	0.775727640483528	0.853603535741568	1	1	1	1	1	1	1	1	1	1	1	1	1	1	1	1	1	1	1	1	1	1	1	1	1	1	1	1	1	1	1	1	1	1	1	1
Sample No. 535	1	1	1	1	1	1	1	0.157946686444338	0.723562187859789	0.776637627203017	0.620001457217149	0.835883025880903	0.779165873890743	0.849490837305784	1	1	1	1	1	1	1	1	1	1	1	1	1	1	1	1	1	1	1	1	1	1	1	1	1	1	1	1	1	1	1	1	1	1	1
Sample No. 536	1	1	1	1	1	1	1	0.072985283867456	0.714426408400759	0.583334760665894	0.595577519112267	0.725303191002458	0.875130804795772	0.861062216870487	1	1	1	1	1	1	1	1	1	1	1	1	1	1	1	1	1	1	1	1	1	1	1	1	1	1	1	1	1	1	1	1	1	1	1
Sample No. 537	1	1	1	1	1	1	1	1	1	1	1	1	1	1	1	0.0494614567048848	0.742340148426592	0.615212249495089	0.677054829248227	0.847886508749798	0.89019231707789	0.854929606597871	1	1	1	1	1	1	1	1	1	1	1	1	1	1	1	1	1	1	1	1	1	1	1	1	1	1	1
Sample No. 538	1	1	1	1	1	0.0742619916726835	0.349849387696013	0.641435605119914	0.857692599138245	0.750670433859341	0.791358954855241	0.847652887571603	1	1	1	1	1	1	1	1	1	1	1	1	1	1	1	1	1	1	1	1	1	1	1	1	1	1	1	1	1	1	1	1	1	1	1	1	1
Sample No. 539	1	1	1	1	0.438611714064609	0.554718145728111	0.697417688108981	0.752106932415627	0.889827677947469	0.867840016414411	0.83663701036945	1	1	1	1	1	1	1	1	1	1	1	1	1	1	1	1	1	1	1	1	1	1	1	1	1	1	1	1	1	1	1	1	1	1	1	1	1	1
Sample No. 540	1	1	1	1	1	1	0.124235087540001	0.603285666592419	0.768457093853503	0.797312379190698	0.764670218178071	0.804088485352695	0.854744381364435	1	1	1	1	1	1	1	1	1	1	1	1	1	1	1	1	1	1	1	1	1	1	1	1	1	1	1	1	1	1	1	1	1	1	1	1
Sample No. 541	1	1	1	1	1	1	1	1	1	1	1	1	1	1	0.617917270585895	0.748890949459746	0.431914516743273	0.853726165280677	0.683162291478366	0.879300204934552	0.886277986112982	1	1	1	1	1	1	1	1	1	1	1	1	1	1	1	1	1	1	1	1	1	1	1	1	1	1	1	1
Sample No. 542	1	0.304119500152301	0.271129083223641	0.791295318417251	0.618515366530046	0.697934253350832	0.831058365455829	0.880235327836126	1	1	1	1	1	1	1	1	1	1	1	1	1	1	1	1	1	1	1	1	1	1	1	1	1	1	1	1	1	1	1	1	1	1	1	1	1	1	1	1	1
Sample No. 543	1	0.190477193957195	0.273889917908236	0.454000061489642	0.715789861748926	0.860672312248498	0.770137739623897	0.884052605479956	1	1	1	1	1	1	1	1	1	1	1	1	1	1	1	1	1	1	1	1	1	1	1	1	1	1	1	1	1	1	1	1	1	1	1	1	1	1	1	1	1
Sample No. 544	1	1	1	1	1	1	1	1	1	1	1	1	1	1	1	1	1	1	1	1	1	1	1	1	1	1	1	1	1	0.697276471185032	0.687826319085434	0.598667086865753	0.76910838115029	0.790781817059033	0.888497514859773	0.868483814522624	1	1	1	1	1	1	1	1	1	1	1	1	1
Sample No. 545	1	1	1	1	1	1	0.215816967629362	0.258188753454015	0.521455512866378	0.773971649240702	0.705047619454563	0.846034471285529	0.829266692046076	1	1	1	1	1	1	1	1	1	1	1	1	1	1	1	1	1	1	1	1	1	1	1	1	1	1	1	1	1	1	1	1	1	1	1	1
Sample No. 546	1	1	1	1	1	1	1	1	1	1	1	1	1	0.623797438810579	0.7535829617735	0.551873404458165	0.64633892451413	0.682127475668676	0.762325772419572	0.857497548367828	1	1	1	1	1	1	1	1	1	1	1	1	1	1	1	1	1	1	1	1	1	1	1	1	1	1	1	1	1
Sample No. 547	1	0.0865292295976542	0.317067271927372	0.616033158283681	0.684859656267799	0.779724048143253	0.823062904248945	0.873862246181816	1	1	1	1	1	1	1	1	1	1	1	1	1	1	1	1	1	1	1	1	1	1	1	1	1	1	1	1	1	1	1	1	1	1	1	1	1	1	1	1	1
Sample No. 548	1	1	1	1	1	1	0.201918432617094	0.388080044900998	0.482929860446602	0.752214301102795	0.765723466491327	0.779942636997439	0.872695222068578	1	1	1	1	1	1	1	1	1	1	1	1	1	1	1	1	1	1	1	1	1	1	1	1	1	1	1	1	1	1	1	1	1	1	1	1
Sample No. 549	1	1	1	1	1	1	1	1	1	1	1	1	1	1	1	1	1	1	1	1	1	1	0.34192437939113	0.740322786709294	0.728330827429891	0.699605606524274	0.824950977857225	0.787427185452543	0.832428274527192	1	1	1	1	1	1	1	1	1	1	1	1	1	1	1	1	1	1	1	1
Sample No. 550	1	1	1	1	0.314267514096573	0.427207327317446	0.806368537172675	0.6051229313761	0.778335607941262	0.787301633995958	0.887368143033236	1	1	1	1	1	1	1	1	1	1	1	1	1	1	1	1	1	1	1	1	1	1	1	1	1	1	1	1	1	1	1	1	1	1	1	1	1	1
Sample No. 551	1	1	1	1	1	1	1	1	1	1	1	1	1	0.354290176895447	0.711221189713106	0.733498241491616	0.679618472820148	0.754122977312654	0.806287358035333	0.821139273531735	1	1	1	1	1	1	1	1	1	1	1	1	1	1	1	1	1	1	1	1	1	1	1	1	1	1	1	1	1
Sample No. 552	1	0.050399859030731	0.266789331519976	0.669765945170075	0.735302940434776	0.807957574347965	0.833967477953993	0.851712614838034	1	1	1	1	1	1	1	1	1	1	1	1	1	1	1	1	1	1	1	1	1	1	1	1	1	1	1	1	1	1	1	1	1	1	1	1	1	1	1	1	1
Sample No. 553	1	1	1	1	1	1	1	1	1	1	0.49711573559558	0.553862766455859	0.561697998847812	0.754926787228324	0.796983201741241	0.800959229734726	0.846765961516649	1	1	1	1	1	1	1	1	1	1	1	1	1	1	1	1	1	1	1	1	1	1	1	1	1	1	1	1	1	1	1	1
Sample No. 554	1	0.355568377168383	0.367702103946358	0.691691190302372	0.655920521523803	0.839092739885673	0.824357843571343	0.848090235739946	1	1	1	1	1	1	1	1	1	1	1	1	1	1	1	1	1	1	1	1	1	1	1	1	1	1	1	1	1	1	1	1	1	1	1	1	1	1	1	1	1
Sample No. 555	1	1	1	1	1	1	1	1	1	1	1	1	0.0217996365460567	0.364835812458769	0.742188500724733	0.692679701820016	0.768895712648518	0.839876629062928	0.876199612095952	1	1	1	1	1	1	1	1	1	1	1	1	1	1	1	1	1	1	1	1	1	1	1	1	1	1	1	1	1	1
Sample No. 556	1	1	1	1	1	0.522273721399251	0.612855157563463	0.805078577175736	0.746346793910488	0.724027932416648	0.816709054699168	0.843868799265474	1	1	1	1	1	1	1	1	1	1	1	1	1	1	1	1	1	1	1	1	1	1	1	1	1	1	1	1	1	1	1	1	1	1	1	1	1
Sample No. 557	1	1	1	1	1	1	1	1	1	1	1	1	1	1	1	1	0.519404659792781	0.271885213172063	0.618910684734583	0.726751752505079	0.734008595207706	0.879340415881015	0.82961492633447	1	1	1	1	1	1	1	1	1	1	1	1	1	1	1	1	1	1	1	1	1	1	1	1	1	1
Sample No. 558	1	1	1	1	1	1	1	0.504184026999865	0.721969207124785	0.52293028851971	0.633334256317466	0.814703679694794	0.805636465339921	0.865982231851667	1	1	1	1	1	1	1	1	1	1	1	1	1	1	1	1	1	1	1	1	1	1	1	1	1	1	1	1	1	1	1	1	1	1	1
Sample No. 559	1	1	1	1	1	1	1	1	1	1	1	1	1	1	1	1	1	1	1	1	1	1	1	0.148567489045672	0.535414901133627	0.527974258475006	0.677555584609508	0.85006649075076	0.761298537789844	0.844708974249661	1	1	1	1	1	1	1	1	1	1	1	1	1	1	1	1	1	1	1
Sample No. 560	1	1	1	1	1	1	0.267070237393491	0.321634028665721	0.777379344981164	0.781335136857815	0.717047237567604	0.83923444120679	0.866991238389164	1	1	1	1	1	1	1	1	1	1	1	1	1	1	1	1	1	1	1	1	1	1	1	1	1	1	1	1	1	1	1	1	1	1	1	1
Sample No. 561	1	1	1	1	1	1	1	1	1	1	0.108149125182535	0.369358959328383	0.778107177671045	0.606840626900084	0.764083864437416	0.773547937124968	0.84471549205482	1	1	1	1	1	1	1	1	1	1	1	1	1	1	1	1	1	1	1	1	1	1	1	1	1	1	1	1	1	1	1	1
Sample No. 562	1	1	1	1	1	1	1	1	1	0.678472289759666	0.734150308351964	0.474022207707167	0.771547746313736	0.84967378012836	0.882478152303956	0.872684768531471	1	1	1	1	1	1	1	1	1	1	1	1	1	1	1	1	1	1	1	1	1	1	1	1	1	1	1	1	1	1	1	1	1
Sample No. 563	1	1	1	1	1	1	1	1	1	0.0103418580023572	0.433785062981769	0.768967084884643	0.803209338155575	0.804474006970413	0.805341690178029	0.884369706977159	1	1	1	1	1	1	1	1	1	1	1	1	1	1	1	1	1	1	1	1	1	1	1	1	1	1	1	1	1	1	1	1	1
Sample No. 564	1	1	0.321008658828214	0.60023193674162	0.543951364532113	0.682154680187814	0.82827907058876	0.859381340965629	0.838867586497217	1	1	1	1	1	1	1	1	1	1	1	1	1	1	1	1	1	1	1	1	1	1	1	1	1	1	1	1	1	1	1	1	1	1	1	1	1	1	1	1
Sample No. 565	1	1	1	0.635226806006394	0.52589656281285	0.557184878941625	0.776513153132983	0.699385908613913	0.804343725158833	0.888032335601747	1	1	1	1	1	1	1	1	1	1	1	1	1	1	1	1	1	1	1	1	1	1	1	1	1	1	1	1	1	1	1	1	1	1	1	1	1	1	1
Sample No. 566	1	1	0.226037242393941	0.344297851938754	0.698495108094066	0.662415178497322	0.874878283059225	0.818346432945691	0.894372304845601	1	1	1	1	1	1	1	1	1	1	1	1	1	1	1	1	1	1	1	1	1	1	1	1	1	1	1	1	1	1	1	1	1	1	1	1	1	1	1	1
Sample No. 567	1	1	0.578022156422958	0.752845330042765	0.474435484800488	0.849532236163504	0.896232804721221	0.899597835056484	0.890887955781072	1	1	1	1	1	1	1	1	1	1	1	1	1	1	1	1	1	1	1	1	1	1	1	1	1	1	1	1	1	1	1	1	1	1	1	1	1	1	1	1
Sample No. 568	1	1	1	1	1	0.179482232863083	0.726461940240115	0.615864609200507	0.656003951146267	0.710737126776949	0.795143661987968	0.866301401425153	1	1	1	1	1	1	1	1	1	1	1	1	1	1	1	1	1	1	1	1	1	1	1	1	1	1	1	1	1	1	1	1	1	1	1	1	1
Sample No. 569	1	0.664283494679257	0.541387029048055	0.681702915225178	0.767519516246393	0.775720523684286	0.771179830599576	0.822987744938582	1	1	1	1	1	1	1	1	1	1	1	1	1	1	1	1	1	1	1	1	1	1	1	1	1	1	1	1	1	1	1	1	1	1	1	1	1	1	1	1	1
Sample No. 570	1	1	1	1	1	1	1	1	1	0.0205992658133619	0.616426731087267	0.574812370464206	0.832796597834677	0.841747552603483	0.881939753838815	0.863804647922516	1	1	1	1	1	1	1	1	1	1	1	1	1	1	1	1	1	1	1	1	1	1	1	1	1	1	1	1	1	1	1	1	1
Sample No. 571	1	1	1	1	1	1	1	1	1	1	1	1	1	1	1	1	1	1	1	1	1	1	1	1	1	1	1	1	1	1	1	1	1	1	1	0.494078023210168	0.594158541113138	0.549143679458648	0.618044581641443	0.715586797553115	0.856196308108047	0.821741412151605	1	1	1	1	1	1	1
Sample No. 572	1	1	1	0.53031865041703	0.590387444430962	0.537908111903816	0.86189524599351	0.878985021444969	0.863131217104383	0.822782633323222	1	1	1	1	1	1	1	1	1	1	1	1	1	1	1	1	1	1	1	1	1	1	1	1	1	1	1	1	1	1	1	1	1	1	1	1	1	1	1
Sample No. 573	1	1	1	1	1	1	1	1	1	1	1	1	1	0.44867181716254	0.344365172293037	0.576375957038254	0.820703172711655	0.825415468034335	0.842564144320786	0.854813916385174	1	1	1	1	1	1	1	1	1	1	1	1	1	1	1	1	1	1	1	1	1	1	1	1	1	1	1	1	1
Sample No. 574	1	1	1	1	1	0.116902022724971	0.437819770313799	0.7527853493765	0.615119405561127	0.739114765194245	0.869011651207693	0.861544925235212	1	1	1	1	1	1	1	1	1	1	1	1	1	1	1	1	1	1	1	1	1	1	1	1	1	1	1	1	1	1	1	1	1	1	1	1	1
Sample No. 575	1	1	1	1	1	1	1	1	1	1	1	1	1	1	1	1	1	1	1	1	1	0.0424636047962122	0.602442858461291	0.809805744625628	0.733483616360463	0.866631711684167	0.825827300138772	0.88780159721151	1	1	1	1	1	1	1	1	1	1	1	1	1	1	1	1	1	1	1	1	1
Sample No. 576	1	0.21604217168875	0.600192659189925	0.703110653180629	0.63483235261403	0.80799964947626	0.879613834246993	0.874706352949142	1	1	1	1	1	1	1	1	1	1	1	1	1	1	1	1	1	1	1	1	1	1	1	1	1	1	1	1	1	1	1	1	1	1	1	1	1	1	1	1	1
Sample No. 577	1	1	1	1	1	1	1	0.249712078210432	0.26753540317528	0.740507086105645	0.813338795704767	0.875529766054824	0.832719887872227	0.854936877284199	1	1	1	1	1	1	1	1	1	1	1	1	1	1	1	1	1	1	1	1	1	1	1	1	1	1	1	1	1	1	1	1	1	1	1
Sample No. 578	1	1	1	1	1	1	1	1	0.636278254005592	0.66038690911606	0.8158762787655	0.581307924776338	0.793489558850415	0.809808557932265	0.872553322333843	1	1	1	1	1	1	1	1	1	1	1	1	1	1	1	1	1	1	1	1	1	1	1	1	1	1	1	1	1	1	1	1	1	1
Sample No. 579	1	1	1	1	1	1	0.493076034530532	0.401790698487312	0.570985357761383	0.621848814077675	0.721194194667041	0.770405244892463	0.856918718516827	1	1	1	1	1	1	1	1	1	1	1	1	1	1	1	1	1	1	1	1	1	1	1	1	1	1	1	1	1	1	1	1	1	1	1	1
Sample No. 580	1	1	1	1	1	1	1	1	1	1	1	1	1	1	1	1	1	1	1	0.224899028523359	0.487040954800323	0.700374649390578	0.858182511599734	0.707766415318474	0.880323411412537	0.862170821409672	1	1	1	1	1	1	1	1	1	1	1	1	1	1	1	1	1	1	1	1	1	1	1
Sample No. 581	1	1	1	0.114055395044852	0.515818610154092	0.585532823130488	0.648053675685078	0.803279832140543	0.851694576698355	0.876365441717207	1	1	1	1	1	1	1	1	1	1	1	1	1	1	1	1	1	1	1	1	1	1	1	1	1	1	1	1	1	1	1	1	1	1	1	1	1	1	1
Sample No. 582	1	0.456384972857777	0.460380320558324	0.786412277650088	0.633526087836362	0.747904351619072	0.882707222439349	0.847250918522477	1	1	1	1	1	1	1	1	1	1	1	1	1	1	1	1	1	1	1	1	1	1	1	1	1	1	1	1	1	1	1	1	1	1	1	1	1	1	1	1	1
Sample No. 583	1	1	0.265294538834132	0.450549143981189	0.639417564515024	0.83984290026594	0.737772593162954	0.841861299364828	0.856672657635063	1	1	1	1	1	1	1	1	1	1	1	1	1	1	1	1	1	1	1	1	1	1	1	1	1	1	1	1	1	1	1	1	1	1	1	1	1	1	1	1
Sample No. 584	1	1	0.457093537726905	0.434362585432827	0.758921163268387	0.659634352549911	0.689768429198302	0.868386908951216	0.855829526800662	1	1	1	1	1	1	1	1	1	1	1	1	1	1	1	1	1	1	1	1	1	1	1	1	1	1	1	1	1	1	1	1	1	1	1	1	1	1	1	1
Sample No. 585	1	1	0.397931877891533	0.611673070034012	0.440581323783845	0.631243862123229	0.750699392687529	0.878848134777509	0.859623078666627	1	1	1	1	1	1	1	1	1	1	1	1	1	1	1	1	1	1	1	1	1	1	1	1	1	1	1	1	1	1	1	1	1	1	1	1	1	1	1	1
Sample No. 586	1	1	1	1	1	1	1	1	1	1	1	1	1	1	1	1	1	1	1	1	1	1	1	1	1	1	1	1	0.0494404301000759	0.36698512757197	0.608067904897034	0.831371178436093	0.840468635382131	0.83539816162549	0.861603601612151	1	1	1	1	1	1	1	1	1	1	1	1	1	1
Sample No. 587	1	1	1	1	1	1	1	1	0.288735728107858	0.42994760459289	0.657201979421079	0.777537921471521	0.706068997746333	0.842670763786882	0.869888029228896	1	1	1	1	1	1	1	1	1	1	1	1	1	1	1	1	1	1	1	1	1	1	1	1	1	1	1	1	1	1	1	1	1	1
Sample No. 588	1	1	1	1	1	1	1	1	1	1	1	1	1	1	1	0.374499219781719	0.462940863156691	0.650127128437161	0.66206621220801	0.758876682436094	0.780652420041151	0.886498940214515	1	1	1	1	1	1	1	1	1	1	1	1	1	1	1	1	1	1	1	1	1	1	1	1	1	1	1
Sample No. 589	1	1	1	1	1	1	1	1	1	1	1	1	1	1	1	1	1	1	1	1	1	1	1	1	1	1	1	1	1	1	1	1	1	1	1	1	1	1	0.0435765141900629	0.432243223395199	0.748945731595159	0.642755181672983	0.806550350920297	0.833053159122355	0.889347848612815	1	1	1	1
Sample No. 590	1	0.287570695604663	0.764046009993181	0.819122218545526	0.697766929473728	0.720118195312098	0.780034827650525	0.848674748446792	1	1	1	1	1	1	1	1	1	1	1	1	1	1	1	1	1	1	1	1	1	1	1	1	1	1	1	1	1	1	1	1	1	1	1	1	1	1	1	1	1
Sample No. 591	1	1	1	1	1	1	1	1	1	1	1	1	1	1	1	1	1	1	1	1	1	0.10076257748995	0.454593497719616	0.525644652470946	0.819023222923279	0.735576036917046	0.79306458901614	0.851075459141284	1	1	1	1	1	1	1	1	1	1	1	1	1	1	1	1	1	1	1	1	1
Sample No. 592	1	1	1	0.24520375385182	0.605041541261598	0.529560726899654	0.810191748761572	0.725001225410961	0.850655332487076	0.895835940595716	1	1	1	1	1	1	1	1	1	1	1	1	1	1	1	1	1	1	1	1	1	1	1	1	1	1	1	1	1	1	1	1	1	1	1	1	1	1	1
Sample No. 593	1	0.697205146651249	0.441870390614495	0.498109791260213	0.843214621120133	0.835391532303766	0.859298230400309	0.892801159638911	1	1	1	1	1	1	1	1	1	1	1	1	1	1	1	1	1	1	1	1	1	1	1	1	1	1	1	1	1	1	1	1	1	1	1	1	1	1	1	1	1
Sample No. 594	1	0.323714785855263	0.42680999041535	0.535370338447392	0.712394417664036	0.680093613197096	0.856792383915745	0.874992777574807	1	1	1	1	1	1	1	1	1	1	1	1	1	1	1	1	1	1	1	1	1	1	1	1	1	1	1	1	1	1	1	1	1	1	1	1	1	1	1	1	1
Sample No. 595	1	1	1	1	1	1	1	1	1	1	1	1	1	1	1	1	1	1	1	1	1	0.191657962917816	0.710491564832628	0.490383081715554	0.685175747685134	0.820752594149671	0.807394280652516	0.869452027492225	1	1	1	1	1	1	1	1	1	1	1	1	1	1	1	1	1	1	1	1	1
Sample No. 596	1	1	1	1	1	1	0.454847544278018	0.522364019248635	0.480844784546643	0.659833500632085	0.78183061812073	0.864294060873799	0.892735951896757	1	1	1	1	1	1	1	1	1	1	1	1	1	1	1	1	1	1	1	1	1	1	1	1	1	1	1	1	1	1	1	1	1	1	1	1
Sample No. 597	1	0.536077546563465	0.59157487038523	0.744910691138357	0.814402787927538	0.786332370308228	0.875210954183713	0.83075325936079	1	1	1	1	1	1	1	1	1	1	1	1	1	1	1	1	1	1	1	1	1	1	1	1	1	1	1	1	1	1	1	1	1	1	1	1	1	1	1	1	1
Sample No. 598	1	1	1	1	1	1	1	1	0.0196966094546951	0.409561202283949	0.767940087262541	0.572829647669569	0.854820578917861	0.789750260496512	0.855374761372805	1	1	1	1	1	1	1	1	1	1	1	1	1	1	1	1	1	1	1	1	1	1	1	1	1	1	1	1	1	1	1	1	1	1
Sample No. 599	1	1	1	1	1	1	1	1	1	1	1	1	1	1	1	1	1	1	1	1	1	1	1	1	1	1	0.180207808329724	0.3081185971573	0.644330499526113	0.848699988825247	0.764696844066493	0.824277451927774	0.898473124038428	1	1	1	1	1	1	1	1	1	1	1	1	1	1	1	1
Sample No. 600	1	0.154439637786709	0.369522832976654	0.612896525040269	0.746847648387775	0.713028631391935	0.821754606673494	0.823124109134078	1	1	1	1	1	1	1	1	1	1	1	1	1	1	1	1	1	1	1	1	1	1	1	1	1	1	1	1	1	1	1	1	1	1	1	1	1	1	1	1	1
Sample No. 601	1	1	1	1	1	0.374363576476462	0.355384374251589	0.596076473612338	0.598222350636497	0.755529179871082	0.803672714522108	0.874949083123356	1	1	1	1	1	1	1	1	1	1	1	1	1	1	1	1	1	1	1	1	1	1	1	1	1	1	1	1	1	1	1	1	1	1	1	1	1
Sample No. 602	1	1	1	1	1	1	1	1	0.638872181198094	0.547731278212741	0.476852279640734	0.728980049612001	0.785888133039698	0.811640295861289	0.845991576313972	1	1	1	1	1	1	1	1	1	1	1	1	1	1	1	1	1	1	1	1	1	1	1	1	1	1	1	1	1	1	1	1	1	1
Sample No. 603	1	1	1	1	1	1	1	1	1	1	1	1	1	1	1	1	1	1	1	1	0.045429298626259	0.588396280743182	0.613840893022716	0.858085376797244	0.690919295200147	0.857661395403557	0.862681050002575	1	1	1	1	1	1	1	1	1	1	1	1	1	1	1	1	1	1	1	1	1	1
Sample No. 604	1	0.632869762035552	0.477759196246043	0.700163493324071	0.738515932629816	0.841035132063553	0.877682491899468	0.835346847809851	1	1	1	1	1	1	1	1	1	1	1	1	1	1	1	1	1	1	1	1	1	1	1	1	1	1	1	1	1	1	1	1	1	1	1	1	1	1	1	1	1
Sample No. 605	1	1	1	1	1	1	1	0.389997763074934	0.676642711246386	0.58280983177945	0.70259604962077	0.762881959481165	0.77590030127205	0.836782041173428	1	1	1	1	1	1	1	1	1	1	1	1	1	1	1	1	1	1	1	1	1	1	1	1	1	1	1	1	1	1	1	1	1	1	1
Sample No. 606	1	1	1	1	1	1	1	1	1	1	1	1	0.345969819789752	0.606113011296838	0.483363225888461	0.763442292697728	0.688410865706392	0.89215158153791	0.831230115517974	1	1	1	1	1	1	1	1	1	1	1	1	1	1	1	1	1	1	1	1	1	1	1	1	1	1	1	1	1	1
Sample No. 607	1	1	1	1	1	1	1	1	1	1	1	1	1	1	0.680153917388525	0.537940367981792	0.635672075133771	0.838457456398755	0.820540153565817	0.789006080576219	0.88727405173704	1	1	1	1	1	1	1	1	1	1	1	1	1	1	1	1	1	1	1	1	1	1	1	1	1	1	1	1
Sample No. 608	1	1	1	1	1	1	1	1	1	1	1	1	1	1	1	1	1	1	1	1	1	1	1	0.451604416284244	0.721968353446573	0.473521517701447	0.600692329653539	0.798104286277667	0.779967702990398	0.838939342610538	1	1	1	1	1	1	1	1	1	1	1	1	1	1	1	1	1	1	1
Sample No. 609	1	1	1	1	1	0.698928907655645	0.446425252519548	0.563325673360378	0.701083622574806	0.846648139297031	0.7684712740127	0.873571652043611	1	1	1	1	1	1	1	1	1	1	1	1	1	1	1	1	1	1	1	1	1	1	1	1	1	1	1	1	1	1	1	1	1	1	1	1	1
Sample No. 610	1	1	1	0.105750435257796	0.743836739677936	0.471295830346644	0.760882215625606	0.860285722948611	0.845805955873802	0.894869228675962	1	1	1	1	1	1	1	1	1	1	1	1	1	1	1	1	1	1	1	1	1	1	1	1	1	1	1	1	1	1	1	1	1	1	1	1	1	1	1
Sample No. 611	1	1	1	1	1	1	1	1	1	1	1	1	1	1	1	1	1	1	1	1	1	1	1	1	1	1	0.44932238319423	0.655260181482881	0.54043720273301	0.866534942323342	0.877176439510658	0.792226910484023	0.824206883385777	1	1	1	1	1	1	1	1	1	1	1	1	1	1	1	1
Sample No. 612	1	1	1	1	1	1	1	1	1	1	1	1	1	1	1	1	0.30251948303543	0.33740833546035	0.706845151092857	0.815752356410958	0.899341736598872	0.767817742680199	0.848855512775481	1	1	1	1	1	1	1	1	1	1	1	1	1	1	1	1	1	1	1	1	1	1	1	1	1	1
Sample No. 613	1	1	1	1	1	0.4863269856642	0.769134044488892	0.527056574188173	0.725783403245732	0.834117713230662	0.803189580491744	0.845377803854644	1	1	1	1	1	1	1	1	1	1	1	1	1	1	1	1	1	1	1	1	1	1	1	1	1	1	1	1	1	1	1	1	1	1	1	1	1
Sample No. 614	1	1	1	1	1	1	1	1	1	1	1	1	1	1	0.343730855558533	0.503957536676899	0.795683052688837	0.858351407437585	0.869890973703004	0.767211962305009	0.887627433016896	1	1	1	1	1	1	1	1	1	1	1	1	1	1	1	1	1	1	1	1	1	1	1	1	1	1	1	1
Sample No. 615	1	1	1	1	1	1	1	1	1	1	0.433275037193671	0.767103688968346	0.481049418095499	0.854076791536063	0.7333032460697	0.828150340695865	0.840058184359223	1	1	1	1	1	1	1	1	1	1	1	1	1	1	1	1	1	1	1	1	1	1	1	1	1	1	1	1	1	1	1	1
Sample No. 616	1	1	1	1	1	1	1	1	1	1	1	1	1	1	1	1	1	1	1	1	1	1	1	1	1	1	1	1	1	0.0412533307611011	0.664336435683072	0.679232350010425	0.756813518847339	0.805559147228487	0.867037593931891	0.838887733668089	1	1	1	1	1	1	1	1	1	1	1	1	1
Sample No. 617	1	1	1	1	1	1	1	1	1	1	1	0.472443003738299	0.46351390933618	0.70800960522145	0.685957310772501	0.845888691158034	0.791500648385845	0.867971626687795	1	1	1	1	1	1	1	1	1	1	1	1	1	1	1	1	1	1	1	1	1	1	1	1	1	1	1	1	1	1	1
Sample No. 618	1	1	1	1	1	1	1	1	1	1	1	1	1	1	1	1	1	1	1	1	1	1	1	1	1	1	0.300894108426291	0.47624310224317	0.611723697204143	0.74570679767523	0.861337276864797	0.798505215393379	0.894226763285697	1	1	1	1	1	1	1	1	1	1	1	1	1	1	1	1
Sample No. 619	1	1	1	0.133446972079109	0.395957234501839	0.637542604394257	0.75883650416974	0.77878791494295	0.825417830692604	0.860661344211548	1	1	1	1	1	1	1	1	1	1	1	1	1	1	1	1	1	1	1	1	1	1	1	1	1	1	1	1	1	1	1	1	1	1	1	1	1	1	1
Sample No. 620	1	1	1	1	1	1	1	1	1	1	1	1	1	1	1	1	1	1	1	1	0.0775824739946984	0.519816159298643	0.432397867944092	0.584929863461293	0.711525825099088	0.870686202035286	0.846562010832131	1	1	1	1	1	1	1	1	1	1	1	1	1	1	1	1	1	1	1	1	1	1
Sample No. 621	1	1	1	1	1	1	1	1	1	1	1	1	1	1	1	1	1	1	1	1	1	0.484460327061824	0.269802085300907	0.703574509564787	0.72268668027129	0.696951448498294	0.868871276001446	0.822645951397717	1	1	1	1	1	1	1	1	1	1	1	1	1	1	1	1	1	1	1	1	1
Sample No. 622	1	1	1	1	1	1	1	1	1	1	1	0.308634024115745	0.463583114296198	0.621757085453719	0.847018650225364	0.853552562920377	0.851697710049339	0.83808142201975	1	1	1	1	1	1	1	1	1	1	1	1	1	1	1	1	1	1	1	1	1	1	1	1	1	1	1	1	1	1	1
Sample No. 623	1	1	1	1	1	1	1	0.264486258325633	0.690210547409952	0.761338593922555	0.748015840798616	0.88240743230097	0.831276713334955	0.879928994234651	1	1	1	1	1	1	1	1	1	1	1	1	1	1	1	1	1	1	1	1	1	1	1	1	1	1	1	1	1	1	1	1	1	1	1
Sample No. 624	1	1	1	1	1	1	1	1	1	1	1	1	1	1	1	1	1	0.177720293763559	0.737447943426669	0.639372784849256	0.737316492903046	0.804929725099355	0.850269296774641	0.820996760074049	1	1	1	1	1	1	1	1	1	1	1	1	1	1	1	1	1	1	1	1	1	1	1	1	1
Sample No. 625	1	1	1	1	1	1	1	1	1	1	1	1	1	1	1	1	1	1	1	1	1	1	1	1	1	1	1	1	1	1	1	1	1	1	1	0.259265588768758	0.666965982504189	0.818294075895101	0.72809536438901	0.769906832459383	0.86027349405922	0.842335046287626	1	1	1	1	1	1	1
Sample No. 626	1	1	1	1	1	1	1	1	0.321494699171744	0.754073311705142	0.612387218438089	0.808866509520449	0.727007615128532	0.876035247896798	0.892218595184386	1	1	1	1	1	1	1	1	1	1	1	1	1	1	1	1	1	1	1	1	1	1	1	1	1	1	1	1	1	1	1	1	1	1
Sample No. 627	1	1	1	1	1	1	1	1	1	1	1	1	1	0.101040449754801	0.67429342343472	0.442632550019771	0.756727145290934	0.883047343157232	0.867686323733069	0.855814143233001	1	1	1	1	1	1	1	1	1	1	1	1	1	1	1	1	1	1	1	1	1	1	1	1	1	1	1	1	1
Sample No. 628	1	1	1	1	1	1	1	1	1	0.464273981412407	0.681749042617157	0.645429375972599	0.720617056642659	0.848018213072792	0.796851725159213	0.859635135829449	1	1	1	1	1	1	1	1	1	1	1	1	1	1	1	1	1	1	1	1	1	1	1	1	1	1	1	1	1	1	1	1	1
Sample No. 629	1	1	1	1	1	1	1	1	1	1	1	1	1	0.249264147202484	0.705307814497501	0.454087767768651	0.66127063988708	0.858531168149784	0.848361791637726	0.861163977775723	1	1	1	1	1	1	1	1	1	1	1	1	1	1	1	1	1	1	1	1	1	1	1	1	1	1	1	1	1
Sample No. 630	1	1	1	1	1	1	1	1	1	1	1	1	0.235127184449229	0.359788098791614	0.549336344208568	0.83369052703958	0.840757795595564	0.835311343069188	0.842266279775649	1	1	1	1	1	1	1	1	1	1	1	1	1	1	1	1	1	1	1	1	1	1	1	1	1	1	1	1	1	1
Sample No. 631	1	1	1	1	1	1	1	1	1	1	1	1	1	1	1	1	1	1	0.0780625004484318	0.726858118968084	0.748764912709594	0.605628453665413	0.881081901821308	0.836376407421194	0.862340230215341	1	1	1	1	1	1	1	1	1	1	1	1	1	1	1	1	1	1	1	1	1	1	1	1
Sample No. 632	1	1	1	1	1	1	1	0.218519376982003	0.389609626922756	0.460052966717631	0.772655351324938	0.802159952516668	0.858563620392233	0.875504853203893	1	1	1	1	1	1	1	1	1	1	1	1	1	1	1	1	1	1	1	1	1	1	1	1	1	1	1	1	1	1	1	1	1	1	1
Sample No. 633	1	1	1	1	1	1	1	1	1	1	1	1	1	1	1	1	1	1	1	1	1	1	1	1	1	1	1	1	1	1	1	1	1	1	1	0.0782067427132279	0.450884696664289	0.671220189910382	0.695457764253952	0.704011111091822	0.778494321666658	0.858190039191395	1	1	1	1	1	1	1
Sample No. 634	1	0.587319282074459	0.411320554139093	0.581399659179151	0.64457896436099	0.73292597362306	0.774322574790567	0.876527432017028	1	1	1	1	1	1	1	1	1	1	1	1	1	1	1	1	1	1	1	1	1	1	1	1	1	1	1	1	1	1	1	1	1	1	1	1	1	1	1	1	1
Sample No. 635	1	1	0.682421188543085	0.48896766112186	0.778036705702543	0.639067948171869	0.762641130895354	0.80302026652731	0.839225061926991	1	1	1	1	1	1	1	1	1	1	1	1	1	1	1	1	1	1	1	1	1	1	1	1	1	1	1	1	1	1	1	1	1	1	1	1	1	1	1	1
Sample No. 636	1	1	1	1	1	1	1	0.573117412719875	0.475880187544972	0.617647184915841	0.59491044094786	0.826121424725279	0.861318263472058	0.884826866239309	1	1	1	1	1	1	1	1	1	1	1	1	1	1	1	1	1	1	1	1	1	1	1	1	1	1	1	1	1	1	1	1	1	1	1
Sample No. 637	1	1	1	1	0.426635131093208	0.565451360885054	0.504057633522898	0.675980180064216	0.711131116482429	0.866133757871576	0.866739042829722	1	1	1	1	1	1	1	1	1	1	1	1	1	1	1	1	1	1	1	1	1	1	1	1	1	1	1	1	1	1	1	1	1	1	1	1	1	1
Sample No. 638	1	1	1	1	1	1	1	1	1	1	1	1	1	0.615637109908275	0.69455039318651	0.438791652787477	0.585539545705542	0.727251868569292	0.861030160901137	0.874157757535577	1	1	1	1	1	1	1	1	1	1	1	1	1	1	1	1	1	1	1	1	1	1	1	1	1	1	1	1	1
Sample No. 639	1	1	1	1	1	1	1	1	1	1	1	1	1	1	1	1	1	1	1	1	1	1	1	1	1	1	1	0.247328836852685	0.668888282291591	0.570078739449382	0.622275618561543	0.858082690406591	0.835712991035543	0.827249195203185	1	1	1	1	1	1	1	1	1	1	1	1	1	1	1
Sample No. 640	1	1	1	1	1	1	1	0.679496627701446	0.299262314802036	0.740733137838542	0.586104610799812	0.80403815573547	0.862261198847555	0.884272934589535	1	1	1	1	1	1	1	1	1	1	1	1	1	1	1	1	1	1	1	1	1	1	1	1	1	1	1	1	1	1	1	1	1	1	1
Sample No. 641	1	1	1	1	1	1	1	1	1	1	1	1	1	1	1	0.221793919091579	0.490178399598226	0.472238964606076	0.630340188955888	0.836339112198912	0.859779669782147	0.866102029494941	1	1	1	1	1	1	1	1	1	1	1	1	1	1	1	1	1	1	1	1	1	1	1	1	1	1	1
Sample No. 642	1	1	1	1	1	1	1	1	1	0.613988817967474	0.507047828799114	0.486665099877864	0.804345049993135	0.81070879154373	0.768468901491724	0.85645487986505	1	1	1	1	1	1	1	1	1	1	1	1	1	1	1	1	1	1	1	1	1	1	1	1	1	1	1	1	1	1	1	1	1
Sample No. 643	1	1	1	1	1	1	1	1	1	0.181371539542451	0.572626673961058	0.739033553674817	0.829990778798237	0.890093901283108	0.842750176857226	0.868673451486975	1	1	1	1	1	1	1	1	1	1	1	1	1	1	1	1	1	1	1	1	1	1	1	1	1	1	1	1	1	1	1	1	1
Sample No. 644	1	1	1	1	1	1	1	1	1	1	0.268776213612873	0.455033933809027	0.645169729106128	0.706685762624256	0.748661448736675	0.796705101309344	0.82809841029346	1	1	1	1	1	1	1	1	1	1	1	1	1	1	1	1	1	1	1	1	1	1	1	1	1	1	1	1	1	1	1	1
Sample No. 645	1	1	1	1	0.458628200984094	0.417609301870689	0.734696090891957	0.761215624823235	0.864636264424771	0.785985836209729	0.860502482838929	1	1	1	1	1	1	1	1	1	1	1	1	1	1	1	1	1	1	1	1	1	1	1	1	1	1	1	1	1	1	1	1	1	1	1	1	1	1
Sample No. 646	1	1	1	0.171684933155775	0.251564510185271	0.741371720861643	0.802462465111166	0.764615169814788	0.866659689461812	0.892393374964595	1	1	1	1	1	1	1	1	1	1	1	1	1	1	1	1	1	1	1	1	1	1	1	1	1	1	1	1	1	1	1	1	1	1	1	1	1	1	1
Sample No. 647	1	0.410378782581538	0.313902268735692	0.580765362381935	0.712749202880077	0.751341769150458	0.773403256763704	0.838623024336994	1	1	1	1	1	1	1	1	1	1	1	1	1	1	1	1	1	1	1	1	1	1	1	1	1	1	1	1	1	1	1	1	1	1	1	1	1	1	1	1	1
Sample No. 648	1	1	1	1	1	1	0.107499978200067	0.271451068827882	0.601984473150224	0.578717246353626	0.880821925150231	0.875357464696281	0.867236565183848	1	1	1	1	1	1	1	1	1	1	1	1	1	1	1	1	1	1	1	1	1	1	1	1	1	1	1	1	1	1	1	1	1	1	1	1
Sample No. 649	1	1	1	1	1	1	1	1	1	1	1	1	1	1	1	1	1	1	1	1	1	1	1	1	1	1	1	1	1	1	1	1	1	1	1	1	1	1	1	1	1	1	1	1	1	1	1	1	1
Sample No. 650	1	0.134999558122363	0.362168296510354	0.554442834220827	0.807698909430765	0.737558096498251	0.825326991970651	0.887225006204098	1	1	1	1	1	1	1	1	1	1	1	1	1	1	1	1	1	1	1	1	1	1	1	1	1	1	1	1	1	1	1	1	1	1	1	1	1	1	1	1	1
Sample No. 651	1	1	0.212211725360248	0.715281028067693	0.661863290350884	0.783134662178345	0.872795519977808	0.865104774190113	0.870436242595315	1	1	1	1	1	1	1	1	1	1	1	1	1	1	1	1	1	1	1	1	1	1	1	1	1	1	1	1	1	1	1	1	1	1	1	1	1	1	1	1
Sample No. 652	1	1	1	1	1	0.668294734111987	0.348437451394275	0.492345928233117	0.587040180391632	0.702566459923983	0.843960039047524	0.824481865745038	1	1	1	1	1	1	1	1	1	1	1	1	1	1	1	1	1	1	1	1	1	1	1	1	1	1	1	1	1	1	1	1	1	1	1	1	1
Sample No. 653	1	1	0.0696861218241975	0.536583463475108	0.590075519420207	0.735759630943648	0.7839380716905	0.877390315541998	0.853598247598857	1	1	1	1	1	1	1	1	1	1	1	1	1	1	1	1	1	1	1	1	1	1	1	1	1	1	1	1	1	1	1	1	1	1	1	1	1	1	1	1
Sample No. 654	1	0.379489993243478	0.438575477357954	0.686044320482761	0.81532916767057	0.894117788830772	0.770481366813183	0.883532540015876	1	1	1	1	1	1	1	1	1	1	1	1	1	1	1	1	1	1	1	1	1	1	1	1	1	1	1	1	1	1	1	1	1	1	1	1	1	1	1	1	1
Sample No. 655	1	0.282288264392409	0.345959312897176	0.598301185686141	0.703504620823078	0.750952771818265	0.856588407219388	0.868083058353514	1	1	1	1	1	1	1	1	1	1	1	1	1	1	1	1	1	1	1	1	1	1	1	1	1	1	1	1	1	1	1	1	1	1	1	1	1	1	1	1	1
Sample No. 656	1	1	1	1	0.0861881456221454	0.370292759677395	0.634315679054707	0.700284294532612	0.796183430394158	0.852564765564166	0.827602013740689	1	1	1	1	1	1	1	1	1	1	1	1	1	1	1	1	1	1	1	1	1	1	1	1	1	1	1	1	1	1	1	1	1	1	1	1	1	1
Sample No. 657	1	1	0.573489901493303	0.46669664750807	0.641579013522714	0.627205365551636	0.733412150996737	0.808906028168276	0.892778194136918	1	1	1	1	1	1	1	1	1	1	1	1	1	1	1	1	1	1	1	1	1	1	1	1	1	1	1	1	1	1	1	1	1	1	1	1	1	1	1	1
Sample No. 658	1	1	1	1	0.15463288681116	0.409514250224456	0.607862830180675	0.648944116900675	0.72286775954999	0.878891074457206	0.83421950140968	1	1	1	1	1	1	1	1	1	1	1	1	1	1	1	1	1	1	1	1	1	1	1	1	1	1	1	1	1	1	1	1	1	1	1	1	1	1
Sample No. 659	1	1	1	1	1	0.538339163851924	0.395610584607348	0.732953810058534	0.723235045820475	0.779834823673591	0.81688663713634	0.857355649732053	1	1	1	1	1	1	1	1	1	1	1	1	1	1	1	1	1	1	1	1	1	1	1	1	1	1	1	1	1	1	1	1	1	1	1	1	1
Sample No. 660	1	1	1	1	1	1	0.0581477439193986	0.425972855230793	0.754397821724415	0.722232002536766	0.770592812844552	0.872523169484921	0.835968259628862	1	1	1	1	1	1	1	1	1	1	1	1	1	1	1	1	1	1	1	1	1	1	1	1	1	1	1	1	1	1	1	1	1	1	1	1
Sample No. 661	1	1	1	1	1	1	1	1	1	1	1	0.357297958796844	0.310151309585199	0.791791985109448	0.801285347091034	0.795113735944033	0.843564498517662	0.899310029186308	1	1	1	1	1	1	1	1	1	1	1	1	1	1	1	1	1	1	1	1	1	1	1	1	1	1	1	1	1	1	1
Sample No. 662	1	0.0403756292979233	0.56624814315699	0.452114897146821	0.844914655624889	0.742424160703085	0.799916539508849	0.857060942221433	1	1	1	1	1	1	1	1	1	1	1	1	1	1	1	1	1	1	1	1	1	1	1	1	1	1	1	1	1	1	1	1	1	1	1	1	1	1	1	1	1
Sample No. 663	1	1	0.32566061834339	0.638814661325887	0.673468694854528	0.755733600100502	0.738848958043382	0.880214239428751	0.873945423010737	1	1	1	1	1	1	1	1	1	1	1	1	1	1	1	1	1	1	1	1	1	1	1	1	1	1	1	1	1	1	1	1	1	1	1	1	1	1	1	1
Sample No. 664	1	1	0.584609583246056	0.428195857508108	0.507787560317665	0.686532377293333	0.81882364845369	0.830806423937902	0.833576259445399	1	1	1	1	1	1	1	1	1	1	1	1	1	1	1	1	1	1	1	1	1	1	1	1	1	1	1	1	1	1	1	1	1	1	1	1	1	1	1	1
Sample No. 665	1	1	1	1	1	1	1	1	1	1	1	1	1	1	1	1	1	1	1	1	1	1	0.136377038343344	0.331410713065416	0.553717115260661	0.692223198227584	0.835068314857781	0.818225336228497	0.893800445795059	1	1	1	1	1	1	1	1	1	1	1	1	1	1	1	1	1	1	1	1
Sample No. 666	1	1	1	1	0.0954641330149025	0.526193667287007	0.514421232063323	0.798644151077606	0.875940411346965	0.799529998945072	0.853841736968607	1	1	1	1	1	1	1	1	1	1	1	1	1	1	1	1	1	1	1	1	1	1	1	1	1	1	1	1	1	1	1	1	1	1	1	1	1	1
Sample No. 667	1	1	0.599837811880279	0.572481846380979	0.578845164291561	0.852681426289491	0.828138684984297	0.772667899876833	0.856615363266319	1	1	1	1	1	1	1	1	1	1	1	1	1	1	1	1	1	1	1	1	1	1	1	1	1	1	1	1	1	1	1	1	1	1	1	1	1	1	1	1
Sample No. 668	1	1	1	1	1	1	1	1	1	1	1	1	1	1	1	1	1	1	1	1	1	1	1	1	1	1	1	1	1	1	1	1	1	1	1	1	1	1	1	1	1	1	1	1	1	1	1	1	1
Sample No. 669	1	1	1	1	1	1	1	1	1	1	1	1	1	1	1	1	1	1	1	1	1	0.60840092247352	0.595566996596754	0.73214344477281	0.650363289546221	0.814099175380543	0.765412661368027	0.857868413552642	1	1	1	1	1	1	1	1	1	1	1	1	1	1	1	1	1	1	1	1	1
Sample No. 670	1	1	1	0.324473294091877	0.457921041073278	0.803121778015047	0.751928977486677	0.685351709886454	0.763210036591627	0.880886744502932	1	1	1	1	1	1	1	1	1	1	1	1	1	1	1	1	1	1	1	1	1	1	1	1	1	1	1	1	1	1	1	1	1	1	1	1	1	1	1
Sample No. 671	1	1	1	1	1	1	1	1	1	1	1	1	1	1	1	1	1	1	1	1	1	1	1	1	1	0.386335495365784	0.626946366876364	0.668412975426763	0.702918286300264	0.770465164850466	0.780163611387834	0.827950476128608	1	1	1	1	1	1	1	1	1	1	1	1	1	1	1	1	1
Sample No. 672	1	1	1	1	1	1	1	1	1	1	1	1	1	1	1	1	1	0.0844929087441414	0.260600780621171	0.513027281332761	0.619506500735879	0.842027853946201	0.873267531031743	0.88621444195509	1	1	1	1	1	1	1	1	1	1	1	1	1	1	1	1	1	1	1	1	1	1	1	1	1
Sample No. 673	1	1	1	1	1	0.170108550044242	0.361709703383967	0.523701259698719	0.830070808930323	0.856986102429219	0.842141824439168	0.888981950245798	1	1	1	1	1	1	1	1	1	1	1	1	1	1	1	1	1	1	1	1	1	1	1	1	1	1	1	1	1	1	1	1	1	1	1	1	1
Sample No. 674	1	1	1	1	1	1	1	1	1	1	1	0.606064626856241	0.446522375214845	0.479535087496042	0.706001094128005	0.898789589661174	0.796748664523475	0.88254633910954	1	1	1	1	1	1	1	1	1	1	1	1	1	1	1	1	1	1	1	1	1	1	1	1	1	1	1	1	1	1	1
Sample No. 675	1	1	1	1	1	1	0.662138566195499	0.765961522608995	0.464700003452599	0.784850330888294	0.894866198673844	0.808958530719392	0.893166010528803	1	1	1	1	1	1	1	1	1	1	1	1	1	1	1	1	1	1	1	1	1	1	1	1	1	1	1	1	1	1	1	1	1	1	1	1
Sample No. 676	1	1	1	1	1	1	1	1	1	1	1	1	1	1	1	1	0.573547404233832	0.765724000176415	0.575505727827549	0.627256188942119	0.6856415485451	0.80666686092969	0.82735610216856	1	1	1	1	1	1	1	1	1	1	1	1	1	1	1	1	1	1	1	1	1	1	1	1	1	1
Sample No. 677	1	0.117082717670128	0.726254814974964	0.750630553178489	0.705660608089529	0.694274627724662	0.889143138919026	0.88158341364935	1	1	1	1	1	1	1	1	1	1	1	1	1	1	1	1	1	1	1	1	1	1	1	1	1	1	1	1	1	1	1	1	1	1	1	1	1	1	1	1	1
Sample No. 678	1	1	1	1	1	1	1	1	1	1	1	1	1	1	0.515916776412632	0.268262829510495	0.59013479270041	0.770648137181997	0.726109004891478	0.853174066892825	0.891113033667207	1	1	1	1	1	1	1	1	1	1	1	1	1	1	1	1	1	1	1	1	1	1	1	1	1	1	1	1
Sample No. 679	1	1	1	1	1	1	1	1	0.672881529338192	0.44354661799036	0.815227883048355	0.720484082847834	0.776962371622212	0.823190539325588	0.82221533216536	1	1	1	1	1	1	1	1	1	1	1	1	1	1	1	1	1	1	1	1	1	1	1	1	1	1	1	1	1	1	1	1	1	1
Sample No. 680	1	1	1	1	1	1	1	1	1	1	1	1	1	1	1	1	1	0.311787410459947	0.367618499053642	0.739627214167267	0.570985472369939	0.760529803144746	0.772757809800096	0.884810942672193	1	1	1	1	1	1	1	1	1	1	1	1	1	1	1	1	1	1	1	1	1	1	1	1	1
Sample No. 681	1	1	1	1	1	1	1	1	1	1	1	1	1	1	1	1	1	1	1	1	1	1	1	1	1	1	1	1	1	1	1	1	1	0.333881613246631	0.6468779409118	0.760012898985296	0.600089552351274	0.875694613489322	0.894226858899929	0.831373094767332	1	1	1	1	1	1	1	1	1
Sample No. 682	1	1	1	1	1	1	1	1	1	1	1	1	1	1	1	1	0.526000485562254	0.573564837984741	0.739515743609518	0.700032687261701	0.784217826793902	0.858740470195189	0.877792907226831	1	1	1	1	1	1	1	1	1	1	1	1	1	1	1	1	1	1	1	1	1	1	1	1	1	1
Sample No. 683	1	1	1	1	1	0.602284166789614	0.357752798087895	0.432625486906618	0.721618507015519	0.718600316778757	0.778771820175461	0.894721444454044	1	1	1	1	1	1	1	1	1	1	1	1	1	1	1	1	1	1	1	1	1	1	1	1	1	1	1	1	1	1	1	1	1	1	1	1	1
Sample No. 684	1	1	1	1	1	1	1	1	1	1	1	1	1	1	1	1	1	1	1	1	1	1	1	1	1	1	1	1	1	1	1	0.26591273213271	0.420086841182783	0.497287342902273	0.625562525661662	0.786762149189599	0.896154616861604	0.867085100933909	1	1	1	1	1	1	1	1	1	1	1
Sample No. 685	1	1	1	1	1	1	1	1	1	1	1	1	1	1	1	1	1	1	1	1	1	1	1	1	0.304652441092767	0.478513239640743	0.590725452657789	0.762323177796788	0.723770339856856	0.864610495455563	0.825806171316653	1	1	1	1	1	1	1	1	1	1	1	1	1	1	1	1	1	1
Sample No. 686	1	1	0.117070584662724	0.286471975725144	0.476744624897838	0.634959878730588	0.815961647890508	0.837582984524779	0.821869159918278	1	1	1	1	1	1	1	1	1	1	1	1	1	1	1	1	1	1	1	1	1	1	1	1	1	1	1	1	1	1	1	1	1	1	1	1	1	1	1	1
Sample No. 687	1	1	1	1	0.264133038932923	0.497526154220104	0.62567582923919	0.635937036043033	0.879831090569496	0.895655385935679	0.821835487410426	1	1	1	1	1	1	1	1	1	1	1	1	1	1	1	1	1	1	1	1	1	1	1	1	1	1	1	1	1	1	1	1	1	1	1	1	1	1
Sample No. 688	1	1	1	1	1	0.0719866269733757	0.71611880033277	0.434820988513529	0.624044819413684	0.819046216285788	0.838935090047307	0.868303725179285	1	1	1	1	1	1	1	1	1	1	1	1	1	1	1	1	1	1	1	1	1	1	1	1	1	1	1	1	1	1	1	1	1	1	1	1	1
Sample No. 689	1	1	1	1	1	1	1	1	1	1	1	1	1	1	1	1	1	1	1	1	1	1	1	1	1	1	1	1	1	1	0.208377284230664	0.507841106401756	0.523137220200151	0.715020281430334	0.843609605855309	0.858225282439962	0.841445321105421	1	1	1	1	1	1	1	1	1	1	1	1
Sample No. 690	1	1	0.33331211873563	0.317972717108205	0.699961965736002	0.850107535142452	0.741512078987435	0.875579330627806	0.884480039384216	1	1	1	1	1	1	1	1	1	1	1	1	1	1	1	1	1	1	1	1	1	1	1	1	1	1	1	1	1	1	1	1	1	1	1	1	1	1	1	1
Sample No. 691	1	0.0737225325522013	0.384450286384672	0.489462629444897	0.834685068768449	0.877515784590505	0.865846413034014	0.834499927274883	1	1	1	1	1	1	1	1	1	1	1	1	1	1	1	1	1	1	1	1	1	1	1	1	1	1	1	1	1	1	1	1	1	1	1	1	1	1	1	1	1
Sample No. 692	1	1	1	1	1	1	1	1	1	1	1	1	1	1	1	1	1	1	1	1	1	1	1	1	1	1	1	1	1	1	1	0.0247138516465202	0.750271256566048	0.725938503183424	0.615505715114996	0.896016776291654	0.807320440537296	0.850671885311604	1	1	1	1	1	1	1	1	1	1	1
Sample No. 693	1	0.141367513793521	0.498608281007037	0.81507391307503	0.732586087826639	0.759440437625162	0.819433521013707	0.857250670809299	1	1	1	1	1	1	1	1	1	1	1	1	1	1	1	1	1	1	1	1	1	1	1	1	1	1	1	1	1	1	1	1	1	1	1	1	1	1	1	1	1
Sample No. 694	1	1	1	1	1	1	1	1	0.575522796257865	0.35413685714826	0.626019871719181	0.714525021943264	0.714975093728863	0.854312836900353	0.841291515287012	1	1	1	1	1	1	1	1	1	1	1	1	1	1	1	1	1	1	1	1	1	1	1	1	1	1	1	1	1	1	1	1	1	1
Sample No. 695	1	1	1	0.560931504163891	0.633564299270511	0.45511220742017	0.802594119943678	0.796014168071561	0.776671092282049	0.888756707757711	1	1	1	1	1	1	1	1	1	1	1	1	1	1	1	1	1	1	1	1	1	1	1	1	1	1	1	1	1	1	1	1	1	1	1	1	1	1	1
Sample No. 696	1	1	1	1	1	1	1	1	1	1	1	1	1	0.317721533721779	0.390441324524581	0.760190988164395	0.842646651696414	0.897182332207449	0.763831866174005	0.830268801935017	1	1	1	1	1	1	1	1	1	1	1	1	1	1	1	1	1	1	1	1	1	1	1	1	1	1	1	1	1
Sample No. 697	1	1	1	1	1	1	1	1	0.301232930244878	0.543762941788882	0.801716618910432	0.57262059867382	0.828157059606165	0.889512741472572	0.875907862279564	1	1	1	1	1	1	1	1	1	1	1	1	1	1	1	1	1	1	1	1	1	1	1	1	1	1	1	1	1	1	1	1	1	1
Sample No. 698	1	1	1	1	1	1	1	1	1	1	1	1	1	1	1	1	1	1	1	1	0.263504908594768	0.398633254785091	0.795364072006196	0.714113713921979	0.858751297215931	0.888889681869186	0.888171905297786	1	1	1	1	1	1	1	1	1	1	1	1	1	1	1	1	1	1	1	1	1	1
Sample No. 699	1	1	1	0.0430245185014792	0.696409637741745	0.554993345700204	0.636725477250293	0.891294135404751	0.819151634881273	0.858693828880787	1	1	1	1	1	1	1	1	1	1	1	1	1	1	1	1	1	1	1	1	1	1	1	1	1	1	1	1	1	1	1	1	1	1	1	1	1	1	1
Sample No. 700	1	1	1	1	1	1	1	1	1	1	1	1	1	1	1	1	0.136707848389633	0.268571596480906	0.640123390890658	0.866321115642786	0.807911594407633	0.871245539835654	0.862807704973966	1	1	1	1	1	1	1	1	1	1	1	1	1	1	1	1	1	1	1	1	1	1	1	1	1	1
Sample No. 701	1	1	1	1	0.65578738030279	0.368922612322494	0.649802815746516	0.732286571972072	0.740661569517106	0.775493728690781	0.837590054310858	1	1	1	1	1	1	1	1	1	1	1	1	1	1	1	1	1	1	1	1	1	1	1	1	1	1	1	1	1	1	1	1	1	1	1	1	1	1
Sample No. 702	1	1	1	1	1	0.0207345311017707	0.570885871779174	0.501537685487419	0.620426761480048	0.826983968261629	0.828644790234976	0.889074564091861	1	1	1	1	1	1	1	1	1	1	1	1	1	1	1	1	1	1	1	1	1	1	1	1	1	1	1	1	1	1	1	1	1	1	1	1	1
Sample No. 703	1	1	1	1	1	0.50710662096506	0.508554005436599	0.795356772299856	0.720118747330271	0.74569421033375	0.843443276304752	0.84053747644648	1	1	1	1	1	1	1	1	1	1	1	1	1	1	1	1	1	1	1	1	1	1	1	1	1	1	1	1	1	1	1	1	1	1	1	1	1
Sample No. 704	1	1	1	1	1	1	1	1	1	1	1	1	0.115310273943469	0.307708773138002	0.620332858264446	0.58917473806534	0.890234458022751	0.812351215244271	0.856213394291699	1	1	1	1	1	1	1	1	1	1	1	1	1	1	1	1	1	1	1	1	1	1	1	1	1	1	1	1	1	1
Sample No. 705	1	1	1	1	1	1	1	1	1	1	1	1	1	1	1	1	1	1	1	1	1	1	1	0.0944317394425161	0.674994687819853	0.670746246278286	0.649135975940153	0.762042314149439	0.878019921327941	0.831480022687465	1	1	1	1	1	1	1	1	1	1	1	1	1	1	1	1	1	1	1
Sample No. 706	1	0.570701833972707	0.666448728451505	0.792815223261714	0.823699992690235	0.818566533494741	0.894152636234649	0.891687936577946	1	1	1	1	1	1	1	1	1	1	1	1	1	1	1	1	1	1	1	1	1	1	1	1	1	1	1	1	1	1	1	1	1	1	1	1	1	1	1	1	1
Sample No. 707	1	1	1	1	1	1	1	1	1	0.293853246779181	0.732649306934327	0.44845922973007	0.713759607500397	0.738978390945122	0.897452155607752	0.872795463185757	1	1	1	1	1	1	1	1	1	1	1	1	1	1	1	1	1	1	1	1	1	1	1	1	1	1	1	1	1	1	1	1	1
Sample No. 708	1	1	1	1	1	1	1	1	1	1	1	1	1	1	0.147358617673162	0.5059906153474	0.478367148544639	0.591651673433371	0.868195881182328	0.793754952494055	0.821436261795461	1	1	1	1	1	1	1	1	1	1	1	1	1	1	1	1	1	1	1	1	1	1	1	1	1	1	1	1
Sample No. 709	1	0.338045041491278	0.51209851199761	0.49776316491887	0.826563176005147	0.703858199836686	0.821808469239622	0.824176353402436	1	1	1	1	1	1	1	1	1	1	1	1	1	1	1	1	1	1	1	1	1	1	1	1	1	1	1	1	1	1	1	1	1	1	1	1	1	1	1	1	1
Sample No. 710	1	1	1	1	1	1	1	1	1	1	1	1	1	1	1	1	1	1	1	1	1	1	1	1	1	1	1	1	1	1	1	1	1	1	1	1	1	1	1	1	1	0.0108122712932527	0.556025350326672	0.560797069799155	0.675925560300238	0.733315049582161	0.895381479668431	0.868133429791778	1
Sample No. 711	1	1	1	1	1	1	1	1	0.168971554406453	0.666059385444969	0.520301807411015	0.869004184152	0.687466671993025	0.806919039064087	0.862576426677406	1	1	1	1	1	1	1	1	1	1	1	1	1	1	1	1	1	1	1	1	1	1	1	1	1	1	1	1	1	1	1	1	1	1
Sample No. 712	1	0.555747818888631	0.277289967853576	0.460599333625287	0.867683335002512	0.802473374842666	0.760550098512322	0.845348755065352	1	1	1	1	1	1	1	1	1	1	1	1	1	1	1	1	1	1	1	1	1	1	1	1	1	1	1	1	1	1	1	1	1	1	1	1	1	1	1	1	1
Sample No. 713	1	1	1	1	1	1	1	1	1	1	1	1	1	1	1	1	1	1	1	1	1	1	1	1	1	0.567070051161572	0.505467370655388	0.473779481574893	0.723024852694944	0.866888239425607	0.893900437727571	0.82672059904784	1	1	1	1	1	1	1	1	1	1	1	1	1	1	1	1	1
Sample No. 714	1	1	1	1	1	1	1	0.589766923976131	0.611137136155739	0.776695960592478	0.628564388053492	0.70428678097669	0.830434396741912	0.829303105100989	1	1	1	1	1	1	1	1	1	1	1	1	1	1	1	1	1	1	1	1	1	1	1	1	1	1	1	1	1	1	1	1	1	1	1
Sample No. 715	1	1	1	1	1	1	1	1	1	1	1	1	1	1	1	1	1	1	1	1	1	1	1	1	1	0.455750214292202	0.663461434040219	0.674042738154531	0.665800786558539	0.802346563111059	0.865464877532795	0.834315813370049	1	1	1	1	1	1	1	1	1	1	1	1	1	1	1	1	1
Sample No. 716	1	1	1	1	1	1	0.328978360726032	0.731095713078976	0.583074162639677	0.826089702132158	0.835146025698632	0.860916451904923	0.84825320886448	1	1	1	1	1	1	1	1	1	1	1	1	1	1	1	1	1	1	1	1	1	1	1	1	1	1	1	1	1	1	1	1	1	1	1	1
Sample No. 717	1	1	1	1	1	1	1	1	1	0.0320687535614707	0.726931151617318	0.500291546452791	0.672356822462752	0.697067904681899	0.893628663974814	0.850370935499668	1	1	1	1	1	1	1	1	1	1	1	1	1	1	1	1	1	1	1	1	1	1	1	1	1	1	1	1	1	1	1	1	1
Sample No. 718	1	1	1	1	1	1	0.168492755182087	0.606004276592284	0.558229279536754	0.75351002081763	0.700999444234185	0.873232217188925	0.862399657983333	1	1	1	1	1	1	1	1	1	1	1	1	1	1	1	1	1	1	1	1	1	1	1	1	1	1	1	1	1	1	1	1	1	1	1	1
Sample No. 719	1	1	1	1	1	1	1	0.443697896215599	0.503505142554641	0.760571339372546	0.630273077292368	0.880990210245364	0.870949966292828	0.825185730718076	1	1	1	1	1	1	1	1	1	1	1	1	1	1	1	1	1	1	1	1	1	1	1	1	1	1	1	1	1	1	1	1	1	1	1
Sample No. 720	1	1	1	1	1	1	0.554852227573283	0.650941096032038	0.802909699939191	0.625397679330781	0.70580856601242	0.843211096189916	0.898165408484638	1	1	1	1	1	1	1	1	1	1	1	1	1	1	1	1	1	1	1	1	1	1	1	1	1	1	1	1	1	1	1	1	1	1	1	1
Sample No. 721	1	0.478127411769237	0.510428379140794	0.597184107284993	0.758133994094096	0.683543613031507	0.836832622750662	0.868557576462626	1	1	1	1	1	1	1	1	1	1	1	1	1	1	1	1	1	1	1	1	1	1	1	1	1	1	1	1	1	1	1	1	1	1	1	1	1	1	1	1	1
Sample No. 722	1	0.0804598259460181	0.728054965650663	0.628756100703031	0.829700707742013	0.883911484382115	0.866785315140151	0.855307410955429	1	1	1	1	1	1	1	1	1	1	1	1	1	1	1	1	1	1	1	1	1	1	1	1	1	1	1	1	1	1	1	1	1	1	1	1	1	1	1	1	1
Sample No. 723	1	1	0.616423163411673	0.606888625836	0.585793038848788	0.759872827520594	0.776863433155231	0.877296349825338	0.846681859660894	1	1	1	1	1	1	1	1	1	1	1	1	1	1	1	1	1	1	1	1	1	1	1	1	1	1	1	1	1	1	1	1	1	1	1	1	1	1	1	1
Sample No. 724	1	1	1	1	1	1	1	1	1	1	1	1	1	1	1	1	1	1	1	1	0.468451392424758	0.460166463572532	0.45578955469653	0.702819508155808	0.871351031083614	0.765056419805624	0.845722393859178	1	1	1	1	1	1	1	1	1	1	1	1	1	1	1	1	1	1	1	1	1	1
Sample No. 725	1	1	1	1	1	0.638206039522774	0.711946455035359	0.803728918004781	0.668139731632546	0.716570073449984	0.855953051676042	0.837089951056987	1	1	1	1	1	1	1	1	1	1	1	1	1	1	1	1	1	1	1	1	1	1	1	1	1	1	1	1	1	1	1	1	1	1	1	1	1
Sample No. 726	1	1	1	1	1	1	1	1	1	1	1	1	1	1	1	1	1	1	0.0333571811742149	0.359622693220153	0.769951726980507	0.727611184101552	0.69458412295673	0.780071058981121	0.883813051916659	1	1	1	1	1	1	1	1	1	1	1	1	1	1	1	1	1	1	1	1	1	1	1	1
Sample No. 727	1	1	1	1	1	1	1	1	1	1	1	1	1	1	1	1	1	1	1	1	1	1	1	1	1	1	1	0.534350893641822	0.445203618295491	0.761539888866246	0.629541014581919	0.688980345036834	0.863602743009105	0.865906986668706	1	1	1	1	1	1	1	1	1	1	1	1	1	1	1
Sample No. 728	1	1	1	1	1	1	1	1	1	1	1	1	1	1	0.182988072766457	0.467167764315382	0.496625591460615	0.630460346750915	0.764960002438165	0.804875438548625	0.844288502931595	1	1	1	1	1	1	1	1	1	1	1	1	1	1	1	1	1	1	1	1	1	1	1	1	1	1	1	1
Sample No. 729	1	1	1	0.100323268093634	0.253175741545856	0.718529375940561	0.822255515987053	0.694459569584578	0.811741090631112	0.862468064650893	1	1	1	1	1	1	1	1	1	1	1	1	1	1	1	1	1	1	1	1	1	1	1	1	1	1	1	1	1	1	1	1	1	1	1	1	1	1	1
Sample No. 730	1	1	1	1	1	1	1	1	1	1	1	1	1	0.669097341636661	0.445312159406021	0.703596592340618	0.813103255075402	0.69286553886719	0.889488915475085	0.862169264927506	1	1	1	1	1	1	1	1	1	1	1	1	1	1	1	1	1	1	1	1	1	1	1	1	1	1	1	1	1
Sample No. 731	1	1	1	1	1	1	1	1	1	1	1	1	1	1	1	1	1	1	1	1	1	1	1	1	1	1	1	0.514140006939415	0.314961181310937	0.78211625052616	0.711569997137412	0.79573200580664	0.764596144575626	0.883265982139856	1	1	1	1	1	1	1	1	1	1	1	1	1	1	1
Sample No. 732	1	1	1	1	1	1	1	1	1	1	1	1	1	1	1	1	1	1	1	1	0.240302767825779	0.651535452082753	0.484802985023707	0.641598022640683	0.823169682892039	0.774786331239156	0.822294644415378	1	1	1	1	1	1	1	1	1	1	1	1	1	1	1	1	1	1	1	1	1	1
Sample No. 733	1	1	1	1	1	1	1	1	1	1	1	1	1	1	1	1	0.175359297886025	0.420763935614377	0.741710835807025	0.850970135238022	0.816301433383487	0.795693112127483	0.882671578936279	1	1	1	1	1	1	1	1	1	1	1	1	1	1	1	1	1	1	1	1	1	1	1	1	1	1
Sample No. 734	1	1	1	1	1	1	1	1	1	1	1	1	1	1	1	1	1	1	1	1	1	0.186488892741036	0.272744890134782	0.632009979635477	0.661004011547193	0.708364350060001	0.867400128892623	0.829526002518833	1	1	1	1	1	1	1	1	1	1	1	1	1	1	1	1	1	1	1	1	1
Sample No. 735	1	1	1	1	1	1	1	1	1	1	1	1	1	1	1	0.244824521020055	0.267763820998371	0.500695279818028	0.790401665638201	0.880660032550804	0.873613567184657	0.872536104749888	1	1	1	1	1	1	1	1	1	1	1	1	1	1	1	1	1	1	1	1	1	1	1	1	1	1	1
Sample No. 736	1	1	1	1	1	1	1	0.687588818785734	0.522627576747909	0.481756992191076	0.855335791390389	0.765729989861138	0.805379665605724	0.846621171794832	1	1	1	1	1	1	1	1	1	1	1	1	1	1	1	1	1	1	1	1	1	1	1	1	1	1	1	1	1	1	1	1	1	1	1
Sample No. 737	1	1	0.212672838279977	0.302950747320428	0.458284075856209	0.811441617719829	0.787535863835365	0.776530944206752	0.894068440515548	1	1	1	1	1	1	1	1	1	1	1	1	1	1	1	1	1	1	1	1	1	1	1	1	1	1	1	1	1	1	1	1	1	1	1	1	1	1	1	1
Sample No. 738	1	1	1	1	1	1	1	1	1	1	1	1	1	0.256156382842455	0.574044532617554	0.595610100142658	0.855912103182636	0.880715275765397	0.761375647508539	0.852634305823594	1	1	1	1	1	1	1	1	1	1	1	1	1	1	1	1	1	1	1	1	1	1	1	1	1	1	1	1	1
Sample No. 739	1	1	0.386903385273181	0.417177459830418	0.712182766497135	0.847694606012665	0.834217216121033	0.892137075406499	0.840852278601378	1	1	1	1	1	1	1	1	1	1	1	1	1	1	1	1	1	1	1	1	1	1	1	1	1	1	1	1	1	1	1	1	1	1	1	1	1	1	1	1
Sample No. 740	1	1	1	1	1	1	1	1	1	1	1	1	1	1	1	1	0.403022008414846	0.681762512233108	0.673401570245624	0.692683768789284	0.85680493010208	0.880749833276495	0.824618382994086	1	1	1	1	1	1	1	1	1	1	1	1	1	1	1	1	1	1	1	1	1	1	1	1	1	1
Sample No. 741	1	1	0.179761405775789	0.453545890357345	0.642478985823691	0.851789372325875	0.817468704902567	0.896841692286544	0.851556760203093	1	1	1	1	1	1	1	1	1	1	1	1	1	1	1	1	1	1	1	1	1	1	1	1	1	1	1	1	1	1	1	1	1	1	1	1	1	1	1	1
Sample No. 742	1	1	1	1	1	1	1	1	1	0.477097969716415	0.741776640899479	0.472725606821477	0.744348645354621	0.748327177474275	0.846232286207378	0.893141818493605	1	1	1	1	1	1	1	1	1	1	1	1	1	1	1	1	1	1	1	1	1	1	1	1	1	1	1	1	1	1	1	1	1
Sample No. 743	1	0.292596635075752	0.350992158446461	0.784300172720104	0.708752527604811	0.688209548038431	0.861842321916483	0.878177392948419	1	1	1	1	1	1	1	1	1	1	1	1	1	1	1	1	1	1	1	1	1	1	1	1	1	1	1	1	1	1	1	1	1	1	1	1	1	1	1	1	1
Sample No. 744	1	1	1	1	1	1	1	1	1	0.106707062558271	0.713842340800911	0.594440297614783	0.866682053175755	0.79478843849618	0.875344249899499	0.891777772214264	1	1	1	1	1	1	1	1	1	1	1	1	1	1	1	1	1	1	1	1	1	1	1	1	1	1	1	1	1	1	1	1	1
Sample No. 745	1	1	0.55234766224632	0.463461175970733	0.743139718025923	0.612890250007622	0.795424810680561	0.805094303828664	0.893687540199608	1	1	1	1	1	1	1	1	1	1	1	1	1	1	1	1	1	1	1	1	1	1	1	1	1	1	1	1	1	1	1	1	1	1	1	1	1	1	1	1
Sample No. 746	1	1	1	1	1	1	0.38257733700797	0.600389086296782	0.745918324422091	0.598153948439285	0.843019740334712	0.892242447021417	0.87431638751179	1	1	1	1	1	1	1	1	1	1	1	1	1	1	1	1	1	1	1	1	1	1	1	1	1	1	1	1	1	1	1	1	1	1	1	1
Sample No. 747	1	0.542836116538383	0.628993870783597	0.474327229633927	0.616627350035123	0.77466149170883	0.847076522232965	0.89402401484549	1	1	1	1	1	1	1	1	1	1	1	1	1	1	1	1	1	1	1	1	1	1	1	1	1	1	1	1	1	1	1	1	1	1	1	1	1	1	1	1	1
Sample No. 748	1	1	1	1	1	1	1	0.63457616976928	0.576697120154277	0.709792875144631	0.726143780658022	0.738245537295006	0.877396210581064	0.886966491341591	1	1	1	1	1	1	1	1	1	1	1	1	1	1	1	1	1	1	1	1	1	1	1	1	1	1	1	1	1	1	1	1	1	1	1
Sample No. 749	1	1	0.183656129587907	0.370590698942542	0.547709715012461	0.700529160797596	0.834138411008753	0.889249990144745	0.854294390249997	1	1	1	1	1	1	1	1	1	1	1	1	1	1	1	1	1	1	1	1	1	1	1	1	1	1	1	1	1	1	1	1	1	1	1	1	1	1	1	1
Sample No. 750	1	1	1	1	1	1	1	1	1	1	1	1	1	1	1	1	0.62509695004439	0.315792118217796	0.541302883084863	0.718436288139783	0.819873133278452	0.768303713891655	0.8437694279477	1	1	1	1	1	1	1	1	1	1	1	1	1	1	1	1	1	1	1	1	1	1	1	1	1	1
Sample No. 751	1	1	1	1	1	1	1	1	1	1	1	1	1	1	1	1	1	1	1	1	1	1	0.277524449643679	0.386882109902799	0.799709030352533	0.73499493853189	0.820567740700208	0.86069110410288	0.841438115052879	1	1	1	1	1	1	1	1	1	1	1	1	1	1	1	1	1	1	1	1
Sample No. 752	1	1	1	1	1	1	1	1	1	1	1	1	1	1	1	1	1	1	1	1	0.138291254614014	0.296636329432949	0.743568932935595	0.756619343678467	0.784053961350583	0.822892141770571	0.874466213621199	1	1	1	1	1	1	1	1	1	1	1	1	1	1	1	1	1	1	1	1	1	1
Sample No. 753	1	1	1	1	1	1	1	0.208692940347828	0.422201961828396	0.653215886205435	0.808556647882797	0.884160612230189	0.804039102853276	0.898058274220675	1	1	1	1	1	1	1	1	1	1	1	1	1	1	1	1	1	1	1	1	1	1	1	1	1	1	1	1	1	1	1	1	1	1	1
Sample No. 754	1	0.301346503663808	0.663571511553601	0.653095922078937	0.609748738333583	0.703357402775437	0.896274590441026	0.856041182801127	1	1	1	1	1	1	1	1	1	1	1	1	1	1	1	1	1	1	1	1	1	1	1	1	1	1	1	1	1	1	1	1	1	1	1	1	1	1	1	1	1
Sample No. 755	1	1	1	0.119180632135831	0.449180380599573	0.432045035082847	0.822785704750568	0.781616981741972	0.763061446892098	0.859012586958706	1	1	1	1	1	1	1	1	1	1	1	1	1	1	1	1	1	1	1	1	1	1	1	1	1	1	1	1	1	1	1	1	1	1	1	1	1	1	1
Sample No. 756	1	1	1	1	1	1	1	1	0.127058423084673	0.309539909753948	0.573732795119286	0.772243880066089	0.810415339786559	0.838283881689422	0.854635048992932	1	1	1	1	1	1	1	1	1	1	1	1	1	1	1	1	1	1	1	1	1	1	1	1	1	1	1	1	1	1	1	1	1	1
Sample No. 757	1	1	1	1	1	1	1	0.18352725604549	0.27259879142046	0.56604723373428	0.786750987991691	0.704407289647497	0.821175522594713	0.834747219160199	1	1	1	1	1	1	1	1	1	1	1	1	1	1	1	1	1	1	1	1	1	1	1	1	1	1	1	1	1	1	1	1	1	1	1
Sample No. 758	1	1	1	1	1	1	0.0816753367916681	0.650851324582473	0.686557274609804	0.685887780371122	0.696723565948196	0.828649263358675	0.8280288297683	1	1	1	1	1	1	1	1	1	1	1	1	1	1	1	1	1	1	1	1	1	1	1	1	1	1	1	1	1	1	1	1	1	1	1	1
Sample No. 759	1	1	1	1	1	1	1	1	1	0.579046203100588	0.351077555445954	0.805070630107075	0.572584054414183	0.874969507688656	0.781748713334091	0.858812927659601	1	1	1	1	1	1	1	1	1	1	1	1	1	1	1	1	1	1	1	1	1	1	1	1	1	1	1	1	1	1	1	1	1
Sample No. 760	1	1	0.599222872129176	0.474581211963668	0.513484307490289	0.597883415319957	0.861719264108688	0.776300050797872	0.854562797918916	1	1	1	1	1	1	1	1	1	1	1	1	1	1	1	1	1	1	1	1	1	1	1	1	1	1	1	1	1	1	1	1	1	1	1	1	1	1	1	1
Sample No. 761	1	1	1	1	1	1	0.316175799695775	0.35324113573879	0.475460094418377	0.63123281721957	0.747126607485116	0.814422134840861	0.87562669146806	1	1	1	1	1	1	1	1	1	1	1	1	1	1	1	1	1	1	1	1	1	1	1	1	1	1	1	1	1	1	1	1	1	1	1	1
Sample No. 762	1	1	1	1	1	1	1	1	1	1	1	1	1	1	1	1	1	1	1	1	1	1	1	1	1	1	1	1	1	1	1	1	1	1	1	1	1	1	0.504000622157473	0.352353153610602	0.476242322213948	0.644842167156748	0.717594118039124	0.839704242246226	0.847556655723602	1	1	1	1
Sample No. 763	1	1	0.500047398270108	0.365821373723447	0.77569293372333	0.65893595491536	0.896157032712363	0.791878095692955	0.896994961313903	1	1	1	1	1	1	1	1	1	1	1	1	1	1	1	1	1	1	1	1	1	1	1	1	1	1	1	1	1	1	1	1	1	1	1	1	1	1	1	1
Sample No. 764	1	1	1	1	1	1	1	1	1	1	1	1	1	1	1	1	1	1	1	1	1	1	1	1	1	1	1	1	0.605892451668624	0.345153001537547	0.749060024432838	0.843947403416969	0.774118685801514	0.76728437427897	0.86003928149119	1	1	1	1	1	1	1	1	1	1	1	1	1	1
Sample No. 765	1	1	1	1	1	1	1	1	0.186718710276764	0.569119654903188	0.588596850093454	0.83029727391433	0.683217546730302	0.812725409017876	0.886242344733328	1	1	1	1	1	1	1	1	1	1	1	1	1	1	1	1	1	1	1	1	1	1	1	1	1	1	1	1	1	1	1	1	1	1
Sample No. 766	1	1	1	1	1	1	1	1	1	0.47102851706557	0.644656273815781	0.542895534560084	0.669720642878674	0.863445504666306	0.883770084325224	0.899386657699943	1	1	1	1	1	1	1	1	1	1	1	1	1	1	1	1	1	1	1	1	1	1	1	1	1	1	1	1	1	1	1	1	1
Sample No. 767	1	1	0.0142566106026061	0.685869096340612	0.798250601645559	0.690596992922947	0.707006448651664	0.883644481138326	0.86251167409122	1	1	1	1	1	1	1	1	1	1	1	1	1	1	1	1	1	1	1	1	1	1	1	1	1	1	1	1	1	1	1	1	1	1	1	1	1	1	1	1
Sample No. 768	1	1	0.690368463101331	0.727215675022453	0.811152674183249	0.768707235069014	0.828422834486701	0.794496282162145	0.821984489057213	1	1	1	1	1	1	1	1	1	1	1	1	1	1	1	1	1	1	1	1	1	1	1	1	1	1	1	1	1	1	1	1	1	1	1	1	1	1	1	1
Sample No. 769	1	1	1	1	1	1	1	1	1	1	1	1	1	1	1	1	0.52461181456456	0.402059732433409	0.514344588220119	0.724091307101771	0.802010249239393	0.89068268914707	0.862956307940185	1	1	1	1	1	1	1	1	1	1	1	1	1	1	1	1	1	1	1	1	1	1	1	1	1	1
Sample No. 770	1	1	1	1	1	1	1	1	1	1	0.248849888129625	0.528911946518347	0.72245954528451	0.761835048026405	0.703854779386893	0.788450503670611	0.828704176489264	1	1	1	1	1	1	1	1	1	1	1	1	1	1	1	1	1	1	1	1	1	1	1	1	1	1	1	1	1	1	1	1
Sample No. 771	1	0.440106588357594	0.458894381942227	0.663761819917709	0.864916823739186	0.88310085022822	0.860610059620813	0.865775100123137	1	1	1	1	1	1	1	1	1	1	1	1	1	1	1	1	1	1	1	1	1	1	1	1	1	1	1	1	1	1	1	1	1	1	1	1	1	1	1	1	1
Sample No. 772	1	1	1	1	1	1	1	1	0.443075211215764	0.426398355765268	0.470368946827948	0.773144685714506	0.868997167288326	0.834806059207767	0.885639446675777	1	1	1	1	1	1	1	1	1	1	1	1	1	1	1	1	1	1	1	1	1	1	1	1	1	1	1	1	1	1	1	1	1	1
Sample No. 773	1	1	1	1	1	1	1	1	1	1	1	1	1	1	1	1	1	1	1	1	1	1	1	1	1	1	1	1	1	1	1	1	1	1	1	1	1	0.0398231895640492	0.395792486835271	0.579346648994833	0.609184932480566	0.782448058328591	0.866672779610381	0.846820289939642	1	1	1	1	1
Sample No. 774	1	1	1	1	0.312539761986118	0.648497090740129	0.578634771257639	0.850481703090481	0.804290398336016	0.837116543445736	0.848025206495076	1	1	1	1	1	1	1	1	1	1	1	1	1	1	1	1	1	1	1	1	1	1	1	1	1	1	1	1	1	1	1	1	1	1	1	1	1	1
Sample No. 775	1	1	1	1	1	1	1	1	1	1	1	1	1	0.118018769801129	0.715510821873322	0.580277769099921	0.763970608734526	0.858958859704435	0.813493196410127	0.850013872273266	1	1	1	1	1	1	1	1	1	1	1	1	1	1	1	1	1	1	1	1	1	1	1	1	1	1	1	1	1
Sample No. 776	1	1	1	1	0.664477851407137	0.556137322373688	0.605853569619358	0.774616727842949	0.844576257001609	0.761761028817855	0.880492230150849	1	1	1	1	1	1	1	1	1	1	1	1	1	1	1	1	1	1	1	1	1	1	1	1	1	1	1	1	1	1	1	1	1	1	1	1	1	1
Sample No. 777	1	1	1	1	1	0.57260884527117	0.402217413373292	0.613311348035932	0.672910749753937	0.78538348197937	0.760340873487294	0.89959480881691	1	1	1	1	1	1	1	1	1	1	1	1	1	1	1	1	1	1	1	1	1	1	1	1	1	1	1	1	1	1	1	1	1	1	1	1	1
Sample No. 778	1	1	1	1	1	1	1	1	1	0.605376170941163	0.303681006254628	0.602663456946611	0.780085059050471	0.796302264439873	0.833260681414977	0.848975408058613	1	1	1	1	1	1	1	1	1	1	1	1	1	1	1	1	1	1	1	1	1	1	1	1	1	1	1	1	1	1	1	1	1
Sample No. 779	1	1	0.171474528945982	0.300374261364341	0.548581391312182	0.633469539047219	0.799161204956472	0.844207897684537	0.889236315898597	1	1	1	1	1	1	1	1	1	1	1	1	1	1	1	1	1	1	1	1	1	1	1	1	1	1	1	1	1	1	1	1	1	1	1	1	1	1	1	1
Sample No. 780	1	1	1	0.303440096238628	0.67941733263433	0.71493257779628	0.820658142194152	0.697295897924341	0.881536314738914	0.880608004070818	1	1	1	1	1	1	1	1	1	1	1	1	1	1	1	1	1	1	1	1	1	1	1	1	1	1	1	1	1	1	1	1	1	1	1	1	1	1	1
Sample No. 781	1	1	1	1	1	1	1	1	1	1	0.147517839237116	0.352130596032366	0.552828460950404	0.694589476059191	0.849613057156093	0.795587235172279	0.878870210740715	1	1	1	1	1	1	1	1	1	1	1	1	1	1	1	1	1	1	1	1	1	1	1	1	1	1	1	1	1	1	1	1
Sample No. 782	1	0.40661842279369	0.320348397633061	0.604096210952848	0.86710029673297	0.833641397464089	0.849438715889119	0.855025979671627	1	1	1	1	1	1	1	1	1	1	1	1	1	1	1	1	1	1	1	1	1	1	1	1	1	1	1	1	1	1	1	1	1	1	1	1	1	1	1	1	1
Sample No. 783	1	1	1	1	1	1	1	1	1	0.669990182570182	0.342055317247286	0.617970632407814	0.743300935677253	0.70886043662671	0.798335359580815	0.877994503173977	1	1	1	1	1	1	1	1	1	1	1	1	1	1	1	1	1	1	1	1	1	1	1	1	1	1	1	1	1	1	1	1	1
Sample No. 784	1	1	1	0.356452372218482	0.688245238997042	0.771052902676165	0.793547071754001	0.867296627433971	0.792210194747895	0.833316109701991	1	1	1	1	1	1	1	1	1	1	1	1	1	1	1	1	1	1	1	1	1	1	1	1	1	1	1	1	1	1	1	1	1	1	1	1	1	1	1
Sample No. 785	1	1	1	1	1	1	1	1	1	1	1	1	1	1	1	1	1	0.484337583882734	0.680802270015702	0.768618215080351	0.808699876796454	0.790583097715862	0.855869994764216	0.83776858728379	1	1	1	1	1	1	1	1	1	1	1	1	1	1	1	1	1	1	1	1	1	1	1	1	1
Sample No. 786	1	1	1	1	1	1	1	1	1	1	1	1	1	1	1	1	1	1	1	1	0.560703896090854	0.490343438442796	0.576382759511471	0.626566044129431	0.809367258464918	0.881262229518034	0.865207522343844	1	1	1	1	1	1	1	1	1	1	1	1	1	1	1	1	1	1	1	1	1	1
Sample No. 787	1	1	1	1	1	1	1	1	1	1	1	1	1	0.538601281023584	0.460523162316531	0.487489715516567	0.633576984917745	0.68623026155401	0.775357061703689	0.849886681213975	1	1	1	1	1	1	1	1	1	1	1	1	1	1	1	1	1	1	1	1	1	1	1	1	1	1	1	1	1
Sample No. 788	1	1	0.0613885466195643	0.481365058552474	0.751984775178134	0.674590994096361	0.805542096765712	0.768423343352042	0.861090211886913	1	1	1	1	1	1	1	1	1	1	1	1	1	1	1	1	1	1	1	1	1	1	1	1	1	1	1	1	1	1	1	1	1	1	1	1	1	1	1	1
Sample No. 789	1	1	1	0.100678984839469	0.741013207286596	0.621108851693571	0.774421424609609	0.707244379720651	0.802081350632943	0.885411659982055	1	1	1	1	1	1	1	1	1	1	1	1	1	1	1	1	1	1	1	1	1	1	1	1	1	1	1	1	1	1	1	1	1	1	1	1	1	1	1
Sample No. 790	1	1	1	1	1	1	1	1	1	1	1	1	1	1	1	1	1	1	1	1	1	1	0.365408891355619	0.673817202597857	0.601749098133296	0.780248085670173	0.811696554655209	0.790268617752008	0.897911911699921	1	1	1	1	1	1	1	1	1	1	1	1	1	1	1	1	1	1	1	1
Sample No. 791	1	1	0.608665134401526	0.289397382037714	0.828639904800802	0.75339434042573	0.733446931187063	0.801497332812287	0.846408466156572	1	1	1	1	1	1	1	1	1	1	1	1	1	1	1	1	1	1	1	1	1	1	1	1	1	1	1	1	1	1	1	1	1	1	1	1	1	1	1	1
Sample No. 792	1	1	1	0.523036937897559	0.607654505828396	0.698175182305276	0.819374923668802	0.873661767891608	0.796115358569659	0.883349535595626	1	1	1	1	1	1	1	1	1	1	1	1	1	1	1	1	1	1	1	1	1	1	1	1	1	1	1	1	1	1	1	1	1	1	1	1	1	1	1
Sample No. 793	1	1	1	1	1	1	0.38452394175576	0.644074121695012	0.704786816351116	0.68197502205614	0.823503034706228	0.885733671151102	0.827758952882141	1	1	1	1	1	1	1	1	1	1	1	1	1	1	1	1	1	1	1	1	1	1	1	1	1	1	1	1	1	1	1	1	1	1	1	1
Sample No. 794	1	1	0.573392869886011	0.304564793482423	0.468328763935715	0.838268866371363	0.867306678001769	0.82208984924946	0.838079445045441	1	1	1	1	1	1	1	1	1	1	1	1	1	1	1	1	1	1	1	1	1	1	1	1	1	1	1	1	1	1	1	1	1	1	1	1	1	1	1	1
Sample No. 795	1	1	1	1	1	1	1	0.26119570680894	0.426903400924057	0.828449769895524	0.71956154760439	0.712033050563186	0.869113989542238	0.889458000063896	1	1	1	1	1	1	1	1	1	1	1	1	1	1	1	1	1	1	1	1	1	1	1	1	1	1	1	1	1	1	1	1	1	1	1
Sample No. 796	1	0.574058930431493	0.431803148342296	0.558855278622359	0.759455803390592	0.721038471795619	0.788262255629525	0.84106191534549	1	1	1	1	1	1	1	1	1	1	1	1	1	1	1	1	1	1	1	1	1	1	1	1	1	1	1	1	1	1	1	1	1	1	1	1	1	1	1	1	1
Sample No. 797	1	1	1	1	1	1	1	1	1	1	1	1	1	1	0.633524668111932	0.510843278858811	0.498211686983705	0.726024024495855	0.700854488024488	0.897666180762462	0.899957780763507	1	1	1	1	1	1	1	1	1	1	1	1	1	1	1	1	1	1	1	1	1	1	1	1	1	1	1	1
Sample No. 798	1	1	0.113917058228981	0.642858812389895	0.730672811735421	0.765909621426836	0.743883646642789	0.787542085256428	0.867847053017467	1	1	1	1	1	1	1	1	1	1	1	1	1	1	1	1	1	1	1	1	1	1	1	1	1	1	1	1	1	1	1	1	1	1	1	1	1	1	1	1
Sample No. 799	1	1	1	1	1	1	0.0343441508733667	0.341140087032691	0.806877614855766	0.740935681345873	0.797743859095499	0.761416830345988	0.826591760963202	1	1	1	1	1	1	1	1	1	1	1	1	1	1	1	1	1	1	1	1	1	1	1	1	1	1	1	1	1	1	1	1	1	1	1	1
Sample No. 800	1	1	1	1	1	1	1	0.225566526593175	0.621812322260812	0.728411604110151	0.618046776372939	0.767450803881511	0.851139986808412	0.871443618033081	1	1	1	1	1	1	1	1	1	1	1	1	1	1	1	1	1	1	1	1	1	1	1	1	1	1	1	1	1	1	1	1	1	1	1
Sample No. 801	1	1	1	1	1	1	1	1	1	1	1	1	1	1	1	1	1	1	1	1	1	1	0.0857589483773336	0.701316573321819	0.655595384184271	0.804804750932381	0.886308816871606	0.893631797814742	0.842997436467558	1	1	1	1	1	1	1	1	1	1	1	1	1	1	1	1	1	1	1	1
Sample No. 802	1	1	1	1	1	1	1	1	1	1	1	1	1	1	1	1	1	1	1	0.513414092655294	0.7187656692788	0.488439951017499	0.618167326021939	0.727052333811298	0.807125082788989	0.820533554218709	1	1	1	1	1	1	1	1	1	1	1	1	1	1	1	1	1	1	1	1	1	1	1
Sample No. 803	1	1	1	0.0233551159524359	0.702396600963548	0.478275123070925	0.680019765375182	0.786674767290242	0.863803430772387	0.88825719775632	1	1	1	1	1	1	1	1	1	1	1	1	1	1	1	1	1	1	1	1	1	1	1	1	1	1	1	1	1	1	1	1	1	1	1	1	1	1	1
Sample No. 804	1	1	1	1	1	1	1	0.364093308702577	0.526451005320996	0.573893765844405	0.684696007431485	0.704517363579944	0.818095781654119	0.856933921780437	1	1	1	1	1	1	1	1	1	1	1	1	1	1	1	1	1	1	1	1	1	1	1	1	1	1	1	1	1	1	1	1	1	1	1
Sample No. 805	1	1	1	1	0.36178901583422	0.532096231142059	0.52950379608199	0.807105923239142	0.769787286059	0.823536185170524	0.829603380467743	1	1	1	1	1	1	1	1	1	1	1	1	1	1	1	1	1	1	1	1	1	1	1	1	1	1	1	1	1	1	1	1	1	1	1	1	1	1
Sample No. 806	1	0.275972582683899	0.581708266464993	0.456241843681782	0.632911823973991	0.710825531338342	0.820093054464087	0.888461623899639	1	1	1	1	1	1	1	1	1	1	1	1	1	1	1	1	1	1	1	1	1	1	1	1	1	1	1	1	1	1	1	1	1	1	1	1	1	1	1	1	1
Sample No. 807	1	1	1	1	1	1	1	0.599494797496591	0.455717353522778	0.584938239324838	0.767521095816046	0.761627331161872	0.762998979035765	0.830535645391792	1	1	1	1	1	1	1	1	1	1	1	1	1	1	1	1	1	1	1	1	1	1	1	1	1	1	1	1	1	1	1	1	1	1	1
Sample No. 808	1	1	1	1	1	1	1	1	1	1	1	1	1	1	1	1	1	1	1	1	1	1	1	1	1	1	1	1	1	1	1	1	1	1	1	1	1	1	1	1	1	1	1	1	1	1	0.635129001818132	0.576556529728696	0.467305367551744
Sample No. 809	1	1	1	1	1	1	1	1	1	1	1	1	1	1	0.36158879269613	0.261115903928876	0.786756195425987	0.777100109243765	0.739164992063306	0.814951914129779	0.869015128016472	1	1	1	1	1	1	1	1	1	1	1	1	1	1	1	1	1	1	1	1	1	1	1	1	1	1	1	1
Sample No. 810	1	1	0.0697176332958043	0.382342722686008	0.69540357824415	0.777052150648087	0.707771314927377	0.818141586710699	0.897692787759006	1	1	1	1	1	1	1	1	1	1	1	1	1	1	1	1	1	1	1	1	1	1	1	1	1	1	1	1	1	1	1	1	1	1	1	1	1	1	1	1
Sample No. 811	1	1	1	0.415163345683832	0.285353346597403	0.701665256097913	0.59811734166462	0.779756516702473	0.772403783546761	0.833230881374329	1	1	1	1	1	1	1	1	1	1	1	1	1	1	1	1	1	1	1	1	1	1	1	1	1	1	1	1	1	1	1	1	1	1	1	1	1	1	1
Sample No. 812	1	1	1	1	1	1	1	1	1	1	1	0.564673771837261	0.595408035926521	0.661083389837295	0.704531179745682	0.780333099039272	0.786331146345474	0.832989127207547	1	1	1	1	1	1	1	1	1	1	1	1	1	1	1	1	1	1	1	1	1	1	1	1	1	1	1	1	1	1	1
Sample No. 813	1	1	1	1	1	1	1	0.0555755444220267	0.302479255432263	0.816447082553059	0.790129250502214	0.806316684298217	0.817036185981706	0.852157702613622	1	1	1	1	1	1	1	1	1	1	1	1	1	1	1	1	1	1	1	1	1	1	1	1	1	1	1	1	1	1	1	1	1	1	1
Sample No. 814	1	1	1	1	1	1	0.549525199530181	0.657369844084606	0.772334909457713	0.755436143539846	0.828728749761358	0.857758989217691	0.842944629695267	1	1	1	1	1	1	1	1	1	1	1	1	1	1	1	1	1	1	1	1	1	1	1	1	1	1	1	1	1	1	1	1	1	1	1	1
Sample No. 815	1	1	1	1	1	1	1	1	0.641315361119341	0.645696272170171	0.626134978812188	0.702176014850847	0.83306042784825	0.816723867007531	0.848667025025934	1	1	1	1	1	1	1	1	1	1	1	1	1	1	1	1	1	1	1	1	1	1	1	1	1	1	1	1	1	1	1	1	1	1
Sample No. 816	1	1	1	1	1	1	1	1	1	1	1	1	1	1	1	1	1	1	1	1	1	1	1	0.107225796619896	0.738906903220341	0.600061603561044	0.856899195006117	0.845574487992562	0.843130757189356	0.871405941080302	1	1	1	1	1	1	1	1	1	1	1	1	1	1	1	1	1	1	1
Sample No. 817	1	1	1	1	1	1	1	1	1	1	1	1	1	1	1	1	1	1	1	1	1	1	0.68570775618311	0.715506728067994	0.527915047965944	0.604927031840198	0.726375447050668	0.871350994473323	0.855897904336453	1	1	1	1	1	1	1	1	1	1	1	1	1	1	1	1	1	1	1	1
Sample No. 818	1	1	1	1	1	0.439608556381427	0.652545356191695	0.799367152824998	0.602447914313525	0.83940724321641	0.773808252043091	0.839080474078655	1	1	1	1	1	1	1	1	1	1	1	1	1	1	1	1	1	1	1	1	1	1	1	1	1	1	1	1	1	1	1	1	1	1	1	1	1
Sample No. 819	1	1	1	1	1	1	1	1	1	1	1	1	1	1	1	1	1	1	1	0.69593210543273	0.547789759347215	0.598066583853215	0.625877039814368	0.77364596080035	0.878648322746158	0.890746497921646	1	1	1	1	1	1	1	1	1	1	1	1	1	1	1	1	1	1	1	1	1	1	1
Sample No. 820	1	1	1	1	1	1	1	1	1	1	1	1	1	1	1	1	1	1	1	1	1	1	1	1	1	1	0.633560150607955	0.321491000819951	0.828062146641314	0.702314875605516	0.88630660107825	0.881086141359992	0.845844955909997	1	1	1	1	1	1	1	1	1	1	1	1	1	1	1	1
Sample No. 821	1	1	1	1	0.332378096296452	0.343016795972362	0.682330906968564	0.767234266181476	0.863512789783999	0.873024084824137	0.84342402709648	1	1	1	1	1	1	1	1	1	1	1	1	1	1	1	1	1	1	1	1	1	1	1	1	1	1	1	1	1	1	1	1	1	1	1	1	1	1
Sample No. 822	1	1	1	0.0465107927797362	0.592156784841791	0.709168513230979	0.847957299328409	0.87764939931687	0.779728922974318	0.827566360142082	1	1	1	1	1	1	1	1	1	1	1	1	1	1	1	1	1	1	1	1	1	1	1	1	1	1	1	1	1	1	1	1	1	1	1	1	1	1	1
Sample No. 823	1	1	1	1	1	1	1	0.106807178384624	0.363240525182337	0.595159779787064	0.757602625717409	0.824864701293409	0.864891312071122	0.899917618855834	1	1	1	1	1	1	1	1	1	1	1	1	1	1	1	1	1	1	1	1	1	1	1	1	1	1	1	1	1	1	1	1	1	1	1
Sample No. 824	1	1	0.523748734465335	0.620648424215615	0.640693999752402	0.591091967169195	0.896165658929385	0.763778692758642	0.865429951250553	1	1	1	1	1	1	1	1	1	1	1	1	1	1	1	1	1	1	1	1	1	1	1	1	1	1	1	1	1	1	1	1	1	1	1	1	1	1	1	1
Sample No. 825	1	1	1	1	0.480297434756067	0.755435703676194	0.617752258498222	0.77803440073505	0.722047078208998	0.871343839587644	0.891127914190292	1	1	1	1	1	1	1	1	1	1	1	1	1	1	1	1	1	1	1	1	1	1	1	1	1	1	1	1	1	1	1	1	1	1	1	1	1	1
Sample No. 826	1	1	1	1	1	0.20228616573615	0.557362601468339	0.592189695611596	0.815273478515446	0.894628651929088	0.861562833338976	0.884149736985564	1	1	1	1	1	1	1	1	1	1	1	1	1	1	1	1	1	1	1	1	1	1	1	1	1	1	1	1	1	1	1	1	1	1	1	1	1
Sample No. 827	1	1	1	1	1	1	1	1	1	0.295010085329413	0.583106453837827	0.435302773974836	0.589531139032915	0.834768851906992	0.786580911865458	0.821713361274451	1	1	1	1	1	1	1	1	1	1	1	1	1	1	1	1	1	1	1	1	1	1	1	1	1	1	1	1	1	1	1	1	1
Sample No. 828	1	1	1	1	1	1	0.673639923671726	0.566769273569807	0.532982552628964	0.8117991703609	0.71088178077247	0.894304042188451	0.889044465310872	1	1	1	1	1	1	1	1	1	1	1	1	1	1	1	1	1	1	1	1	1	1	1	1	1	1	1	1	1	1	1	1	1	1	1	1
Sample No. 829	1	1	1	0.12609017863404	0.32804463324137	0.550789823494852	0.812353261238895	0.805247204420157	0.854095022459515	0.829043575692922	1	1	1	1	1	1	1	1	1	1	1	1	1	1	1	1	1	1	1	1	1	1	1	1	1	1	1	1	1	1	1	1	1	1	1	1	1	1	1
Sample No. 830	1	1	1	1	1	1	1	1	1	1	1	1	1	1	1	1	0.650935725073796	0.438726543653756	0.51166724126786	0.751352526554838	0.836887970943935	0.84171602956485	0.835882283169776	1	1	1	1	1	1	1	1	1	1	1	1	1	1	1	1	1	1	1	1	1	1	1	1	1	1
Sample No. 831	1	1	1	1	1	1	1	1	1	1	1	0.371842674813233	0.755438982062042	0.653490471672267	0.821981657696888	0.831015281928703	0.846009219591506	0.858832551538944	1	1	1	1	1	1	1	1	1	1	1	1	1	1	1	1	1	1	1	1	1	1	1	1	1	1	1	1	1	1	1
Sample No. 832	1	1	1	1	1	1	1	1	1	1	1	1	1	1	1	1	1	1	1	1	1	1	1	1	1	1	1	1	1	0.382339597987011	0.34967603629455	0.53873713074252	0.717517847595736	0.703097171578556	0.895332863833755	0.854632635619491	1	1	1	1	1	1	1	1	1	1	1	1	1
Sample No. 833	1	1	1	1	1	0.19354388527805	0.379120646668598	0.781365825626999	0.654980988828465	0.838148621111177	0.805465979734436	0.883284149859101	1	1	1	1	1	1	1	1	1	1	1	1	1	1	1	1	1	1	1	1	1	1	1	1	1	1	1	1	1	1	1	1	1	1	1	1	1
Sample No. 834	1	1	1	1	1	1	1	1	1	1	1	1	1	1	1	1	1	1	1	1	0.38276695559267	0.3616623198241	0.800791472680867	0.601577486987226	0.773237855234183	0.813231619559228	0.877921675480902	1	1	1	1	1	1	1	1	1	1	1	1	1	1	1	1	1	1	1	1	1	1
Sample No. 835	1	1	1	1	1	0.12331025976222	0.54530625554733	0.612161037717015	0.599528216016479	0.819185515712015	0.760032615261152	0.89605472644791	1	1	1	1	1	1	1	1	1	1	1	1	1	1	1	1	1	1	1	1	1	1	1	1	1	1	1	1	1	1	1	1	1	1	1	1	1
Sample No. 836	1	1	1	1	1	1	1	1	1	1	1	1	1	1	1	1	1	1	1	1	1	1	1	1	1	1	1	1	1	1	1	1	1	1	1	1	1	1	1	1	1	1	1	1	1	1	1	1	0.0413943734578788
Sample No. 837	1	1	1	1	1	1	1	1	1	1	1	1	1	1	1	1	1	1	1	1	1	1	1	1	1	1	1	1	1	1	1	1	1	1	1	1	1	1	1	1	1	1	1	1	1	1	1	1	1
Sample No. 838	1	1	1	1	1	1	1	1	1	1	1	1	1	1	1	1	0.0689915146608837	0.260352362804115	0.693898275233805	0.824147656727582	0.737334491508082	0.820244427951984	0.84621101802215	1	1	1	1	1	1	1	1	1	1	1	1	1	1	1	1	1	1	1	1	1	1	1	1	1	1
Sample No. 839	1	1	1	1	1	1	1	1	1	1	1	1	1	1	1	1	1	1	1	1	1	1	0.505264529602136	0.686113558011129	0.716085459217429	0.592450324287638	0.682617952474393	0.790466693020426	0.894128869194537	1	1	1	1	1	1	1	1	1	1	1	1	1	1	1	1	1	1	1	1
Sample No. 840	1	1	1	1	1	0.183535754757468	0.45427919594571	0.632652298752219	0.617824235097505	0.897908889404498	0.81971790001262	0.846575726419687	1	1	1	1	1	1	1	1	1	1	1	1	1	1	1	1	1	1	1	1	1	1	1	1	1	1	1	1	1	1	1	1	1	1	1	1	1
Sample No. 841	1	1	1	1	1	1	1	1	1	1	1	1	1	1	1	1	1	1	1	1	1	1	1	0.264827149999328	0.519235082054511	0.456760578807443	0.626434478005394	0.749904199629091	0.895722678760067	0.87177389036864	1	1	1	1	1	1	1	1	1	1	1	1	1	1	1	1	1	1	1
Sample No. 842	1	1	1	0.558044611664955	0.691399466060102	0.780161647424102	0.779865322220139	0.804336768439971	0.863483615922742	0.842745148129761	1	1	1	1	1	1	1	1	1	1	1	1	1	1	1	1	1	1	1	1	1	1	1	1	1	1	1	1	1	1	1	1	1	1	1	1	1	1	1
Sample No. 843	1	1	1	1	1	1	1	1	1	1	0.676881957778241	0.543338703792542	0.467685895338655	0.608329405104741	0.826860151882283	0.859200552422553	0.834338207114488	1	1	1	1	1	1	1	1	1	1	1	1	1	1	1	1	1	1	1	1	1	1	1	1	1	1	1	1	1	1	1	1
Sample No. 844	1	1	1	1	1	0.441378234624863	0.264695495562628	0.460249158665538	0.803334759646095	0.892061270745471	0.831947165792808	0.847776958011091	1	1	1	1	1	1	1	1	1	1	1	1	1	1	1	1	1	1	1	1	1	1	1	1	1	1	1	1	1	1	1	1	1	1	1	1	1
Sample No. 845	1	1	1	0.268159151473083	0.441291575599462	0.728193490505219	0.719074990907684	0.88525558704976	0.832829155689105	0.888848882038146	1	1	1	1	1	1	1	1	1	1	1	1	1	1	1	1	1	1	1	1	1	1	1	1	1	1	1	1	1	1	1	1	1	1	1	1	1	1	1
Sample No. 846	1	0.302632789288182	0.554239140599966	0.706820499263704	0.76607350747101	0.798248699731194	0.78766642563045	0.848809100612998	1	1	1	1	1	1	1	1	1	1	1	1	1	1	1	1	1	1	1	1	1	1	1	1	1	1	1	1	1	1	1	1	1	1	1	1	1	1	1	1	1
Sample No. 847	1	1	1	0.194487312352285	0.500474581755698	0.760517228972167	0.798221632470377	0.784667815659195	0.869305061302148	0.85148828163743	1	1	1	1	1	1	1	1	1	1	1	1	1	1	1	1	1	1	1	1	1	1	1	1	1	1	1	1	1	1	1	1	1	1	1	1	1	1	1
Sample No. 848	1	1	1	1	1	1	1	1	1	0.394712794532534	0.282837908864021	0.539206546563655	0.752644583238289	0.708131185267121	0.827140701836906	0.872362730558962	1	1	1	1	1	1	1	1	1	1	1	1	1	1	1	1	1	1	1	1	1	1	1	1	1	1	1	1	1	1	1	1	1
Sample No. 849	1	1	1	1	1	1	1	1	1	1	1	1	1	0.693514673230238	0.733989617442712	0.618019659183919	0.747705642208457	0.899934099586681	0.88622209223453	0.864544120877981	1	1	1	1	1	1	1	1	1	1	1	1	1	1	1	1	1	1	1	1	1	1	1	1	1	1	1	1	1
Sample No. 850	1	1	1	1	1	1	1	1	0.366164609368425	0.662873045746237	0.623450498767197	0.764055793317966	0.762130115409382	0.847402001926675	0.833903623782098	1	1	1	1	1	1	1	1	1	1	1	1	1	1	1	1	1	1	1	1	1	1	1	1	1	1	1	1	1	1	1	1	1	1
Sample No. 851	1	1	1	0.449050476623233	0.352038983199745	0.575715642068535	0.57924859601073	0.734838709011674	0.847525094156154	0.857900385465473	1	1	1	1	1	1	1	1	1	1	1	1	1	1	1	1	1	1	1	1	1	1	1	1	1	1	1	1	1	1	1	1	1	1	1	1	1	1	1
Sample No. 852	1	1	1	1	1	1	1	1	1	1	0.472516232172493	0.388352396944538	0.697470412421971	0.666590891084634	0.829945626817644	0.8885125972284	0.867613906189799	1	1	1	1	1	1	1	1	1	1	1	1	1	1	1	1	1	1	1	1	1	1	1	1	1	1	1	1	1	1	1	1
Sample No. 853	1	1	0.631066996473819	0.597188097378239	0.754573323782533	0.638828472448513	0.754494707151316	0.844777792575769	0.867642920780927	1	1	1	1	1	1	1	1	1	1	1	1	1	1	1	1	1	1	1	1	1	1	1	1	1	1	1	1	1	1	1	1	1	1	1	1	1	1	1	1
Sample No. 854	1	1	1	1	1	1	1	1	1	1	1	1	1	1	1	1	1	1	1	1	1	1	1	1	1	1	1	1	1	1	1	1	1	1	1	1	1	1	1	1	1	1	1	1	0.117667032273021	0.726052511036396	0.786664922554046	0.629295491944067	0.818645398691297
Sample No. 855	1	1	0.113726068951655	0.454603488938883	0.56496162854135	0.707618427467532	0.712508481815457	0.768221372761764	0.876834947932512	1	1	1	1	1	1	1	1	1	1	1	1	1	1	1	1	1	1	1	1	1	1	1	1	1	1	1	1	1	1	1	1	1	1	1	1	1	1	1	1
Sample No. 856	1	1	1	1	1	1	1	1	1	1	0.127175925918855	0.355191418156028	0.676539774164557	0.612226700484753	0.798534133848734	0.78365939442534	0.872942773886025	1	1	1	1	1	1	1	1	1	1	1	1	1	1	1	1	1	1	1	1	1	1	1	1	1	1	1	1	1	1	1	1
Sample No. 857	1	1	1	1	1	1	1	1	1	1	1	1	0.66310302228434	0.678714404115453	0.664144978784025	0.869912316701375	0.83999399874825	0.850594476810656	0.855739385820925	1	1	1	1	1	1	1	1	1	1	1	1	1	1	1	1	1	1	1	1	1	1	1	1	1	1	1	1	1	1
Sample No. 858	1	1	1	1	1	1	0.402055635733996	0.723624989446253	0.555891489349306	0.753081893110648	0.687521619242616	0.836308655021712	0.898468848560005	1	1	1	1	1	1	1	1	1	1	1	1	1	1	1	1	1	1	1	1	1	1	1	1	1	1	1	1	1	1	1	1	1	1	1	1
Sample No. 859	1	1	1	1	1	1	1	1	1	1	1	1	1	1	1	1	1	0.162770725397859	0.51752123920247	0.829429140612483	0.685075247897767	0.768708202941343	0.805274190367199	0.885229842625558	1	1	1	1	1	1	1	1	1	1	1	1	1	1	1	1	1	1	1	1	1	1	1	1	1
Sample No. 860	1	1	1	1	1	1	1	1	0.609777805707417	0.63066830012016	0.733058914933354	0.602943083834834	0.823216969831847	0.820360995871015	0.825896365679801	1	1	1	1	1	1	1	1	1	1	1	1	1	1	1	1	1	1	1	1	1	1	1	1	1	1	1	1	1	1	1	1	1	1
Sample No. 861	1	1	1	0.218017083841842	0.442382247885689	0.665186357330531	0.659241519500501	0.84178643850144	0.875989130893722	0.892279492840171	1	1	1	1	1	1	1	1	1	1	1	1	1	1	1	1	1	1	1	1	1	1	1	1	1	1	1	1	1	1	1	1	1	1	1	1	1	1	1
Sample No. 862	1	1	1	0.0431175381178036	0.704502323884517	0.697477166652679	0.695889944541268	0.717899505719543	0.809037498980761	0.89183570176363	1	1	1	1	1	1	1	1	1	1	1	1	1	1	1	1	1	1	1	1	1	1	1	1	1	1	1	1	1	1	1	1	1	1	1	1	1	1	1
Sample No. 863	1	1	1	1	1	1	1	1	1	1	1	1	1	1	1	1	1	1	1	1	1	1	1	1	1	1	1	1	1	1	1	1	0.178748477420304	0.525836147796363	0.775406944490969	0.742645442769863	0.896609630505554	0.899996941750869	0.850135920122266	1	1	1	1	1	1	1	1	1	1
Sample No. 864	1	1	1	1	1	1	1	0.120261448011734	0.720692306952551	0.652586365509778	0.716945413760841	0.864958960064687	0.865561238392256	0.835770549029112	1	1	1	1	1	1	1	1	1	1	1	1	1	1	1	1	1	1	1	1	1	1	1	1	1	1	1	1	1	1	1	1	1	1	1
Sample No. 865	1	1	0.329709297027439	0.396150737963617	0.786234884355217	0.776064675771631	0.681071801651269	0.800134277087636	0.860294382758439	1	1	1	1	1	1	1	1	1	1	1	1	1	1	1	1	1	1	1	1	1	1	1	1	1	1	1	1	1	1	1	1	1	1	1	1	1	1	1	1
Sample No. 866	1	1	1	1	1	1	1	1	1	0.0570853983354755	0.615030760299414	0.689471948444843	0.682644420610741	0.770917831538245	0.893947669425979	0.891380947865546	1	1	1	1	1	1	1	1	1	1	1	1	1	1	1	1	1	1	1	1	1	1	1	1	1	1	1	1	1	1	1	1	1
Sample No. 867	1	1	1	1	1	1	1	1	1	1	1	1	0.443881737713236	0.766807557549328	0.575752690825611	0.605466039623134	0.881835935870185	0.829147606296465	0.865386439487338	1	1	1	1	1	1	1	1	1	1	1	1	1	1	1	1	1	1	1	1	1	1	1	1	1	1	1	1	1	1
Sample No. 868	1	1	1	1	1	1	1	1	1	1	0.642459667439107	0.316840592455119	0.60316682767123	0.823406877745874	0.843562827659771	0.825455483058467	0.88882209289819	1	1	1	1	1	1	1	1	1	1	1	1	1	1	1	1	1	1	1	1	1	1	1	1	1	1	1	1	1	1	1	1
Sample No. 869	1	1	1	1	1	1	1	1	1	1	1	1	1	1	1	1	1	1	1	1	1	1	1	1	1	0.417926880184095	0.334350097617134	0.438919849805534	0.804064352978021	0.75675614381209	0.875375213278458	0.876703977342695	1	1	1	1	1	1	1	1	1	1	1	1	1	1	1	1	1
Sample No. 870	1	0.692129459809512	0.470805219737813	0.610718957819045	0.738477298761718	0.859261318724603	0.799167878935114	0.874999540969729	1	1	1	1	1	1	1	1	1	1	1	1	1	1	1	1	1	1	1	1	1	1	1	1	1	1	1	1	1	1	1	1	1	1	1	1	1	1	1	1	1
Sample No. 871	1	1	1	1	1	1	0.164234915422276	0.577145279785618	0.474674137514085	0.723017949778587	0.834793138555251	0.857378705511801	0.839972641263157	1	1	1	1	1	1	1	1	1	1	1	1	1	1	1	1	1	1	1	1	1	1	1	1	1	1	1	1	1	1	1	1	1	1	1	1
Sample No. 872	1	1	1	1	1	1	1	1	1	1	0.161946436124854	0.741722992109135	0.558437213040888	0.766709582023323	0.735644917418249	0.791750629432499	0.841559164766222	1	1	1	1	1	1	1	1	1	1	1	1	1	1	1	1	1	1	1	1	1	1	1	1	1	1	1	1	1	1	1	1
Sample No. 873	1	1	1	1	1	1	1	1	1	1	1	1	1	1	1	1	1	1	1	1	1	1	1	1	1	1	1	1	1	1	0.203282586820424	0.569998205285519	0.796425209492445	0.74175507817883	0.748343887100928	0.893554887650535	0.827654602583498	1	1	1	1	1	1	1	1	1	1	1	1
Sample No. 874	1	1	1	1	1	1	1	0.373395124943927	0.472417247509584	0.439942535776645	0.824267610632814	0.825865322337486	0.881122320829891	0.851054818145931	1	1	1	1	1	1	1	1	1	1	1	1	1	1	1	1	1	1	1	1	1	1	1	1	1	1	1	1	1	1	1	1	1	1	1
Sample No. 875	1	1	1	1	1	1	1	1	1	1	1	1	1	1	1	1	0.0354333801544271	0.683295654980466	0.643667050749063	0.616249089553021	0.811619286737405	0.857198260794394	0.864757654368877	1	1	1	1	1	1	1	1	1	1	1	1	1	1	1	1	1	1	1	1	1	1	1	1	1	1
Sample No. 876	1	1	1	0.414869792065583	0.489646805059165	0.580954837631434	0.725267187952995	0.754880230966955	0.79887949926313	0.829386301636696	1	1	1	1	1	1	1	1	1	1	1	1	1	1	1	1	1	1	1	1	1	1	1	1	1	1	1	1	1	1	1	1	1	1	1	1	1	1	1
Sample No. 877	1	1	1	1	0.0160049454332329	0.287016185959801	0.678147027753293	0.771100947777741	0.727669768948108	0.784695344781503	0.898477857373655	1	1	1	1	1	1	1	1	1	1	1	1	1	1	1	1	1	1	1	1	1	1	1	1	1	1	1	1	1	1	1	1	1	1	1	1	1	1
Sample No. 878	1	1	1	1	1	0.465268235928379	0.349771166872233	0.444934593252838	0.627565688691102	0.753156792498194	0.832351950141601	0.84451718531549	1	1	1	1	1	1	1	1	1	1	1	1	1	1	1	1	1	1	1	1	1	1	1	1	1	1	1	1	1	1	1	1	1	1	1	1	1
Sample No. 879	1	1	1	1	1	1	1	1	1	1	1	1	1	1	1	1	1	1	1	1	1	1	1	1	1	1	1	1	1	1	1	1	1	1	1	1	1	1	1	1	1	1	1	1	1	1	1	1	1
Sample No. 880	1	1	1	1	0.309349111823831	0.497475564191118	0.509012957774103	0.741962569118477	0.706900627845898	0.818980546472594	0.873561765123159	1	1	1	1	1	1	1	1	1	1	1	1	1	1	1	1	1	1	1	1	1	1	1	1	1	1	1	1	1	1	1	1	1	1	1	1	1	1
Sample No. 881	1	1	0.117323326116893	0.331788443699479	0.652700250521302	0.674803416389041	0.863104136697948	0.84943205434829	0.874031811971217	1	1	1	1	1	1	1	1	1	1	1	1	1	1	1	1	1	1	1	1	1	1	1	1	1	1	1	1	1	1	1	1	1	1	1	1	1	1	1	1
Sample No. 882	1	1	0.50834600149421	0.401740963952616	0.82967402536422	0.68676485594362	0.718738145958632	0.788105257065035	0.843005025982857	1	1	1	1	1	1	1	1	1	1	1	1	1	1	1	1	1	1	1	1	1	1	1	1	1	1	1	1	1	1	1	1	1	1	1	1	1	1	1	1
Sample No. 883	1	1	1	1	1	1	1	1	1	1	0.0932934958511032	0.541442723106593	0.58836455700919	0.84085216906853	0.69494459762238	0.862723614512943	0.850206516068429	1	1	1	1	1	1	1	1	1	1	1	1	1	1	1	1	1	1	1	1	1	1	1	1	1	1	1	1	1	1	1	1
Sample No. 884	1	1	1	1	1	1	1	1	1	1	1	1	1	1	1	1	1	1	1	1	1	1	1	1	0.207225141571835	0.518648528242484	0.728912428226322	0.672753601921722	0.835235654893331	0.818451350200921	0.868927412275225	1	1	1	1	1	1	1	1	1	1	1	1	1	1	1	1	1	1
Sample No. 885	1	1	1	1	1	1	1	1	0.372713121501729	0.430300016300753	0.689683299344033	0.604241921617649	0.898374803420156	0.801329090874642	0.848393675014377	1	1	1	1	1	1	1	1	1	1	1	1	1	1	1	1	1	1	1	1	1	1	1	1	1	1	1	1	1	1	1	1	1	1
Sample No. 886	1	1	1	0.569114041274879	0.733939469205216	0.558894263040274	0.603818311197683	0.886433324194513	0.800971323219128	0.879546808805317	1	1	1	1	1	1	1	1	1	1	1	1	1	1	1	1	1	1	1	1	1	1	1	1	1	1	1	1	1	1	1	1	1	1	1	1	1	1	1
Sample No. 887	1	1	1	1	1	1	1	1	1	1	1	1	1	1	1	1	1	1	1	1	1	1	1	1	1	1	1	0.606960579641163	0.382784128319472	0.795540910419077	0.863498045392334	0.887150763846003	0.764621848315001	0.894025967605412	1	1	1	1	1	1	1	1	1	1	1	1	1	1	1
Sample No. 888	1	1	1	1	1	1	0.438454176948871	0.535223940303549	0.540202382411808	0.764806372351013	0.766733633815311	0.778139376947656	0.897072739824653	1	1	1	1	1	1	1	1	1	1	1	1	1	1	1	1	1	1	1	1	1	1	1	1	1	1	1	1	1	1	1	1	1	1	1	1
Sample No. 889	1	0.524566602592822	0.69470043242909	0.750435852650553	0.794030834902078	0.770180379161611	0.883814914068207	0.871856195405126	1	1	1	1	1	1	1	1	1	1	1	1	1	1	1	1	1	1	1	1	1	1	1	1	1	1	1	1	1	1	1	1	1	1	1	1	1	1	1	1	1
Sample No. 890	1	1	1	1	1	1	1	1	1	1	1	1	1	1	0.09295268450398	0.558978277500719	0.545340040437877	0.731956845154054	0.816522811516188	0.863275479744189	0.892712944652885	1	1	1	1	1	1	1	1	1	1	1	1	1	1	1	1	1	1	1	1	1	1	1	1	1	1	1	1
Sample No. 891	1	1	0.309795060050674	0.407757507106289	0.614253268036991	0.620410119630396	0.714671732163988	0.883454230153002	0.89621272360906	1	1	1	1	1	1	1	1	1	1	1	1	1	1	1	1	1	1	1	1	1	1	1	1	1	1	1	1	1	1	1	1	1	1	1	1	1	1	1	1
Sample No. 892	1	1	1	1	1	1	1	1	1	1	1	0.402477031501476	0.476548140197992	0.596444462817162	0.630401954571716	0.798565902756527	0.783316172342747	0.823616979885846	1	1	1	1	1	1	1	1	1	1	1	1	1	1	1	1	1	1	1	1	1	1	1	1	1	1	1	1	1	1	1
Sample No. 893	1	1	1	1	1	1	1	1	1	1	1	1	1	1	1	0.309084776835516	0.638702100021765	0.468622653670609	0.579069074084982	0.769324548365548	0.835795427607372	0.895198748167604	1	1	1	1	1	1	1	1	1	1	1	1	1	1	1	1	1	1	1	1	1	1	1	1	1	1	1
Sample No. 894	1	1	1	0.114955748280045	0.612179052168503	0.48323899583891	0.829853553283028	0.890165423545986	0.856014197068289	0.859949902631342	1	1	1	1	1	1	1	1	1	1	1	1	1	1	1	1	1	1	1	1	1	1	1	1	1	1	1	1	1	1	1	1	1	1	1	1	1	1	1
Sample No. 895	1	1	1	1	0.53036309045041	0.404490318838507	0.571311636846513	0.575512018944137	0.749837815980427	0.884292344530113	0.867980999462306	1	1	1	1	1	1	1	1	1	1	1	1	1	1	1	1	1	1	1	1	1	1	1	1	1	1	1	1	1	1	1	1	1	1	1	1	1	1
Sample No. 896	1	1	1	0.570636990829371	0.548530777338892	0.712308939658105	0.73141196466051	0.815986215341836	0.846039254334755	0.865912139583379	1	1	1	1	1	1	1	1	1	1	1	1	1	1	1	1	1	1	1	1	1	1	1	1	1	1	1	1	1	1	1	1	1	1	1	1	1	1	1
Sample No. 897	1	1	0.105486301889177	0.569033896140754	0.720423501748592	0.720328707857989	0.693706450168975	0.842654313319363	0.864533430710435	1	1	1	1	1	1	1	1	1	1	1	1	1	1	1	1	1	1	1	1	1	1	1	1	1	1	1	1	1	1	1	1	1	1	1	1	1	1	1	1
Sample No. 898	1	1	1	1	1	1	1	1	1	1	1	1	1	1	1	1	1	1	1	1	1	1	1	1	1	1	0.39677938709734	0.606078181322664	0.655322911515832	0.860012375777587	0.797634073342197	0.876031200382859	0.885489652883261	1	1	1	1	1	1	1	1	1	1	1	1	1	1	1	1
Sample No. 899	1	1	1	1	0.586100534389261	0.759120916770771	0.676756392158568	0.606494730552658	0.887078871601261	0.836302912011743	0.840898941718042	1	1	1	1	1	1	1	1	1	1	1	1	1	1	1	1	1	1	1	1	1	1	1	1	1	1	1	1	1	1	1	1	1	1	1	1	1	1
Sample No. 900	1	1	1	0.430097647663206	0.520803788956255	0.589150271490216	0.862464306601323	0.790909816031344	0.76059594636783	0.827578192986548	1	1	1	1	1	1	1	1	1	1	1	1	1	1	1	1	1	1	1	1	1	1	1	1	1	1	1	1	1	1	1	1	1	1	1	1	1	1	1
Sample No. 901	1	1	1	1	1	1	1	0.370031176789198	0.542008313313127	0.692608620896935	0.645113094225526	0.828469189787284	0.89936006242875	0.844458443690091	1	1	1	1	1	1	1	1	1	1	1	1	1	1	1	1	1	1	1	1	1	1	1	1	1	1	1	1	1	1	1	1	1	1	1
Sample No. 902	1	1	0.0555363946966827	0.683521537194029	0.742260076589882	0.766939821867272	0.816737727695145	0.890392268458381	0.879717604294419	1	1	1	1	1	1	1	1	1	1	1	1	1	1	1	1	1	1	1	1	1	1	1	1	1	1	1	1	1	1	1	1	1	1	1	1	1	1	1	1
Sample No. 903	1	1	1	0.28130087378202	0.681327012488618	0.718414112851024	0.800039584217593	0.858740529171191	0.824949905765243	0.88421956172213	1	1	1	1	1	1	1	1	1	1	1	1	1	1	1	1	1	1	1	1	1	1	1	1	1	1	1	1	1	1	1	1	1	1	1	1	1	1	1
Sample No. 904	1	1	0.434015733816195	0.363052890561521	0.690262711159885	0.804128728369251	0.794249630472623	0.892556479745545	0.885346905067563	1	1	1	1	1	1	1	1	1	1	1	1	1	1	1	1	1	1	1	1	1	1	1	1	1	1	1	1	1	1	1	1	1	1	1	1	1	1	1	1
Sample No. 905	1	1	1	1	1	1	1	1	1	1	1	1	1	1	1	1	1	1	1	1	1	1	1	1	1	1	1	1	1	1	1	1	0.671701210206375	0.652341902796179	0.636830182112753	0.632282920139842	0.837433922695927	0.845232126708143	0.896738530211151	1	1	1	1	1	1	1	1	1	1
Sample No. 906	1	1	1	1	1	1	1	1	1	1	1	0.597832082759123	0.651008574264124	0.695833227522671	0.644625782598741	0.852416417053901	0.811565006547607	0.821942061595619	1	1	1	1	1	1	1	1	1	1	1	1	1	1	1	1	1	1	1	1	1	1	1	1	1	1	1	1	1	1	1
Sample No. 907	1	1	1	0.596333887926303	0.482076350962743	0.566971487104893	0.850097483214922	0.721618912843987	0.885948567930609	0.886890427432954	1	1	1	1	1	1	1	1	1	1	1	1	1	1	1	1	1	1	1	1	1	1	1	1	1	1	1	1	1	1	1	1	1	1	1	1	1	1	1
Sample No. 908	1	1	1	1	1	1	0.297579202696215	0.268632680540904	0.665792271979153	0.7802399722673	0.694985998556949	0.855842429222539	0.836922569982707	1	1	1	1	1	1	1	1	1	1	1	1	1	1	1	1	1	1	1	1	1	1	1	1	1	1	1	1	1	1	1	1	1	1	1	1
Sample No. 909	1	1	1	1	1	1	1	1	1	1	1	1	1	1	1	1	1	1	1	1	1	1	1	1	1	1	1	1	1	1	1	1	1	0.575307903720532	0.327354966457933	0.571969391237944	0.843718396481127	0.778440057463013	0.76375503173098	0.871358704101294	1	1	1	1	1	1	1	1	1
Sample No. 910	1	1	1	1	1	1	1	1	1	1	1	1	1	1	1	1	1	1	1	1	1	1	0.491027809279039	0.470808273050934	0.697815192975104	0.776061476329342	0.722223383965902	0.794318154258653	0.885512299183756	1	1	1	1	1	1	1	1	1	1	1	1	1	1	1	1	1	1	1	1
Sample No. 911	1	1	1	1	1	1	1	1	0.03177653191844	0.625058140968904	0.680440782494843	0.772971160341986	0.70106399205979	0.814309690091759	0.895176133420318	1	1	1	1	1	1	1	1	1	1	1	1	1	1	1	1	1	1	1	1	1	1	1	1	1	1	1	1	1	1	1	1	1	1
Sample No. 912	1	1	1	1	1	1	1	1	1	1	1	1	1	1	1	1	1	1	1	1	1	1	1	1	1	1	1	1	1	1	1	1	1	0.216750395009294	0.413922884594649	0.527438694164157	0.609738145284355	0.681791606359184	0.801898934589699	0.871631324365735	1	1	1	1	1	1	1	1	1
Sample No. 913	1	1	1	1	1	1	1	1	1	1	0.181859822121914	0.328415198717266	0.750022524893284	0.851543396017514	0.746203106939793	0.812060041516088	0.898175187613815	1	1	1	1	1	1	1	1	1	1	1	1	1	1	1	1	1	1	1	1	1	1	1	1	1	1	1	1	1	1	1	1
Sample No. 914	1	1	1	1	1	0.298576952221338	0.35284997459501	0.520447110775858	0.783357949513011	0.720290133254603	0.761916258446872	0.849178244620562	1	1	1	1	1	1	1	1	1	1	1	1	1	1	1	1	1	1	1	1	1	1	1	1	1	1	1	1	1	1	1	1	1	1	1	1	1
Sample No. 915	1	1	1	1	1	1	1	1	0.392112901164219	0.581407932275906	0.65704577408731	0.724598766309209	0.88947756384965	0.790118327308446	0.826893264502287	1	1	1	1	1	1	1	1	1	1	1	1	1	1	1	1	1	1	1	1	1	1	1	1	1	1	1	1	1	1	1	1	1	1
Sample No. 916	1	1	1	0.16083090583561	0.716492752069607	0.655843681022525	0.809116832613945	0.773943299953826	0.878112975163385	0.896559361312538	1	1	1	1	1	1	1	1	1	1	1	1	1	1	1	1	1	1	1	1	1	1	1	1	1	1	1	1	1	1	1	1	1	1	1	1	1	1	1
Sample No. 917	1	1	1	1	1	1	1	1	1	1	1	1	1	1	1	1	1	1	1	1	1	1	1	1	1	0.108301192058716	0.575030291108415	0.461044192519039	0.84146560116671	0.758843268253841	0.882042481210083	0.826723310500383	1	1	1	1	1	1	1	1	1	1	1	1	1	1	1	1	1
Sample No. 918	1	1	1	1	1	1	1	1	1	0.207433434478007	0.510694744419307	0.69809584274888	0.762120491852984	0.685160917467438	0.86797881164588	0.864437194596976	1	1	1	1	1	1	1	1	1	1	1	1	1	1	1	1	1	1	1	1	1	1	1	1	1	1	1	1	1	1	1	1	1
Sample No. 919	1	1	1	1	1	1	0.521507026439067	0.670019974596798	0.650743817370385	0.613162709707394	0.720407340466045	0.835143181122839	0.848176774140447	1	1	1	1	1	1	1	1	1	1	1	1	1	1	1	1	1	1	1	1	1	1	1	1	1	1	1	1	1	1	1	1	1	1	1	1
Sample No. 920	1	1	1	1	1	1	1	1	1	1	1	1	1	1	1	1	1	1	1	1	1	1	1	1	1	1	1	1	1	1	1	1	1	1	1	1	1	1	1	1	1	1	1	1	1	1	1	1	1
Sample No. 921	1	1	1	1	0.451361995991319	0.683402269352227	0.522746401112527	0.571658110739663	0.690399687970057	0.831290465905331	0.858454973157495	1	1	1	1	1	1	1	1	1	1	1	1	1	1	1	1	1	1	1	1	1	1	1	1	1	1	1	1	1	1	1	1	1	1	1	1	1	1
Sample No. 922	1	1	1	1	1	1	1	1	1	1	0.0879618173814379	0.406110202120617	0.69747728260234	0.730591413639486	0.891940031484701	0.831566691985354	0.823524456638843	1	1	1	1	1	1	1	1	1	1	1	1	1	1	1	1	1	1	1	1	1	1	1	1	1	1	1	1	1	1	1	1
Sample No. 923	1	1	1	1	1	1	1	1	1	0.627209935060237	0.257538000401109	0.570911431796849	0.746058578537777	0.762954504713416	0.810080340681598	0.863606434240937	1	1	1	1	1	1	1	1	1	1	1	1	1	1	1	1	1	1	1	1	1	1	1	1	1	1	1	1	1	1	1	1	1
Sample No. 924	1	1	1	1	1	1	1	1	1	1	0.351018903595395	0.558169231005013	0.633100674971938	0.685658540837467	0.840466402634047	0.832549452758394	0.860362488776445	1	1	1	1	1	1	1	1	1	1	1	1	1	1	1	1	1	1	1	1	1	1	1	1	1	1	1	1	1	1	1	1
Sample No. 925	1	1	1	1	1	0.170344589836895	0.660041730003431	0.518165475148708	0.717081605996936	0.691025759158656	0.820996787063777	0.854917042516172	1	1	1	1	1	1	1	1	1	1	1	1	1	1	1	1	1	1	1	1	1	1	1	1	1	1	1	1	1	1	1	1	1	1	1	1	1
Sample No. 926	1	1	1	1	1	1	1	1	1	1	1	1	1	1	1	1	1	1	1	1	0.110885333707556	0.282796900467947	0.471384085267782	0.735302694775164	0.872757650134154	0.784129733433947	0.846325511541217	1	1	1	1	1	1	1	1	1	1	1	1	1	1	1	1	1	1	1	1	1	1
Sample No. 927	1	1	1	1	1	1	1	1	1	1	1	1	1	1	1	1	1	1	1	1	1	1	1	1	1	1	1	1	1	1	1	1	1	1	1	0.176429450088181	0.275663860263303	0.796433781757951	0.807274151318707	0.822487557888962	0.849647617298178	0.871201525516808	1	1	1	1	1	1	1
Sample No. 928	1	1	1	1	1	1	1	1	1	1	1	0.350312100609299	0.430454171625897	0.824338756520301	0.650035934387706	0.682364699556492	0.803999442295171	0.868828312121332	1	1	1	1	1	1	1	1	1	1	1	1	1	1	1	1	1	1	1	1	1	1	1	1	1	1	1	1	1	1	1
Sample No. 929	1	1	1	1	1	1	1	1	1	1	1	1	1	1	0.102993883064482	0.344829313904047	0.601234125643969	0.605919864987954	0.853387212324888	0.791351648624986	0.895967727713287	1	1	1	1	1	1	1	1	1	1	1	1	1	1	1	1	1	1	1	1	1	1	1	1	1	1	1	1
Sample No. 930	1	1	1	1	1	1	1	1	1	1	1	1	1	1	1	1	1	1	1	1	0.36334557241993	0.374043613979593	0.552137503698468	0.570966399349272	0.744121697060764	0.850049808840267	0.894651240017265	1	1	1	1	1	1	1	1	1	1	1	1	1	1	1	1	1	1	1	1	1	1
Sample No. 931	1	1	1	1	1	1	1	1	1	0.0997780596790835	0.38004229224287	0.489227377828211	0.578093926403671	0.779850968262181	0.802567146606743	0.891446203738451	1	1	1	1	1	1	1	1	1	1	1	1	1	1	1	1	1	1	1	1	1	1	1	1	1	1	1	1	1	1	1	1	1
Sample No. 932	1	0.456434796378016	0.420109988804907	0.806317103952169	0.635762952156365	0.851987850205042	0.84255050000269	0.889330892171711	1	1	1	1	1	1	1	1	1	1	1	1	1	1	1	1	1	1	1	1	1	1	1	1	1	1	1	1	1	1	1	1	1	1	1	1	1	1	1	1	1
Sample No. 933	1	0.0988371804030612	0.426403420688584	0.491858960147947	0.775487059545703	0.692391550559551	0.83253630915191	0.842614788953215	1	1	1	1	1	1	1	1	1	1	1	1	1	1	1	1	1	1	1	1	1	1	1	1	1	1	1	1	1	1	1	1	1	1	1	1	1	1	1	1	1
Sample No. 934	1	0.263369836893398	0.445407459726557	0.559788604192436	0.846179796061479	0.792788622397929	0.824616363411769	0.879501602165401	1	1	1	1	1	1	1	1	1	1	1	1	1	1	1	1	1	1	1	1	1	1	1	1	1	1	1	1	1	1	1	1	1	1	1	1	1	1	1	1	1
Sample No. 935	1	1	1	1	1	1	1	1	1	1	1	1	1	1	1	1	1	1	1	1	1	1	1	1	0.530221091224812	0.481652729464695	0.826423623710871	0.6863932321826	0.792867790679447	0.842156272777356	0.877536162957549	1	1	1	1	1	1	1	1	1	1	1	1	1	1	1	1	1	1
Sample No. 936	1	1	0.314771399630699	0.398901213612407	0.722502993810922	0.629514161688276	0.766587829152122	0.763831767863594	0.896393278650939	1	1	1	1	1	1	1	1	1	1	1	1	1	1	1	1	1	1	1	1	1	1	1	1	1	1	1	1	1	1	1	1	1	1	1	1	1	1	1	1
Sample No. 937	1	1	1	0.365010276846588	0.331677648713812	0.562917328178883	0.750128302727826	0.855038504176773	0.830444342619739	0.890106818377972	1	1	1	1	1	1	1	1	1	1	1	1	1	1	1	1	1	1	1	1	1	1	1	1	1	1	1	1	1	1	1	1	1	1	1	1	1	1	1
Sample No. 938	1	1	1	1	1	1	1	1	1	1	1	1	1	1	1	1	1	1	1	1	1	1	1	1	1	1	1	1	1	0.498932194588706	0.719274773495272	0.690183184407651	0.588035635817796	0.790073656048626	0.79388726266101	0.866184434257448	1	1	1	1	1	1	1	1	1	1	1	1	1
Sample No. 939	1	1	1	1	1	1	1	1	1	0.0391072850953788	0.441247213995084	0.786686180178076	0.842244871244766	0.749970002770424	0.847721364698373	0.864308958463371	1	1	1	1	1	1	1	1	1	1	1	1	1	1	1	1	1	1	1	1	1	1	1	1	1	1	1	1	1	1	1	1	1
Sample No. 940	1	1	1	1	1	1	1	1	1	1	1	1	1	1	1	1	1	0.194271522406489	0.545843233913183	0.771953668463975	0.641192297595553	0.853688741088845	0.859220114010386	0.89519446246326	1	1	1	1	1	1	1	1	1	1	1	1	1	1	1	1	1	1	1	1	1	1	1	1	1
Sample No. 941	1	1	1	1	1	1	1	1	1	1	1	1	1	1	1	0.238376265766565	0.475939362421632	0.431368131116033	0.638603557837196	0.71101149673108	0.787868018038571	0.890773060228676	1	1	1	1	1	1	1	1	1	1	1	1	1	1	1	1	1	1	1	1	1	1	1	1	1	1	1
Sample No. 942	1	1	1	1	0.209031957038678	0.519033090360463	0.529255905952305	0.64389530595392	0.68990667748265	0.769286483856849	0.843121676184237	1	1	1	1	1	1	1	1	1	1	1	1	1	1	1	1	1	1	1	1	1	1	1	1	1	1	1	1	1	1	1	1	1	1	1	1	1	1
Sample No. 943	1	1	1	1	1	0.667788259973749	0.299876692639664	0.748290893174708	0.835435596113093	0.787373669124208	0.766752838050015	0.885158896706998	1	1	1	1	1	1	1	1	1	1	1	1	1	1	1	1	1	1	1	1	1	1	1	1	1	1	1	1	1	1	1	1	1	1	1	1	1
Sample No. 944	1	0.415073283049278	0.394338329359889	0.735379088595509	0.655982054192573	0.889441362791695	0.802821102542803	0.833198453895748	1	1	1	1	1	1	1	1	1	1	1	1	1	1	1	1	1	1	1	1	1	1	1	1	1	1	1	1	1	1	1	1	1	1	1	1	1	1	1	1	1
Sample No. 945	1	1	1	1	1	1	1	0.149174342160113	0.641404686393216	0.734788338858634	0.679573357505724	0.874746174896136	0.868263783017173	0.876684373877943	1	1	1	1	1	1	1	1	1	1	1	1	1	1	1	1	1	1	1	1	1	1	1	1	1	1	1	1	1	1	1	1	1	1	1
Sample No. 946	1	1	1	0.692995710237883	0.27771172920242	0.712832150906324	0.636741414810531	0.800600114976987	0.782093700668775	0.848570490647107	1	1	1	1	1	1	1	1	1	1	1	1	1	1	1	1	1	1	1	1	1	1	1	1	1	1	1	1	1	1	1	1	1	1	1	1	1	1	1
Sample No. 947	1	1	0.680232711168937	0.764107429301366	0.817089479807764	0.774936443525367	0.874610992856324	0.819913262552582	0.863943327274173	1	1	1	1	1	1	1	1	1	1	1	1	1	1	1	1	1	1	1	1	1	1	1	1	1	1	1	1	1	1	1	1	1	1	1	1	1	1	1	1
Sample No. 948	1	1	0.33976198148448	0.733054570779204	0.745211766306311	0.661954965074547	0.78191759407986	0.889224105072208	0.878361048065126	1	1	1	1	1	1	1	1	1	1	1	1	1	1	1	1	1	1	1	1	1	1	1	1	1	1	1	1	1	1	1	1	1	1	1	1	1	1	1	1
Sample No. 949	1	1	1	0.466517427866347	0.714263644739985	0.742095433939248	0.631426154337823	0.880360372392461	0.837560487543233	0.850555712915957	1	1	1	1	1	1	1	1	1	1	1	1	1	1	1	1	1	1	1	1	1	1	1	1	1	1	1	1	1	1	1	1	1	1	1	1	1	1	1
Sample No. 950	1	1	1	0.606769662497099	0.548383712470532	0.456677017379552	0.78384992392268	0.795296813910827	0.761168781085871	0.858123768493533	1	1	1	1	1	1	1	1	1	1	1	1	1	1	1	1	1	1	1	1	1	1	1	1	1	1	1	1	1	1	1	1	1	1	1	1	1	1	1
Sample No. 951	1	1	1	1	1	1	1	1	1	1	1	1	0.0881914761918597	0.630536608844996	0.49632186640054	0.723268375969492	0.893569079143927	0.853104126239196	0.877039515599608	1	1	1	1	1	1	1	1	1	1	1	1	1	1	1	1	1	1	1	1	1	1	1	1	1	1	1	1	1	1
Sample No. 952	1	1	1	1	1	1	1	1	1	1	1	0.503634918087628	0.650787826469168	0.630958846509457	0.623382734418847	0.696663958299905	0.841944520203397	0.853307864386588	1	1	1	1	1	1	1	1	1	1	1	1	1	1	1	1	1	1	1	1	1	1	1	1	1	1	1	1	1	1	1
Sample No. 953	1	1	1	1	1	1	1	1	0.3027140743169	0.351397436093539	0.815153904836625	0.614808238791302	0.703363463501446	0.896886396207847	0.859613422565162	1	1	1	1	1	1	1	1	1	1	1	1	1	1	1	1	1	1	1	1	1	1	1	1	1	1	1	1	1	1	1	1	1	1
Sample No. 954	1	1	1	1	1	1	1	0.278440525520127	0.371010407516733	0.433148112073541	0.769481773842126	0.86572159702424	0.793891036626883	0.84730101397261	1	1	1	1	1	1	1	1	1	1	1	1	1	1	1	1	1	1	1	1	1	1	1	1	1	1	1	1	1	1	1	1	1	1	1
Sample No. 955	1	1	1	1	1	1	1	1	1	1	0.365730855357833	0.303724614549428	0.61964326409623	0.632026450037956	0.752647935897112	0.850014365818352	0.89894335322082	1	1	1	1	1	1	1	1	1	1	1	1	1	1	1	1	1	1	1	1	1	1	1	1	1	1	1	1	1	1	1	1
Sample No. 956	1	0.629937414496671	0.431503949807957	0.73271151503548	0.854184602927416	0.843983679134399	0.807430360736325	0.827863293215632	1	1	1	1	1	1	1	1	1	1	1	1	1	1	1	1	1	1	1	1	1	1	1	1	1	1	1	1	1	1	1	1	1	1	1	1	1	1	1	1	1
Sample No. 957	1	1	1	1	1	1	0.0605550037254579	0.265714217461646	0.436925734225661	0.674254200635478	0.859662424754351	0.828997103911825	0.871110988594592	1	1	1	1	1	1	1	1	1	1	1	1	1	1	1	1	1	1	1	1	1	1	1	1	1	1	1	1	1	1	1	1	1	1	1	1
Sample No. 958	1	1	1	1	1	1	1	0.630809898106381	0.300152291469276	0.486996641866863	0.845840741442516	0.688102797796018	0.860089331506751	0.879525541458279	1	1	1	1	1	1	1	1	1	1	1	1	1	1	1	1	1	1	1	1	1	1	1	1	1	1	1	1	1	1	1	1	1	1	1
Sample No. 959	1	1	1	1	1	1	1	1	1	1	1	1	1	1	0.261328383171931	0.571306375190616	0.45669613705948	0.588942461209372	0.84227202179376	0.888312843381427	0.886820918824524	1	1	1	1	1	1	1	1	1	1	1	1	1	1	1	1	1	1	1	1	1	1	1	1	1	1	1	1
Sample No. 960	1	1	1	1	1	1	1	1	1	1	1	0.0133852367848158	0.335976418051869	0.779824019148946	0.810163843380287	0.886119473031722	0.841212394619361	0.823807231523097	1	1	1	1	1	1	1	1	1	1	1	1	1	1	1	1	1	1	1	1	1	1	1	1	1	1	1	1	1	1	1
Sample No. 961	1	1	1	1	1	1	1	1	1	1	1	1	1	1	0.644128446350805	0.588991180043668	0.665984180681407	0.813600679957308	0.898922992940061	0.854824129561894	0.887696585990489	1	1	1	1	1	1	1	1	1	1	1	1	1	1	1	1	1	1	1	1	1	1	1	1	1	1	1	1
Sample No. 962	1	1	1	1	1	1	1	1	1	1	1	0.655644888193347	0.439440507153049	0.772380785662681	0.703362362533808	0.864603207982145	0.864303439934738	0.858570018112659	1	1	1	1	1	1	1	1	1	1	1	1	1	1	1	1	1	1	1	1	1	1	1	1	1	1	1	1	1	1	1
Sample No. 963	1	1	1	0.119236725948285	0.609542546011508	0.632523553185165	0.688834429071285	0.765645436942577	0.790754664260894	0.886868704278022	1	1	1	1	1	1	1	1	1	1	1	1	1	1	1	1	1	1	1	1	1	1	1	1	1	1	1	1	1	1	1	1	1	1	1	1	1	1	1
Sample No. 964	1	1	1	1	1	1	1	1	1	1	1	1	1	1	1	1	1	1	1	1	1	1	1	1	1	1	1	1	1	1	1	1	0.615824984603096	0.745671042930335	0.556188432145864	0.589994715065695	0.777101369090378	0.768834761534818	0.838979905806482	1	1	1	1	1	1	1	1	1	1
Sample No. 965	1	1	1	1	1	1	1	1	0.410992012019269	0.548449488189071	0.47558207411319	0.728394913980737	0.761330359582789	0.807229868094437	0.879868455734104	1	1	1	1	1	1	1	1	1	1	1	1	1	1	1	1	1	1	1	1	1	1	1	1	1	1	1	1	1	1	1	1	1	1
Sample No. 966	1	1	1	1	1	0.134710453150328	0.286252710698172	0.720484585147351	0.840909735700116	0.753371264268644	0.858740024701692	0.882607026174664	1	1	1	1	1	1	1	1	1	1	1	1	1	1	1	1	1	1	1	1	1	1	1	1	1	1	1	1	1	1	1	1	1	1	1	1	1
Sample No. 967	1	1	1	0.431185564086772	0.505885840058327	0.547202908638865	0.674770759935491	0.749687553709373	0.892549816705287	0.877071949075907	1	1	1	1	1	1	1	1	1	1	1	1	1	1	1	1	1	1	1	1	1	1	1	1	1	1	1	1	1	1	1	1	1	1	1	1	1	1	1
Sample No. 968	1	1	1	1	1	1	1	1	1	1	1	1	1	1	1	0.0913102920679375	0.620111618135124	0.664618839900941	0.642947359993122	0.701496587987058	0.79646942791529	0.83284285992384	1	1	1	1	1	1	1	1	1	1	1	1	1	1	1	1	1	1	1	1	1	1	1	1	1	1	1
Sample No. 969	1	1	1	1	1	1	1	1	1	1	0.151630473777186	0.664744157772511	0.471412071511149	0.687547465162352	0.714898111019284	0.810998959518038	0.823342193178833	1	1	1	1	1	1	1	1	1	1	1	1	1	1	1	1	1	1	1	1	1	1	1	1	1	1	1	1	1	1	1	1
Sample No. 970	1	1	1	1	1	0.660205719301011	0.76093341993168	0.741422436591238	0.778103112434037	0.712336139930412	0.835075110159814	0.82182268248871	1	1	1	1	1	1	1	1	1	1	1	1	1	1	1	1	1	1	1	1	1	1	1	1	1	1	1	1	1	1	1	1	1	1	1	1	1
Sample No. 971	1	1	1	1	1	1	1	1	1	1	1	1	1	1	1	1	1	1	1	1	1	1	1	1	1	1	1	1	1	1	1	1	1	0.198136568763293	0.56482091425918	0.604310346320271	0.80867600960657	0.799119968754239	0.795257582729682	0.830625061132014	1	1	1	1	1	1	1	1	1
Sample No. 972	1	1	1	1	1	0.0138119165948592	0.339795008590445	0.785485479161143	0.606914912285283	0.766955681224354	0.789891010071151	0.833525043036789	1	1	1	1	1	1	1	1	1	1	1	1	1	1	1	1	1	1	1	1	1	1	1	1	1	1	1	1	1	1	1	1	1	1	1	1	1
Sample No. 973	1	1	0.551367720318958	0.52091287416406	0.829274895619601	0.585114160906523	0.824752690833993	0.864570152722299	0.856552033610642	1	1	1	1	1	1	1	1	1	1	1	1	1	1	1	1	1	1	1	1	1	1	1	1	1	1	1	1	1	1	1	1	1	1	1	1	1	1	1	1
Sample No. 974	1	1	1	1	1	0.22122982863104	0.279242641320452	0.551028374042362	0.701994822551496	0.804775286023505	0.791171068274416	0.897130865491927	1	1	1	1	1	1	1	1	1	1	1	1	1	1	1	1	1	1	1	1	1	1	1	1	1	1	1	1	1	1	1	1	1	1	1	1	1
Sample No. 975	1	1	0.678332090170588	0.266605549529195	0.618579068984836	0.750831920262426	0.898172504785471	0.878809139216319	0.873922266531736	1	1	1	1	1	1	1	1	1	1	1	1	1	1	1	1	1	1	1	1	1	1	1	1	1	1	1	1	1	1	1	1	1	1	1	1	1	1	1	1
Sample No. 976	1	1	1	1	1	1	1	1	1	1	1	1	1	1	1	1	0.0409497522260062	0.631126843485981	0.482500291448086	0.650325375683606	0.784579714029096	0.820442482293584	0.879444835204631	1	1	1	1	1	1	1	1	1	1	1	1	1	1	1	1	1	1	1	1	1	1	1	1	1	1
Sample No. 977	1	1	1	1	1	1	1	1	1	0.659426417567301	0.282258594185114	0.791092432029545	0.794522588867694	0.758172229900956	0.880949074905366	0.838315556440502	1	1	1	1	1	1	1	1	1	1	1	1	1	1	1	1	1	1	1	1	1	1	1	1	1	1	1	1	1	1	1	1	1
Sample No. 978	1	1	1	1	1	1	1	1	1	1	0.247265950625297	0.308836792362854	0.435204395670444	0.699183704755269	0.865671989694238	0.775893367226236	0.879763029087335	1	1	1	1	1	1	1	1	1	1	1	1	1	1	1	1	1	1	1	1	1	1	1	1	1	1	1	1	1	1	1	1
Sample No. 979	1	1	1	1	0.358021893994883	0.679272664990276	0.660079440493137	0.661707686078735	0.798417545049451	0.83104837179184	0.858636398538947	1	1	1	1	1	1	1	1	1	1	1	1	1	1	1	1	1	1	1	1	1	1	1	1	1	1	1	1	1	1	1	1	1	1	1	1	1	1
Sample No. 980	1	1	1	1	1	1	1	1	1	1	1	0.482649645316415	0.711503438903019	0.690200742725283	0.636362198721617	0.761033558421768	0.886126077841036	0.889549234677106	1	1	1	1	1	1	1	1	1	1	1	1	1	1	1	1	1	1	1	1	1	1	1	1	1	1	1	1	1	1	1
Sample No. 981	1	1	0.209557299567387	0.420079356152564	0.434547040909529	0.808421941897832	0.824216272402555	0.767831632937305	0.839160106126219	1	1	1	1	1	1	1	1	1	1	1	1	1	1	1	1	1	1	1	1	1	1	1	1	1	1	1	1	1	1	1	1	1	1	1	1	1	1	1	1
Sample No. 982	1	1	1	1	1	1	1	1	1	0.135344479619525	0.674442351963371	0.709357344750315	0.764317794567905	0.851789213842712	0.878570437529124	0.831468775589019	1	1	1	1	1	1	1	1	1	1	1	1	1	1	1	1	1	1	1	1	1	1	1	1	1	1	1	1	1	1	1	1	1
Sample No. 983	1	1	1	1	1	1	1	1	1	1	1	1	1	0.687462896441575	0.40033337328583	0.687675997074693	0.869308264581487	0.86416369006969	0.816987113603391	0.843385491631925	1	1	1	1	1	1	1	1	1	1	1	1	1	1	1	1	1	1	1	1	1	1	1	1	1	1	1	1	1
Sample No. 984	1	1	1	1	0.571988111725077	0.251692947167903	0.562836798299104	0.595473194243386	0.722385341515765	0.773984378338791	0.831897171102464	1	1	1	1	1	1	1	1	1	1	1	1	1	1	1	1	1	1	1	1	1	1	1	1	1	1	1	1	1	1	1	1	1	1	1	1	1	1
Sample No. 985	1	1	1	1	1	1	1	1	1	1	1	1	1	1	1	1	1	1	1	0.162321636562701	0.761412248415873	0.657328481990844	0.866902339719236	0.763284921771847	0.859042706224136	0.895393685307354	1	1	1	1	1	1	1	1	1	1	1	1	1	1	1	1	1	1	1	1	1	1	1
Sample No. 986	1	1	1	1	1	1	1	1	1	1	1	1	1	1	1	0.685868202727288	0.48981042929925	0.545643332246691	0.8212632539263	0.814813999445178	0.870721885128878	0.892516263742	1	1	1	1	1	1	1	1	1	1	1	1	1	1	1	1	1	1	1	1	1	1	1	1	1	1	1
Sample No. 987	1	1	1	1	1	1	1	1	1	1	1	1	1	1	1	1	1	1	1	1	1	1	1	1	1	1	1	1	0.222216821142938	0.441863014549017	0.766667070910334	0.763103893543594	0.716382854226977	0.823760955496691	0.835832726564258	1	1	1	1	1	1	1	1	1	1	1	1	1	1
Sample No. 988	1	1	1	1	0.458937733646017	0.292895688032731	0.677828773409128	0.643400126025081	0.816214868794195	0.87179060287308	0.846782432813197	1	1	1	1	1	1	1	1	1	1	1	1	1	1	1	1	1	1	1	1	1	1	1	1	1	1	1	1	1	1	1	1	1	1	1	1	1	1
Sample No. 989	1	1	1	1	1	0.673822249246296	0.386676087966189	0.740789503064007	0.815085282158106	0.68001151333563	0.793436019634828	0.82589570498094	1	1	1	1	1	1	1	1	1	1	1	1	1	1	1	1	1	1	1	1	1	1	1	1	1	1	1	1	1	1	1	1	1	1	1	1	1
Sample No. 990	1	1	1	1	1	1	1	1	1	1	1	1	1	1	1	1	1	0.0814335774257779	0.532091477736831	0.57250639565289	0.824800966288894	0.888912042551674	0.77692087856587	0.898755193464458	1	1	1	1	1	1	1	1	1	1	1	1	1	1	1	1	1	1	1	1	1	1	1	1	1
Sample No. 991	1	1	1	1	1	1	1	1	1	0.619374301584903	0.45069426516071	0.509566485527903	0.750402436084114	0.87956778882537	0.874701004750095	0.846476856004447	1	1	1	1	1	1	1	1	1	1	1	1	1	1	1	1	1	1	1	1	1	1	1	1	1	1	1	1	1	1	1	1	1
Sample No. 992	1	1	1	1	0.329519585103262	0.627744909655303	0.524563884753734	0.583207436632365	0.88528247970622	0.778219910254702	0.859295698497444	1	1	1	1	1	1	1	1	1	1	1	1	1	1	1	1	1	1	1	1	1	1	1	1	1	1	1	1	1	1	1	1	1	1	1	1	1	1
Sample No. 993	1	1	1	1	1	1	1	1	1	1	1	1	1	1	1	1	1	1	1	1	1	1	0.507605126225389	0.46501679209061	0.792365554086864	0.746299622585066	0.69749297475908	0.833014747425914	0.880441106166691	1	1	1	1	1	1	1	1	1	1	1	1	1	1	1	1	1	1	1	1
Sample No. 994	1	1	1	1	1	1	0.266624372706283	0.472264667572454	0.441789898294955	0.658875447423197	0.820546371340752	0.76561327171512	0.837833311967552	1	1	1	1	1	1	1	1	1	1	1	1	1	1	1	1	1	1	1	1	1	1	1	1	1	1	1	1	1	1	1	1	1	1	1	1
Sample No. 995	1	0.318899106809404	0.54130416572094	0.665744546819478	0.772888059290126	0.874802466435358	0.813103940184228	0.884519545268267	1	1	1	1	1	1	1	1	1	1	1	1	1	1	1	1	1	1	1	1	1	1	1	1	1	1	1	1	1	1	1	1	1	1	1	1	1	1	1	1	1
Sample No. 996	1	1	1	1	1	1	0.567160791752394	0.460940362522379	0.503680069576949	0.743132424219511	0.768463715771213	0.842817085990682	0.86061835443601	1	1	1	1	1	1	1	1	1	1	1	1	1	1	1	1	1	1	1	1	1	1	1	1	1	1	1	1	1	1	1	1	1	1	1	1
Sample No. 997	1	1	1	0.628949384968728	0.690734294429421	0.770096105542034	0.734105021813884	0.755110356560908	0.788086594189517	0.835667223669589	1	1	1	1	1	1	1	1	1	1	1	1	1	1	1	1	1	1	1	1	1	1	1	1	1	1	1	1	1	1	1	1	1	1	1	1	1	1	1
Sample No. 998	1	1	1	1	1	1	1	1	1	1	1	1	1	1	1	1	1	1	1	1	1	1	0.537053378822748	0.440691011343151	0.72291767757386	0.685894970856607	0.822819523513317	0.79338355075568	0.866541811916977	1	1	1	1	1	1	1	1	1	1	1	1	1	1	1	1	1	1	1	1
Sample No. 999	1	1	1	1	1	1	1	1	1	1	1	1	1	1	1	1	0.482788620407227	0.355459921685979	0.707679956238717	0.754847548766993	0.745738152018748	0.804061502828263	0.827490910422057	1	1	1	1	1	1	1	1	1	1	1	1	1	1	1	1	1	1	1	1	1	1	1	1	1	1
Sample No. 1000	1	1	1	0.250104418571573	0.664142061229795	0.570285180136561	0.748950018226169	0.781871550162323	0.817751439660788	0.898743520807475	1	1	1	1	1	1	1	1	1	1	1	1	1	1	1	1	1	1	1	1	1	1	1	1	1	1	1	1	1	1	1	1	1	1	1	1	1	1	1
[truncated: 1 more columns]
