# Supplementary material for: BatTool: an R package with GUI for assessing the effect of White-nose syndrome and other take events on Myotis spp. of bats
Source: Source Code Biol Med. 2014 May 6;9:9. doi: 10.1186/1751-0473-9-9 (PMC4050442; doi:10.1186/1751-0473-9-9)
Supplement: Additional file 2 — This file contains the readme file for instillation, the csv files that belong in the working directory, and the complied Windows R package as a ZIP file. This file is all Windows users will need to install and run the package. [file 1751-0473-9-9-S2.zip › BatTool_files/ResultsSingleHib/case/YearlyResultsScenario_1.csv]

Sim No.	Lambda	Year 0	Year 1	Year 2	Year 3	Year 4	Year 5	Year 6	Year 7	Year 8	Year 9	Year 10	Year 11	Year 12	Year 13	Year 14	Year 15	Year 16	Year 17	Year 18	Year 19	Year 20	Year 21	Year 22	Year 23	Year 24	Year 25	Year 26	Year 27	Year 28	Year 29	Year 30	Year 31	Year 32	Year 33	Year 34	Year 35	Year 36	Year 37	Year 38	Year 39	Year 40	Year 41	Year 42	Year 43	Year 44	Year 45	Year 46	Year 47
1	1.01950872055769	908	1238	1756	1756	710	802	950	1126	1130	1320	1476	1476	1476	1476	1476	1476	1476	1476	1476	1476	1476	1476	1476	1476	1476	1476	1476	1476	1476	1476	1476	1476	1476	1476	1476	1476	1476	1476	1476	1476	1476	1476	1476	1476	1476	1476	1476	1476
2	1.02276904765591	908	1242	1598	1598	1598	1598	1598	1598	586	446	392	366	340	416	530	752	992	1368	1368	1368	1368	1368	1368	1368	1368	1368	1368	1368	1368	1368	1368	1368	1368	1368	1368	1368	1368	1368	1368	1368	1368	1368	1368	1368	1368	1368	1368	1368
3	1.03299832324615	908	1264	1848	1848	1848	1848	1848	1848	1848	1848	1848	1848	1848	1848	1848	1848	1848	1848	1848	1848	1848	1848	550	436	404	434	470	570	646	894	1320	1868	1868	1868	1868	1868	1868	1868	1868	1868	1868	1868	1868	1868	1868	1868	1868	1868
4	1.02122493329069	908	1260	1780	1780	1780	1780	1780	1780	1780	1780	1780	1780	748	712	456	436	516	672	776	1034	1364	1364	1364	1364	1364	1364	1364	1364	1364	1364	1364	1364	1364	1364	1364	1364	1364	1364	1364	1364	1364	1364	1364	1364	1364	1364	1364	1364
5	1.04242197071782	908	1264	1848	1848	1848	1848	1848	1848	322	260	158	174	196	220	282	358	500	752	1100	1554	1554	1554	1554	1554	1554	1554	1554	1554	1554	1554	1554	1554	1554	1554	1554	1554	1554	1554	1554	1554	1554	1554	1554	1554	1554	1554	1554	1554
6	1.05929166758427	908	1166	1504	164	64	44	52	48	60	64	88	114	154	192	260	314	418	546	738	992	1332	1700	1700	1700	1700	1700	1700	1700	1700	1700	1700	1700	1700	1700	1700	1700	1700	1700	1700	1700	1700	1700	1700	1700	1700	1700	1700	1700
7	1.0643023109601	908	1280	1758	1758	1758	1758	1758	1758	1758	1758	1758	1758	1758	1758	1758	1758	1758	1758	1758	1758	1758	1758	1758	1758	96	110	112	118	134	132	162	216	306	468	618	868	1234	1710	1710	1710	1710	1710	1710	1710	1710	1710	1710	1710
8	1.02975104006164	908	1306	1800	1800	1800	562	548	530	520	658	742	874	1278	1792	1792	1792	1792	1792	1792	1792	1792	1792	1792	1792	1792	1792	1792	1792	1792	1792	1792	1792	1792	1792	1792	1792	1792	1792	1792	1792	1792	1792	1792	1792	1792	1792	1792	1792
9	1.05048123375309	908	1288	1848	1848	1848	1848	1848	1848	1848	1848	1848	1848	1848	1848	1848	1848	1848	1848	1848	1848	1848	1848	1848	1848	320	134	106	96	100	124	150	202	276	402	572	834	1194	1682	1682	1682	1682	1682	1682	1682	1682	1682	1682	1682
10	1.04893535141761	908	1296	1860	1860	1860	1860	442	204	122	124	112	116	152	214	314	446	648	932	1308	1872	1872	1872	1872	1872	1872	1872	1872	1872	1872	1872	1872	1872	1872	1872	1872	1872	1872	1872	1872	1872	1872	1872	1872	1872	1872	1872	1872	1872
11	1.05846275113036	908	1252	1612	1612	1612	1612	1612	1612	1612	1612	1612	1612	1612	1612	1612	1612	1612	1612	124	76	78	104	106	106	106	142	194	264	330	418	510	672	914	1252	1674	1674	1674	1674	1674	1674	1674	1674	1674	1674	1674	1674	1674	1674
12	1.02339892054529	908	1270	1602	1602	1602	1602	1602	1602	1602	1602	1602	1602	1602	1602	596	598	618	634	558	596	702	932	1254	1600	1600	1600	1600	1600	1600	1600	1600	1600	1600	1600	1600	1600	1600	1600	1600	1600	1600	1600	1600	1600	1600	1600	1600	1600
13	1.02928458583828	908	1232	1742	1742	1742	1008	472	286	270	278	288	330	444	614	828	1182	1632	1632	1632	1632	1632	1632	1632	1632	1632	1632	1632	1632	1632	1632	1632	1632	1632	1632	1632	1632	1632	1632	1632	1632	1632	1632	1632	1632	1632	1632	1632	1632
14	1.03280659171708	908	1070	450	174	196	154	132	140	122	158	188	246	276	374	496	644	822	1014	1306	1646	1646	1646	1646	1646	1646	1646	1646	1646	1646	1646	1646	1646	1646	1646	1646	1646	1646	1646	1646	1646	1646	1646	1646	1646	1646	1646	1646	1646
15	1.02814517904322	908	1190	1562	1562	1562	594	310	278	284	308	330	382	496	658	838	1156	1586	1586	1586	1586	1586	1586	1586	1586	1586	1586	1586	1586	1586	1586	1586	1586	1586	1586	1586	1586	1586	1586	1586	1586	1586	1586	1586	1586	1586	1586	1586	1586
16	1.0437895640427	908	1216	1626	1626	354	164	102	104	88	98	122	172	238	308	410	478	672	848	1072	1316	1634	1634	1634	1634	1634	1634	1634	1634	1634	1634	1634	1634	1634	1634	1634	1634	1634	1634	1634	1634	1634	1634	1634	1634	1634	1634	1634	1634
17	1.02284124640824	908	1128	1490	1490	1490	716	512	344	234	256	280	270	332	416	506	694	926	1112	1416	1416	1416	1416	1416	1416	1416	1416	1416	1416	1416	1416	1416	1416	1416	1416	1416	1416	1416	1416	1416	1416	1416	1416	1416	1416	1416	1416	1416	1416
18	1.05838294977878	908	1196	1550	1550	1550	1550	1550	1550	1550	1550	166	82	64	52	62	64	66	84	112	152	202	278	390	540	718	1008	1350	1792	1792	1792	1792	1792	1792	1792	1792	1792	1792	1792	1792	1792	1792	1792	1792	1792	1792	1792	1792	1792
19	1.05261623866114	908	1196	1504	1504	1504	1504	1504	1504	140	88	78	66	70	62	72	90	118	160	210	272	354	454	558	700	922	1202	1540	1540	1540	1540	1540	1540	1540	1540	1540	1540	1540	1540	1540	1540	1540	1540	1540	1540	1540	1540	1540	1540
20	1.01886804332407	908	1234	1670	1670	1670	1670	1670	1670	936	598	526	454	448	540	662	944	1364	1364	1364	1364	1364	1364	1364	1364	1364	1364	1364	1364	1364	1364	1364	1364	1364	1364	1364	1364	1364	1364	1364	1364	1364	1364	1364	1364	1364	1364	1364	1364
21	1.02213942550185	908	1256	1742	1742	1742	1742	1742	1742	1742	1742	1742	792	638	568	518	558	586	664	894	1178	1590	1590	1590	1590	1590	1590	1590	1590	1590	1590	1590	1590	1590	1590	1590	1590	1590	1590	1590	1590	1590	1590	1590	1590	1590	1590	1590	1590
22	1.02042999054191	908	1110	1416	634	528	514	536	538	478	480	630	822	958	1234	1554	1554	1554	1554	1554	1554	1554	1554	1554	1554	1554	1554	1554	1554	1554	1554	1554	1554	1554	1554	1554	1554	1554	1554	1554	1554	1554	1554	1554	1554	1554	1554	1554	1554
23	0.994081143279838	908	1368	1368	1368	1368	1368	1368	1368	1368	1368	1368	1368	1368	1368	1368	1368	1368	1368	1368	1368	1368	1368	1368	1368	1368	1368	1368	1368	1368	1368	1368	1368	1368	1368	1368	1368	1368	1368	1368	1368	1368	1368	1368	1368	1368	1368	1368	1368
24	1.03584940418067	908	1246	1660	1660	1660	1660	1660	1660	1660	486	208	222	240	272	284	360	444	614	752	976	1292	1694	1694	1694	1694	1694	1694	1694	1694	1694	1694	1694	1694	1694	1694	1694	1694	1694	1694	1694	1694	1694	1694	1694	1694	1694	1694	1694
25	1.04201180060436	908	1258	1716	1716	1716	1716	1716	1716	1716	1716	1716	1716	1716	1716	1716	1716	1716	1716	1716	1716	482	156	144	126	148	150	164	214	294	412	506	696	948	1224	1628	1628	1628	1628	1628	1628	1628	1628	1628	1628	1628	1628	1628	1628
26	1.02580263122122	908	1154	1490	1490	1490	1490	1490	1490	1490	1490	1490	898	398	336	336	370	402	492	668	924	1282	1664	1664	1664	1664	1664	1664	1664	1664	1664	1664	1664	1664	1664	1664	1664	1664	1664	1664	1664	1664	1664	1664	1664	1664	1664	1664	1664
27	1.03601812030075	908	1334	1876	1876	1876	568	362	320	300	390	480	580	866	1244	1860	1860	1860	1860	1860	1860	1860	1860	1860	1860	1860	1860	1860	1860	1860	1860	1860	1860	1860	1860	1860	1860	1860	1860	1860	1860	1860	1860	1860	1860	1860	1860	1860	1860
28	1.01813605765352	908	1236	1726	1726	1726	1726	1136	1056	946	1056	1280	1374	1166	1650	1650	1650	1650	1650	1650	1650	1650	1650	1650	1650	1650	1650	1650	1650	1650	1650	1650	1650	1650	1650	1650	1650	1650	1650	1650	1650	1650	1650	1650	1650	1650	1650	1650	1650
29	1.03861897305926	908	1320	1934	1934	710	260	286	314	316	362	450	622	862	1280	1834	1834	1834	1834	1834	1834	1834	1834	1834	1834	1834	1834	1834	1834	1834	1834	1834	1834	1834	1834	1834	1834	1834	1834	1834	1834	1834	1834	1834	1834	1834	1834	1834	1834
30	1.04640906272102	908	1158	1560	1560	1560	1560	1560	250	126	84	72	74	94	88	118	164	222	272	362	492	660	824	1090	1486	1486	1486	1486	1486	1486	1486	1486	1486	1486	1486	1486	1486	1486	1486	1486	1486	1486	1486	1486	1486	1486	1486	1486	1486
31	1.05442453947802	908	1152	1452	1452	1452	1452	1452	110	98	96	80	88	108	122	154	198	238	294	364	446	526	698	882	1080	1338	1704	1704	1704	1704	1704	1704	1704	1704	1704	1704	1704	1704	1704	1704	1704	1704	1704	1704	1704	1704	1704	1704	1704
32	1.0438212167049	908	1244	1752	1752	1752	1752	238	192	126	114	116	128	140	196	282	384	520	718	976	1366	1366	1366	1366	1366	1366	1366	1366	1366	1366	1366	1366	1366	1366	1366	1366	1366	1366	1366	1366	1366	1366	1366	1366	1366	1366	1366	1366	1366
33	1.03781010616493	908	1254	1750	1750	1750	1750	1750	1750	1750	1750	1750	1750	1750	1750	1750	1750	624	258	164	132	124	150	202	278	378	534	772	1052	1526	1526	1526	1526	1526	1526	1526	1526	1526	1526	1526	1526	1526	1526	1526	1526	1526	1526	1526	1526
34	1.0520671428	908	1326	1800	1800	1800	158	172	132	134	162	186	236	334	468	710	990	1458	1458	1458	1458	1458	1458	1458	1458	1458	1458	1458	1458	1458	1458	1458	1458	1458	1458	1458	1458	1458	1458	1458	1458	1458	1458	1458	1458	1458	1458	1458	1458
35	1.02439119458396	908	1260	1640	1640	972	638	372	314	306	286	310	390	474	612	798	1012	1264	1612	1612	1612	1612	1612	1612	1612	1612	1612	1612	1612	1612	1612	1612	1612	1612	1612	1612	1612	1612	1612	1612	1612	1612	1612	1612	1612	1612	1612	1612	1612
36	1.04028593439279	908	1310	1788	1788	1788	1788	1788	1788	1788	1788	1788	1788	1788	1788	1788	1788	1788	1788	1788	1788	1788	1788	1788	1788	1788	1788	1788	1788	1788	1788	1788	360	298	230	196	206	242	294	396	590	804	1166	1706	1706	1706	1706	1706	1706
37	1.03348309496096	908	1192	1624	1624	1624	1624	1624	1624	1624	1624	1624	1624	1624	1624	1624	466	308	278	278	300	338	402	536	740	980	1324	1806	1806	1806	1806	1806	1806	1806	1806	1806	1806	1806	1806	1806	1806	1806	1806	1806	1806	1806	1806	1806	1806
38	1.03811202460116	908	1328	1848	1848	1848	738	264	218	216	256	334	414	616	850	1258	1762	1762	1762	1762	1762	1762	1762	1762	1762	1762	1762	1762	1762	1762	1762	1762	1762	1762	1762	1762	1762	1762	1762	1762	1762	1762	1762	1762	1762	1762	1762	1762	1762
39	1.0575629394246	908	1222	1596	1596	1596	1596	1596	1596	172	54	54	70	86	92	110	144	188	226	298	402	520	660	838	1148	1524	1524	1524	1524	1524	1524	1524	1524	1524	1524	1524	1524	1524	1524	1524	1524	1524	1524	1524	1524	1524	1524	1524	1524
40	1.03011937361116	908	1298	1848	1848	1848	1848	1848	1848	1848	1848	1848	1848	1848	1848	1848	1848	1848	1848	1848	1848	1848	1848	1848	468	336	324	330	348	416	514	750	1022	1422	1422	1422	1422	1422	1422	1422	1422	1422	1422	1422	1422	1422	1422	1422	1422
41	1.02901470993951	908	1210	1522	1522	1522	1522	1522	1522	1522	1522	1522	1522	1522	1522	1522	1522	1522	678	670	360	244	272	264	304	384	518	720	960	1308	1670	1670	1670	1670	1670	1670	1670	1670	1670	1670	1670	1670	1670	1670	1670	1670	1670	1670	1670
42	1.01810858520113	908	1170	890	458	380	392	358	360	344	454	556	704	914	1116	1424	1424	1424	1424	1424	1424	1424	1424	1424	1424	1424	1424	1424	1424	1424	1424	1424	1424	1424	1424	1424	1424	1424	1424	1424	1424	1424	1424	1424	1424	1424	1424	1424	1424
43	1.1032757521927	908	1262	1820	1820	1820	1820	20	10	12	16	20	28	32	40	54	76	114	172	234	332	496	700	978	1366	1366	1366	1366	1366	1366	1366	1366	1366	1366	1366	1366	1366	1366	1366	1366	1366	1366	1366	1366	1366	1366	1366	1366	1366
44	1.02721739687059	908	1240	1616	1616	1616	1616	1616	1616	1616	1616	1616	1616	1616	1616	1616	606	314	252	252	240	252	244	284	336	420	540	706	888	1176	1474	1474	1474	1474	1474	1474	1474	1474	1474	1474	1474	1474	1474	1474	1474	1474	1474	1474	1474
45	1.04309226294096	908	1290	1800	1800	1800	1800	1800	1800	1800	1800	1800	1800	1800	1800	1800	1800	1800	1800	1800	1800	1800	1800	1800	1800	1800	1800	1800	1800	1800	408	168	206	242	256	340	410	604	860	1214	1698	1698	1698	1698	1698	1698	1698	1698	1698
46	1.03057198615551	908	1280	1830	1830	1830	1830	1830	1830	1830	1830	1830	1830	1830	1830	1830	1830	1830	1830	1830	1830	1830	1830	1830	1830	1830	1830	1830	1830	1830	1830	1830	1830	1830	1830	1830	1830	1830	528	410	472	480	538	640	806	1184	1678	1678	1678
47	1.0259378402752	908	1330	1836	1836	1836	1836	1836	1836	1836	1836	1836	804	534	632	478	578	676	828	1160	1630	1630	1630	1630	1630	1630	1630	1630	1630	1630	1630	1630	1630	1630	1630	1630	1630	1630	1630	1630	1630	1630	1630	1630	1630	1630	1630	1630	1630
48	1.02347904753437	908	1260	1786	1786	1786	1786	1030	544	326	324	386	456	502	708	964	1374	1374	1374	1374	1374	1374	1374	1374	1374	1374	1374	1374	1374	1374	1374	1374	1374	1374	1374	1374	1374	1374	1374	1374	1374	1374	1374	1374	1374	1374	1374	1374	1374
49	1.05121654707276	908	1306	1814	1814	1814	1814	218	164	152	158	206	264	318	436	628	902	1262	1840	1840	1840	1840	1840	1840	1840	1840	1840	1840	1840	1840	1840	1840	1840	1840	1840	1840	1840	1840	1840	1840	1840	1840	1840	1840	1840	1840	1840	1840	1840
50	1.02682573563329	908	1224	1582	1582	1582	1582	1582	1582	1582	1582	1582	528	496	422	378	448	442	472	638	856	1184	1616	1616	1616	1616	1616	1616	1616	1616	1616	1616	1616	1616	1616	1616	1616	1616	1616	1616	1616	1616	1616	1616	1616	1616	1616	1616	1616
51	1.01787864890291	908	1328	1896	1896	1896	1896	1896	856	934	840	988	984	1150	1404	1404	1404	1404	1404	1404	1404	1404	1404	1404	1404	1404	1404	1404	1404	1404	1404	1404	1404	1404	1404	1404	1404	1404	1404	1404	1404	1404	1404	1404	1404	1404	1404	1404	1404
52	1.02971390275286	908	1168	1512	1512	1512	1512	1512	1512	1512	576	276	186	206	208	202	230	290	396	474	612	806	1110	1482	1482	1482	1482	1482	1482	1482	1482	1482	1482	1482	1482	1482	1482	1482	1482	1482	1482	1482	1482	1482	1482	1482	1482	1482	1482
53	1.05438935216428	908	1196	1620	1620	1620	1620	1620	1620	1620	1620	1620	1620	1620	1620	144	104	76	62	64	66	62	76	118	170	210	282	358	458	538	620	872	1152	1482	1482	1482	1482	1482	1482	1482	1482	1482	1482	1482	1482	1482	1482	1482	1482
54	1.07152195305857	908	1224	1624	1624	1624	90	52	28	24	34	22	22	30	48	70	82	100	114	142	202	258	330	444	566	694	848	1112	1392	1392	1392	1392	1392	1392	1392	1392	1392	1392	1392	1392	1392	1392	1392	1392	1392	1392	1392	1392	1392
55	1.04999508190104	908	1280	1796	1796	1796	1796	1796	1796	302	100	116	100	132	164	206	282	386	526	714	1038	1490	1490	1490	1490	1490	1490	1490	1490	1490	1490	1490	1490	1490	1490	1490	1490	1490	1490	1490	1490	1490	1490	1490	1490	1490	1490	1490	1490
56	1.01855342359103	908	1118	1480	1480	1480	1480	1480	1480	1480	1480	1480	1480	1480	1480	1480	1480	878	580	488	378	402	394	402	498	664	858	1144	1420	1420	1420	1420	1420	1420	1420	1420	1420	1420	1420	1420	1420	1420	1420	1420	1420	1420	1420	1420	1420
57	1.0369425214791	908	1300	1880	1880	1880	1880	1880	1880	1880	1880	1880	1880	1880	1880	1880	1880	1880	1880	1880	478	472	310	338	348	410	464	656	886	1302	1832	1832	1832	1832	1832	1832	1832	1832	1832	1832	1832	1832	1832	1832	1832	1832	1832	1832	1832
58	1.01524696853211	908	1164	1550	1550	1550	1550	1550	1550	1550	1550	1550	956	834	694	698	704	820	920	1156	1468	1468	1468	1468	1468	1468	1468	1468	1468	1468	1468	1468	1468	1468	1468	1468	1468	1468	1468	1468	1468	1468	1468	1468	1468	1468	1468	1468	1468
59	1.03000250516147	908	1170	1474	1474	522	360	272	248	220	212	234	312	424	560	730	992	1282	1690	1690	1690	1690	1690	1690	1690	1690	1690	1690	1690	1690	1690	1690	1690	1690	1690	1690	1690	1690	1690	1690	1690	1690	1690	1690	1690	1690	1690	1690	1690
60	1.02934627346266	908	1146	1444	1444	1444	1444	1444	1444	502	288	280	236	240	208	220	300	394	496	644	798	998	1274	1614	1614	1614	1614	1614	1614	1614	1614	1614	1614	1614	1614	1614	1614	1614	1614	1614	1614	1614	1614	1614	1614	1614	1614	1614	1614
61	1.03705447555682	908	1208	1520	1520	1520	1520	1520	1520	1520	1520	1520	1520	1520	1520	1520	1520	1520	1520	1520	1520	1520	1520	1520	1520	1520	1520	1520	1520	1520	1520	1520	1520	388	218	176	114	116	140	172	224	250	306	388	510	686	894	1206	1588
62	1.02075228830472	908	1326	1292	540	458	484	538	628	740	1034	1474	1474	1474	1474	1474	1474	1474	1474	1474	1474	1474	1474	1474	1474	1474	1474	1474	1474	1474	1474	1474	1474	1474	1474	1474	1474	1474	1474	1474	1474	1474	1474	1474	1474	1474	1474	1474	1474
63	1.02165233107451	908	1284	1798	1798	1798	1798	1798	1798	1798	1798	1798	922	760	814	728	802	900	1132	1680	1680	1680	1680	1680	1680	1680	1680	1680	1680	1680	1680	1680	1680	1680	1680	1680	1680	1680	1680	1680	1680	1680	1680	1680	1680	1680	1680	1680	1680
64	1.09271066389401	908	1264	1830	1830	1830	1830	1830	1830	1830	1830	1830	1830	1830	1830	1830	1830	1830	1830	1830	70	22	16	28	32	26	40	52	82	110	144	182	244	338	458	654	918	1248	1758	1758	1758	1758	1758	1758	1758	1758	1758	1758	1758
65	1.05929323802909	908	1340	1848	1848	1848	1848	1848	1848	228	62	64	72	78	80	108	162	220	306	400	558	776	1072	1474	1474	1474	1474	1474	1474	1474	1474	1474	1474	1474	1474	1474	1474	1474	1474	1474	1474	1474	1474	1474	1474	1474	1474	1474	1474
66	1.03757486126115	908	1192	1450	1450	1450	1450	1450	1450	1450	1450	1450	1450	1450	1450	1450	394	200	136	120	132	148	166	212	300	374	506	662	824	1058	1304	1700	1700	1700	1700	1700	1700	1700	1700	1700	1700	1700	1700	1700	1700	1700	1700	1700	1700
67	1.02681902011645	908	1220	1642	1642	1642	1642	1642	1642	1642	1642	1642	1642	1642	1642	1642	1642	1642	1642	1642	1642	1642	1642	1642	1642	1642	618	484	396	390	470	562	642	914	1214	1692	1692	1692	1692	1692	1692	1692	1692	1692	1692	1692	1692	1692	1692
68	1.02815278382249	908	1236	1606	1606	858	316	274	244	248	264	320	406	532	668	872	1190	1534	1534	1534	1534	1534	1534	1534	1534	1534	1534	1534	1534	1534	1534	1534	1534	1534	1534	1534	1534	1534	1534	1534	1534	1534	1534	1534	1534	1534	1534	1534	1534
69	1.09389055956134	908	1158	1502	1502	1502	1502	1502	1502	1502	1502	1502	1502	1502	1502	1502	20	20	20	20	20	30	24	32	42	56	80	100	128	182	216	294	408	520	678	906	1218	1528	1528	1528	1528	1528	1528	1528	1528	1528	1528	1528	1528
70	1.03071220610035	908	1300	1862	1862	878	346	386	392	500	600	794	1180	1640	1640	1640	1640	1640	1640	1640	1640	1640	1640	1640	1640	1640	1640	1640	1640	1640	1640	1640	1640	1640	1640	1640	1640	1640	1640	1640	1640	1640	1640	1640	1640	1640	1640	1640	1640
71	1.02128039380351	908	1258	1782	1782	1782	1782	1146	806	556	586	658	768	930	1264	1658	1658	1658	1658	1658	1658	1658	1658	1658	1658	1658	1658	1658	1658	1658	1658	1658	1658	1658	1658	1658	1658	1658	1658	1658	1658	1658	1658	1658	1658	1658	1658	1658	1658
72	1.03224634676827	908	1260	1810	1810	552	530	444	514	550	706	904	1296	1892	1892	1892	1892	1892	1892	1892	1892	1892	1892	1892	1892	1892	1892	1892	1892	1892	1892	1892	1892	1892	1892	1892	1892	1892	1892	1892	1892	1892	1892	1892	1892	1892	1892	1892	1892
73	1.0526023625464	908	1278	1780	1780	1780	1780	188	106	90	66	66	64	82	110	166	214	308	408	562	740	1012	1378	1378	1378	1378	1378	1378	1378	1378	1378	1378	1378	1378	1378	1378	1378	1378	1378	1378	1378	1378	1378	1378	1378	1378	1378	1378	1378
74	1.02119814197289	908	1224	1742	1742	1742	1742	1742	1742	1742	1742	1742	1076	960	686	844	870	1064	1224	1750	1750	1750	1750	1750	1750	1750	1750	1750	1750	1750	1750	1750	1750	1750	1750	1750	1750	1750	1750	1750	1750	1750	1750	1750	1750	1750	1750	1750	1750
75	1.04268413749964	908	1280	340	138	100	100	144	168	198	274	404	594	826	1192	1646	1646	1646	1646	1646	1646	1646	1646	1646	1646	1646	1646	1646	1646	1646	1646	1646	1646	1646	1646	1646	1646	1646	1646	1646	1646	1646	1646	1646	1646	1646	1646	1646	1646
76	1.03171503496114	908	1348	1998	1998	1998	1998	1998	1998	1998	1998	1998	1998	1998	1998	1998	1998	1998	1998	1998	1998	1998	1998	1998	1152	460	478	410	536	706	846	1200	1806	1806	1806	1806	1806	1806	1806	1806	1806	1806	1806	1806	1806	1806	1806	1806	1806
77	1.0242301940146	908	1262	1698	1698	1698	1698	1698	1698	1698	964	654	678	512	524	580	630	770	984	1340	1822	1822	1822	1822	1822	1822	1822	1822	1822	1822	1822	1822	1822	1822	1822	1822	1822	1822	1822	1822	1822	1822	1822	1822	1822	1822	1822	1822	1822
78	1.02114040763498	908	1204	1608	1608	1608	1608	1608	1608	1608	1608	884	706	580	486	584	692	798	1140	1618	1618	1618	1618	1618	1618	1618	1618	1618	1618	1618	1618	1618	1618	1618	1618	1618	1618	1618	1618	1618	1618	1618	1618	1618	1618	1618	1618	1618	1618
79	1.02733501110323	908	1340	1924	1924	1924	1924	1924	1924	1924	1924	1924	1924	1924	1924	1924	1924	1924	1924	1924	822	714	490	500	600	690	846	1210	1750	1750	1750	1750	1750	1750	1750	1750	1750	1750	1750	1750	1750	1750	1750	1750	1750	1750	1750	1750	1750
80	1.01752466293139	908	1320	1884	1884	1884	1884	1884	1884	1884	1158	1114	1256	1426	1040	1290	1530	1530	1530	1530	1530	1530	1530	1530	1530	1530	1530	1530	1530	1530	1530	1530	1530	1530	1530	1530	1530	1530	1530	1530	1530	1530	1530	1530	1530	1530	1530	1530	1530
81	1.03868083929927	908	1278	1764	1764	1764	1764	1764	1764	1764	1764	1764	1764	1764	1764	1764	1764	1764	1764	1764	1764	1764	1764	1764	1764	1764	1764	346	356	328	322	336	372	434	628	906	1316	1788	1788	1788	1788	1788	1788	1788	1788	1788	1788	1788	1788
82	1.03272163687085	908	1162	1522	1522	1522	1522	362	242	196	216	212	240	250	332	428	564	744	930	1176	1534	1534	1534	1534	1534	1534	1534	1534	1534	1534	1534	1534	1534	1534	1534	1534	1534	1534	1534	1534	1534	1534	1534	1534	1534	1534	1534	1534	1534
83	1.060412298899	908	1288	1822	1822	1822	1822	1822	1822	1822	1822	1822	1822	1822	1822	1822	1822	1822	1822	1822	1822	1822	1822	1822	1822	1822	1822	1822	1822	1822	1822	1822	1822	1822	1822	1822	1822	1822	1822	98	104	98	112	124	126	166	258	380	506
84	1.02243652160445	908	1320	870	768	462	482	474	532	634	916	1264	1718	1718	1718	1718	1718	1718	1718	1718	1718	1718	1718	1718	1718	1718	1718	1718	1718	1718	1718	1718	1718	1718	1718	1718	1718	1718	1718	1718	1718	1718	1718	1718	1718	1718	1718	1718	1718
85	1.02157344640233	908	1192	1750	1750	1750	1750	1750	1062	814	696	570	670	778	924	1286	1716	1716	1716	1716	1716	1716	1716	1716	1716	1716	1716	1716	1716	1716	1716	1716	1716	1716	1716	1716	1716	1716	1716	1716	1716	1716	1716	1716	1716	1716	1716	1716	1716
86	1.04997716097599	908	1164	92	76	90	74	92	104	142	154	196	240	280	324	430	538	730	914	1126	1398	1398	1398	1398	1398	1398	1398	1398	1398	1398	1398	1398	1398	1398	1398	1398	1398	1398	1398	1398	1398	1398	1398	1398	1398	1398	1398	1398	1398
87	1.0300955278679	908	1310	1850	1850	1850	1850	1850	1850	1850	1850	1850	1850	1850	1850	1850	522	496	344	376	438	570	740	1062	1520	1520	1520	1520	1520	1520	1520	1520	1520	1520	1520	1520	1520	1520	1520	1520	1520	1520	1520	1520	1520	1520	1520	1520	1520
88	1.03025921294282	908	1286	1710	1710	1710	1710	1710	1710	1710	1710	1710	1710	1710	1710	1710	1710	1710	538	338	386	398	464	498	610	862	1206	1658	1658	1658	1658	1658	1658	1658	1658	1658	1658	1658	1658	1658	1658	1658	1658	1658	1658	1658	1658	1658	1658
89	0	908	1224	1488	1488	1488	1488	80	30	22	0	0	0	0	0	0	0	0	0	0	0	0	0	0	0	0	0	0	0	0	0	0	0	0	0	0	0	0	0	0	0	0	0	0	0	0	0	0	0
90	1.07191433792409	908	1224	62	50	38	26	22	18	18	24	30	24	34	36	48	72	92	130	164	210	258	344	486	620	846	1176	1590	1590	1590	1590	1590	1590	1590	1590	1590	1590	1590	1590	1590	1590	1590	1590	1590	1590	1590	1590	1590	1590
91	1.01770189204448	908	1202	1684	1684	1684	1684	1684	1684	1684	1684	1684	1684	1684	1684	1684	1020	1078	922	1026	976	1030	1202	1630	1630	1630	1630	1630	1630	1630	1630	1630	1630	1630	1630	1630	1630	1630	1630	1630	1630	1630	1630	1630	1630	1630	1630	1630	1630
92	1.015067104865	908	1302	1866	1866	1866	1866	1866	1866	1866	1866	1866	1866	1866	1866	1866	1866	1866	1866	1866	1236	1094	1242	1112	1394	1160	1418	1418	1418	1418	1418	1418	1418	1418	1418	1418	1418	1418	1418	1418	1418	1418	1418	1418	1418	1418	1418	1418	1418
93	1.02163400128303	908	1346	1834	1834	1834	1834	1834	1834	1834	1834	1834	1834	1834	1014	744	644	544	612	710	832	1184	1610	1610	1610	1610	1610	1610	1610	1610	1610	1610	1610	1610	1610	1610	1610	1610	1610	1610	1610	1610	1610	1610	1610	1610	1610	1610	1610
94	1.01299822910416	908	1204	1594	1594	1594	1594	1594	1594	1594	1594	1594	1594	1594	1594	1594	1594	1594	1594	1594	1594	1594	1594	1594	1594	1594	1594	1594	1594	1594	1594	1594	1594	1594	1594	1594	1594	1594	1594	1594	1594	1594	1594	1594	1594	1594	1594	1594	1594
95	1.02504094044017	908	1318	1786	1786	1786	1786	1786	1786	1786	862	774	756	724	736	836	956	1342	1920	1920	1920	1920	1920	1920	1920	1920	1920	1920	1920	1920	1920	1920	1920	1920	1920	1920	1920	1920	1920	1920	1920	1920	1920	1920	1920	1920	1920	1920	1920
96	1.03042933609669	908	1268	1678	1678	1678	406	314	300	280	334	390	452	590	812	1096	1476	1476	1476	1476	1476	1476	1476	1476	1476	1476	1476	1476	1476	1476	1476	1476	1476	1476	1476	1476	1476	1476	1476	1476	1476	1476	1476	1476	1476	1476	1476	1476	1476
97	1.02810196975452	908	1344	1850	1850	1850	1850	1850	1850	1850	1850	1850	1850	930	430	298	376	376	400	448	684	998	1456	1456	1456	1456	1456	1456	1456	1456	1456	1456	1456	1456	1456	1456	1456	1456	1456	1456	1456	1456	1456	1456	1456	1456	1456	1456	1456
98	1.02977654078147	908	1270	1668	1668	1668	1668	1668	1668	1668	1668	1668	1668	1668	1668	1668	1668	1668	1668	1668	1668	1668	1668	1668	1668	436	472	426	460	468	484	518	682	906	1248	1630	1630	1630	1630	1630	1630	1630	1630	1630	1630	1630	1630	1630	1630
99	1.05420610212118	908	1140	1426	1426	1426	1426	1426	1426	1426	1426	1426	1426	1426	1426	1426	224	100	42	46	38	38	40	50	70	94	118	180	208	274	326	436	516	698	922	1220	1528	1528	1528	1528	1528	1528	1528	1528	1528	1528	1528	1528	1528
100	1.02639988519794	908	1374	522	284	254	284	386	446	524	736	1034	1418	1418	1418	1418	1418	1418	1418	1418	1418	1418	1418	1418	1418	1418	1418	1418	1418	1418	1418	1418	1418	1418	1418	1418	1418	1418	1418	1418	1418	1418	1418	1418	1418	1418	1418	1418	1418
101	1.01996772279984	908	1196	1664	1664	1664	1664	1664	1664	822	722	672	796	912	1048	1196	1634	1634	1634	1634	1634	1634	1634	1634	1634	1634	1634	1634	1634	1634	1634	1634	1634	1634	1634	1634	1634	1634	1634	1634	1634	1634	1634	1634	1634	1634	1634	1634	1634
102	1.01894323441403	908	1324	1944	1944	1066	884	638	602	656	800	986	1416	1416	1416	1416	1416	1416	1416	1416	1416	1416	1416	1416	1416	1416	1416	1416	1416	1416	1416	1416	1416	1416	1416	1416	1416	1416	1416	1416	1416	1416	1416	1416	1416	1416	1416	1416	1416
103	1.02103197578051	908	1174	1530	1530	1530	1530	1530	1530	1530	1530	692	558	340	380	358	390	434	574	796	1042	1362	1362	1362	1362	1362	1362	1362	1362	1362	1362	1362	1362	1362	1362	1362	1362	1362	1362	1362	1362	1362	1362	1362	1362	1362	1362	1362	1362
104	1.03263822637877	908	1322	1832	1832	1832	1832	1832	1832	1832	1832	1832	1832	704	338	256	226	288	332	396	558	822	1156	1592	1592	1592	1592	1592	1592	1592	1592	1592	1592	1592	1592	1592	1592	1592	1592	1592	1592	1592	1592	1592	1592	1592	1592	1592	1592
105	1.03452925836912	908	1278	1746	546	274	208	138	136	152	188	256	354	466	620	836	1092	1452	1452	1452	1452	1452	1452	1452	1452	1452	1452	1452	1452	1452	1452	1452	1452	1452	1452	1452	1452	1452	1452	1452	1452	1452	1452	1452	1452	1452	1452	1452	1452
106	1.04200892538138	908	1282	1762	1762	240	210	214	178	172	220	238	328	434	636	834	1128	1460	1460	1460	1460	1460	1460	1460	1460	1460	1460	1460	1460	1460	1460	1460	1460	1460	1460	1460	1460	1460	1460	1460	1460	1460	1460	1460	1460	1460	1460	1460	1460
107	1.02825491901165	908	1354	1982	1982	1982	1982	1982	1982	1982	1982	1982	1982	1982	1982	1982	1982	1982	730	572	480	506	528	660	784	1150	1684	1684	1684	1684	1684	1684	1684	1684	1684	1684	1684	1684	1684	1684	1684	1684	1684	1684	1684	1684	1684	1684	1684
108	1.04841026835417	908	1198	1618	1618	1618	1618	1618	1618	1618	258	152	82	76	88	98	90	114	140	186	224	272	364	482	644	806	996	1252	1704	1704	1704	1704	1704	1704	1704	1704	1704	1704	1704	1704	1704	1704	1704	1704	1704	1704	1704	1704	1704
109	1.02349654610356	908	1250	1704	1704	1704	1704	1704	634	562	428	530	562	712	764	1072	1472	1472	1472	1472	1472	1472	1472	1472	1472	1472	1472	1472	1472	1472	1472	1472	1472	1472	1472	1472	1472	1472	1472	1472	1472	1472	1472	1472	1472	1472	1472	1472	1472
110	1.01769557479415	908	1246	1756	1756	1756	1756	1756	1756	1756	1756	1756	1756	1756	1756	1756	1756	1756	1756	1756	1756	1756	1756	1756	1756	1756	1756	1756	1756	1756	1756	1756	1756	1756	1138	862	634	698	830	972	1076	1500	1500	1500	1500	1500	1500	1500	1500
111	1.05995372733192	908	1180	1630	1630	1630	1630	1630	1630	1630	1630	1630	1630	1630	1630	1630	1630	1630	1630	1630	122	82	52	78	80	94	118	172	252	344	454	584	788	1048	1474	1474	1474	1474	1474	1474	1474	1474	1474	1474	1474	1474	1474	1474	1474
112	1.02388343406657	908	1362	1362	1362	1362	1362	1362	1362	1362	1362	1362	1362	1362	1362	1362	1362	634	570	454	578	728	916	1170	1714	1714	1714	1714	1714	1714	1714	1714	1714	1714	1714	1714	1714	1714	1714	1714	1714	1714	1714	1714	1714	1714	1714	1714	1714
113	1.01299120427125	908	1306	1224	1044	736	794	758	850	1006	1386	1386	1386	1386	1386	1386	1386	1386	1386	1386	1386	1386	1386	1386	1386	1386	1386	1386	1386	1386	1386	1386	1386	1386	1386	1386	1386	1386	1386	1386	1386	1386	1386	1386	1386	1386	1386	1386	1386
114	1.01534394574617	908	1242	1738	1738	1738	1738	1738	1738	1738	1738	1738	1738	1738	1738	1738	1738	1738	1738	1738	1738	1738	1738	1738	1738	1738	1738	1738	1738	1738	1738	1738	1738	1738	1738	1738	1738	1738	1738	1738	1738	1738	1738	1738	1738	1738	1738	1738	1738
115	1.04648869947363	908	1316	1828	1828	1828	1828	1828	1828	1828	1828	1828	364	166	114	126	142	172	188	252	352	520	792	1110	1630	1630	1630	1630	1630	1630	1630	1630	1630	1630	1630	1630	1630	1630	1630	1630	1630	1630	1630	1630	1630	1630	1630	1630	1630
116	1.01607986796931	908	1188	1568	1568	1568	1568	1568	1568	1568	1568	1568	1568	1568	1568	1016	846	698	688	816	838	932	1186	1526	1526	1526	1526	1526	1526	1526	1526	1526	1526	1526	1526	1526	1526	1526	1526	1526	1526	1526	1526	1526	1526	1526	1526	1526	1526
117	1.02612884712613	908	1274	582	540	522	478	554	700	960	1334	1938	1938	1938	1938	1938	1938	1938	1938	1938	1938	1938	1938	1938	1938	1938	1938	1938	1938	1938	1938	1938	1938	1938	1938	1938	1938	1938	1938	1938	1938	1938	1938	1938	1938	1938	1938	1938	1938
118	1.03362803271734	908	1190	1598	1598	1598	1598	462	244	142	158	148	186	242	320	444	570	808	1010	1374	1374	1374	1374	1374	1374	1374	1374	1374	1374	1374	1374	1374	1374	1374	1374	1374	1374	1374	1374	1374	1374	1374	1374	1374	1374	1374	1374	1374	1374
119	1.024810436176	908	1236	1610	1610	1610	1610	1610	1610	1610	1610	1610	1610	1610	1610	1610	1610	1610	1610	1610	1610	1610	1610	1610	1610	1610	1610	1610	1132	404	358	294	326	396	464	608	826	1066	1444	1444	1444	1444	1444	1444	1444	1444	1444	1444	1444
120	1.01719352868568	908	1256	1824	1824	1824	1824	1824	1824	1824	1824	1824	904	846	910	796	922	1128	1422	1422	1422	1422	1422	1422	1422	1422	1422	1422	1422	1422	1422	1422	1422	1422	1422	1422	1422	1422	1422	1422	1422	1422	1422	1422	1422	1422	1422	1422	1422
121	1.03926695662955	908	1154	1510	1510	1510	1510	1510	538	248	216	132	122	116	150	204	302	444	594	774	1002	1320	1786	1786	1786	1786	1786	1786	1786	1786	1786	1786	1786	1786	1786	1786	1786	1786	1786	1786	1786	1786	1786	1786	1786	1786	1786	1786	1786
122	1.08943379554069	908	1082	1392	28	28	20	12	8	10	12	12	16	14	18	24	34	44	66	92	128	172	214	284	386	512	656	848	1056	1372	1372	1372	1372	1372	1372	1372	1372	1372	1372	1372	1372	1372	1372	1372	1372	1372	1372	1372	1372
123	1.02325638682691	908	1286	1820	1820	1820	1820	1820	1820	1820	1820	1820	810	638	652	626	718	868	1116	1646	1646	1646	1646	1646	1646	1646	1646	1646	1646	1646	1646	1646	1646	1646	1646	1646	1646	1646	1646	1646	1646	1646	1646	1646	1646	1646	1646	1646	1646
124	1.01869787530358	908	1252	1772	1772	1772	1772	1772	1772	1772	1772	1772	1772	1004	908	622	610	580	640	762	1064	1450	1450	1450	1450	1450	1450	1450	1450	1450	1450	1450	1450	1450	1450	1450	1450	1450	1450	1450	1450	1450	1450	1450	1450	1450	1450	1450	1450
125	1.02688086793277	908	1278	1822	1822	1822	1822	1822	1822	1822	1822	1822	1822	1822	1822	1822	1822	1822	1822	1822	1822	1822	1822	1822	1822	1822	1822	1822	1822	1822	1822	1822	1822	1822	1822	1822	1822	1822	834	760	572	692	730	812	938	1328	1914	1914	1914
126	1.02659468197808	908	1278	1696	1696	1696	1696	1696	1696	1696	1696	1696	1696	1696	1696	1696	1696	1696	1696	1696	1696	1696	1696	1696	1696	1696	1696	1696	1696	1696	1696	682	414	428	328	284	298	354	456	566	732	958	1276	1556	1556	1556	1556	1556	1556
127	1.02571240864091	908	1162	1598	1598	1598	1598	1598	1598	1598	1598	1598	1598	1598	1598	1598	1598	1598	1598	1598	1598	1598	1598	1598	1598	1598	1598	1598	1598	1598	1598	988	332	322	338	430	444	544	754	1032	1416	1416	1416	1416	1416	1416	1416	1416	1416
128	1.01869962589472	908	1194	1082	694	702	622	672	704	816	1018	1348	1774	1774	1774	1774	1774	1774	1774	1774	1774	1774	1774	1774	1774	1774	1774	1774	1774	1774	1774	1774	1774	1774	1774	1774	1774	1774	1774	1774	1774	1774	1774	1774	1774	1774	1774	1774	1774
129	1.02067449919765	908	1320	1868	1868	1868	1868	1084	1064	918	804	902	1004	1234	1728	1728	1728	1728	1728	1728	1728	1728	1728	1728	1728	1728	1728	1728	1728	1728	1728	1728	1728	1728	1728	1728	1728	1728	1728	1728	1728	1728	1728	1728	1728	1728	1728	1728	1728
130	1.08360848341386	908	1266	1798	1798	1798	1798	1798	1798	1798	1798	1798	1798	1798	74	36	24	24	18	18	18	26	34	54	80	110	162	240	332	456	604	858	1174	1644	1644	1644	1644	1644	1644	1644	1644	1644	1644	1644	1644	1644	1644	1644	1644
131	1.04509930309929	908	1192	1556	1556	1556	1556	1556	1556	1556	1556	1556	1556	174	164	140	108	108	130	134	172	210	286	380	490	636	858	1094	1440	1440	1440	1440	1440	1440	1440	1440	1440	1440	1440	1440	1440	1440	1440	1440	1440	1440	1440	1440	1440
132	1.04300591569464	908	1306	1890	1890	1890	328	296	208	190	222	264	340	492	660	928	1250	1732	1732	1732	1732	1732	1732	1732	1732	1732	1732	1732	1732	1732	1732	1732	1732	1732	1732	1732	1732	1732	1732	1732	1732	1732	1732	1732	1732	1732	1732	1732	1732
133	1.03459904212008	908	1166	1468	1468	1468	1468	1468	284	204	158	178	208	220	260	328	412	510	652	766	982	1216	1504	1504	1504	1504	1504	1504	1504	1504	1504	1504	1504	1504	1504	1504	1504	1504	1504	1504	1504	1504	1504	1504	1504	1504	1504	1504	1504
134	1.1201520574788	908	1142	1290	1720	1720	1720	1720	1720	1720	22	6	6	6	6	6	4	8	12	12	18	22	20	26	32	40	52	76	92	130	158	198	272	352	520	666	806	1000	1352	1812	1812	1812	1812	1812	1812	1812	1812	1812	1812
135	1.07752304675789	908	1246	1688	1688	1688	1688	1688	1688	1688	1688	1688	76	48	32	32	28	26	28	38	50	64	92	122	174	264	360	514	698	1000	1352	1800	1800	1800	1800	1800	1800	1800	1800	1800	1800	1800	1800	1800	1800	1800	1800	1800	1800
136	1.03594371601751	908	1172	1462	1462	1462	1462	1462	306	288	180	154	194	184	234	302	424	540	734	926	1228	1514	1514	1514	1514	1514	1514	1514	1514	1514	1514	1514	1514	1514	1514	1514	1514	1514	1514	1514	1514	1514	1514	1514	1514	1514	1514	1514	1514
137	1.04322733100752	908	1164	282	112	70	74	96	114	142	194	266	378	544	784	1078	1524	1524	1524	1524	1524	1524	1524	1524	1524	1524	1524	1524	1524	1524	1524	1524	1524	1524	1524	1524	1524	1524	1524	1524	1524	1524	1524	1524	1524	1524	1524	1524	1524
138	1.02454654754636	908	1188	1618	1618	1618	1618	1618	1618	1618	1618	1618	1618	1618	1618	1618	1618	1618	1618	1618	1618	1618	1618	1618	1618	678	524	468	400	416	456	502	664	914	1178	1640	1640	1640	1640	1640	1640	1640	1640	1640	1640	1640	1640	1640	1640
139	1.0230445246833	908	1276	1774	1774	1774	1774	1774	1774	1774	1774	1774	1774	1774	1774	1774	836	850	856	948	1242	1462	1286	1784	1784	1784	1784	1784	1784	1784	1784	1784	1784	1784	1784	1784	1784	1784	1784	1784	1784	1784	1784	1784	1784	1784	1784	1784	1784
140	1.02745303116618	908	1190	402	288	238	262	280	306	332	420	556	768	1016	1288	1640	1640	1640	1640	1640	1640	1640	1640	1640	1640	1640	1640	1640	1640	1640	1640	1640	1640	1640	1640	1640	1640	1640	1640	1640	1640	1640	1640	1640	1640	1640	1640	1640	1640
141	1.03439398434968	908	1322	1830	1830	1830	1830	1830	1830	1830	1830	964	332	236	190	252	310	394	564	774	1106	1584	1584	1584	1584	1584	1584	1584	1584	1584	1584	1584	1584	1584	1584	1584	1584	1584	1584	1584	1584	1584	1584	1584	1584	1584	1584	1584	1584
142	1.04480399874209	908	1282	1814	1814	1814	1814	1814	1814	1814	1814	1814	1814	1814	1814	1814	1814	1814	1814	1814	1814	414	172	136	128	118	150	198	284	388	538	804	1168	1624	1624	1624	1624	1624	1624	1624	1624	1624	1624	1624	1624	1624	1624	1624	1624
143	1.03174568610189	908	1302	1764	1764	560	290	280	278	324	344	420	562	754	1072	1560	1560	1560	1560	1560	1560	1560	1560	1560	1560	1560	1560	1560	1560	1560	1560	1560	1560	1560	1560	1560	1560	1560	1560	1560	1560	1560	1560	1560	1560	1560	1560	1560	1560
144	1.02159392759978	908	1166	1502	858	494	496	422	372	412	422	530	682	910	1148	1554	1554	1554	1554	1554	1554	1554	1554	1554	1554	1554	1554	1554	1554	1554	1554	1554	1554	1554	1554	1554	1554	1554	1554	1554	1554	1554	1554	1554	1554	1554	1554	1554	1554
145	1.04780754748607	908	1172	1560	1560	1560	226	128	114	90	98	74	100	122	180	208	248	316	422	560	718	966	1220	1600	1600	1600	1600	1600	1600	1600	1600	1600	1600	1600	1600	1600	1600	1600	1600	1600	1600	1600	1600	1600	1600	1600	1600	1600	1600
146	1.03449436208559	908	1182	262	152	158	164	174	162	180	212	298	400	502	614	764	922	1260	1536	1536	1536	1536	1536	1536	1536	1536	1536	1536	1536	1536	1536	1536	1536	1536	1536	1536	1536	1536	1536	1536	1536	1536	1536	1536	1536	1536	1536	1536	1536
147	1.02477606308141	908	1162	1404	1404	1404	1404	1404	1404	1404	1404	1404	1404	1404	1404	1404	1404	1404	736	356	346	358	272	294	278	356	448	528	656	900	1070	1324	1578	1578	1578	1578	1578	1578	1578	1578	1578	1578	1578	1578	1578	1578	1578	1578	1578
148	1.0282069060361	908	1236	1670	1670	1670	1670	544	352	308	220	234	292	376	462	610	812	1100	1432	1432	1432	1432	1432	1432	1432	1432	1432	1432	1432	1432	1432	1432	1432	1432	1432	1432	1432	1432	1432	1432	1432	1432	1432	1432	1432	1432	1432	1432	1432
149	1.05024331575579	908	1268	1726	1726	240	142	108	126	152	158	184	234	308	418	552	728	976	1348	1860	1860	1860	1860	1860	1860	1860	1860	1860	1860	1860	1860	1860	1860	1860	1860	1860	1860	1860	1860	1860	1860	1860	1860	1860	1860	1860	1860	1860	1860
150	1.03072995791734	908	1222	1746	1746	1746	726	382	392	390	472	546	654	954	1354	1836	1836	1836	1836	1836	1836	1836	1836	1836	1836	1836	1836	1836	1836	1836	1836	1836	1836	1836	1836	1836	1836	1836	1836	1836	1836	1836	1836	1836	1836	1836	1836	1836	1836
151	1.01438694099412	908	1162	1402	1402	1402	1402	1402	838	684	670	706	718	764	790	956	1144	1446	1446	1446	1446	1446	1446	1446	1446	1446	1446	1446	1446	1446	1446	1446	1446	1446	1446	1446	1446	1446	1446	1446	1446	1446	1446	1446	1446	1446	1446	1446	1446
152	1.04563883936149	908	1152	1422	1422	1422	1422	1422	1422	1422	1422	1422	1422	1422	1422	1422	1422	1422	1422	1422	1422	1422	1422	1422	1422	1422	1422	1422	1422	226	96	106	98	96	104	110	134	170	226	308	404	486	614	774	946	1234	1606	1606	1606
153	1.04205240852155	908	1186	1600	1600	1600	1600	1600	1600	1600	1600	1600	1600	1600	1600	1600	1600	1600	1600	1600	1600	1600	1600	236	180	200	250	286	306	354	496	664	912	1214	1652	1652	1652	1652	1652	1652	1652	1652	1652	1652	1652	1652	1652	1652	1652
154	0.991258135975233	908	1184	1606	1606	1606	1606	1606	1606	1606	1606	1606	1606	1606	1606	1606	1606	1606	1606	1606	1606	1606	1606	1606	1606	1606	1606	1606	1606	1606	1606	1606	1606	1606	1606	1606	1606	1606	1606	1606	1606	1606	1606	1606	1606	1606	1606	1606	1606
155	1.02176144964296	908	1222	1688	1688	1688	952	562	592	582	624	654	840	1156	1606	1606	1606	1606	1606	1606	1606	1606	1606	1606	1606	1606	1606	1606	1606	1606	1606	1606	1606	1606	1606	1606	1606	1606	1606	1606	1606	1606	1606	1606	1606	1606	1606	1606	1606
156	1.02429151239575	908	1246	1708	1708	1708	1708	1708	1708	1708	1708	1708	1708	1708	1708	1708	1708	1708	1708	1708	1708	1708	706	462	362	426	492	512	576	796	1140	1492	1492	1492	1492	1492	1492	1492	1492	1492	1492	1492	1492	1492	1492	1492	1492	1492	1492
157	1.02050734595775	908	1334	1168	522	518	430	492	616	738	1048	1464	1464	1464	1464	1464	1464	1464	1464	1464	1464	1464	1464	1464	1464	1464	1464	1464	1464	1464	1464	1464	1464	1464	1464	1464	1464	1464	1464	1464	1464	1464	1464	1464	1464	1464	1464	1464	1464
158	1.01960111710029	908	1116	1358	1664	1664	1664	1664	1032	710	524	496	470	494	532	638	816	1058	1308	1608	1608	1608	1608	1608	1608	1608	1608	1608	1608	1608	1608	1608	1608	1608	1608	1608	1608	1608	1608	1608	1608	1608	1608	1608	1608	1608	1608	1608	1608
159	1.02061234879119	908	1156	1472	760	622	396	304	316	340	372	478	566	722	902	1170	1456	1456	1456	1456	1456	1456	1456	1456	1456	1456	1456	1456	1456	1456	1456	1456	1456	1456	1456	1456	1456	1456	1456	1456	1456	1456	1456	1456	1456	1456	1456	1456	1456
160	1.02521259238464	908	1228	1726	948	468	368	390	362	438	532	766	1080	1524	1524	1524	1524	1524	1524	1524	1524	1524	1524	1524	1524	1524	1524	1524	1524	1524	1524	1524	1524	1524	1524	1524	1524	1524	1524	1524	1524	1524	1524	1524	1524	1524	1524	1524	1524
161	1.01617350940949	908	1286	820	702	788	832	864	948	1122	1572	1572	1572	1572	1572	1572	1572	1572	1572	1572	1572	1572	1572	1572	1572	1572	1572	1572	1572	1572	1572	1572	1572	1572	1572	1572	1572	1572	1572	1572	1572	1572	1572	1572	1572	1572	1572	1572	1572
162	1.02455525559747	908	1318	1868	1044	794	534	536	580	730	806	1188	1716	1716	1716	1716	1716	1716	1716	1716	1716	1716	1716	1716	1716	1716	1716	1716	1716	1716	1716	1716	1716	1716	1716	1716	1716	1716	1716	1716	1716	1716	1716	1716	1716	1716	1716	1716	1716
163	1.0428918539529	908	1210	228	114	86	60	74	82	94	128	192	258	368	520	676	960	1362	1362	1362	1362	1362	1362	1362	1362	1362	1362	1362	1362	1362	1362	1362	1362	1362	1362	1362	1362	1362	1362	1362	1362	1362	1362	1362	1362	1362	1362	1362	1362
164	1.02592847461411	908	1128	1420	1420	1420	1420	1420	1420	1420	1420	672	392	282	210	218	204	210	272	360	490	660	858	1144	1500	1500	1500	1500	1500	1500	1500	1500	1500	1500	1500	1500	1500	1500	1500	1500	1500	1500	1500	1500	1500	1500	1500	1500	1500
165	1.01888839061964	908	1336	1968	1968	1968	1968	1968	1968	1968	1968	1968	1968	1968	1968	1968	1968	1968	1968	1968	1968	1968	1968	1968	1968	1968	1968	1968	1968	1968	1968	1968	1968	1968	1968	1968	1968	1968	1968	1968	1968	1968	1968	1968	1968	1968	1968	1968	1968
166	1.02849746563294	908	1316	1918	1918	1918	1918	1918	1918	1918	1918	1918	1918	1918	706	324	324	338	324	388	496	690	974	1374	1374	1374	1374	1374	1374	1374	1374	1374	1374	1374	1374	1374	1374	1374	1374	1374	1374	1374	1374	1374	1374	1374	1374	1374	1374
167	1.03359562985856	908	1298	1764	670	264	208	272	342	368	400	496	648	864	1168	1600	1600	1600	1600	1600	1600	1600	1600	1600	1600	1600	1600	1600	1600	1600	1600	1600	1600	1600	1600	1600	1600	1600	1600	1600	1600	1600	1600	1600	1600	1600	1600	1600	1600
168	1.06050860392864	908	1216	1630	1630	200	68	52	38	28	32	32	32	36	50	58	74	88	104	138	186	238	320	420	568	694	868	1056	1298	1694	1694	1694	1694	1694	1694	1694	1694	1694	1694	1694	1694	1694	1694	1694	1694	1694	1694	1694	1694
169	1.02764730463649	908	1336	1944	1944	816	532	478	514	496	576	638	870	1196	1720	1720	1720	1720	1720	1720	1720	1720	1720	1720	1720	1720	1720	1720	1720	1720	1720	1720	1720	1720	1720	1720	1720	1720	1720	1720	1720	1720	1720	1720	1720	1720	1720	1720	1720
170	1.06571524793084	908	1178	1608	1608	1608	1608	1608	1608	1608	1608	1608	1608	70	72	54	62	68	74	86	100	124	176	216	284	386	540	768	1100	1462	1462	1462	1462	1462	1462	1462	1462	1462	1462	1462	1462	1462	1462	1462	1462	1462	1462	1462	1462
171	1.02653022333202	908	1244	1602	1602	1602	1602	1602	1602	1602	1602	1602	1602	1602	1602	1602	1602	1602	1602	1602	1602	1602	1602	1602	1602	1602	1602	1602	1602	1602	750	356	346	252	230	212	216	292	394	510	654	824	1048	1428	1428	1428	1428	1428	1428
172	1.02406434233592	908	1298	1776	1776	1776	1776	1776	1776	1776	1776	1776	1776	1776	1776	1776	1776	1776	778	498	478	520	554	672	840	1120	1588	1588	1588	1588	1588	1588	1588	1588	1588	1588	1588	1588	1588	1588	1588	1588	1588	1588	1588	1588	1588	1588	1588
173	1.05148573003912	908	1224	1570	1570	184	114	90	92	104	122	140	192	268	396	546	744	1038	1318	1704	1704	1704	1704	1704	1704	1704	1704	1704	1704	1704	1704	1704	1704	1704	1704	1704	1704	1704	1704	1704	1704	1704	1704	1704	1704	1704	1704	1704	1704
174	0.991749369170774	908	1278	1786	1786	1786	1786	1786	1786	1786	1786	1786	1786	1786	1786	1786	1786	1786	1786	1786	1786	1786	1786	1786	1786	1786	1786	1786	1786	1786	1786	1786	1786	1786	1786	1786	1786	1786	1786	1786	1786	1786	1786	1786	1786	244	172	88	116
175	1.03483310271342	908	1064	1316	1724	1724	1724	1724	1724	1724	1724	1724	1724	1724	1724	1724	1724	388	236	188	132	126	148	160	190	232	296	386	510	660	838	1086	1424	1424	1424	1424	1424	1424	1424	1424	1424	1424	1424	1424	1424	1424	1424	1424	1424
176	1.06121192241434	908	1272	1852	1852	1852	1852	1852	1852	1852	184	156	124	84	118	138	154	240	328	460	648	944	1356	1986	1986	1986	1986	1986	1986	1986	1986	1986	1986	1986	1986	1986	1986	1986	1986	1986	1986	1986	1986	1986	1986	1986	1986	1986	1986
177	1.01609198351938	908	1236	1784	1784	1784	1784	1784	1784	1784	1784	1784	1784	1784	1784	1784	1784	1784	1784	1784	1784	1784	1784	1784	1784	1784	1784	1784	1784	1784	1784	1784	1784	1784	1784	1784	1784	1784	1784	1784	1784	1784	1784	1784	1784	1784	1784	1784	1784
178	1.1240305802312	908	1174	1574	1574	1574	1574	1574	1574	1574	1574	1574	1574	1574	1574	18	6	8	16	16	6	8	10	16	16	22	28	40	64	82	116	156	186	252	354	458	604	784	962	1270	1530	1530	1530	1530	1530	1530	1530	1530	1530
179	1.02596701984941	908	1210	1618	1618	1618	900	362	256	260	310	332	358	472	598	828	1132	1436	1436	1436	1436	1436	1436	1436	1436	1436	1436	1436	1436	1436	1436	1436	1436	1436	1436	1436	1436	1436	1436	1436	1436	1436	1436	1436	1436	1436	1436	1436	1436
180	1.05010069062191	908	1252	158	116	74	60	60	58	74	106	138	182	240	300	432	584	802	1078	1556	1556	1556	1556	1556	1556	1556	1556	1556	1556	1556	1556	1556	1556	1556	1556	1556	1556	1556	1556	1556	1556	1556	1556	1556	1556	1556	1556	1556	1556
181	1.01807365001935	908	1260	1578	1578	1578	1578	1578	1578	1578	1578	1578	1578	1578	1578	1578	1578	1578	1578	1578	1066	596	434	530	508	538	602	790	1012	1366	1366	1366	1366	1366	1366	1366	1366	1366	1366	1366	1366	1366	1366	1366	1366	1366	1366	1366	1366
182	1.03076225100425	908	1314	838	362	284	222	210	254	314	458	616	904	1266	1762	1762	1762	1762	1762	1762	1762	1762	1762	1762	1762	1762	1762	1762	1762	1762	1762	1762	1762	1762	1762	1762	1762	1762	1762	1762	1762	1762	1762	1762	1762	1762	1762	1762	1762
183	1.0180885200866	908	1232	1534	1534	1534	1534	692	570	572	546	500	528	620	786	1038	1386	1386	1386	1386	1386	1386	1386	1386	1386	1386	1386	1386	1386	1386	1386	1386	1386	1386	1386	1386	1386	1386	1386	1386	1386	1386	1386	1386	1386	1386	1386	1386	1386
184	1.02693781937098	908	1186	1622	1622	1622	1622	1622	646	392	294	262	294	352	404	500	632	900	1154	1560	1560	1560	1560	1560	1560	1560	1560	1560	1560	1560	1560	1560	1560	1560	1560	1560	1560	1560	1560	1560	1560	1560	1560	1560	1560	1560	1560	1560	1560
185	1.04743234599574	908	1320	1706	232	244	140	116	124	128	150	202	266	352	434	576	754	964	1280	1664	1664	1664	1664	1664	1664	1664	1664	1664	1664	1664	1664	1664	1664	1664	1664	1664	1664	1664	1664	1664	1664	1664	1664	1664	1664	1664	1664	1664	1664
186	1.01945093157469	908	1346	1944	1944	1944	1944	1944	1944	1944	1944	1944	1944	1944	1944	1944	1944	1944	1944	1944	1944	1944	1944	1062	926	816	790	784	956	1102	1558	1558	1558	1558	1558	1558	1558	1558	1558	1558	1558	1558	1558	1558	1558	1558	1558	1558	1558
187	1.05567338323834	908	1190	1622	1622	1622	1622	1622	1622	1622	116	114	84	88	92	108	132	182	242	316	420	618	814	1068	1480	1480	1480	1480	1480	1480	1480	1480	1480	1480	1480	1480	1480	1480	1480	1480	1480	1480	1480	1480	1480	1480	1480	1480	1480
188	1.05773618946353	908	1282	1682	1682	1682	1682	1682	1682	1682	1682	1682	1682	1682	1682	1682	1682	1682	1682	158	150	120	100	90	80	102	148	202	278	386	496	718	964	1308	1844	1844	1844	1844	1844	1844	1844	1844	1844	1844	1844	1844	1844	1844	1844
189	1.03907927985202	908	1126	1408	1408	1408	1408	1408	1408	1408	328	160	156	138	116	118	124	168	238	292	338	422	536	686	806	1006	1314	1696	1696	1696	1696	1696	1696	1696	1696	1696	1696	1696	1696	1696	1696	1696	1696	1696	1696	1696	1696	1696	1696
190	1.05994142298227	908	1344	1904	1904	1904	1904	1904	1904	164	154	150	116	112	124	152	212	306	428	650	952	1346	1878	1878	1878	1878	1878	1878	1878	1878	1878	1878	1878	1878	1878	1878	1878	1878	1878	1878	1878	1878	1878	1878	1878	1878	1878	1878	1878
191	1.02259044752553	908	1262	1712	1712	1712	1712	1038	858	494	424	458	546	636	882	1198	1598	1598	1598	1598	1598	1598	1598	1598	1598	1598	1598	1598	1598	1598	1598	1598	1598	1598	1598	1598	1598	1598	1598	1598	1598	1598	1598	1598	1598	1598	1598	1598	1598
192	1.02432816102641	908	1180	1596	1596	1596	1596	1596	1596	994	714	426	392	394	444	488	680	936	1242	1712	1712	1712	1712	1712	1712	1712	1712	1712	1712	1712	1712	1712	1712	1712	1712	1712	1712	1712	1712	1712	1712	1712	1712	1712	1712	1712	1712	1712	1712
193	1.02105134641631	908	1140	1410	666	410	402	400	340	314	372	446	552	678	828	1018	1224	1494	1494	1494	1494	1494	1494	1494	1494	1494	1494	1494	1494	1494	1494	1494	1494	1494	1494	1494	1494	1494	1494	1494	1494	1494	1494	1494	1494	1494	1494	1494	1494
194	1.02928045244601	908	1288	1854	514	384	310	328	346	402	502	706	1014	1428	1428	1428	1428	1428	1428	1428	1428	1428	1428	1428	1428	1428	1428	1428	1428	1428	1428	1428	1428	1428	1428	1428	1428	1428	1428	1428	1428	1428	1428	1428	1428	1428	1428	1428	1428
195	1.06100407772768	908	1188	68	60	48	62	70	70	80	94	124	164	194	270	356	408	552	704	908	1170	1610	1610	1610	1610	1610	1610	1610	1610	1610	1610	1610	1610	1610	1610	1610	1610	1610	1610	1610	1610	1610	1610	1610	1610	1610	1610	1610	1610
196	1.02719903006928	908	1310	1834	1834	1834	1834	1834	1834	1228	476	330	386	386	518	620	824	1108	1534	1534	1534	1534	1534	1534	1534	1534	1534	1534	1534	1534	1534	1534	1534	1534	1534	1534	1534	1534	1534	1534	1534	1534	1534	1534	1534	1534	1534	1534	1534
197	1.02495717000077	908	1324	1944	1944	1944	1944	1944	1944	1944	1944	1182	760	412	394	394	468	566	814	1108	1524	1524	1524	1524	1524	1524	1524	1524	1524	1524	1524	1524	1524	1524	1524	1524	1524	1524	1524	1524	1524	1524	1524	1524	1524	1524	1524	1524	1524
198	1.05446216175755	908	1322	1802	1802	1802	1802	1802	1802	1802	144	142	152	160	118	154	210	300	406	584	802	1098	1478	1478	1478	1478	1478	1478	1478	1478	1478	1478	1478	1478	1478	1478	1478	1478	1478	1478	1478	1478	1478	1478	1478	1478	1478	1478	1478
199	1.02135106420924	908	1158	1510	1510	1510	1510	1510	894	604	352	276	280	306	322	392	482	622	782	950	1190	1466	1466	1466	1466	1466	1466	1466	1466	1466	1466	1466	1466	1466	1466	1466	1466	1466	1466	1466	1466	1466	1466	1466	1466	1466	1466	1466	1466
200	1.02929392956576	908	1168	1456	1456	1456	1456	1456	1456	1456	1456	1456	1456	1456	1456	852	428	224	226	176	176	176	216	230	260	314	374	462	564	732	900	1084	1346	1726	1726	1726	1726	1726	1726	1726	1726	1726	1726	1726	1726	1726	1726	1726	1726
201	1.01448458070995	908	1084	1378	1378	958	630	508	546	610	604	660	816	1026	1366	1366	1366	1366	1366	1366	1366	1366	1366	1366	1366	1366	1366	1366	1366	1366	1366	1366	1366	1366	1366	1366	1366	1366	1366	1366	1366	1366	1366	1366	1366	1366	1366	1366	1366
202	1.03838868311699	908	1344	1912	1912	1912	1912	1912	1912	1912	1912	1912	1912	778	254	288	262	318	336	428	608	870	1204	1758	1758	1758	1758	1758	1758	1758	1758	1758	1758	1758	1758	1758	1758	1758	1758	1758	1758	1758	1758	1758	1758	1758	1758	1758	1758
203	0.997958652330227	908	1160	1470	1470	1470	1470	1470	1470	1470	1470	1470	1470	1470	1470	1470	1470	1470	1470	1470	1470	1470	1470	1470	1470	1470	1470	1470	1470	1470	1470	1470	1470	1470	1470	1470	1470	1470	1470	1470	1470	1470	1470	1470	1470	1470	1470	1470	922
204	1.02030593169866	908	1308	1802	1802	756	662	674	658	764	868	1070	1474	1474	1474	1474	1474	1474	1474	1474	1474	1474	1474	1474	1474	1474	1474	1474	1474	1474	1474	1474	1474	1474	1474	1474	1474	1474	1474	1474	1474	1474	1474	1474	1474	1474	1474	1474	1474
205	1.03258897244233	908	1136	1364	1364	1364	1364	1364	1364	1364	1364	392	172	158	114	110	116	134	156	202	266	358	452	508	646	826	1018	1370	1370	1370	1370	1370	1370	1370	1370	1370	1370	1370	1370	1370	1370	1370	1370	1370	1370	1370	1370	1370	1370
206	1.04767326104103	908	1164	1510	1510	1510	1510	1510	148	100	98	100	102	110	108	134	160	218	274	356	432	584	724	904	1206	1458	1458	1458	1458	1458	1458	1458	1458	1458	1458	1458	1458	1458	1458	1458	1458	1458	1458	1458	1458	1458	1458	1458	1458
207	1.09813482959677	908	1298	1912	1912	1912	1912	1912	1912	1912	1912	1912	1912	1912	1912	1912	1912	1912	1912	32	42	32	32	22	22	34	52	70	90	118	154	224	302	414	572	854	1254	1738	1738	1738	1738	1738	1738	1738	1738	1738	1738	1738	1738
208	1.02745272929509	908	1182	1596	1596	1596	1596	1596	1596	762	550	342	352	436	488	606	854	1216	1748	1748	1748	1748	1748	1748	1748	1748	1748	1748	1748	1748	1748	1748	1748	1748	1748	1748	1748	1748	1748	1748	1748	1748	1748	1748	1748	1748	1748	1748	1748
209	1.03400656360943	908	1254	1784	1784	1784	394	316	322	396	390	402	472	644	872	1214	1608	1608	1608	1608	1608	1608	1608	1608	1608	1608	1608	1608	1608	1608	1608	1608	1608	1608	1608	1608	1608	1608	1608	1608	1608	1608	1608	1608	1608	1608	1608	1608	1608
210	1.04254380707973	908	1348	2002	2002	2002	2002	2002	2002	2002	2002	2002	2002	2002	2002	258	226	202	216	264	346	370	544	746	1022	1406	1406	1406	1406	1406	1406	1406	1406	1406	1406	1406	1406	1406	1406	1406	1406	1406	1406	1406	1406	1406	1406	1406	1406
211	1.03827560529669	908	1358	2050	2050	2050	2050	2050	2050	706	336	222	198	242	302	358	502	732	1128	1668	1668	1668	1668	1668	1668	1668	1668	1668	1668	1668	1668	1668	1668	1668	1668	1668	1668	1668	1668	1668	1668	1668	1668	1668	1668	1668	1668	1668	1668
212	1.10880693320197	908	1338	1938	1938	1938	1938	1938	1938	1938	1938	1938	1938	1938	1938	1938	1938	1938	1938	1938	1938	1938	1938	1938	1938	1938	1938	1938	20	16	16	28	26	32	36	54	76	116	150	206	304	444	614	894	1264	1750	1750	1750	1750
213	1.07388663329344	908	1086	1344	1714	1714	1714	1714	1714	1714	1714	1714	50	42	36	36	28	32	24	24	36	44	60	72	84	94	116	142	194	226	292	344	424	542	670	788	928	1152	1400	1400	1400	1400	1400	1400	1400	1400	1400	1400	1400
214	1.01992963448995	908	1318	1820	1820	1820	1820	1820	1820	1820	1820	1820	1820	1820	1080	1084	884	858	912	1118	1230	1712	1712	1712	1712	1712	1712	1712	1712	1712	1712	1712	1712	1712	1712	1712	1712	1712	1712	1712	1712	1712	1712	1712	1712	1712	1712	1712	1712
215	1.02077421346772	908	1236	1600	858	842	728	736	650	760	820	1014	1354	1742	1742	1742	1742	1742	1742	1742	1742	1742	1742	1742	1742	1742	1742	1742	1742	1742	1742	1742	1742	1742	1742	1742	1742	1742	1742	1742	1742	1742	1742	1742	1742	1742	1742	1742	1742
216	1.03039087872619	908	1094	1390	1390	1390	1390	1390	1390	1390	1390	1390	1390	1390	1390	722	232	186	196	206	236	250	314	398	504	628	768	930	1094	1348	1636	1636	1636	1636	1636	1636	1636	1636	1636	1636	1636	1636	1636	1636	1636	1636	1636	1636	1636
217	1.03662191566189	908	1236	1658	1658	1658	1658	1658	1658	1658	1658	1658	378	204	200	220	192	208	250	356	472	620	852	1110	1534	1534	1534	1534	1534	1534	1534	1534	1534	1534	1534	1534	1534	1534	1534	1534	1534	1534	1534	1534	1534	1534	1534	1534	1534
218	1.01590994997963	908	1264	1674	1674	1674	1674	1674	1674	1674	1674	1674	1674	1674	1674	1674	1674	1674	1674	1674	1674	1674	1674	1116	866	788	860	946	1004	1164	1530	1530	1530	1530	1530	1530	1530	1530	1530	1530	1530	1530	1530	1530	1530	1530	1530	1530	1530
219	1.0200051298826	908	1212	1704	1704	888	874	902	730	802	970	1150	1632	1632	1632	1632	1632	1632	1632	1632	1632	1632	1632	1632	1632	1632	1632	1632	1632	1632	1632	1632	1632	1632	1632	1632	1632	1632	1632	1632	1632	1632	1632	1632	1632	1632	1632	1632	1632
220	1.03109645007592	908	1300	1796	1796	1796	786	414	470	364	358	438	494	680	944	1300	1808	1808	1808	1808	1808	1808	1808	1808	1808	1808	1808	1808	1808	1808	1808	1808	1808	1808	1808	1808	1808	1808	1808	1808	1808	1808	1808	1808	1808	1808	1808	1808	1808
221	1.01573627140698	908	1166	1630	1630	1630	1630	1630	1630	1630	1630	1630	1630	1630	1630	1630	1630	1630	1630	1630	1630	1630	1630	1630	1630	1630	1630	1630	1630	1630	1630	1630	1630	1630	1630	1630	1630	1630	1630	1630	1630	1630	336	220	206	176	192	208	234
222	0.991817966678693	908	1232	1592	1592	1592	1592	1592	1592	1592	1592	1592	1592	1592	1592	1592	1592	1592	1592	1592	1592	1592	1592	1592	1592	1592	1592	1592	1592	1592	1592	1592	1592	1592	1592	1592	1592	1592	1592	1592	1592	1592	1592	1592	1592	628	278	262	268
223	1.01303741248909	908	1222	1596	1596	1596	1596	1596	1596	1596	1596	1596	1596	1596	1596	1596	1596	1596	1596	1596	1596	1596	1596	1596	1596	1596	1596	1596	1596	1596	1596	1596	1596	1596	1596	1596	1596	1596	1596	1596	1596	1596	1596	1596	1596	1596	1596	1596	1596
224	1.03437686598234	908	1210	1614	1614	1614	1614	1614	1614	1614	1614	272	312	282	280	268	284	296	366	490	610	790	1086	1402	1402	1402	1402	1402	1402	1402	1402	1402	1402	1402	1402	1402	1402	1402	1402	1402	1402	1402	1402	1402	1402	1402	1402	1402	1402
225	1.02323139263512	908	1148	732	356	240	226	232	246	238	296	382	522	680	904	1192	1492	1492	1492	1492	1492	1492	1492	1492	1492	1492	1492	1492	1492	1492	1492	1492	1492	1492	1492	1492	1492	1492	1492	1492	1492	1492	1492	1492	1492	1492	1492	1492	1492
226	1.08752065467005	908	1184	28	28	18	10	12	14	22	24	32	34	50	66	84	122	158	198	242	336	456	650	854	1092	1502	1502	1502	1502	1502	1502	1502	1502	1502	1502	1502	1502	1502	1502	1502	1502	1502	1502	1502	1502	1502	1502	1502	1502
227	1.03001388010785	908	1190	1574	1574	1574	1574	1574	1574	1574	1574	1574	1574	1574	594	260	190	180	188	184	200	248	314	438	544	688	840	1086	1458	1458	1458	1458	1458	1458	1458	1458	1458	1458	1458	1458	1458	1458	1458	1458	1458	1458	1458	1458	1458
228	1.02130954428899	908	1260	1798	1798	1798	1798	1798	1798	1798	1798	1798	1798	1798	1798	1798	1798	1798	1798	1798	1798	1798	772	612	666	614	740	838	1016	1492	1492	1492	1492	1492	1492	1492	1492	1492	1492	1492	1492	1492	1492	1492	1492	1492	1492	1492	1492
229	1.03457872319973	908	1102	1482	1482	1482	356	342	194	172	208	228	236	298	382	510	722	960	1252	1560	1560	1560	1560	1560	1560	1560	1560	1560	1560	1560	1560	1560	1560	1560	1560	1560	1560	1560	1560	1560	1560	1560	1560	1560	1560	1560	1560	1560	1560
230	1.01945778075236	908	1344	1918	1918	1918	1918	1918	1320	1148	1294	1616	1120	1330	1664	1664	1664	1664	1664	1664	1664	1664	1664	1664	1664	1664	1664	1664	1664	1664	1664	1664	1664	1664	1664	1664	1664	1664	1664	1664	1664	1664	1664	1664	1664	1664	1664	1664	1664
231	1.02903579104932	908	1116	1444	1444	1444	1444	1444	1444	1444	1444	628	222	184	172	170	204	210	262	316	434	514	638	854	1134	1406	1406	1406	1406	1406	1406	1406	1406	1406	1406	1406	1406	1406	1406	1406	1406	1406	1406	1406	1406	1406	1406	1406	1406
232	1.03576501132497	908	1176	1428	1428	1428	1428	1428	1428	392	244	138	126	140	144	148	190	214	286	364	446	618	780	992	1286	1640	1640	1640	1640	1640	1640	1640	1640	1640	1640	1640	1640	1640	1640	1640	1640	1640	1640	1640	1640	1640	1640	1640	1640
233	1.03630100872232	908	1148	266	150	110	94	96	94	110	138	170	192	236	298	356	452	560	644	786	1012	1298	1616	1616	1616	1616	1616	1616	1616	1616	1616	1616	1616	1616	1616	1616	1616	1616	1616	1616	1616	1616	1616	1616	1616	1616	1616	1616	1616
234	1.05090196637794	908	1266	1620	1620	1620	1620	1620	1620	1620	1620	168	132	98	68	86	106	116	154	228	290	392	496	692	968	1416	1416	1416	1416	1416	1416	1416	1416	1416	1416	1416	1416	1416	1416	1416	1416	1416	1416	1416	1416	1416	1416	1416	1416
235	1.02636863121218	908	1248	1602	1602	1602	1602	1602	1602	1602	1602	1602	1602	1602	1602	1602	774	332	400	320	376	390	460	624	798	1082	1472	1472	1472	1472	1472	1472	1472	1472	1472	1472	1472	1472	1472	1472	1472	1472	1472	1472	1472	1472	1472	1472	1472
236	1.05016663298002	908	1218	1678	1678	1678	1678	1678	1678	1678	1678	1678	1678	1678	198	90	88	100	92	116	124	162	210	262	366	506	668	888	1130	1470	1470	1470	1470	1470	1470	1470	1470	1470	1470	1470	1470	1470	1470	1470	1470	1470	1470	1470	1470
237	1.03353683281429	908	1238	1766	1766	1766	1766	1766	1766	1766	1766	1766	1766	338	316	326	388	496	584	732	1084	1462	1462	1462	1462	1462	1462	1462	1462	1462	1462	1462	1462	1462	1462	1462	1462	1462	1462	1462	1462	1462	1462	1462	1462	1462	1462	1462	1462
238	1.04883027052783	908	1190	1742	1742	1742	1742	1742	1742	364	144	106	94	108	126	148	198	264	378	528	740	992	1348	1818	1818	1818	1818	1818	1818	1818	1818	1818	1818	1818	1818	1818	1818	1818	1818	1818	1818	1818	1818	1818	1818	1818	1818	1818	1818
239	1.0615166330465	908	1324	1762	1762	1762	114	96	98	126	116	134	172	266	368	484	650	882	1246	1690	1690	1690	1690	1690	1690	1690	1690	1690	1690	1690	1690	1690	1690	1690	1690	1690	1690	1690	1690	1690	1690	1690	1690	1690	1690	1690	1690	1690	1690
240	1.04788665915108	908	1180	1452	1452	1452	1452	1452	228	136	72	50	62	52	52	68	86	114	158	202	258	300	374	472	628	764	884	1106	1484	1484	1484	1484	1484	1484	1484	1484	1484	1484	1484	1484	1484	1484	1484	1484	1484	1484	1484	1484	1484
241	1.03396037144169	908	1174	1676	1676	1676	1676	1676	510	444	306	320	310	358	432	670	914	1294	1820	1820	1820	1820	1820	1820	1820	1820	1820	1820	1820	1820	1820	1820	1820	1820	1820	1820	1820	1820	1820	1820	1820	1820	1820	1820	1820	1820	1820	1820	1820
242	1.02977008002501	908	1246	1634	704	422	252	224	250	256	298	410	554	690	916	1238	1650	1650	1650	1650	1650	1650	1650	1650	1650	1650	1650	1650	1650	1650	1650	1650	1650	1650	1650	1650	1650	1650	1650	1650	1650	1650	1650	1650	1650	1650	1650	1650	1650
243	1.02262661801936	908	1130	1420	1420	1420	1420	1420	1420	1420	1420	1420	1420	1420	1420	1420	1420	1420	1420	1420	1420	1420	1420	954	452	440	354	326	290	324	408	496	640	776	978	1262	1578	1578	1578	1578	1578	1578	1578	1578	1578	1578	1578	1578	1578
244	1.02042801600875	908	1258	1688	1688	1688	1688	1688	1688	1688	1688	1688	1688	1688	1688	1688	718	660	668	550	564	646	814	1042	1462	1462	1462	1462	1462	1462	1462	1462	1462	1462	1462	1462	1462	1462	1462	1462	1462	1462	1462	1462	1462	1462	1462	1462	1462
245	1.03137574572442	908	1250	1708	1708	1708	1708	1708	1708	1708	1708	1708	1708	1708	1708	958	390	242	232	292	346	386	472	600	776	1000	1352	1746	1746	1746	1746	1746	1746	1746	1746	1746	1746	1746	1746	1746	1746	1746	1746	1746	1746	1746	1746	1746	1746
246	1.0257688829255	908	1294	1758	560	564	642	622	762	924	1126	1594	1594	1594	1594	1594	1594	1594	1594	1594	1594	1594	1594	1594	1594	1594	1594	1594	1594	1594	1594	1594	1594	1594	1594	1594	1594	1594	1594	1594	1594	1594	1594	1594	1594	1594	1594	1594	1594
247	1.04341677606991	908	1236	1634	1634	1634	1634	1634	1634	1634	1634	1634	230	144	146	148	146	182	212	274	370	508	688	880	1146	1540	1540	1540	1540	1540	1540	1540	1540	1540	1540	1540	1540	1540	1540	1540	1540	1540	1540	1540	1540	1540	1540	1540	1540
248	1.02609455128695	908	1282	1786	1786	1786	1786	1786	1786	1786	1786	1786	1786	1786	1786	1786	1786	1786	1786	1786	1786	1786	1786	1786	1786	1786	1786	1786	1786	1786	1786	1786	1786	1786	690	380	350	390	396	444	532	744	1038	1452	1452	1452	1452	1452	1452
249	1.02528725667152	908	1250	1740	1740	676	576	584	516	612	650	702	928	1284	1700	1700	1700	1700	1700	1700	1700	1700	1700	1700	1700	1700	1700	1700	1700	1700	1700	1700	1700	1700	1700	1700	1700	1700	1700	1700	1700	1700	1700	1700	1700	1700	1700	1700	1700
250	1.05606441852012	908	1254	1612	1612	1612	1612	1612	1612	1612	1612	1612	1612	1612	1612	1612	1612	1612	1612	1612	138	142	102	118	104	116	136	184	234	332	444	608	826	1036	1326	1770	1770	1770	1770	1770	1770	1770	1770	1770	1770	1770	1770	1770	1770
251	1.01927170519635	908	1380	746	666	446	498	662	766	998	1432	1432	1432	1432	1432	1432	1432	1432	1432	1432	1432	1432	1432	1432	1432	1432	1432	1432	1432	1432	1432	1432	1432	1432	1432	1432	1432	1432	1432	1432	1432	1432	1432	1432	1432	1432	1432	1432	1432
252	1.01897016306296	908	1188	1444	792	730	542	558	716	808	886	1174	1584	1584	1584	1584	1584	1584	1584	1584	1584	1584	1584	1584	1584	1584	1584	1584	1584	1584	1584	1584	1584	1584	1584	1584	1584	1584	1584	1584	1584	1584	1584	1584	1584	1584	1584	1584	1584
253	1.0277591800687	908	1330	1834	1158	472	430	542	566	728	892	1268	1720	1720	1720	1720	1720	1720	1720	1720	1720	1720	1720	1720	1720	1720	1720	1720	1720	1720	1720	1720	1720	1720	1720	1720	1720	1720	1720	1720	1720	1720	1720	1720	1720	1720	1720	1720	1720
254	1.02902314917491	908	1132	1520	1520	1520	1520	1520	1520	1520	1520	1520	1520	1520	1520	1520	1520	1520	1520	1520	1520	1520	1520	1520	582	420	252	272	288	290	274	328	448	566	678	854	1092	1340	1712	1712	1712	1712	1712	1712	1712	1712	1712	1712	1712
255	1.02768331832078	908	1120	1466	1466	1466	1466	1466	1466	1466	1466	1466	1466	628	374	462	474	460	482	530	734	966	1330	1810	1810	1810	1810	1810	1810	1810	1810	1810	1810	1810	1810	1810	1810	1810	1810	1810	1810	1810	1810	1810	1810	1810	1810	1810	1810
256	1.02631921299483	908	1254	1776	1776	1776	922	422	304	342	354	432	510	756	1028	1458	1458	1458	1458	1458	1458	1458	1458	1458	1458	1458	1458	1458	1458	1458	1458	1458	1458	1458	1458	1458	1458	1458	1458	1458	1458	1458	1458	1458	1458	1458	1458	1458	1458
257	1.03275588036466	908	1234	1664	1664	1664	1664	1664	1664	1664	1664	1664	1664	1664	1664	1664	404	226	266	320	360	466	536	736	1038	1448	1448	1448	1448	1448	1448	1448	1448	1448	1448	1448	1448	1448	1448	1448	1448	1448	1448	1448	1448	1448	1448	1448	1448
258	1.03280521257408	908	1316	1862	1154	398	340	324	402	534	640	888	1262	1802	1802	1802	1802	1802	1802	1802	1802	1802	1802	1802	1802	1802	1802	1802	1802	1802	1802	1802	1802	1802	1802	1802	1802	1802	1802	1802	1802	1802	1802	1802	1802	1802	1802	1802	1802
259	1.02020163277897	908	1298	1906	1906	1906	1132	954	930	1012	1160	1348	1758	1758	1758	1758	1758	1758	1758	1758	1758	1758	1758	1758	1758	1758	1758	1758	1758	1758	1758	1758	1758	1758	1758	1758	1758	1758	1758	1758	1758	1758	1758	1758	1758	1758	1758	1758	1758
260	1.03674183726498	908	1202	1504	1504	1504	1504	1504	486	254	156	162	192	204	220	312	428	562	732	978	1264	1774	1774	1774	1774	1774	1774	1774	1774	1774	1774	1774	1774	1774	1774	1774	1774	1774	1774	1774	1774	1774	1774	1774	1774	1774	1774	1774	1774
261	1.02528993933981	908	1206	956	306	310	284	336	414	484	654	798	1080	1496	1496	1496	1496	1496	1496	1496	1496	1496	1496	1496	1496	1496	1496	1496	1496	1496	1496	1496	1496	1496	1496	1496	1496	1496	1496	1496	1496	1496	1496	1496	1496	1496	1496	1496	1496
262	1.05224886459759	908	1282	1710	1710	1710	1710	1710	174	170	152	130	140	136	154	238	338	460	668	908	1268	1678	1678	1678	1678	1678	1678	1678	1678	1678	1678	1678	1678	1678	1678	1678	1678	1678	1678	1678	1678	1678	1678	1678	1678	1678	1678	1678	1678
263	1.06680833391219	908	1118	1432	1432	1432	1432	1432	1432	1432	1432	1432	1432	88	28	28	28	32	32	30	42	54	62	80	94	124	170	222	254	298	382	500	606	756	882	1152	1420	1420	1420	1420	1420	1420	1420	1420	1420	1420	1420	1420	1420
264	1.02438209609442	908	1272	1718	1718	1718	1718	1718	1718	800	710	606	602	636	714	766	1010	1310	1834	1834	1834	1834	1834	1834	1834	1834	1834	1834	1834	1834	1834	1834	1834	1834	1834	1834	1834	1834	1834	1834	1834	1834	1834	1834	1834	1834	1834	1834	1834
265	1.01581093023726	908	1306	1766	1766	1766	1766	1766	1766	1766	1766	1766	1766	1766	1766	1766	1766	1766	1766	1766	1766	1766	1766	1766	1766	1766	1766	1766	1766	1766	1766	1766	1766	1766	1766	1766	1766	1766	1766	1766	1766	1766	1766	1766	1766	1766	1766	1766	1766
266	1.02204538442135	908	1122	1514	1514	1514	1514	1514	1514	676	600	506	450	464	478	584	750	1006	1208	1620	1620	1620	1620	1620	1620	1620	1620	1620	1620	1620	1620	1620	1620	1620	1620	1620	1620	1620	1620	1620	1620	1620	1620	1620	1620	1620	1620	1620	1620
267	1.02782499155853	908	1190	1576	1576	1576	1576	1576	1576	1576	1576	1576	1576	592	454	408	380	332	346	360	458	552	700	980	1324	1762	1762	1762	1762	1762	1762	1762	1762	1762	1762	1762	1762	1762	1762	1762	1762	1762	1762	1762	1762	1762	1762	1762	1762
268	1.04866612045756	908	1220	1620	1620	1620	1620	1620	1620	1620	1620	1620	1620	236	116	114	74	96	102	96	120	156	190	224	288	364	470	558	770	960	1254	1610	1610	1610	1610	1610	1610	1610	1610	1610	1610	1610	1610	1610	1610	1610	1610	1610	1610
269	1.01697742539433	908	1308	884	932	728	800	824	928	1170	1616	1616	1616	1616	1616	1616	1616	1616	1616	1616	1616	1616	1616	1616	1616	1616	1616	1616	1616	1616	1616	1616	1616	1616	1616	1616	1616	1616	1616	1616	1616	1616	1616	1616	1616	1616	1616	1616	1616
270	1.03654595832373	908	1216	1630	1630	1630	1630	1630	1630	526	266	246	176	172	194	248	298	406	546	722	968	1350	1794	1794	1794	1794	1794	1794	1794	1794	1794	1794	1794	1794	1794	1794	1794	1794	1794	1794	1794	1794	1794	1794	1794	1794	1794	1794	1794
271	1.06640870585144	908	1290	1782	1782	1782	1782	1782	1782	1782	1782	1782	1782	1782	1782	130	80	44	34	50	52	66	94	136	162	214	298	390	536	768	1092	1544	1544	1544	1544	1544	1544	1544	1544	1544	1544	1544	1544	1544	1544	1544	1544	1544	1544
272	1.03744802121587	908	1204	1598	1598	1598	1598	1598	1598	1598	1598	1598	508	214	196	124	158	168	188	250	336	436	566	698	936	1230	1620	1620	1620	1620	1620	1620	1620	1620	1620	1620	1620	1620	1620	1620	1620	1620	1620	1620	1620	1620	1620	1620	1620
273	1.02162989464704	908	1254	1790	1136	1172	1260	1460	1166	1438	1300	1868	1868	1868	1868	1868	1868	1868	1868	1868	1868	1868	1868	1868	1868	1868	1868	1868	1868	1868	1868	1868	1868	1868	1868	1868	1868	1868	1868	1868	1868	1868	1868	1868	1868	1868	1868	1868	1868
274	1.03128396609842	908	1088	274	178	152	134	120	104	126	166	196	236	294	382	472	566	714	914	1176	1464	1464	1464	1464	1464	1464	1464	1464	1464	1464	1464	1464	1464	1464	1464	1464	1464	1464	1464	1464	1464	1464	1464	1464	1464	1464	1464	1464	1464
275	1.04208596832807	908	1262	1760	1760	1760	1760	1760	1760	1760	1760	1760	1760	272	156	146	174	174	206	224	306	412	590	812	1052	1448	1448	1448	1448	1448	1448	1448	1448	1448	1448	1448	1448	1448	1448	1448	1448	1448	1448	1448	1448	1448	1448	1448	1448
276	1.02061305577037	908	1230	586	506	388	352	376	422	496	650	850	1132	1524	1524	1524	1524	1524	1524	1524	1524	1524	1524	1524	1524	1524	1524	1524	1524	1524	1524	1524	1524	1524	1524	1524	1524	1524	1524	1524	1524	1524	1524	1524	1524	1524	1524	1524	1524
277	1.06026357856926	908	1306	88	86	76	70	80	102	120	186	262	350	440	612	890	1180	1662	1662	1662	1662	1662	1662	1662	1662	1662	1662	1662	1662	1662	1662	1662	1662	1662	1662	1662	1662	1662	1662	1662	1662	1662	1662	1662	1662	1662	1662	1662	1662
278	1.05179887298461	908	1218	1632	1632	1632	1632	208	136	98	78	80	92	106	148	224	274	380	510	720	970	1268	1718	1718	1718	1718	1718	1718	1718	1718	1718	1718	1718	1718	1718	1718	1718	1718	1718	1718	1718	1718	1718	1718	1718	1718	1718	1718	1718
279	1.03311114336542	908	1224	1534	1534	1534	1534	320	356	250	218	228	244	270	370	504	646	846	1070	1442	1442	1442	1442	1442	1442	1442	1442	1442	1442	1442	1442	1442	1442	1442	1442	1442	1442	1442	1442	1442	1442	1442	1442	1442	1442	1442	1442	1442	1442
280	1.03053956641992	908	1268	1740	1740	1740	1740	1740	1740	1740	514	396	440	452	474	510	640	902	1260	1724	1724	1724	1724	1724	1724	1724	1724	1724	1724	1724	1724	1724	1724	1724	1724	1724	1724	1724	1724	1724	1724	1724	1724	1724	1724	1724	1724	1724	1724
281	1.01921592449901	908	1184	1502	1502	1502	1502	1502	1502	1502	1502	1502	1502	1502	1502	1502	1502	1502	1502	1502	1502	1502	1502	668	604	472	476	534	588	620	820	1058	1438	1438	1438	1438	1438	1438	1438	1438	1438	1438	1438	1438	1438	1438	1438	1438	1438
282	1.0225471056729	908	1294	1872	1872	1872	1872	1872	1872	1872	1872	670	664	670	654	724	846	1044	1474	1474	1474	1474	1474	1474	1474	1474	1474	1474	1474	1474	1474	1474	1474	1474	1474	1474	1474	1474	1474	1474	1474	1474	1474	1474	1474	1474	1474	1474	1474
283	1.04084216202371	908	1204	1598	1598	1598	1598	1598	1598	1598	1598	1598	1598	1598	1598	1598	1598	1598	1598	322	208	118	124	84	100	120	160	204	288	348	452	590	792	1082	1422	1422	1422	1422	1422	1422	1422	1422	1422	1422	1422	1422	1422	1422	1422
284	1.02521332916201	908	1170	332	326	326	294	324	312	334	428	514	674	852	1132	1452	1452	1452	1452	1452	1452	1452	1452	1452	1452	1452	1452	1452	1452	1452	1452	1452	1452	1452	1452	1452	1452	1452	1452	1452	1452	1452	1452	1452	1452	1452	1452	1452	1452
285	1.02331617390913	908	1396	1396	1396	1396	836	618	494	504	514	634	866	1190	1758	1758	1758	1758	1758	1758	1758	1758	1758	1758	1758	1758	1758	1758	1758	1758	1758	1758	1758	1758	1758	1758	1758	1758	1758	1758	1758	1758	1758	1758	1758	1758	1758	1758	1758
286	1.03541808948222	908	1200	1636	1636	1636	1636	1636	1636	1636	1636	1636	1636	1636	1636	1636	1636	1636	1636	516	362	214	164	208	260	300	360	460	596	752	1014	1348	1788	1788	1788	1788	1788	1788	1788	1788	1788	1788	1788	1788	1788	1788	1788	1788	1788
287	1.02082537415945	908	1144	1492	1492	1492	1492	1492	1492	1492	1492	1492	1492	1492	1492	1492	1492	1492	1492	1492	1492	1492	1492	1492	1492	1492	1492	1492	1492	720	556	486	434	396	400	428	542	708	848	1058	1264	1580	1580	1580	1580	1580	1580	1580	1580
288	1.02090399741279	908	1188	1530	1530	1530	1530	1530	1530	1530	1530	940	584	588	558	534	442	482	604	780	988	1242	1632	1632	1632	1632	1632	1632	1632	1632	1632	1632	1632	1632	1632	1632	1632	1632	1632	1632	1632	1632	1632	1632	1632	1632	1632	1632	1632
289	1.04067662475113	908	1246	276	168	86	54	68	86	88	112	128	154	202	242	324	394	530	684	876	1118	1418	1418	1418	1418	1418	1418	1418	1418	1418	1418	1418	1418	1418	1418	1418	1418	1418	1418	1418	1418	1418	1418	1418	1418	1418	1418	1418	1418
290	1.03420914344494	908	1178	1536	478	192	178	160	186	210	226	304	368	474	598	752	964	1314	1570	1570	1570	1570	1570	1570	1570	1570	1570	1570	1570	1570	1570	1570	1570	1570	1570	1570	1570	1570	1570	1570	1570	1570	1570	1570	1570	1570	1570	1570	1570
291	1.02557859174132	908	1212	1530	1530	1530	616	446	400	244	238	234	288	368	504	630	770	926	1214	1488	1488	1488	1488	1488	1488	1488	1488	1488	1488	1488	1488	1488	1488	1488	1488	1488	1488	1488	1488	1488	1488	1488	1488	1488	1488	1488	1488	1488	1488
292	0.99682147615902	908	1208	1522	1522	1522	1522	1522	1522	1522	1522	1522	1522	1522	1522	1522	1522	1522	1522	1522	1522	1522	1522	1522	1522	1522	1522	1522	1522	1522	1522	1522	1522	1522	1522	1522	1522	1522	1522	1522	1522	1522	1522	1522	1522	1522	1522	1522	1522
293	1.02180020407665	908	1242	1600	1600	1600	1600	1600	752	492	568	596	710	796	876	1194	1588	1588	1588	1588	1588	1588	1588	1588	1588	1588	1588	1588	1588	1588	1588	1588	1588	1588	1588	1588	1588	1588	1588	1588	1588	1588	1588	1588	1588	1588	1588	1588	1588
294	1.08099485668145	908	1170	1602	1602	1602	1602	1602	1602	1602	50	46	32	36	40	56	62	92	124	184	246	334	466	658	928	1322	1784	1784	1784	1784	1784	1784	1784	1784	1784	1784	1784	1784	1784	1784	1784	1784	1784	1784	1784	1784	1784	1784	1784
295	1.03637431732742	908	1168	1444	1444	1444	1444	1444	1444	1444	1444	1444	1444	1444	1444	1444	1444	1444	1444	1444	358	240	126	90	106	104	134	172	232	294	356	462	600	756	950	1168	1446	1446	1446	1446	1446	1446	1446	1446	1446	1446	1446	1446	1446
296	1.03340303135776	908	1322	1912	1912	1912	1912	1912	1912	1912	1912	1912	524	504	376	308	338	456	594	820	1150	1650	1650	1650	1650	1650	1650	1650	1650	1650	1650	1650	1650	1650	1650	1650	1650	1650	1650	1650	1650	1650	1650	1650	1650	1650	1650	1650	1650
297	1.03928676320691	908	1330	1902	1902	1902	1902	1902	1902	1902	1902	1902	1902	1902	1902	292	310	314	270	286	368	468	692	1008	1440	1440	1440	1440	1440	1440	1440	1440	1440	1440	1440	1440	1440	1440	1440	1440	1440	1440	1440	1440	1440	1440	1440	1440	1440
298	1.03472046961999	908	1162	1512	330	202	130	108	110	136	146	184	240	306	374	448	560	692	844	1044	1378	1378	1378	1378	1378	1378	1378	1378	1378	1378	1378	1378	1378	1378	1378	1378	1378	1378	1378	1378	1378	1378	1378	1378	1378	1378	1378	1378	1378
299	1.01792490384486	908	1164	1450	1450	1450	1450	704	524	526	550	524	518	596	788	992	1188	1448	1448	1448	1448	1448	1448	1448	1448	1448	1448	1448	1448	1448	1448	1448	1448	1448	1448	1448	1448	1448	1448	1448	1448	1448	1448	1448	1448	1448	1448	1448	1448
300	1.02397545108182	908	1268	1844	1844	1844	1844	1844	1844	1844	1844	1844	1844	1844	1844	1844	1844	1844	1844	1844	1844	1844	1844	1844	1844	1844	1844	1844	1844	994	890	678	662	830	982	1250	1832	1832	1832	1832	1832	1832	1832	1832	1832	1832	1832	1832	1832
301	1.02562010690737	908	1266	1750	770	384	336	392	398	480	574	802	1076	1472	1472	1472	1472	1472	1472	1472	1472	1472	1472	1472	1472	1472	1472	1472	1472	1472	1472	1472	1472	1472	1472	1472	1472	1472	1472	1472	1472	1472	1472	1472	1472	1472	1472	1472	1472
302	1.07032924808712	908	1192	1538	1538	1538	1538	1538	1538	70	62	68	50	30	34	46	52	74	94	124	154	188	246	308	430	556	730	940	1242	1598	1598	1598	1598	1598	1598	1598	1598	1598	1598	1598	1598	1598	1598	1598	1598	1598	1598	1598	1598
303	1.05481148042874	908	1322	1974	1974	1974	1974	1974	1974	1974	1974	1974	1974	1974	1974	232	156	124	134	154	194	218	326	442	660	924	1290	1874	1874	1874	1874	1874	1874	1874	1874	1874	1874	1874	1874	1874	1874	1874	1874	1874	1874	1874	1874	1874	1874
304	1.01753250076201	908	1224	1666	1666	1666	1666	1666	1666	1666	1666	1666	1172	812	730	664	712	736	866	1132	1554	1554	1554	1554	1554	1554	1554	1554	1554	1554	1554	1554	1554	1554	1554	1554	1554	1554	1554	1554	1554	1554	1554	1554	1554	1554	1554	1554	1554
305	1.02304187811544	908	1252	1578	1578	1578	1578	1578	1578	1578	1578	748	474	484	552	528	574	700	916	1250	1634	1634	1634	1634	1634	1634	1634	1634	1634	1634	1634	1634	1634	1634	1634	1634	1634	1634	1634	1634	1634	1634	1634	1634	1634	1634	1634	1634	1634
306	1.07060817638721	908	1290	1792	1792	1792	1792	1792	1792	1792	1792	1792	1792	1792	1792	1792	1792	86	58	46	52	50	64	82	126	168	242	350	478	670	930	1220	1620	1620	1620	1620	1620	1620	1620	1620	1620	1620	1620	1620	1620	1620	1620	1620	1620
307	1.03003132479558	908	1192	1554	1554	1554	332	278	288	326	326	380	476	632	836	1082	1410	1410	1410	1410	1410	1410	1410	1410	1410	1410	1410	1410	1410	1410	1410	1410	1410	1410	1410	1410	1410	1410	1410	1410	1410	1410	1410	1410	1410	1410	1410	1410	1410
308	1.01395399560906	908	1228	1652	1652	1652	1652	1652	1652	1652	1652	1652	1652	1652	1652	1652	1652	1652	1652	1652	1652	1652	1652	1652	1652	1652	1652	1652	1652	1652	1652	1652	1652	1652	1652	1652	1652	1652	1652	1652	1652	1652	1652	1652	1652	1652	1652	1652	1652
309	1.06034057735845	908	1238	1702	1702	1702	1702	1702	1702	106	110	60	58	72	72	62	74	86	108	146	192	266	334	464	598	788	1028	1382	1382	1382	1382	1382	1382	1382	1382	1382	1382	1382	1382	1382	1382	1382	1382	1382	1382	1382	1382	1382	1382
310	1.03165802907848	908	1100	1382	1382	1382	1382	1382	1382	1382	1382	608	218	158	178	164	172	188	248	300	376	462	510	624	764	898	1010	1294	1628	1628	1628	1628	1628	1628	1628	1628	1628	1628	1628	1628	1628	1628	1628	1628	1628	1628	1628	1628	1628
311	1.01735688786435	908	1246	1822	1822	1822	1822	1822	1822	1822	1040	936	1022	1000	1072	1234	1566	1566	1566	1566	1566	1566	1566	1566	1566	1566	1566	1566	1566	1566	1566	1566	1566	1566	1566	1566	1566	1566	1566	1566	1566	1566	1566	1566	1566	1566	1566	1566	1566
312	1.02716176608927	908	1208	400	388	256	216	196	224	252	324	388	490	552	624	778	1004	1254	1578	1578	1578	1578	1578	1578	1578	1578	1578	1578	1578	1578	1578	1578	1578	1578	1578	1578	1578	1578	1578	1578	1578	1578	1578	1578	1578	1578	1578	1578	1578
313	1.03085615735281	908	1252	1654	1654	1654	1654	1654	1654	1654	1654	1654	1654	1654	566	406	432	422	386	414	514	704	1004	1300	1850	1850	1850	1850	1850	1850	1850	1850	1850	1850	1850	1850	1850	1850	1850	1850	1850	1850	1850	1850	1850	1850	1850	1850	1850
314	1.02543864624725	908	1304	596	494	342	434	540	682	836	1208	1704	1704	1704	1704	1704	1704	1704	1704	1704	1704	1704	1704	1704	1704	1704	1704	1704	1704	1704	1704	1704	1704	1704	1704	1704	1704	1704	1704	1704	1704	1704	1704	1704	1704	1704	1704	1704	1704
315	1.02359684280301	908	1236	1672	1672	1672	1672	1672	1672	1672	1672	1672	1028	640	574	628	586	638	674	930	1284	1796	1796	1796	1796	1796	1796	1796	1796	1796	1796	1796	1796	1796	1796	1796	1796	1796	1796	1796	1796	1796	1796	1796	1796	1796	1796	1796	1796
316	1.04107521278024	908	1246	1628	1628	1628	1628	1628	1628	1628	1628	1628	1628	1628	1628	1628	1628	1628	1628	1628	1628	1628	1628	1628	300	214	150	178	230	296	348	444	584	838	1204	1652	1652	1652	1652	1652	1652	1652	1652	1652	1652	1652	1652	1652	1652
317	1.02160115210572	908	1260	1714	1714	1714	1032	806	824	880	856	1058	1292	1846	1846	1846	1846	1846	1846	1846	1846	1846	1846	1846	1846	1846	1846	1846	1846	1846	1846	1846	1846	1846	1846	1846	1846	1846	1846	1846	1846	1846	1846	1846	1846	1846	1846	1846	1846
318	1.03572739948609	908	1252	1638	1638	1638	1638	1638	1638	1638	1638	1638	1638	1638	1638	360	308	232	168	202	216	226	294	368	472	614	828	980	1246	1606	1606	1606	1606	1606	1606	1606	1606	1606	1606	1606	1606	1606	1606	1606	1606	1606	1606	1606	1606
319	1.04252260903639	908	1210	1562	1562	234	216	190	142	134	140	146	196	282	346	450	564	732	994	1250	1620	1620	1620	1620	1620	1620	1620	1620	1620	1620	1620	1620	1620	1620	1620	1620	1620	1620	1620	1620	1620	1620	1620	1620	1620	1620	1620	1620	1620
320	1.08017215188497	908	1234	1762	1762	1762	1762	1762	1762	1762	1762	1762	1762	1762	1762	1762	1762	1762	46	44	34	40	30	44	54	66	92	114	164	220	294	382	532	768	1054	1440	1440	1440	1440	1440	1440	1440	1440	1440	1440	1440	1440	1440	1440
321	1.08662229060082	908	1158	1358	1750	1750	1750	1750	1750	1750	1750	1750	1750	1750	1750	1750	1750	1750	1750	1750	1750	36	22	16	20	20	18	22	26	30	42	42	60	86	118	148	186	250	292	400	498	680	826	1116	1478	1478	1478	1478	1478
322	1.04628637494688	908	1220	1536	1536	1536	1536	1536	1536	1536	1536	1536	1536	1536	1536	1536	1536	1536	172	126	110	128	146	150	168	224	268	364	446	574	682	886	1142	1560	1560	1560	1560	1560	1560	1560	1560	1560	1560	1560	1560	1560	1560	1560	1560
323	1.04554641098519	908	1240	1560	1560	1560	1560	1560	1560	1560	1560	1560	1560	1560	1560	1560	1560	212	156	80	70	62	64	72	84	104	136	174	220	270	322	428	496	618	788	1056	1400	1400	1400	1400	1400	1400	1400	1400	1400	1400	1400	1400	1400
324	1.05330347178645	908	1296	1798	1798	1798	1798	1798	1798	1798	1798	1798	158	120	80	98	96	116	136	182	250	342	486	688	976	1382	1382	1382	1382	1382	1382	1382	1382	1382	1382	1382	1382	1382	1382	1382	1382	1382	1382	1382	1382	1382	1382	1382	1382
325	1.03057793610684	908	1212	1610	1610	1610	1610	1610	392	368	354	408	408	458	544	696	922	1210	1624	1624	1624	1624	1624	1624	1624	1624	1624	1624	1624	1624	1624	1624	1624	1624	1624	1624	1624	1624	1624	1624	1624	1624	1624	1624	1624	1624	1624	1624	1624
326	1.0329241640744	908	1168	1436	1436	1436	1436	1436	1436	770	266	140	114	136	160	180	214	264	328	426	530	644	794	1032	1298	1558	1558	1558	1558	1558	1558	1558	1558	1558	1558	1558	1558	1558	1558	1558	1558	1558	1558	1558	1558	1558	1558	1558	1558
327	1.02646610999094	908	1212	1654	1654	1654	664	358	362	370	370	410	498	640	822	1108	1562	1562	1562	1562	1562	1562	1562	1562	1562	1562	1562	1562	1562	1562	1562	1562	1562	1562	1562	1562	1562	1562	1562	1562	1562	1562	1562	1562	1562	1562	1562	1562	1562
328	1.01940814442233	908	1216	1546	1546	1546	1546	1546	1546	1546	1546	1546	1546	1546	1546	1546	794	778	686	756	834	906	1030	1292	1682	1682	1682	1682	1682	1682	1682	1682	1682	1682	1682	1682	1682	1682	1682	1682	1682	1682	1682	1682	1682	1682	1682	1682	1682
329	1.02638904794673	908	1094	1324	1590	1590	1590	1590	1590	1590	1590	1590	1590	1590	1590	1590	1590	1590	1590	1590	1590	1590	1590	1590	1590	1590	1590	1590	1590	1590	1590	660	514	312	294	306	250	274	318	404	520	642	862	1094	1306	1630	1630	1630	1630
330	1.0442388644277	908	1312	1762	1762	1762	1762	1762	1762	1762	1762	570	216	136	146	190	230	270	350	480	700	984	1336	1928	1928	1928	1928	1928	1928	1928	1928	1928	1928	1928	1928	1928	1928	1928	1928	1928	1928	1928	1928	1928	1928	1928	1928	1928	1928
331	1.01029991013082	908	1164	1522	1522	1522	1522	1522	1522	1522	1522	1522	1522	1522	1522	1522	1522	1522	1522	1522	1522	1522	1522	1522	1522	1522	1522	1522	1522	1522	1522	1522	1522	1522	1522	1522	1522	1522	1522	1522	1522	978	730	416	374	354	380	346	448
332	1.02962174009226	908	1236	1600	1600	764	306	230	244	236	242	270	330	448	586	730	974	1234	1594	1594	1594	1594	1594	1594	1594	1594	1594	1594	1594	1594	1594	1594	1594	1594	1594	1594	1594	1594	1594	1594	1594	1594	1594	1594	1594	1594	1594	1594	1594
333	1.02684733827066	908	1126	1416	1416	1416	1416	1416	1416	1416	1416	1416	1416	1416	1416	1416	496	296	224	242	194	222	240	334	434	590	780	1014	1380	1380	1380	1380	1380	1380	1380	1380	1380	1380	1380	1380	1380	1380	1380	1380	1380	1380	1380	1380	1380
334	1.02984707700467	908	1264	1780	1780	1780	1780	1780	1780	1780	1780	466	348	278	268	326	366	448	672	994	1370	1370	1370	1370	1370	1370	1370	1370	1370	1370	1370	1370	1370	1370	1370	1370	1370	1370	1370	1370	1370	1370	1370	1370	1370	1370	1370	1370	1370
335	1.01853339985086	908	1324	1734	1734	1734	1734	1156	914	672	646	608	718	814	1112	1538	1538	1538	1538	1538	1538	1538	1538	1538	1538	1538	1538	1538	1538	1538	1538	1538	1538	1538	1538	1538	1538	1538	1538	1538	1538	1538	1538	1538	1538	1538	1538	1538	1538
336	1.03554161746286	908	1266	244	204	218	204	198	192	206	278	388	540	752	1026	1480	1480	1480	1480	1480	1480	1480	1480	1480	1480	1480	1480	1480	1480	1480	1480	1480	1480	1480	1480	1480	1480	1480	1480	1480	1480	1480	1480	1480	1480	1480	1480	1480	1480
337	1.0484363982453	908	1222	1556	1556	1556	1556	1556	1556	1556	1556	1556	1556	1556	1556	1556	1556	1556	1556	1556	1556	1556	1556	1556	1556	1556	1556	1556	1556	1556	1556	1556	1556	1556	176	124	120	118	126	124	144	190	260	322	432	590	778	998	1296
338	1.0709428851706	908	1276	1840	1840	1840	1840	114	114	58	84	96	112	148	224	334	458	654	920	1322	1854	1854	1854	1854	1854	1854	1854	1854	1854	1854	1854	1854	1854	1854	1854	1854	1854	1854	1854	1854	1854	1854	1854	1854	1854	1854	1854	1854	1854
339	1.03543960092729	908	1246	1676	1676	1676	1676	1676	1676	450	242	194	172	216	198	216	290	406	510	678	868	1182	1568	1568	1568	1568	1568	1568	1568	1568	1568	1568	1568	1568	1568	1568	1568	1568	1568	1568	1568	1568	1568	1568	1568	1568	1568	1568	1568
340	1.04584810898732	908	1202	1472	1472	1472	1472	1472	1472	1472	1472	1472	1472	1472	248	92	102	108	108	108	86	108	136	178	204	226	298	392	480	608	758	992	1244	1528	1528	1528	1528	1528	1528	1528	1528	1528	1528	1528	1528	1528	1528	1528	1528
341	1.03524203016758	908	1334	1934	1934	1934	1934	1934	332	334	304	360	476	554	680	982	1388	1388	1388	1388	1388	1388	1388	1388	1388	1388	1388	1388	1388	1388	1388	1388	1388	1388	1388	1388	1388	1388	1388	1388	1388	1388	1388	1388	1388	1388	1388	1388	1388
342	1.02935689929349	908	1278	1796	1796	1796	1796	1796	1796	1796	1796	1796	1796	1796	1796	1796	546	486	392	366	466	514	656	856	1176	1634	1634	1634	1634	1634	1634	1634	1634	1634	1634	1634	1634	1634	1634	1634	1634	1634	1634	1634	1634	1634	1634	1634	1634
343	1.02919419031751	908	1320	1874	1874	1874	1874	1874	1874	864	820	494	548	662	788	944	1298	1938	1938	1938	1938	1938	1938	1938	1938	1938	1938	1938	1938	1938	1938	1938	1938	1938	1938	1938	1938	1938	1938	1938	1938	1938	1938	1938	1938	1938	1938	1938	1938
344	1.0351640316404	908	1286	1782	1782	1782	1782	1782	1782	1782	1782	1782	1782	598	206	172	176	190	246	306	428	612	780	1056	1418	1418	1418	1418	1418	1418	1418	1418	1418	1418	1418	1418	1418	1418	1418	1418	1418	1418	1418	1418	1418	1418	1418	1418	1418
345	1.01870465769457	908	1294	1828	1828	1828	1828	1828	1828	908	816	826	744	840	994	1140	1516	1516	1516	1516	1516	1516	1516	1516	1516	1516	1516	1516	1516	1516	1516	1516	1516	1516	1516	1516	1516	1516	1516	1516	1516	1516	1516	1516	1516	1516	1516	1516	1516
346	1.03563542807673	908	1200	1450	1450	1450	1450	1450	1450	1450	1450	1450	1450	1450	1450	1450	1450	1450	1450	1450	442	166	114	106	92	100	110	128	160	208	258	300	410	490	618	766	948	1212	1460	1460	1460	1460	1460	1460	1460	1460	1460	1460	1460
347	1.04125126844392	908	1216	1598	1598	1598	1598	1598	1598	1598	1598	1598	1598	1598	1598	1598	1598	1598	248	174	146	146	124	130	172	212	276	338	436	546	718	908	1200	1548	1548	1548	1548	1548	1548	1548	1548	1548	1548	1548	1548	1548	1548	1548	1548
348	1.0234283257402	908	1216	1702	1702	1702	1702	1702	1702	1702	1702	1702	1000	476	470	524	572	612	754	1090	1556	1556	1556	1556	1556	1556	1556	1556	1556	1556	1556	1556	1556	1556	1556	1556	1556	1556	1556	1556	1556	1556	1556	1556	1556	1556	1556	1556	1556
349	1.06761070059421	908	1320	1806	1806	1806	1806	1806	88	64	54	62	58	72	72	114	168	250	386	522	702	964	1402	1402	1402	1402	1402	1402	1402	1402	1402	1402	1402	1402	1402	1402	1402	1402	1402	1402	1402	1402	1402	1402	1402	1402	1402	1402	1402
350	1.03405371145234	908	1134	1346	386	204	180	152	180	188	220	264	324	410	488	602	812	1058	1342	1730	1730	1730	1730	1730	1730	1730	1730	1730	1730	1730	1730	1730	1730	1730	1730	1730	1730	1730	1730	1730	1730	1730	1730	1730	1730	1730	1730	1730	1730
351	1.02055696473518	908	1126	1480	1480	1480	1480	1480	1480	1480	998	900	566	584	504	546	594	766	1064	1356	1694	1694	1694	1694	1694	1694	1694	1694	1694	1694	1694	1694	1694	1694	1694	1694	1694	1694	1694	1694	1694	1694	1694	1694	1694	1694	1694	1694	1694
352	1.02304224495489	908	1150	1482	1482	1482	1482	1482	1482	1482	1482	1482	1482	1482	1482	696	560	400	354	364	386	426	524	660	766	1000	1300	1658	1658	1658	1658	1658	1658	1658	1658	1658	1658	1658	1658	1658	1658	1658	1658	1658	1658	1658	1658	1658	1658
353	1.03298823195428	908	1266	706	258	162	116	140	132	156	214	316	416	470	632	872	1132	1516	1516	1516	1516	1516	1516	1516	1516	1516	1516	1516	1516	1516	1516	1516	1516	1516	1516	1516	1516	1516	1516	1516	1516	1516	1516	1516	1516	1516	1516	1516	1516
354	1.04508649941779	908	1244	1784	1784	1784	1784	1784	210	132	154	152	164	192	228	304	400	534	738	1024	1392	1392	1392	1392	1392	1392	1392	1392	1392	1392	1392	1392	1392	1392	1392	1392	1392	1392	1392	1392	1392	1392	1392	1392	1392	1392	1392	1392	1392
355	1.01890003671766	908	1338	1912	1912	1912	1912	1912	1912	1912	1912	1912	1912	1912	1912	1912	1912	1912	1912	1912	1912	1912	1912	1912	1912	1912	1912	1912	1166	1086	730	814	1002	1224	1544	1544	1544	1544	1544	1544	1544	1544	1544	1544	1544	1544	1544	1544	1544
356	1.05849593015895	908	1200	1554	86	68	70	76	74	76	88	100	122	168	222	322	442	580	752	1002	1372	1372	1372	1372	1372	1372	1372	1372	1372	1372	1372	1372	1372	1372	1372	1372	1372	1372	1372	1372	1372	1372	1372	1372	1372	1372	1372	1372	1372
357	1.02245418462836	908	1234	1710	1032	616	560	464	502	604	684	876	1244	1644	1644	1644	1644	1644	1644	1644	1644	1644	1644	1644	1644	1644	1644	1644	1644	1644	1644	1644	1644	1644	1644	1644	1644	1644	1644	1644	1644	1644	1644	1644	1644	1644	1644	1644	1644
358	1.05609785570558	908	1238	1722	1722	1722	1722	1722	1722	1722	1722	1722	1722	1722	1722	1722	1722	1722	1722	1722	1722	1722	1722	1722	1722	1722	1722	1722	1722	1722	1722	1722	1722	1722	1722	1722	1722	178	126	114	88	96	88	130	182	254	340	460	670
359	1.03361227735462	908	1138	1304	1580	698	214	136	132	140	166	176	228	276	358	396	516	644	816	1066	1230	1502	1502	1502	1502	1502	1502	1502	1502	1502	1502	1502	1502	1502	1502	1502	1502	1502	1502	1502	1502	1502	1502	1502	1502	1502	1502	1502	1502
360	1.12482213582837	908	1274	1680	1680	1680	1680	1680	1680	12	6	6	8	10	8	4	4	8	14	20	28	40	52	74	96	126	160	236	302	410	564	752	1000	1368	1368	1368	1368	1368	1368	1368	1368	1368	1368	1368	1368	1368	1368	1368	1368
361	1.03208980648242	908	1136	1340	1796	1796	1796	1796	1796	1796	1796	1796	1796	1796	1796	1796	1796	1796	1796	1796	1796	1796	1796	1796	1796	1796	1796	1796	1796	1796	1796	1796	594	278	170	178	196	230	270	358	480	602	796	1126	1430	1430	1430	1430	1430
362	1.04842113465277	908	1286	1800	1800	1800	1800	1800	1800	1800	264	120	90	98	122	132	156	208	298	428	600	796	1098	1478	1478	1478	1478	1478	1478	1478	1478	1478	1478	1478	1478	1478	1478	1478	1478	1478	1478	1478	1478	1478	1478	1478	1478	1478	1478
363	1.0234666709441	908	1294	948	404	292	342	348	430	510	710	1014	1456	1456	1456	1456	1456	1456	1456	1456	1456	1456	1456	1456	1456	1456	1456	1456	1456	1456	1456	1456	1456	1456	1456	1456	1456	1456	1456	1456	1456	1456	1456	1456	1456	1456	1456	1456	1456
364	1.01852286218944	908	1096	754	672	590	446	470	436	466	562	758	980	1256	1666	1666	1666	1666	1666	1666	1666	1666	1666	1666	1666	1666	1666	1666	1666	1666	1666	1666	1666	1666	1666	1666	1666	1666	1666	1666	1666	1666	1666	1666	1666	1666	1666	1666	1666
365	1.06139085947703	908	1272	1846	1846	1846	1846	1846	1846	1846	1846	1846	1846	1846	1846	1846	1846	1846	126	104	78	60	60	70	72	88	124	162	230	334	490	732	1018	1474	1474	1474	1474	1474	1474	1474	1474	1474	1474	1474	1474	1474	1474	1474	1474
366	1.06185690218851	908	1336	1882	104	80	84	78	102	110	116	160	226	332	484	706	952	1374	1374	1374	1374	1374	1374	1374	1374	1374	1374	1374	1374	1374	1374	1374	1374	1374	1374	1374	1374	1374	1374	1374	1374	1374	1374	1374	1374	1374	1374	1374	1374
367	1.0203989028212	908	1166	1496	1496	1496	1496	1496	1496	1496	1496	1496	1496	1496	1496	1496	1496	1496	1496	1496	1496	1496	1496	1496	1496	1496	1496	1496	1496	1496	1496	522	532	550	508	530	564	584	774	1022	1368	1368	1368	1368	1368	1368	1368	1368	1368
368	1.02049336458491	908	1116	1314	516	404	392	370	336	362	404	480	642	786	1012	1230	1444	1444	1444	1444	1444	1444	1444	1444	1444	1444	1444	1444	1444	1444	1444	1444	1444	1444	1444	1444	1444	1444	1444	1444	1444	1444	1444	1444	1444	1444	1444	1444	1444
369	1.03813596645532	908	1118	1470	1470	1470	1470	1470	1470	1470	1470	1470	316	142	140	154	142	132	162	222	274	326	436	548	688	790	938	1226	1526	1526	1526	1526	1526	1526	1526	1526	1526	1526	1526	1526	1526	1526	1526	1526	1526	1526	1526	1526	1526
370	1.06631537951683	908	1020	64	36	32	22	28	20	20	26	36	44	46	66	96	114	174	250	314	422	494	628	768	968	1212	1496	1496	1496	1496	1496	1496	1496	1496	1496	1496	1496	1496	1496	1496	1496	1496	1496	1496	1496	1496	1496	1496	1496
371	0.991664371159456	908	1156	1454	1454	1454	1454	1454	1454	1454	1454	1454	1454	1454	1454	1454	1454	1454	1454	1454	1454	1454	1454	1454	1454	1454	1454	1454	1454	1454	1454	1454	1454	1454	1454	1454	1454	34	16	6	4	2	2	2	2	4	4	6	8
372	1.03916319222614	908	1266	1694	1694	1694	1694	436	214	126	114	118	126	130	172	246	334	438	556	700	914	1170	1536	1536	1536	1536	1536	1536	1536	1536	1536	1536	1536	1536	1536	1536	1536	1536	1536	1536	1536	1536	1536	1536	1536	1536	1536	1536	1536
373	1.01855907448148	908	1216	1516	1516	1516	1516	1044	902	600	500	476	518	582	778	1102	1514	1514	1514	1514	1514	1514	1514	1514	1514	1514	1514	1514	1514	1514	1514	1514	1514	1514	1514	1514	1514	1514	1514	1514	1514	1514	1514	1514	1514	1514	1514	1514	1514
374	1.08773570527979	908	1218	1538	1538	1538	1538	1538	28	18	20	16	12	14	18	24	24	30	38	54	80	102	126	154	194	248	350	448	588	790	1046	1374	1374	1374	1374	1374	1374	1374	1374	1374	1374	1374	1374	1374	1374	1374	1374	1374	1374
375	1.02856634346275	908	1242	1736	458	452	402	486	546	708	796	1108	1526	1526	1526	1526	1526	1526	1526	1526	1526	1526	1526	1526	1526	1526	1526	1526	1526	1526	1526	1526	1526	1526	1526	1526	1526	1526	1526	1526	1526	1526	1526	1526	1526	1526	1526	1526	1526
376	1.06116471734575	908	1190	1544	1544	1544	1544	148	90	46	40	46	46	44	54	68	88	130	156	198	276	352	450	560	722	996	1312	1776	1776	1776	1776	1776	1776	1776	1776	1776	1776	1776	1776	1776	1776	1776	1776	1776	1776	1776	1776	1776	1776
377	1.02968948789525	908	1164	1510	1510	1510	312	316	282	320	330	382	424	524	666	810	1108	1406	1406	1406	1406	1406	1406	1406	1406	1406	1406	1406	1406	1406	1406	1406	1406	1406	1406	1406	1406	1406	1406	1406	1406	1406	1406	1406	1406	1406	1406	1406	1406
378	1.04992513725187	908	1244	1804	1804	1804	1804	1804	1804	1804	1804	1804	1804	1804	1804	1804	1804	1804	1804	1804	1804	1804	1804	1804	1804	1804	1804	1804	1804	1804	1804	1804	1804	1804	214	210	206	186	216	240	292	432	626	914	1274	1810	1810	1810	1810
379	1.03211788716213	908	1048	1306	1680	1680	1680	1680	1680	1680	1680	1680	1680	1680	1680	1680	1680	1680	1680	1680	1680	1680	1680	1680	1680	1680	434	336	194	172	194	204	212	254	328	428	548	666	808	976	1232	1516	1516	1516	1516	1516	1516	1516	1516
380	1.02695134078088	908	1210	1594	1594	1594	1594	1594	1594	1594	1594	1594	1594	690	470	366	260	226	238	288	384	508	684	916	1212	1572	1572	1572	1572	1572	1572	1572	1572	1572	1572	1572	1572	1572	1572	1572	1572	1572	1572	1572	1572	1572	1572	1572	1572
381	1.02167873239964	908	1340	1986	1986	1986	1126	706	522	606	754	848	1076	1500	1500	1500	1500	1500	1500	1500	1500	1500	1500	1500	1500	1500	1500	1500	1500	1500	1500	1500	1500	1500	1500	1500	1500	1500	1500	1500	1500	1500	1500	1500	1500	1500	1500	1500	1500
382	1.03001110235076	908	1098	1458	1458	1458	1458	1458	1458	1458	1458	1458	1458	1458	1458	1458	1458	1458	1458	1458	1458	372	324	214	186	200	232	266	350	448	590	800	1072	1412	1412	1412	1412	1412	1412	1412	1412	1412	1412	1412	1412	1412	1412	1412	1412
383	1.07395958026788	908	1214	1566	1566	1566	1566	1566	56	60	40	40	42	38	38	46	66	82	102	132	168	220	310	398	504	628	812	1024	1280	1696	1696	1696	1696	1696	1696	1696	1696	1696	1696	1696	1696	1696	1696	1696	1696	1696	1696	1696	1696
384	1.0305106522229	908	1138	1370	1370	1370	1370	1370	1370	1370	1370	1370	1370	1370	1370	1370	1370	1370	1370	1370	1370	1370	324	284	218	188	162	196	210	262	332	440	558	696	890	1112	1444	1444	1444	1444	1444	1444	1444	1444	1444	1444	1444	1444	1444
385	1.01725686048094	908	1290	1810	1810	1810	1810	1810	1268	1334	1036	934	1190	1330	1618	1618	1618	1618	1618	1618	1618	1618	1618	1618	1618	1618	1618	1618	1618	1618	1618	1618	1618	1618	1618	1618	1618	1618	1618	1618	1618	1618	1618	1618	1618	1618	1618	1618	1618
386	1.02364914218506	908	1222	1660	782	386	356	358	400	468	470	618	826	1096	1442	1442	1442	1442	1442	1442	1442	1442	1442	1442	1442	1442	1442	1442	1442	1442	1442	1442	1442	1442	1442	1442	1442	1442	1442	1442	1442	1442	1442	1442	1442	1442	1442	1442	1442
387	1.02282022553677	908	1152	1488	988	676	420	472	530	576	696	942	1248	1736	1736	1736	1736	1736	1736	1736	1736	1736	1736	1736	1736	1736	1736	1736	1736	1736	1736	1736	1736	1736	1736	1736	1736	1736	1736	1736	1736	1736	1736	1736	1736	1736	1736	1736	1736
388	1.03604070262058	908	1242	1704	1704	1704	1704	1704	1704	1704	1704	552	216	150	110	134	152	188	238	278	392	540	748	998	1386	1386	1386	1386	1386	1386	1386	1386	1386	1386	1386	1386	1386	1386	1386	1386	1386	1386	1386	1386	1386	1386	1386	1386	1386
389	1.01882013291177	908	1258	1718	1718	1718	1718	1718	1718	972	860	750	624	722	844	914	1194	1576	1576	1576	1576	1576	1576	1576	1576	1576	1576	1576	1576	1576	1576	1576	1576	1576	1576	1576	1576	1576	1576	1576	1576	1576	1576	1576	1576	1576	1576	1576	1576
390	1.05456234154685	908	1194	1528	1528	1528	210	78	70	96	82	92	90	124	168	224	278	350	480	610	810	1028	1332	1732	1732	1732	1732	1732	1732	1732	1732	1732	1732	1732	1732	1732	1732	1732	1732	1732	1732	1732	1732	1732	1732	1732	1732	1732	1732
391	1.0558265906399	908	1266	1788	1788	1788	1788	1788	1788	120	128	146	152	188	214	258	350	496	736	1062	1474	1474	1474	1474	1474	1474	1474	1474	1474	1474	1474	1474	1474	1474	1474	1474	1474	1474	1474	1474	1474	1474	1474	1474	1474	1474	1474	1474	1474
392	1.01889190668692	908	1194	1560	1560	1560	1560	1088	596	550	606	660	708	776	1014	1260	1570	1570	1570	1570	1570	1570	1570	1570	1570	1570	1570	1570	1570	1570	1570	1570	1570	1570	1570	1570	1570	1570	1570	1570	1570	1570	1570	1570	1570	1570	1570	1570	1570
393	1.03186705613298	908	1296	1758	570	616	454	486	504	584	650	938	1354	1898	1898	1898	1898	1898	1898	1898	1898	1898	1898	1898	1898	1898	1898	1898	1898	1898	1898	1898	1898	1898	1898	1898	1898	1898	1898	1898	1898	1898	1898	1898	1898	1898	1898	1898	1898
394	1.03093431447562	908	1254	1632	1632	1632	1632	1632	1632	1632	1632	1632	1632	432	308	284	266	276	282	302	376	490	652	774	1004	1254	1612	1612	1612	1612	1612	1612	1612	1612	1612	1612	1612	1612	1612	1612	1612	1612	1612	1612	1612	1612	1612	1612	1612
395	1.02918064407085	908	1272	1676	1676	1676	1676	1676	1676	1676	1676	1676	542	462	340	328	330	320	348	468	574	768	1012	1302	1676	1676	1676	1676	1676	1676	1676	1676	1676	1676	1676	1676	1676	1676	1676	1676	1676	1676	1676	1676	1676	1676	1676	1676	1676
396	1.02288614749334	908	1282	1816	1816	1816	1816	1816	1816	1816	1816	1132	766	712	794	846	1038	1288	1852	1852	1852	1852	1852	1852	1852	1852	1852	1852	1852	1852	1852	1852	1852	1852	1852	1852	1852	1852	1852	1852	1852	1852	1852	1852	1852	1852	1852	1852	1852
397	1.06522026244648	908	1308	1896	1896	1896	1896	1896	1896	1896	102	80	88	80	102	118	132	190	268	396	564	770	1082	1570	1570	1570	1570	1570	1570	1570	1570	1570	1570	1570	1570	1570	1570	1570	1570	1570	1570	1570	1570	1570	1570	1570	1570	1570	1570
398	1.05940760999154	908	1302	1872	1872	1872	1872	1872	1872	1872	1872	232	62	60	78	82	82	100	134	190	262	366	504	722	1048	1440	1440	1440	1440	1440	1440	1440	1440	1440	1440	1440	1440	1440	1440	1440	1440	1440	1440	1440	1440	1440	1440	1440	1440
399	1.02132862725431	908	1328	1896	1896	1896	1896	1896	1896	1896	1896	1896	1896	1896	1896	1896	1896	1896	1896	1896	1896	1896	1896	1896	1896	1294	1188	1024	972	1122	1424	1284	1848	1848	1848	1848	1848	1848	1848	1848	1848	1848	1848	1848	1848	1848	1848	1848	1848
400	1.02395539017221	908	1142	1518	1518	1518	1518	1518	1518	1518	1518	1518	1518	1518	788	564	416	330	302	364	420	576	732	1032	1272	1636	1636	1636	1636	1636	1636	1636	1636	1636	1636	1636	1636	1636	1636	1636	1636	1636	1636	1636	1636	1636	1636	1636	1636
401	1.02088277398697	908	1300	1056	798	696	686	820	1092	1308	1912	1912	1912	1912	1912	1912	1912	1912	1912	1912	1912	1912	1912	1912	1912	1912	1912	1912	1912	1912	1912	1912	1912	1912	1912	1912	1912	1912	1912	1912	1912	1912	1912	1912	1912	1912	1912	1912	1912
402	1.0461328390384	908	1304	1774	1774	1774	1774	1774	308	132	120	132	152	164	210	278	396	558	804	1134	1564	1564	1564	1564	1564	1564	1564	1564	1564	1564	1564	1564	1564	1564	1564	1564	1564	1564	1564	1564	1564	1564	1564	1564	1564	1564	1564	1564	1564
403	1.02613911955368	908	1258	1682	1682	1682	668	482	366	366	358	408	450	590	764	1030	1316	1650	1650	1650	1650	1650	1650	1650	1650	1650	1650	1650	1650	1650	1650	1650	1650	1650	1650	1650	1650	1650	1650	1650	1650	1650	1650	1650	1650	1650	1650	1650	1650
404	1.02472602717291	908	1296	1842	1842	1842	1842	1842	1842	1842	1842	1842	1842	1842	1842	1842	1842	1842	1842	1842	570	498	460	490	492	554	660	964	1382	1382	1382	1382	1382	1382	1382	1382	1382	1382	1382	1382	1382	1382	1382	1382	1382	1382	1382	1382	1382
405	1.02094739954043	908	1170	1486	1486	1486	1486	1486	1486	1486	636	558	444	424	432	460	502	664	888	1160	1498	1498	1498	1498	1498	1498	1498	1498	1498	1498	1498	1498	1498	1498	1498	1498	1498	1498	1498	1498	1498	1498	1498	1498	1498	1498	1498	1498	1498
406	0.997734199694772	908	1102	1398	1398	1398	1398	1398	1398	1398	1398	1398	1398	1398	1398	1398	1398	1398	1398	1398	1398	1398	1398	1398	1398	1398	1398	1398	1398	1398	1398	1398	1398	1398	1398	1398	1398	1398	1398	1398	1398	1398	1398	1398	1398	1398	1398	1398	1398
407	1.05005141534785	908	1144	1474	1474	1474	1474	1474	220	96	54	52	56	72	82	96	116	158	198	250	306	386	464	582	746	946	1236	1590	1590	1590	1590	1590	1590	1590	1590	1590	1590	1590	1590	1590	1590	1590	1590	1590	1590	1590	1590	1590	1590
408	1.02940352611832	908	1222	474	300	170	148	174	190	194	260	330	400	528	676	920	1170	1548	1548	1548	1548	1548	1548	1548	1548	1548	1548	1548	1548	1548	1548	1548	1548	1548	1548	1548	1548	1548	1548	1548	1548	1548	1548	1548	1548	1548	1548	1548	1548
409	1.05518792238785	908	1218	1654	1654	1654	1654	1654	166	108	90	84	82	92	104	140	172	232	290	396	522	704	966	1284	1806	1806	1806	1806	1806	1806	1806	1806	1806	1806	1806	1806	1806	1806	1806	1806	1806	1806	1806	1806	1806	1806	1806	1806	1806
410	1.03252718372059	908	1256	1772	1772	1772	844	378	282	260	210	246	268	384	484	658	930	1298	1700	1700	1700	1700	1700	1700	1700	1700	1700	1700	1700	1700	1700	1700	1700	1700	1700	1700	1700	1700	1700	1700	1700	1700	1700	1700	1700	1700	1700	1700	1700
411	1.0296702552886	908	1176	1508	1508	1508	1508	1508	1508	1508	1508	1508	1508	1508	1508	1508	404	382	432	360	350	396	448	588	770	936	1222	1650	1650	1650	1650	1650	1650	1650	1650	1650	1650	1650	1650	1650	1650	1650	1650	1650	1650	1650	1650	1650	1650
412	1.03229893946222	908	1260	1730	670	330	294	276	268	352	412	522	704	970	1340	1762	1762	1762	1762	1762	1762	1762	1762	1762	1762	1762	1762	1762	1762	1762	1762	1762	1762	1762	1762	1762	1762	1762	1762	1762	1762	1762	1762	1762	1762	1762	1762	1762	1762
413	1.02612239229338	908	1278	1858	1858	1858	1858	600	664	440	474	578	644	750	1036	1446	1446	1446	1446	1446	1446	1446	1446	1446	1446	1446	1446	1446	1446	1446	1446	1446	1446	1446	1446	1446	1446	1446	1446	1446	1446	1446	1446	1446	1446	1446	1446	1446	1446
414	1.03081214849311	908	1298	1786	560	386	268	234	264	308	364	506	726	1040	1488	1488	1488	1488	1488	1488	1488	1488	1488	1488	1488	1488	1488	1488	1488	1488	1488	1488	1488	1488	1488	1488	1488	1488	1488	1488	1488	1488	1488	1488	1488	1488	1488	1488	1488
415	1.0353898583111	908	1286	1732	1732	1732	1732	1732	1732	1732	1732	1732	1732	1732	1732	362	318	270	260	280	344	438	582	780	1106	1594	1594	1594	1594	1594	1594	1594	1594	1594	1594	1594	1594	1594	1594	1594	1594	1594	1594	1594	1594	1594	1594	1594	1594
416	1.01965071759602	908	1084	1368	1368	1368	1368	1368	718	618	342	354	330	360	400	518	680	830	1080	1392	1392	1392	1392	1392	1392	1392	1392	1392	1392	1392	1392	1392	1392	1392	1392	1392	1392	1392	1392	1392	1392	1392	1392	1392	1392	1392	1392	1392	1392
417	1.0236254126535	908	1180	1708	1708	1708	1708	1708	1708	1708	1708	1708	1708	1708	1708	1708	1708	1708	1708	1708	1708	1708	1708	1708	1708	1708	1708	1708	1708	1708	1708	1708	1708	1708	1708	1708	680	464	370	430	520	574	714	968	1434	1434	1434	1434	1434
418	1.02193729337171	908	1186	1484	1484	1484	808	686	512	384	394	436	536	748	992	1300	1632	1632	1632	1632	1632	1632	1632	1632	1632	1632	1632	1632	1632	1632	1632	1632	1632	1632	1632	1632	1632	1632	1632	1632	1632	1632	1632	1632	1632	1632	1632	1632	1632
419	1.0187053774501	908	1226	1716	1716	1716	1006	1018	702	758	768	906	1124	1556	1556	1556	1556	1556	1556	1556	1556	1556	1556	1556	1556	1556	1556	1556	1556	1556	1556	1556	1556	1556	1556	1556	1556	1556	1556	1556	1556	1556	1556	1556	1556	1556	1556	1556	1556
420	1.02530398023302	908	1228	1678	1678	1678	1678	1678	992	450	282	270	336	408	480	626	862	1162	1456	1456	1456	1456	1456	1456	1456	1456	1456	1456	1456	1456	1456	1456	1456	1456	1456	1456	1456	1456	1456	1456	1456	1456	1456	1456	1456	1456	1456	1456	1456
421	1.01697189957717	908	1322	1800	1800	1800	1800	1800	1800	1800	1094	754	628	554	704	830	986	1362	1362	1362	1362	1362	1362	1362	1362	1362	1362	1362	1362	1362	1362	1362	1362	1362	1362	1362	1362	1362	1362	1362	1362	1362	1362	1362	1362	1362	1362	1362	1362
422	1.04839729534773	908	1266	1656	1656	1656	1656	1656	1656	1656	1656	1656	1656	1656	1656	1656	1656	1656	1656	1656	1656	1656	1656	1656	1656	1656	1656	290	120	116	84	106	98	110	124	160	212	286	372	492	620	826	1162	1644	1644	1644	1644	1644	1644
423	1.02950753857414	908	1252	1638	1638	1638	1638	1638	1638	1638	1638	1638	1638	1638	370	334	322	296	328	362	396	502	610	822	1106	1432	1432	1432	1432	1432	1432	1432	1432	1432	1432	1432	1432	1432	1432	1432	1432	1432	1432	1432	1432	1432	1432	1432	1432
424	1.01783519717101	908	1216	544	480	510	646	736	874	978	1416	1416	1416	1416	1416	1416	1416	1416	1416	1416	1416	1416	1416	1416	1416	1416	1416	1416	1416	1416	1416	1416	1416	1416	1416	1416	1416	1416	1416	1416	1416	1416	1416	1416	1416	1416	1416	1416	1416
425	1.02408373910047	908	1286	1832	1832	1832	1832	1052	524	362	398	448	560	698	1006	1446	1446	1446	1446	1446	1446	1446	1446	1446	1446	1446	1446	1446	1446	1446	1446	1446	1446	1446	1446	1446	1446	1446	1446	1446	1446	1446	1446	1446	1446	1446	1446	1446	1446
426	1.03349061638039	908	1172	1444	1444	1444	1444	1444	1444	1444	568	204	234	162	150	160	176	228	282	316	426	510	642	842	1038	1282	1578	1578	1578	1578	1578	1578	1578	1578	1578	1578	1578	1578	1578	1578	1578	1578	1578	1578	1578	1578	1578	1578	1578
427	1.01690779311851	908	1112	650	506	356	306	342	356	400	518	684	856	1066	1386	1386	1386	1386	1386	1386	1386	1386	1386	1386	1386	1386	1386	1386	1386	1386	1386	1386	1386	1386	1386	1386	1386	1386	1386	1386	1386	1386	1386	1386	1386	1386	1386	1386	1386
428	1.08912784609072	908	1284	1742	1742	1742	1742	1742	1742	1742	1742	1742	1742	58	38	18	10	10	14	18	24	22	30	44	60	86	112	142	180	246	316	450	618	826	1138	1598	1598	1598	1598	1598	1598	1598	1598	1598	1598	1598	1598	1598	1598
429	1.03565906375462	908	1362	1362	724	244	178	166	160	226	272	400	564	800	1118	1650	1650	1650	1650	1650	1650	1650	1650	1650	1650	1650	1650	1650	1650	1650	1650	1650	1650	1650	1650	1650	1650	1650	1650	1650	1650	1650	1650	1650	1650	1650	1650	1650	1650
430	1.01862867253279	908	1240	1728	1728	1728	1728	1728	1728	1728	1728	1728	1122	908	1026	1146	1212	1392	1144	1646	1646	1646	1646	1646	1646	1646	1646	1646	1646	1646	1646	1646	1646	1646	1646	1646	1646	1646	1646	1646	1646	1646	1646	1646	1646	1646	1646	1646	1646
431	1.0219703959309	908	1232	1556	1556	1556	1556	1556	1556	1556	1556	1556	794	760	704	562	498	550	594	784	968	1272	1714	1714	1714	1714	1714	1714	1714	1714	1714	1714	1714	1714	1714	1714	1714	1714	1714	1714	1714	1714	1714	1714	1714	1714	1714	1714	1714
432	1.02933482184918	908	1098	1330	1610	1610	1610	1610	1610	1610	1610	1610	1610	1610	1610	1610	1610	1610	1610	1610	452	252	256	234	238	218	258	326	386	510	648	858	1110	1436	1436	1436	1436	1436	1436	1436	1436	1436	1436	1436	1436	1436	1436	1436	1436
433	1.03084625326352	908	1226	1714	1714	1214	444	294	262	302	370	424	634	900	1250	1674	1674	1674	1674	1674	1674	1674	1674	1674	1674	1674	1674	1674	1674	1674	1674	1674	1674	1674	1674	1674	1674	1674	1674	1674	1674	1674	1674	1674	1674	1674	1674	1674	1674
434	1.03387720207295	908	1182	1552	1552	1552	322	288	176	188	208	220	272	354	432	572	754	1014	1408	1408	1408	1408	1408	1408	1408	1408	1408	1408	1408	1408	1408	1408	1408	1408	1408	1408	1408	1408	1408	1408	1408	1408	1408	1408	1408	1408	1408	1408	1408
435	1.03406648848613	908	1228	1712	1712	1712	350	236	276	274	266	280	322	410	540	720	1022	1430	1430	1430	1430	1430	1430	1430	1430	1430	1430	1430	1430	1430	1430	1430	1430	1430	1430	1430	1430	1430	1430	1430	1430	1430	1430	1430	1430	1430	1430	1430	1430
436	1.03476231490739	908	1118	1442	510	200	192	194	166	192	230	306	414	558	740	1036	1306	1662	1662	1662	1662	1662	1662	1662	1662	1662	1662	1662	1662	1662	1662	1662	1662	1662	1662	1662	1662	1662	1662	1662	1662	1662	1662	1662	1662	1662	1662	1662	1662
437	1.02499981732527	908	1176	1498	1498	1498	1498	1498	1498	1498	1498	1498	1498	1498	1498	1498	1498	1498	1498	1498	1498	1498	1498	1498	1498	1498	1498	610	568	500	488	428	520	538	614	796	1044	1336	1778	1778	1778	1778	1778	1778	1778	1778	1778	1778	1778
438	1.0274274558684	908	1168	1508	1508	1508	1508	1508	1508	1508	1508	1508	1508	1508	1508	1508	1508	1508	1508	1508	1508	1508	1508	1508	698	258	242	190	200	226	262	346	426	520	646	856	1070	1398	1398	1398	1398	1398	1398	1398	1398	1398	1398	1398	1398
439	1.02515364473838	908	1266	1840	1840	1840	1840	1840	1840	836	630	780	872	986	1180	1352	1856	1856	1856	1856	1856	1856	1856	1856	1856	1856	1856	1856	1856	1856	1856	1856	1856	1856	1856	1856	1856	1856	1856	1856	1856	1856	1856	1856	1856	1856	1856	1856	1856
440	1.04066552994081	908	1180	1596	1596	1596	1596	1596	1596	1596	1596	1596	1596	1596	1596	1596	1596	1596	1596	1596	1596	1596	1596	1596	310	154	100	110	144	156	150	204	272	370	490	650	806	1038	1406	1406	1406	1406	1406	1406	1406	1406	1406	1406	1406
441	1.02026235052702	908	1208	1528	1528	1528	962	538	646	692	766	838	914	1320	1612	1612	1612	1612	1612	1612	1612	1612	1612	1612	1612	1612	1612	1612	1612	1612	1612	1612	1612	1612	1612	1612	1612	1612	1612	1612	1612	1612	1612	1612	1612	1612	1612	1612	1612
442	1.07479014194538	908	1146	1416	1416	1416	1416	136	36	26	20	14	12	18	30	40	58	74	96	120	158	198	276	364	496	620	792	1026	1316	1722	1722	1722	1722	1722	1722	1722	1722	1722	1722	1722	1722	1722	1722	1722	1722	1722	1722	1722	1722
443	1.04090517923217	908	1248	1722	1722	1722	1722	1722	1722	1722	290	306	222	174	184	172	194	260	338	432	582	726	924	1256	1624	1624	1624	1624	1624	1624	1624	1624	1624	1624	1624	1624	1624	1624	1624	1624	1624	1624	1624	1624	1624	1624	1624	1624	1624
444	1.02470418643195	908	1146	1430	1430	1430	578	358	306	292	258	284	334	374	456	566	696	864	1136	1552	1552	1552	1552	1552	1552	1552	1552	1552	1552	1552	1552	1552	1552	1552	1552	1552	1552	1552	1552	1552	1552	1552	1552	1552	1552	1552	1552	1552	1552
445	1.04437394255566	908	1320	1938	1938	1938	382	164	186	218	278	364	428	612	846	1172	1648	1648	1648	1648	1648	1648	1648	1648	1648	1648	1648	1648	1648	1648	1648	1648	1648	1648	1648	1648	1648	1648	1648	1648	1648	1648	1648	1648	1648	1648	1648	1648	1648
446	1.03258045931347	908	1310	1800	1800	1800	1800	1800	1800	1800	1800	1800	1800	1800	1800	1800	1800	1800	1800	1800	1800	1800	1800	1800	1800	1800	1800	1800	398	270	282	240	246	278	350	446	622	794	998	1398	1398	1398	1398	1398	1398	1398	1398	1398	1398
447	1.05349779337259	908	1310	1818	1818	1818	1818	1818	220	120	88	80	74	80	118	166	256	354	472	702	1016	1478	1478	1478	1478	1478	1478	1478	1478	1478	1478	1478	1478	1478	1478	1478	1478	1478	1478	1478	1478	1478	1478	1478	1478	1478	1478	1478	1478
448	1.02121476080345	908	1230	1532	1532	1532	806	652	662	530	516	560	610	846	1186	1628	1628	1628	1628	1628	1628	1628	1628	1628	1628	1628	1628	1628	1628	1628	1628	1628	1628	1628	1628	1628	1628	1628	1628	1628	1628	1628	1628	1628	1628	1628	1628	1628	1628
449	1.02728587417256	908	1066	1338	1642	1642	1642	1642	1642	1642	1642	1642	1642	1642	1642	1642	1642	1642	1642	668	400	224	210	166	170	198	232	310	378	502	554	698	882	1126	1426	1426	1426	1426	1426	1426	1426	1426	1426	1426	1426	1426	1426	1426	1426
450	1.01728806261272	908	1342	886	658	680	812	824	842	1070	1550	1550	1550	1550	1550	1550	1550	1550	1550	1550	1550	1550	1550	1550	1550	1550	1550	1550	1550	1550	1550	1550	1550	1550	1550	1550	1550	1550	1550	1550	1550	1550	1550	1550	1550	1550	1550	1550	1550
451	1.0295251262187	908	1286	1776	1776	1776	1776	1776	1776	582	526	548	452	490	560	616	884	1246	1756	1756	1756	1756	1756	1756	1756	1756	1756	1756	1756	1756	1756	1756	1756	1756	1756	1756	1756	1756	1756	1756	1756	1756	1756	1756	1756	1756	1756	1756	1756
452	1.0290861511105	908	1070	1348	1738	1738	922	334	202	214	214	238	276	334	438	542	694	912	1172	1476	1476	1476	1476	1476	1476	1476	1476	1476	1476	1476	1476	1476	1476	1476	1476	1476	1476	1476	1476	1476	1476	1476	1476	1476	1476	1476	1476	1476	1476
453	1.0380890603094	908	1272	1810	1810	1810	1810	1810	1810	1810	1810	1810	1810	1810	1810	1810	1810	1810	1810	1810	370	236	236	234	270	326	420	600	848	1114	1606	1606	1606	1606	1606	1606	1606	1606	1606	1606	1606	1606	1606	1606	1606	1606	1606	1606	1606
454	1.02635445057197	908	1218	1710	1710	1710	1710	1710	1710	654	546	552	464	514	574	644	912	1222	1712	1712	1712	1712	1712	1712	1712	1712	1712	1712	1712	1712	1712	1712	1712	1712	1712	1712	1712	1712	1712	1712	1712	1712	1712	1712	1712	1712	1712	1712	1712
455	1.01991694350423	908	1240	1668	724	464	490	494	574	590	650	800	1026	1376	1376	1376	1376	1376	1376	1376	1376	1376	1376	1376	1376	1376	1376	1376	1376	1376	1376	1376	1376	1376	1376	1376	1376	1376	1376	1376	1376	1376	1376	1376	1376	1376	1376	1376	1376
456	1.02782893084632	908	1150	1402	1402	1402	1402	1402	1402	1402	1402	1402	1402	1402	1402	1402	1402	1402	1402	1402	1402	1402	646	250	192	180	196	210	244	342	458	556	724	912	1122	1440	1440	1440	1440	1440	1440	1440	1440	1440	1440	1440	1440	1440	1440
457	1.02597378807007	908	1152	1366	1366	1366	1366	1366	1366	1366	1366	1366	1366	660	388	268	308	298	302	332	462	616	770	1040	1342	1660	1660	1660	1660	1660	1660	1660	1660	1660	1660	1660	1660	1660	1660	1660	1660	1660	1660	1660	1660	1660	1660	1660	1660
458	1.0206078518747	908	1284	1838	1838	1838	1838	1838	1838	1838	1838	1838	1838	1838	1838	1838	1838	1838	1838	1838	1838	1838	1838	1838	1838	1838	1838	1838	1838	1838	1838	1838	894	620	634	570	600	770	996	1448	1448	1448	1448	1448	1448	1448	1448	1448	1448
459	1.01804317581296	908	1222	612	490	376	370	368	490	574	770	1048	1366	1366	1366	1366	1366	1366	1366	1366	1366	1366	1366	1366	1366	1366	1366	1366	1366	1366	1366	1366	1366	1366	1366	1366	1366	1366	1366	1366	1366	1366	1366	1366	1366	1366	1366	1366	1366
460	1.03303808412387	908	1164	1514	1514	1514	1514	1514	1514	1514	1514	1514	1514	1514	1514	1514	1514	1514	1514	1514	1514	1514	1514	1514	1514	542	314	192	146	180	176	218	302	370	478	592	792	988	1214	1646	1646	1646	1646	1646	1646	1646	1646	1646	1646
461	1.0292876137094	908	1222	1548	1548	1548	1548	1548	1548	496	376	244	204	192	208	174	242	318	420	562	746	1034	1396	1396	1396	1396	1396	1396	1396	1396	1396	1396	1396	1396	1396	1396	1396	1396	1396	1396	1396	1396	1396	1396	1396	1396	1396	1396	1396
462	1.03694453880621	908	1378	1378	1378	1378	1378	1378	1378	1378	1378	1378	1378	1378	1378	1378	1378	1378	1378	1378	1378	1378	422	194	122	130	162	184	230	318	476	700	1034	1458	1458	1458	1458	1458	1458	1458	1458	1458	1458	1458	1458	1458	1458	1458	1458
463	1.02985971744938	908	1148	1416	1416	1416	1416	1416	1416	1416	1416	1416	1416	1416	1416	1416	1416	1416	1416	1416	1416	422	308	204	210	190	236	262	316	404	452	546	658	846	990	1310	1602	1602	1602	1602	1602	1602	1602	1602	1602	1602	1602	1602	1602
464	1.04343995388527	908	1242	1680	1680	1680	1680	1680	1680	290	186	174	146	186	192	238	310	408	542	712	962	1292	1760	1760	1760	1760	1760	1760	1760	1760	1760	1760	1760	1760	1760	1760	1760	1760	1760	1760	1760	1760	1760	1760	1760	1760	1760	1760	1760
465	1.02415572317708	908	1330	1828	1828	1828	1828	1828	1828	1828	1828	1828	1828	1828	1828	1828	1828	1828	1828	1828	1828	1828	1828	994	384	402	456	492	580	692	952	1362	1362	1362	1362	1362	1362	1362	1362	1362	1362	1362	1362	1362	1362	1362	1362	1362	1362
466	1.02767119752118	908	1150	1460	1460	1460	1460	1460	1460	1460	1460	1460	858	344	206	194	184	192	188	242	306	372	452	536	648	720	932	1180	1532	1532	1532	1532	1532	1532	1532	1532	1532	1532	1532	1532	1532	1532	1532	1532	1532	1532	1532	1532	1532
467	1.04874768591528	908	1210	1520	1520	1520	1520	1520	1520	1520	1520	1520	274	108	62	48	52	58	74	88	114	144	182	230	316	420	558	738	994	1228	1522	1522	1522	1522	1522	1522	1522	1522	1522	1522	1522	1522	1522	1522	1522	1522	1522	1522	1522
468	1.03117298581783	908	1088	1424	1424	1424	530	210	220	226	194	226	268	340	390	500	622	774	1014	1266	1588	1588	1588	1588	1588	1588	1588	1588	1588	1588	1588	1588	1588	1588	1588	1588	1588	1588	1588	1588	1588	1588	1588	1588	1588	1588	1588	1588	1588
469	1.01575655938292	908	1196	1562	1028	676	640	706	602	686	754	1020	1382	1382	1382	1382	1382	1382	1382	1382	1382	1382	1382	1382	1382	1382	1382	1382	1382	1382	1382	1382	1382	1382	1382	1382	1382	1382	1382	1382	1382	1382	1382	1382	1382	1382	1382	1382	1382
470	1.03500367793128	908	1264	1810	1810	1810	466	214	216	228	272	366	474	650	890	1140	1470	1470	1470	1470	1470	1470	1470	1470	1470	1470	1470	1470	1470	1470	1470	1470	1470	1470	1470	1470	1470	1470	1470	1470	1470	1470	1470	1470	1470	1470	1470	1470	1470
471	1.02537517451391	908	1210	1690	1690	1690	1690	1142	558	408	416	516	574	686	942	1244	1720	1720	1720	1720	1720	1720	1720	1720	1720	1720	1720	1720	1720	1720	1720	1720	1720	1720	1720	1720	1720	1720	1720	1720	1720	1720	1720	1720	1720	1720	1720	1720	1720
472	1.03176441875574	908	1286	1788	1788	1788	1788	1788	1788	566	320	334	392	472	590	654	882	1190	1692	1692	1692	1692	1692	1692	1692	1692	1692	1692	1692	1692	1692	1692	1692	1692	1692	1692	1692	1692	1692	1692	1692	1692	1692	1692	1692	1692	1692	1692	1692
473	1.02557326647469	908	1326	1874	1874	842	504	468	486	510	610	762	1074	1596	1596	1596	1596	1596	1596	1596	1596	1596	1596	1596	1596	1596	1596	1596	1596	1596	1596	1596	1596	1596	1596	1596	1596	1596	1596	1596	1596	1596	1596	1596	1596	1596	1596	1596	1596
474	1.02225117065588	908	1236	1694	1694	1694	1694	556	568	654	582	554	674	750	1048	1374	1374	1374	1374	1374	1374	1374	1374	1374	1374	1374	1374	1374	1374	1374	1374	1374	1374	1374	1374	1374	1374	1374	1374	1374	1374	1374	1374	1374	1374	1374	1374	1374	1374
475	1.02757438111734	908	1344	1974	1974	1974	1974	1072	730	764	634	652	770	934	1324	1972	1972	1972	1972	1972	1972	1972	1972	1972	1972	1972	1972	1972	1972	1972	1972	1972	1972	1972	1972	1972	1972	1972	1972	1972	1972	1972	1972	1972	1972	1972	1972	1972	1972
476	1.04912326567068	908	1222	1658	1658	1658	1658	1658	1658	1658	1658	1658	1658	1658	1658	1658	1658	186	132	142	100	120	122	148	210	274	356	470	638	818	1138	1534	1534	1534	1534	1534	1534	1534	1534	1534	1534	1534	1534	1534	1534	1534	1534	1534	1534
477	1.03749521286957	908	1276	1798	1798	1798	1798	1798	1798	1798	1798	612	228	194	206	236	292	378	558	816	1176	1620	1620	1620	1620	1620	1620	1620	1620	1620	1620	1620	1620	1620	1620	1620	1620	1620	1620	1620	1620	1620	1620	1620	1620	1620	1620	1620	1620
478	1.01819740982412	908	1330	1922	1922	1922	1922	1922	1922	1922	1922	1922	1922	1922	1922	1922	1922	1922	1922	1922	1922	1922	1922	1922	1922	1922	1922	1922	1922	1922	1922	1922	1922	1922	1922	1922	1922	1922	1922	1922	1922	1922	1922	1922	1922	1922	1922	1922	1922
479	1.03287695319813	908	1270	1800	1800	1800	1800	802	428	256	210	208	246	280	420	574	850	1182	1632	1632	1632	1632	1632	1632	1632	1632	1632	1632	1632	1632	1632	1632	1632	1632	1632	1632	1632	1632	1632	1632	1632	1632	1632	1632	1632	1632	1632	1632	1632
480	1.08475760376665	908	1304	1868	1868	1868	1868	1868	1868	42	42	46	52	70	96	102	152	240	340	480	652	878	1194	1646	1646	1646	1646	1646	1646	1646	1646	1646	1646	1646	1646	1646	1646	1646	1646	1646	1646	1646	1646	1646	1646	1646	1646	1646	1646
481	1.02660180426864	908	1300	1922	1922	1922	1922	1922	938	608	480	468	522	614	818	1168	1714	1714	1714	1714	1714	1714	1714	1714	1714	1714	1714	1714	1714	1714	1714	1714	1714	1714	1714	1714	1714	1714	1714	1714	1714	1714	1714	1714	1714	1714	1714	1714	1714
482	1.02955110798309	908	1360	1360	1360	1360	588	454	310	360	438	524	650	918	1298	1884	1884	1884	1884	1884	1884	1884	1884	1884	1884	1884	1884	1884	1884	1884	1884	1884	1884	1884	1884	1884	1884	1884	1884	1884	1884	1884	1884	1884	1884	1884	1884	1884	1884
483	0.980438419092679	908	1162	1494	1494	1494	1494	1494	1494	1494	1494	1494	1494	1494	1494	1494	1494	1494	1494	1494	1494	1494	1494	1494	1494	1494	1494	1494	1494	1494	1494	1494	1494	1494	1494	1494	1494	1494	1494	1494	1494	1494	1494	1494	1494	1494	1494	110	94
484	1.03566966421166	908	1152	422	154	106	142	130	124	122	162	210	244	320	424	502	604	780	954	1194	1584	1584	1584	1584	1584	1584	1584	1584	1584	1584	1584	1584	1584	1584	1584	1584	1584	1584	1584	1584	1584	1584	1584	1584	1584	1584	1584	1584	1584
485	1.02023239841037	908	1160	1456	1456	1456	1456	1456	1456	688	588	402	340	318	340	382	500	616	798	976	1212	1446	1446	1446	1446	1446	1446	1446	1446	1446	1446	1446	1446	1446	1446	1446	1446	1446	1446	1446	1446	1446	1446	1446	1446	1446	1446	1446	1446
486	1.05452376603347	908	1102	1472	1472	1472	1472	1472	1472	1472	1472	1472	1472	1472	1472	1472	1472	1472	1472	1472	1472	134	72	62	50	50	56	74	98	122	148	190	218	274	338	412	472	544	682	842	1016	1320	1616	1616	1616	1616	1616	1616	1616
487	1.0342078601061	908	1272	1830	1830	1830	1830	1830	1830	1830	1830	1830	1830	1830	1830	1830	344	364	348	320	424	460	542	746	1030	1446	1446	1446	1446	1446	1446	1446	1446	1446	1446	1446	1446	1446	1446	1446	1446	1446	1446	1446	1446	1446	1446	1446	1446
488	1.04334095247145	908	1184	1500	1500	1500	1500	1500	1500	1500	1500	322	178	98	96	94	86	98	134	178	248	354	464	586	788	1116	1578	1578	1578	1578	1578	1578	1578	1578	1578	1578	1578	1578	1578	1578	1578	1578	1578	1578	1578	1578	1578	1578	1578
489	1.028335662594	908	1162	344	272	206	228	298	274	302	410	584	786	1066	1464	1464	1464	1464	1464	1464	1464	1464	1464	1464	1464	1464	1464	1464	1464	1464	1464	1464	1464	1464	1464	1464	1464	1464	1464	1464	1464	1464	1464	1464	1464	1464	1464	1464	1464
490	1.02640054682328	908	1166	1568	1568	1568	1568	1568	1568	1568	1568	1568	1568	1568	1568	1568	1568	1568	1568	792	316	274	316	328	350	396	528	642	846	1134	1500	1500	1500	1500	1500	1500	1500	1500	1500	1500	1500	1500	1500	1500	1500	1500	1500	1500	1500
491	1.03334857478467	908	1154	1596	1596	486	502	288	236	230	280	332	436	544	676	940	1240	1726	1726	1726	1726	1726	1726	1726	1726	1726	1726	1726	1726	1726	1726	1726	1726	1726	1726	1726	1726	1726	1726	1726	1726	1726	1726	1726	1726	1726	1726	1726	1726
492	1.01678599523941	908	1290	1906	1906	1906	1906	1906	1906	1906	1906	1906	1906	1906	1906	1906	1906	1906	1906	1906	1906	1906	1906	1906	1906	1906	1906	1906	1906	1906	1906	1906	1906	1906	1906	1906	1906	1268	1342	1018	1130	1086	1216	1542	1542	1542	1542	1542	1542
493	1.02540858174258	908	1230	1628	1628	1628	850	342	338	282	232	242	270	360	490	630	832	1054	1366	1366	1366	1366	1366	1366	1366	1366	1366	1366	1366	1366	1366	1366	1366	1366	1366	1366	1366	1366	1366	1366	1366	1366	1366	1366	1366	1366	1366	1366	1366
494	1.05925745556896	908	1212	90	58	40	50	48	46	56	70	94	132	176	200	256	338	454	568	744	948	1226	1588	1588	1588	1588	1588	1588	1588	1588	1588	1588	1588	1588	1588	1588	1588	1588	1588	1588	1588	1588	1588	1588	1588	1588	1588	1588	1588
495	1.02838141927868	908	1380	1380	1380	1380	550	384	374	480	578	650	874	1256	1802	1802	1802	1802	1802	1802	1802	1802	1802	1802	1802	1802	1802	1802	1802	1802	1802	1802	1802	1802	1802	1802	1802	1802	1802	1802	1802	1802	1802	1802	1802	1802	1802	1802	1802
496	1.0253038720129	908	1326	1840	1840	1840	1840	1840	1840	1840	1840	1840	1840	1840	1840	1840	1840	1840	1840	1840	1840	1840	1840	1840	1840	782	504	430	360	402	468	564	792	1102	1516	1516	1516	1516	1516	1516	1516	1516	1516	1516	1516	1516	1516	1516	1516
497	1.02829413647097	908	1316	1898	1898	1898	1898	1898	1898	1898	1898	1898	1898	1898	1898	1898	1898	1898	1898	1254	610	402	478	538	698	882	1266	1780	1780	1780	1780	1780	1780	1780	1780	1780	1780	1780	1780	1780	1780	1780	1780	1780	1780	1780	1780	1780	1780
498	1.04172216794573	908	1288	1858	1858	1858	1858	1858	1858	1858	1858	520	272	180	222	204	240	294	428	612	900	1280	1828	1828	1828	1828	1828	1828	1828	1828	1828	1828	1828	1828	1828	1828	1828	1828	1828	1828	1828	1828	1828	1828	1828	1828	1828	1828	1828
499	1.03276151471896	908	1394	1394	1394	1394	1394	1394	1394	1394	1394	304	246	226	198	268	324	374	496	704	994	1398	1398	1398	1398	1398	1398	1398	1398	1398	1398	1398	1398	1398	1398	1398	1398	1398	1398	1398	1398	1398	1398	1398	1398	1398	1398	1398	1398
500	1.01549170603805	908	1296	1786	1786	1786	1786	1786	1786	1786	1786	1786	1786	1786	1786	1238	1312	958	1044	1126	1320	1512	1512	1512	1512	1512	1512	1512	1512	1512	1512	1512	1512	1512	1512	1512	1512	1512	1512	1512	1512	1512	1512	1512	1512	1512	1512	1512	1512
501	1.01547162323885	908	1168	878	786	530	536	526	620	752	958	1216	1506	1506	1506	1506	1506	1506	1506	1506	1506	1506	1506	1506	1506	1506	1506	1506	1506	1506	1506	1506	1506	1506	1506	1506	1506	1506	1506	1506	1506	1506	1506	1506	1506	1506	1506	1506	1506
502	1.01631416085339	908	1318	1750	1750	1750	1750	1750	1750	1750	1750	1750	1750	1118	912	652	592	682	754	954	1370	1370	1370	1370	1370	1370	1370	1370	1370	1370	1370	1370	1370	1370	1370	1370	1370	1370	1370	1370	1370	1370	1370	1370	1370	1370	1370	1370	1370
503	1.02613102569725	908	1200	1610	1610	1610	1610	1610	1610	1610	1610	1610	1610	1610	1610	1610	1610	1610	1610	1610	1610	1610	1610	1610	1610	1610	1610	1610	1610	1610	1610	1610	458	412	344	356	368	342	402	546	752	1062	1384	1384	1384	1384	1384	1384	1384
504	1.02052696048433	908	1270	1716	1716	1716	1716	1050	674	784	676	802	864	1122	1610	1610	1610	1610	1610	1610	1610	1610	1610	1610	1610	1610	1610	1610	1610	1610	1610	1610	1610	1610	1610	1610	1610	1610	1610	1610	1610	1610	1610	1610	1610	1610	1610	1610	1610
505	1.02277007533612	908	1274	1660	1660	1660	1660	1660	1660	1660	1660	1660	1660	1660	1660	1660	1660	1660	1660	1660	1660	1660	1004	528	588	522	546	684	812	1146	1608	1608	1608	1608	1608	1608	1608	1608	1608	1608	1608	1608	1608	1608	1608	1608	1608	1608	1608
506	1.04530988116625	908	1310	1894	1894	1894	1894	1894	1894	1894	296	296	268	254	270	318	390	570	852	1266	1846	1846	1846	1846	1846	1846	1846	1846	1846	1846	1846	1846	1846	1846	1846	1846	1846	1846	1846	1846	1846	1846	1846	1846	1846	1846	1846	1846	1846
507	1.031899868653	908	1196	1446	1446	1446	1446	1446	1446	1446	1446	1446	1446	1446	1446	1446	676	244	132	98	102	108	126	170	184	218	256	316	396	526	682	846	1066	1372	1372	1372	1372	1372	1372	1372	1372	1372	1372	1372	1372	1372	1372	1372	1372
508	1.02698119694088	908	1268	1740	1740	1740	1740	1740	548	382	448	498	490	626	766	1080	1500	1500	1500	1500	1500	1500	1500	1500	1500	1500	1500	1500	1500	1500	1500	1500	1500	1500	1500	1500	1500	1500	1500	1500	1500	1500	1500	1500	1500	1500	1500	1500	1500
509	1.03423914819771	908	1090	1360	1360	1360	1360	1360	1360	1360	1360	1360	1360	1360	1360	534	208	224	174	204	194	218	284	350	456	570	770	1004	1296	1746	1746	1746	1746	1746	1746	1746	1746	1746	1746	1746	1746	1746	1746	1746	1746	1746	1746	1746	1746
510	1.05342882034959	908	1206	1470	142	122	66	56	68	66	72	92	124	148	162	200	248	314	400	494	652	842	1072	1322	1616	1616	1616	1616	1616	1616	1616	1616	1616	1616	1616	1616	1616	1616	1616	1616	1616	1616	1616	1616	1616	1616	1616	1616	1616
511	1.0548552794592	908	1326	1926	1926	1926	1926	1926	1926	1926	1926	224	102	78	84	106	156	186	244	364	528	724	1042	1486	1486	1486	1486	1486	1486	1486	1486	1486	1486	1486	1486	1486	1486	1486	1486	1486	1486	1486	1486	1486	1486	1486	1486	1486	1486
512	1.02010296722092	908	1240	1718	1718	1718	1718	1718	1718	1718	1718	1718	1718	1718	1718	1718	1718	920	868	982	992	1232	1424	1264	1704	1704	1704	1704	1704	1704	1704	1704	1704	1704	1704	1704	1704	1704	1704	1704	1704	1704	1704	1704	1704	1704	1704	1704	1704
513	1.01641493888329	908	1164	1450	1450	1450	1450	1450	1450	1450	1450	1450	1450	1450	1450	1450	710	648	554	614	616	650	716	910	1136	1418	1418	1418	1418	1418	1418	1418	1418	1418	1418	1418	1418	1418	1418	1418	1418	1418	1418	1418	1418	1418	1418	1418	1418
514	1.02120077556452	908	1278	1768	1768	1768	1768	946	940	924	1034	1064	1156	1316	1822	1822	1822	1822	1822	1822	1822	1822	1822	1822	1822	1822	1822	1822	1822	1822	1822	1822	1822	1822	1822	1822	1822	1822	1822	1822	1822	1822	1822	1822	1822	1822	1822	1822	1822
515	1.0246787824307	908	1324	1780	1780	1780	1780	1780	1780	1780	1780	1780	1780	1780	1780	1780	1780	1780	1780	1780	1780	1780	730	662	562	572	702	916	1120	1672	1672	1672	1672	1672	1672	1672	1672	1672	1672	1672	1672	1672	1672	1672	1672	1672	1672	1672	1672
516	1.02266513763806	908	1302	1770	1770	1242	854	1038	1230	1324	1554	1322	1916	1916	1916	1916	1916	1916	1916	1916	1916	1916	1916	1916	1916	1916	1916	1916	1916	1916	1916	1916	1916	1916	1916	1916	1916	1916	1916	1916	1916	1916	1916	1916	1916	1916	1916	1916	1916
517	1.02145390330106	908	1222	932	748	446	330	336	340	382	506	694	892	1210	1614	1614	1614	1614	1614	1614	1614	1614	1614	1614	1614	1614	1614	1614	1614	1614	1614	1614	1614	1614	1614	1614	1614	1614	1614	1614	1614	1614	1614	1614	1614	1614	1614	1614	1614
518	1.02654834617097	908	1274	504	456	444	506	472	532	620	894	1300	1806	1806	1806	1806	1806	1806	1806	1806	1806	1806	1806	1806	1806	1806	1806	1806	1806	1806	1806	1806	1806	1806	1806	1806	1806	1806	1806	1806	1806	1806	1806	1806	1806	1806	1806	1806	1806
519	1.06319327386591	908	1204	1544	1544	1544	1544	102	42	36	38	46	58	58	74	100	126	166	222	318	432	578	670	876	1126	1426	1426	1426	1426	1426	1426	1426	1426	1426	1426	1426	1426	1426	1426	1426	1426	1426	1426	1426	1426	1426	1426	1426	1426
520	1.03889876450325	908	1324	1898	1898	1898	1898	1898	358	354	392	388	422	522	608	884	1278	1776	1776	1776	1776	1776	1776	1776	1776	1776	1776	1776	1776	1776	1776	1776	1776	1776	1776	1776	1776	1776	1776	1776	1776	1776	1776	1776	1776	1776	1776	1776	1776
521	1.03702410309307	908	1214	1722	1722	1722	1722	1722	468	394	220	206	192	226	254	362	460	654	892	1216	1714	1714	1714	1714	1714	1714	1714	1714	1714	1714	1714	1714	1714	1714	1714	1714	1714	1714	1714	1714	1714	1714	1714	1714	1714	1714	1714	1714	1714
522	1.02892615366067	908	1268	1714	1714	1714	1714	1714	1714	1714	1714	1714	1714	1714	1714	1714	1714	1714	1714	1714	1714	1714	1714	1714	1714	1714	472	392	310	296	298	300	360	474	620	774	1064	1474	1474	1474	1474	1474	1474	1474	1474	1474	1474	1474	1474
523	1.08442929716875	908	1244	1648	1648	1648	1648	1648	1648	1648	1648	1648	1648	1648	1648	1648	1648	1648	1648	1648	1648	54	24	16	16	16	18	16	12	20	30	40	54	76	108	136	174	236	314	416	578	802	998	1366	1366	1366	1366	1366	1366
524	1.03695777942263	908	1290	1854	1854	1854	1854	1854	1854	1854	1854	1854	1854	1854	1854	1854	1854	1854	1854	1854	1854	1854	362	336	382	354	408	458	560	820	1120	1652	1652	1652	1652	1652	1652	1652	1652	1652	1652	1652	1652	1652	1652	1652	1652	1652	1652
525	1.02277930948635	908	1296	1758	1758	1758	1758	1758	1758	1758	1758	674	748	808	734	780	1014	1138	1580	1580	1580	1580	1580	1580	1580	1580	1580	1580	1580	1580	1580	1580	1580	1580	1580	1580	1580	1580	1580	1580	1580	1580	1580	1580	1580	1580	1580	1580	1580
526	1.01884799444845	908	1186	1570	1570	1570	1570	1570	1570	1570	1570	1570	1570	1076	1042	568	624	682	770	884	1178	1546	1546	1546	1546	1546	1546	1546	1546	1546	1546	1546	1546	1546	1546	1546	1546	1546	1546	1546	1546	1546	1546	1546	1546	1546	1546	1546	1546
527	1.02771432480111	908	1184	1688	1688	1688	1688	1688	1688	1688	1688	1688	1688	1688	1688	1688	1688	1688	1688	1688	1688	1688	1688	1688	1688	1688	1688	1688	1688	1688	1688	1688	894	654	496	354	406	428	500	710	974	1312	1856	1856	1856	1856	1856	1856	1856
528	1.07048751298382	908	1200	1444	1444	1444	1444	1444	1444	1444	1444	1444	1444	1444	1444	1444	54	42	38	38	34	40	32	46	58	82	114	130	176	200	256	338	414	502	608	774	1006	1248	1514	1514	1514	1514	1514	1514	1514	1514	1514	1514	1514
529	1.02755596567213	908	1190	1492	1492	1492	928	338	284	306	288	278	298	354	444	558	718	862	1098	1340	1676	1676	1676	1676	1676	1676	1676	1676	1676	1676	1676	1676	1676	1676	1676	1676	1676	1676	1676	1676	1676	1676	1676	1676	1676	1676	1676	1676	1676
530	1.0285547452578	908	1196	500	372	238	234	252	272	280	386	540	680	900	1266	1738	1738	1738	1738	1738	1738	1738	1738	1738	1738	1738	1738	1738	1738	1738	1738	1738	1738	1738	1738	1738	1738	1738	1738	1738	1738	1738	1738	1738	1738	1738	1738	1738	1738
531	1.02738539224592	908	1194	1672	630	414	318	296	342	446	524	764	1066	1528	1528	1528	1528	1528	1528	1528	1528	1528	1528	1528	1528	1528	1528	1528	1528	1528	1528	1528	1528	1528	1528	1528	1528	1528	1528	1528	1528	1528	1528	1528	1528	1528	1528	1528	1528
532	1.03645436164165	908	1190	1658	1658	1024	342	186	166	166	176	188	234	308	414	562	772	1024	1306	1782	1782	1782	1782	1782	1782	1782	1782	1782	1782	1782	1782	1782	1782	1782	1782	1782	1782	1782	1782	1782	1782	1782	1782	1782	1782	1782	1782	1782	1782
533	1.02388045274704	908	1224	1744	1744	1020	546	438	496	572	704	834	1168	1632	1632	1632	1632	1632	1632	1632	1632	1632	1632	1632	1632	1632	1632	1632	1632	1632	1632	1632	1632	1632	1632	1632	1632	1632	1632	1632	1632	1632	1632	1632	1632	1632	1632	1632	1632
534	1.02678334992674	908	1314	1844	660	578	480	396	504	608	770	1096	1568	1568	1568	1568	1568	1568	1568	1568	1568	1568	1568	1568	1568	1568	1568	1568	1568	1568	1568	1568	1568	1568	1568	1568	1568	1568	1568	1568	1568	1568	1568	1568	1568	1568	1568	1568	1568
535	1.02566713817857	908	1336	1856	1856	1856	1856	1856	1168	492	432	454	466	554	670	1024	1526	1526	1526	1526	1526	1526	1526	1526	1526	1526	1526	1526	1526	1526	1526	1526	1526	1526	1526	1526	1526	1526	1526	1526	1526	1526	1526	1526	1526	1526	1526	1526	1526
536	1.03310830396092	908	1110	1408	1408	406	202	114	110	112	120	130	184	218	286	346	418	522	668	810	1010	1372	1372	1372	1372	1372	1372	1372	1372	1372	1372	1372	1372	1372	1372	1372	1372	1372	1372	1372	1372	1372	1372	1372	1372	1372	1372	1372	1372
537	1.03739533467757	908	1274	1788	1788	1788	1788	758	294	162	184	210	236	280	390	546	798	1156	1630	1630	1630	1630	1630	1630	1630	1630	1630	1630	1630	1630	1630	1630	1630	1630	1630	1630	1630	1630	1630	1630	1630	1630	1630	1630	1630	1630	1630	1630	1630
538	1.01899371570256	908	1336	1888	1888	1888	918	712	708	676	798	912	1032	1444	1444	1444	1444	1444	1444	1444	1444	1444	1444	1444	1444	1444	1444	1444	1444	1444	1444	1444	1444	1444	1444	1444	1444	1444	1444	1444	1444	1444	1444	1444	1444	1444	1444	1444	1444
539	1.02999246018474	908	1222	1738	1738	1738	1738	1738	1738	1738	1012	410	318	356	382	476	588	864	1230	1724	1724	1724	1724	1724	1724	1724	1724	1724	1724	1724	1724	1724	1724	1724	1724	1724	1724	1724	1724	1724	1724	1724	1724	1724	1724	1724	1724	1724	1724
540	1.03026661117387	908	1328	1876	1876	1876	1876	1876	1876	1876	1876	1876	1876	740	364	324	278	312	330	370	516	716	1064	1526	1526	1526	1526	1526	1526	1526	1526	1526	1526	1526	1526	1526	1526	1526	1526	1526	1526	1526	1526	1526	1526	1526	1526	1526	1526
541	1.02742660340326	908	1078	1394	1394	1394	1394	1394	1394	748	258	240	210	206	214	252	306	356	468	544	666	844	1066	1280	1532	1532	1532	1532	1532	1532	1532	1532	1532	1532	1532	1532	1532	1532	1532	1532	1532	1532	1532	1532	1532	1532	1532	1532	1532
542	1.02303729006128	908	1374	1374	1374	1374	1374	596	360	406	478	508	572	714	1044	1458	1458	1458	1458	1458	1458	1458	1458	1458	1458	1458	1458	1458	1458	1458	1458	1458	1458	1458	1458	1458	1458	1458	1458	1458	1458	1458	1458	1458	1458	1458	1458	1458	1458
543	1.02555152893058	908	1272	1710	1710	1710	1710	1710	1710	1710	1710	1710	1710	1710	688	714	484	410	398	406	484	700	1008	1510	1510	1510	1510	1510	1510	1510	1510	1510	1510	1510	1510	1510	1510	1510	1510	1510	1510	1510	1510	1510	1510	1510	1510	1510	1510
544	1.02893418310258	908	1282	1846	1846	1846	1846	1846	1846	1846	1846	1846	1846	1846	484	450	428	398	474	600	686	1010	1464	1464	1464	1464	1464	1464	1464	1464	1464	1464	1464	1464	1464	1464	1464	1464	1464	1464	1464	1464	1464	1464	1464	1464	1464	1464	1464
545	1.04196158452631	908	1246	1740	1740	1740	1740	1740	1740	1740	1740	346	242	160	176	196	230	262	372	504	702	934	1236	1758	1758	1758	1758	1758	1758	1758	1758	1758	1758	1758	1758	1758	1758	1758	1758	1758	1758	1758	1758	1758	1758	1758	1758	1758	1758
546	1.02047609551478	908	1192	1638	1638	1638	1638	1638	1638	1638	1638	1638	1638	1016	764	528	468	488	470	478	634	794	998	1298	1594	1594	1594	1594	1594	1594	1594	1594	1594	1594	1594	1594	1594	1594	1594	1594	1594	1594	1594	1594	1594	1594	1594	1594	1594
547	1.02025814248719	908	1242	1684	1684	1684	1684	1684	1070	712	682	716	720	850	998	1342	1712	1712	1712	1712	1712	1712	1712	1712	1712	1712	1712	1712	1712	1712	1712	1712	1712	1712	1712	1712	1712	1712	1712	1712	1712	1712	1712	1712	1712	1712	1712	1712	1712
548	1.01564888653051	908	1190	1564	1564	1564	1564	1564	1564	1564	1564	1564	1564	1564	1564	1564	1564	816	658	678	764	828	832	896	1160	1406	1406	1406	1406	1406	1406	1406	1406	1406	1406	1406	1406	1406	1406	1406	1406	1406	1406	1406	1406	1406	1406	1406	1406
549	1.03939913789764	908	1252	1742	1742	1742	1742	1742	1742	1742	1742	1742	1742	1742	1742	394	232	172	142	140	152	194	280	406	582	826	1122	1532	1532	1532	1532	1532	1532	1532	1532	1532	1532	1532	1532	1532	1532	1532	1532	1532	1532	1532	1532	1532	1532
550	1.05895879489026	908	1240	1580	1580	1580	1580	1580	1580	1580	1580	1580	1580	1580	1580	88	82	74	74	74	80	102	128	170	218	302	402	554	778	932	1174	1456	1456	1456	1456	1456	1456	1456	1456	1456	1456	1456	1456	1456	1456	1456	1456	1456	1456
551	1.01329661047803	908	1210	1612	1612	1612	1612	1612	1612	1612	1612	1612	1612	1612	1612	1612	1612	1612	1612	1612	1612	1612	1612	1612	1612	1612	1612	1612	1612	1612	1612	1612	1612	1612	1612	1612	1612	1612	1612	1612	1612	1612	1612	1612	1612	1612	1612	1612	1612
552	1.03093230189704	908	1332	1942	1942	1942	538	460	454	380	416	458	548	784	1114	1584	1584	1584	1584	1584	1584	1584	1584	1584	1584	1584	1584	1584	1584	1584	1584	1584	1584	1584	1584	1584	1584	1584	1584	1584	1584	1584	1584	1584	1584	1584	1584	1584	1584
553	1.02130426764911	908	1138	1452	1452	1452	1452	1452	1452	1452	1452	1452	1452	1452	1452	1452	1452	1452	1452	1452	1452	1452	596	400	400	380	406	436	536	678	836	1128	1450	1450	1450	1450	1450	1450	1450	1450	1450	1450	1450	1450	1450	1450	1450	1450	1450
554	1.10034452465951	908	1244	1648	1648	1648	20	24	30	26	28	32	40	56	94	136	188	276	362	476	706	924	1314	1718	1718	1718	1718	1718	1718	1718	1718	1718	1718	1718	1718	1718	1718	1718	1718	1718	1718	1718	1718	1718	1718	1718	1718	1718	1718
555	1.0451306415044	908	1264	1712	1712	1712	1712	1712	1712	1712	246	232	176	192	218	246	276	376	520	696	950	1296	1782	1782	1782	1782	1782	1782	1782	1782	1782	1782	1782	1782	1782	1782	1782	1782	1782	1782	1782	1782	1782	1782	1782	1782	1782	1782	1782
556	1.03090125986941	908	1202	1660	1660	1660	1660	1660	1660	1660	1660	1660	1660	1660	1660	798	474	354	278	300	332	396	532	734	986	1352	1916	1916	1916	1916	1916	1916	1916	1916	1916	1916	1916	1916	1916	1916	1916	1916	1916	1916	1916	1916	1916	1916	1916
557	1.03834202023577	908	1252	1778	1778	1778	1778	1778	1778	1778	1778	346	288	324	382	422	540	686	958	1284	1792	1792	1792	1792	1792	1792	1792	1792	1792	1792	1792	1792	1792	1792	1792	1792	1792	1792	1792	1792	1792	1792	1792	1792	1792	1792	1792	1792	1792
558	1.03388160309582	908	1164	1450	1450	1450	1450	1450	1450	1450	1450	1450	1450	1450	1450	1450	1450	1450	1450	1450	1450	1450	1450	1450	1450	1450	1450	308	218	166	146	182	204	224	274	370	514	688	898	1162	1440	1440	1440	1440	1440	1440	1440	1440	1440
559	1.01755085356347	908	1200	1536	1536	1536	1536	1536	1536	1536	1536	1536	752	698	626	564	638	684	790	1064	1442	1442	1442	1442	1442	1442	1442	1442	1442	1442	1442	1442	1442	1442	1442	1442	1442	1442	1442	1442	1442	1442	1442	1442	1442	1442	1442	1442	1442
560	1.03373654125308	908	1138	1370	478	216	160	142	150	156	150	200	260	312	372	492	636	808	1060	1320	1682	1682	1682	1682	1682	1682	1682	1682	1682	1682	1682	1682	1682	1682	1682	1682	1682	1682	1682	1682	1682	1682	1682	1682	1682	1682	1682	1682	1682
561	1.02102062771113	908	1186	1656	1656	1656	1656	1074	904	712	512	644	784	912	1220	1678	1678	1678	1678	1678	1678	1678	1678	1678	1678	1678	1678	1678	1678	1678	1678	1678	1678	1678	1678	1678	1678	1678	1678	1678	1678	1678	1678	1678	1678	1678	1678	1678	1678
562	1.02795424499731	908	1316	1876	1876	1876	1876	1876	692	380	328	396	448	582	750	1064	1486	1486	1486	1486	1486	1486	1486	1486	1486	1486	1486	1486	1486	1486	1486	1486	1486	1486	1486	1486	1486	1486	1486	1486	1486	1486	1486	1486	1486	1486	1486	1486	1486
563	1.02028054135104	908	1138	786	466	444	364	362	354	388	532	700	886	1050	1334	1638	1638	1638	1638	1638	1638	1638	1638	1638	1638	1638	1638	1638	1638	1638	1638	1638	1638	1638	1638	1638	1638	1638	1638	1638	1638	1638	1638	1638	1638	1638	1638	1638	1638
564	1.0373784573504	908	1324	244	236	162	184	206	264	312	416	554	770	1092	1508	1508	1508	1508	1508	1508	1508	1508	1508	1508	1508	1508	1508	1508	1508	1508	1508	1508	1508	1508	1508	1508	1508	1508	1508	1508	1508	1508	1508	1508	1508	1508	1508	1508	1508
565	1.03336075843231	908	1296	1870	1870	1870	664	450	298	280	268	292	368	486	692	918	1264	1780	1780	1780	1780	1780	1780	1780	1780	1780	1780	1780	1780	1780	1780	1780	1780	1780	1780	1780	1780	1780	1780	1780	1780	1780	1780	1780	1780	1780	1780	1780	1780
566	1.04116953534955	908	1200	1534	1534	1534	1534	1534	1534	1534	1534	1534	1534	1534	1534	1534	1534	1534	1534	1534	1534	1534	260	212	126	118	120	130	134	176	218	296	358	456	568	706	884	1066	1264	1626	1626	1626	1626	1626	1626	1626	1626	1626	1626
567	1.01835023952368	908	1214	1514	1514	1514	1514	1514	1514	1514	1514	1514	1514	1514	1514	1514	1514	1514	1514	1514	1514	1514	1514	1514	1514	1514	1514	1090	914	558	594	530	596	658	854	1194	1532	1532	1532	1532	1532	1532	1532	1532	1532	1532	1532	1532	1532
568	1.08757307514521	908	1176	1484	1484	1484	62	36	12	12	10	16	22	28	40	56	76	94	140	198	280	376	496	634	858	1148	1622	1622	1622	1622	1622	1622	1622	1622	1622	1622	1622	1622	1622	1622	1622	1622	1622	1622	1622	1622	1622	1622	1622
569	1.03224564573108	908	1156	1466	1466	1466	1466	1466	1466	1466	1466	1466	356	310	238	188	178	202	238	282	370	440	530	670	866	1064	1282	1614	1614	1614	1614	1614	1614	1614	1614	1614	1614	1614	1614	1614	1614	1614	1614	1614	1614	1614	1614	1614	1614
570	1.01659460414067	908	1170	1638	1638	1638	1638	1638	1638	1638	1638	1082	794	560	678	724	802	998	1408	1408	1408	1408	1408	1408	1408	1408	1408	1408	1408	1408	1408	1408	1408	1408	1408	1408	1408	1408	1408	1408	1408	1408	1408	1408	1408	1408	1408	1408	1408
571	1.02177016830355	908	1184	1544	1544	1544	1544	1544	1544	722	556	460	352	310	322	340	390	504	646	828	1106	1478	1478	1478	1478	1478	1478	1478	1478	1478	1478	1478	1478	1478	1478	1478	1478	1478	1478	1478	1478	1478	1478	1478	1478	1478	1478	1478	1478
572	1.07640525332944	908	1320	1928	1928	68	74	68	56	44	52	68	96	124	174	234	334	508	748	1102	1564	1564	1564	1564	1564	1564	1564	1564	1564	1564	1564	1564	1564	1564	1564	1564	1564	1564	1564	1564	1564	1564	1564	1564	1564	1564	1564	1564	1564
573	1.0319691973608	908	1110	1440	1440	1440	1440	1440	1440	1440	1440	1440	1440	1440	1440	1440	1440	1440	404	218	140	102	106	112	124	160	196	248	284	338	420	526	642	754	944	1142	1390	1390	1390	1390	1390	1390	1390	1390	1390	1390	1390	1390	1390
574	1.02606093251391	908	1188	1698	736	372	334	306	286	348	414	548	752	1056	1448	1448	1448	1448	1448	1448	1448	1448	1448	1448	1448	1448	1448	1448	1448	1448	1448	1448	1448	1448	1448	1448	1448	1448	1448	1448	1448	1448	1448	1448	1448	1448	1448	1448	1448
575	1.02434224020798	908	1256	1792	1792	1792	1792	1792	1792	1792	1792	856	490	510	428	482	552	708	1022	1512	1512	1512	1512	1512	1512	1512	1512	1512	1512	1512	1512	1512	1512	1512	1512	1512	1512	1512	1512	1512	1512	1512	1512	1512	1512	1512	1512	1512	1512
576	1.02654273555824	908	1338	1904	1904	1904	1904	1904	1904	1904	1904	1184	468	472	646	780	870	1090	1592	1592	1592	1592	1592	1592	1592	1592	1592	1592	1592	1592	1592	1592	1592	1592	1592	1592	1592	1592	1592	1592	1592	1592	1592	1592	1592	1592	1592	1592	1592
577	1.01903244177003	908	1218	1514	1514	1514	1514	1514	1514	1514	1514	1514	1514	1010	570	548	570	580	584	626	812	1022	1276	1574	1574	1574	1574	1574	1574	1574	1574	1574	1574	1574	1574	1574	1574	1574	1574	1574	1574	1574	1574	1574	1574	1574	1574	1574	1574
578	1.04625542428024	908	1228	1696	1696	1696	1696	1696	1696	1696	1696	1696	1696	1696	1696	1696	1696	1696	1696	1696	1696	1696	1696	1696	1696	1696	256	152	138	132	132	150	154	216	284	404	542	720	968	1254	1702	1702	1702	1702	1702	1702	1702	1702	1702
579	1.0194123385899	908	1196	788	710	484	508	558	638	692	852	1040	1342	1736	1736	1736	1736	1736	1736	1736	1736	1736	1736	1736	1736	1736	1736	1736	1736	1736	1736	1736	1736	1736	1736	1736	1736	1736	1736	1736	1736	1736	1736	1736	1736	1736	1736	1736	1736
580	1.07199983780493	908	1260	1702	1702	1702	1702	1702	102	42	44	36	42	54	74	96	138	186	264	372	480	648	924	1254	1714	1714	1714	1714	1714	1714	1714	1714	1714	1714	1714	1714	1714	1714	1714	1714	1714	1714	1714	1714	1714	1714	1714	1714	1714
581	1.04074125181525	908	1276	1834	1834	1834	1834	1834	1834	1834	1834	1834	1834	1834	1834	1834	1834	1834	1834	1834	1834	1834	1834	464	348	222	162	148	186	236	318	464	646	902	1232	1754	1754	1754	1754	1754	1754	1754	1754	1754	1754	1754	1754	1754	1754
582	1.0167804216026	908	1172	1456	1456	1456	1456	1456	1456	1456	1456	1456	894	712	474	508	536	570	632	754	952	1182	1458	1458	1458	1458	1458	1458	1458	1458	1458	1458	1458	1458	1458	1458	1458	1458	1458	1458	1458	1458	1458	1458	1458	1458	1458	1458	1458
583	1.038360262633	908	1230	1498	1498	1498	1498	1498	256	170	136	154	166	204	256	338	454	610	762	1020	1450	1450	1450	1450	1450	1450	1450	1450	1450	1450	1450	1450	1450	1450	1450	1450	1450	1450	1450	1450	1450	1450	1450	1450	1450	1450	1450	1450	1450
584	1.015750522991	908	1252	1772	1772	1772	1102	1068	1112	1222	1416	1148	1484	1484	1484	1484	1484	1484	1484	1484	1484	1484	1484	1484	1484	1484	1484	1484	1484	1484	1484	1484	1484	1484	1484	1484	1484	1484	1484	1484	1484	1484	1484	1484	1484	1484	1484	1484	1484
585	1.0308346340897	908	1248	1694	1694	1694	1694	1694	592	272	198	192	176	166	206	256	344	430	592	782	1042	1392	1392	1392	1392	1392	1392	1392	1392	1392	1392	1392	1392	1392	1392	1392	1392	1392	1392	1392	1392	1392	1392	1392	1392	1392	1392	1392	1392
586	1.03677538557026	908	1160	1420	1420	1420	1420	1420	1420	1420	1420	1420	1420	1420	1420	1420	1420	1420	1420	1420	1420	1420	1420	1420	1420	556	248	188	122	118	144	120	186	244	342	414	546	680	888	1058	1284	1698	1698	1698	1698	1698	1698	1698	1698
587	1.03859649595005	908	1340	1874	1874	1874	1874	1874	1874	1874	1874	1874	1874	1874	1874	1874	1874	1874	1874	1874	406	464	432	302	346	336	436	630	902	1236	1736	1736	1736	1736	1736	1736	1736	1736	1736	1736	1736	1736	1736	1736	1736	1736	1736	1736	1736
588	1.07064125656094	908	1070	1382	1382	1382	1382	1382	74	30	38	32	28	36	44	50	72	84	76	102	112	136	172	220	282	360	492	600	736	968	1210	1608	1608	1608	1608	1608	1608	1608	1608	1608	1608	1608	1608	1608	1608	1608	1608	1608	1608
589	1.02798444645839	908	1316	1938	1938	1938	1938	1938	1938	1938	1938	1938	1938	1938	1938	1938	1182	478	396	398	466	448	534	776	1112	1578	1578	1578	1578	1578	1578	1578	1578	1578	1578	1578	1578	1578	1578	1578	1578	1578	1578	1578	1578	1578	1578	1578	1578
590	1.02668796512718	908	1338	1982	1982	1982	1982	1982	1982	1982	1982	1982	1982	1982	1982	1982	1982	1982	1982	1982	1982	1982	1982	1982	1982	1982	1982	1982	914	1012	1082	1218	1336	1610	1322	1974	1974	1974	1974	1974	1974	1974	1974	1974	1974	1974	1974	1974	1974
591	1.02411508746533	908	1076	1270	1644	1644	1644	1644	1644	1644	1644	1644	1644	1644	1044	522	442	340	272	246	256	336	416	518	640	842	1072	1318	1582	1582	1582	1582	1582	1582	1582	1582	1582	1582	1582	1582	1582	1582	1582	1582	1582	1582	1582	1582	1582
592	1.04867592576642	908	1280	138	148	140	166	162	174	210	298	408	556	788	1130	1642	1642	1642	1642	1642	1642	1642	1642	1642	1642	1642	1642	1642	1642	1642	1642	1642	1642	1642	1642	1642	1642	1642	1642	1642	1642	1642	1642	1642	1642	1642	1642	1642	1642
593	1.0252793032814	908	1316	1894	1894	1894	1894	1894	1894	1894	1894	1894	1894	1894	1894	1894	1894	1894	1894	750	728	798	844	910	1060	1282	1798	1798	1798	1798	1798	1798	1798	1798	1798	1798	1798	1798	1798	1798	1798	1798	1798	1798	1798	1798	1798	1798	1798
594	1.03576378585978	908	1184	258	182	128	140	144	148	162	190	218	276	338	382	450	558	668	848	1028	1320	1704	1704	1704	1704	1704	1704	1704	1704	1704	1704	1704	1704	1704	1704	1704	1704	1704	1704	1704	1704	1704	1704	1704	1704	1704	1704	1704	1704
595	1.04214543582305	908	1214	1670	1670	1670	1670	1670	1670	1670	1670	1670	1670	1670	1670	1670	1670	518	198	148	114	144	164	178	250	342	468	646	950	1294	1738	1738	1738	1738	1738	1738	1738	1738	1738	1738	1738	1738	1738	1738	1738	1738	1738	1738	1738
596	1.01942866634488	908	1210	1048	522	478	384	402	418	518	692	922	1166	1512	1512	1512	1512	1512	1512	1512	1512	1512	1512	1512	1512	1512	1512	1512	1512	1512	1512	1512	1512	1512	1512	1512	1512	1512	1512	1512	1512	1512	1512	1512	1512	1512	1512	1512	1512
597	1.03330012874186	908	1134	1486	1486	1486	1486	1486	1486	1486	1486	1486	1486	1486	1486	1486	1486	398	314	310	220	232	248	230	304	396	522	704	1000	1310	1676	1676	1676	1676	1676	1676	1676	1676	1676	1676	1676	1676	1676	1676	1676	1676	1676	1676	1676
598	1.06940335786689	908	1238	72	38	30	36	38	50	52	70	96	124	168	250	312	390	582	828	1232	1684	1684	1684	1684	1684	1684	1684	1684	1684	1684	1684	1684	1684	1684	1684	1684	1684	1684	1684	1684	1684	1684	1684	1684	1684	1684	1684	1684	1684
599	1.05277866919846	908	1320	1854	1854	1854	1854	228	84	60	62	70	88	98	120	152	174	216	290	384	522	724	1010	1370	1370	1370	1370	1370	1370	1370	1370	1370	1370	1370	1370	1370	1370	1370	1370	1370	1370	1370	1370	1370	1370	1370	1370	1370	1370
600	1.02089181463551	908	1256	1804	1804	1804	1804	1804	1804	1804	1804	1804	1804	1804	1192	854	886	684	834	942	1172	1694	1694	1694	1694	1694	1694	1694	1694	1694	1694	1694	1694	1694	1694	1694	1694	1694	1694	1694	1694	1694	1694	1694	1694	1694	1694	1694	1694
601	1.0160692577929	908	1264	1784	1784	1784	1784	1784	1784	1784	1784	1784	1784	1784	1784	1784	1784	1784	1784	1784	1784	1784	1784	1784	1784	1784	1784	1784	1784	1784	1784	1784	1784	1784	1784	1784	1784	1784	1784	1784	1784	1784	1784	1784	1784	1784	1784	1784	1784
602	1.03658358876199	908	1318	1820	1820	1820	1820	1820	1820	1820	1820	1820	1820	1820	1820	414	382	308	390	446	544	606	862	1220	1780	1780	1780	1780	1780	1780	1780	1780	1780	1780	1780	1780	1780	1780	1780	1780	1780	1780	1780	1780	1780	1780	1780	1780	1780
603	1.02182262942696	908	1294	1760	1760	1760	1760	1760	1760	1760	1760	1760	1760	1760	1760	1760	1760	1760	1760	1760	1760	1760	1760	1760	1760	1760	1760	1760	1760	922	878	912	960	978	1022	1248	1814	1814	1814	1814	1814	1814	1814	1814	1814	1814	1814	1814	1814
604	1.0180849039157	908	1298	1258	1344	1092	1394	1102	1422	1200	1708	1708	1708	1708	1708	1708	1708	1708	1708	1708	1708	1708	1708	1708	1708	1708	1708	1708	1708	1708	1708	1708	1708	1708	1708	1708	1708	1708	1708	1708	1708	1708	1708	1708	1708	1708	1708	1708	1708
605	0	908	1174	10	4	2	0	0	0	0	0	0	0	0	0	0	0	0	0	0	0	0	0	0	0	0	0	0	0	0	0	0	0	0	0	0	0	0	0	0	0	0	0	0	0	0	0	0	0
606	1.05164516868537	908	1300	138	120	70	80	106	120	164	256	362	504	698	1000	1440	1440	1440	1440	1440	1440	1440	1440	1440	1440	1440	1440	1440	1440	1440	1440	1440	1440	1440	1440	1440	1440	1440	1440	1440	1440	1440	1440	1440	1440	1440	1440	1440	1440
607	1.04279185508844	908	1224	1488	1488	1488	1488	1488	1488	246	258	192	168	156	152	174	238	326	402	562	742	966	1264	1764	1764	1764	1764	1764	1764	1764	1764	1764	1764	1764	1764	1764	1764	1764	1764	1764	1764	1764	1764	1764	1764	1764	1764	1764	1764
608	1.02270559127347	908	1184	1528	1528	1528	1528	1528	1528	1528	1528	1528	1528	594	616	414	404	450	546	626	896	1130	1470	1470	1470	1470	1470	1470	1470	1470	1470	1470	1470	1470	1470	1470	1470	1470	1470	1470	1470	1470	1470	1470	1470	1470	1470	1470	1470
609	1.04633724346135	908	1168	1484	1484	1484	1484	1484	1484	1484	1484	1484	1484	1484	1484	1484	1484	1484	1484	1484	1484	1484	544	182	82	74	84	92	114	140	188	266	368	490	658	914	1290	1796	1796	1796	1796	1796	1796	1796	1796	1796	1796	1796	1796
610	1.02136761051018	908	1252	1758	1758	1758	1758	1758	1758	1758	988	586	382	350	362	406	424	536	728	996	1366	1366	1366	1366	1366	1366	1366	1366	1366	1366	1366	1366	1366	1366	1366	1366	1366	1366	1366	1366	1366	1366	1366	1366	1366	1366	1366	1366	1366
611	1.07056211646124	908	1074	1328	1590	1590	1590	1590	1590	1590	1590	150	30	26	20	18	14	18	20	32	38	56	80	110	138	166	194	262	318	344	486	630	782	916	1168	1370	1370	1370	1370	1370	1370	1370	1370	1370	1370	1370	1370	1370	1370
612	1.03542129358295	908	1238	1594	1594	1594	1594	1594	1594	1594	1594	1594	1594	300	224	192	184	206	214	228	296	398	528	688	890	1198	1478	1478	1478	1478	1478	1478	1478	1478	1478	1478	1478	1478	1478	1478	1478	1478	1478	1478	1478	1478	1478	1478	1478
613	1.02143751478773	908	1274	1684	1684	1684	1684	1684	1684	1684	1684	1684	1684	1684	1684	1684	1684	1684	1684	1684	1684	1684	1684	1684	1684	1684	1684	1684	1684	1684	1684	1684	1684	1684	1684	760	742	742	784	890	1066	1204	1686	1686	1686	1686	1686	1686	1686
614	1.05290640980956	908	1228	1622	1622	1622	1622	1622	1622	1622	1622	1622	1622	1622	1622	1622	1622	1622	1622	1622	1622	1622	1622	1622	1622	1622	1622	1622	230	114	68	62	64	68	82	120	170	212	280	362	516	712	954	1258	1662	1662	1662	1662	1662
615	1.0541710470523	908	1394	1394	1394	1394	1394	134	130	98	86	118	156	194	286	410	546	778	1118	1606	1606	1606	1606	1606	1606	1606	1606	1606	1606	1606	1606	1606	1606	1606	1606	1606	1606	1606	1606	1606	1606	1606	1606	1606	1606	1606	1606	1606	1606
616	1.03148467326619	908	1170	1574	1574	1574	1574	1574	1574	1574	1574	1574	1574	1574	1574	470	274	264	218	216	246	268	334	450	548	722	932	1178	1610	1610	1610	1610	1610	1610	1610	1610	1610	1610	1610	1610	1610	1610	1610	1610	1610	1610	1610	1610	1610
617	1.04736370532431	908	1296	1836	1836	1836	1836	1836	1836	1836	1836	1836	1836	1836	1836	1836	1836	1836	242	174	178	196	198	238	298	418	584	852	1238	1700	1700	1700	1700	1700	1700	1700	1700	1700	1700	1700	1700	1700	1700	1700	1700	1700	1700	1700	1700
618	1.03218426145581	908	1186	1414	1414	1414	1414	1414	462	174	118	132	132	144	172	206	238	298	396	510	582	696	852	1060	1376	1376	1376	1376	1376	1376	1376	1376	1376	1376	1376	1376	1376	1376	1376	1376	1376	1376	1376	1376	1376	1376	1376	1376	1376
619	1.04385721513682	908	1274	1846	1846	1846	1846	1846	1846	1846	1846	1846	1846	1846	1846	348	342	236	272	338	362	422	636	926	1344	1926	1926	1926	1926	1926	1926	1926	1926	1926	1926	1926	1926	1926	1926	1926	1926	1926	1926	1926	1926	1926	1926	1926	1926
620	1.0250856412069	908	1120	1394	1394	1394	1394	1394	1394	1394	1394	1394	1394	1394	1394	1394	1394	1394	1394	1394	1394	880	604	282	246	242	260	288	372	468	626	782	978	1208	1608	1608	1608	1608	1608	1608	1608	1608	1608	1608	1608	1608	1608	1608	1608
621	0.99523428937106	908	1108	1398	1398	1398	1398	1398	1398	1398	1398	1398	1398	1398	1398	1398	1398	1398	1398	1398	1398	1398	1398	1398	1398	1398	1398	1398	1398	1398	1398	1398	1398	1398	1398	1398	1398	1398	1398	1398	1398	1398	1398	1398	1398	1398	902	464	454
622	1.01815231577086	908	1130	1510	1510	1510	1510	1510	1510	1510	1510	1510	1510	1510	1510	1510	1510	1510	1510	1510	1510	1510	930	656	536	430	404	484	532	686	852	1044	1454	1454	1454	1454	1454	1454	1454	1454	1454	1454	1454	1454	1454	1454	1454	1454	1454
623	1.03738291926845	908	1250	1848	1848	1848	1848	1848	1848	1848	1848	1848	1848	1848	1848	1848	1848	1848	1848	1848	1848	1848	1848	1848	706	316	198	170	218	192	218	294	426	556	806	1122	1634	1634	1634	1634	1634	1634	1634	1634	1634	1634	1634	1634	1634
624	1.03936969459895	908	1306	1830	1830	1830	1830	1830	1830	1830	1830	1830	1830	1830	1830	1830	1830	1830	1830	1830	1830	1830	1830	1830	1830	1830	1830	1830	1830	1830	1830	490	250	236	210	252	310	376	534	728	960	1328	1844	1844	1844	1844	1844	1844	1844
625	1.01875161018808	908	1206	1418	1002	476	432	410	432	486	484	652	812	998	1186	1436	1436	1436	1436	1436	1436	1436	1436	1436	1436	1436	1436	1436	1436	1436	1436	1436	1436	1436	1436	1436	1436	1436	1436	1436	1436	1436	1436	1436	1436	1436	1436	1436	1436
626	1.02242427899139	908	1318	1868	1868	1868	1868	1868	1868	1868	1868	1868	1868	1868	1868	1868	1868	1868	1032	1132	1240	1140	1218	1482	1308	1858	1858	1858	1858	1858	1858	1858	1858	1858	1858	1858	1858	1858	1858	1858	1858	1858	1858	1858	1858	1858	1858	1858	1858
627	1.02875040887636	908	1312	1898	1898	1898	1898	1898	1898	1898	750	760	554	548	648	816	926	1288	1870	1870	1870	1870	1870	1870	1870	1870	1870	1870	1870	1870	1870	1870	1870	1870	1870	1870	1870	1870	1870	1870	1870	1870	1870	1870	1870	1870	1870	1870	1870
628	1.07362825981131	908	1160	1444	1444	1444	1444	1444	1444	1444	1444	1444	1444	88	36	20	16	14	20	20	26	28	40	54	60	84	100	140	198	250	324	418	554	696	878	1248	1554	1554	1554	1554	1554	1554	1554	1554	1554	1554	1554	1554	1554
629	1.02660077479499	908	1196	1594	1594	1594	1036	376	384	318	344	462	546	760	1060	1510	1510	1510	1510	1510	1510	1510	1510	1510	1510	1510	1510	1510	1510	1510	1510	1510	1510	1510	1510	1510	1510	1510	1510	1510	1510	1510	1510	1510	1510	1510	1510	1510	1510
630	1.05072088484298	908	1216	1666	346	102	104	100	116	130	148	202	252	354	510	680	866	1242	1770	1770	1770	1770	1770	1770	1770	1770	1770	1770	1770	1770	1770	1770	1770	1770	1770	1770	1770	1770	1770	1770	1770	1770	1770	1770	1770	1770	1770	1770	1770
631	1.04101865674577	908	1200	1658	1658	1658	1658	1658	1658	1658	1658	1658	1658	1658	1658	1658	1658	1658	1658	1658	1658	1658	1658	1658	1658	1658	434	280	158	110	124	138	152	202	288	364	540	734	990	1300	1710	1710	1710	1710	1710	1710	1710	1710	1710
632	1.0263577442059	908	1252	1744	1744	1744	1744	1744	1744	1744	1744	1744	1060	536	522	524	582	604	670	930	1282	1834	1834	1834	1834	1834	1834	1834	1834	1834	1834	1834	1834	1834	1834	1834	1834	1834	1834	1834	1834	1834	1834	1834	1834	1834	1834	1834	1834
633	1.02936138072638	908	1106	1422	1422	1422	1422	1422	1422	1422	1422	1422	1422	1422	1422	1422	1422	1422	1422	1422	808	332	314	232	188	164	196	254	296	386	514	674	878	1176	1614	1614	1614	1614	1614	1614	1614	1614	1614	1614	1614	1614	1614	1614	1614
634	1.02087756637786	908	1282	578	556	512	542	640	710	812	1126	1598	1598	1598	1598	1598	1598	1598	1598	1598	1598	1598	1598	1598	1598	1598	1598	1598	1598	1598	1598	1598	1598	1598	1598	1598	1598	1598	1598	1598	1598	1598	1598	1598	1598	1598	1598	1598	1598
635	1.0206447013083	908	1294	1810	1132	820	896	772	874	1054	1278	1730	1730	1730	1730	1730	1730	1730	1730	1730	1730	1730	1730	1730	1730	1730	1730	1730	1730	1730	1730	1730	1730	1730	1730	1730	1730	1730	1730	1730	1730	1730	1730	1730	1730	1730	1730	1730	1730
636	1.0463457829986	908	1138	1484	1484	1484	1484	1484	1484	1484	1484	168	168	140	146	182	166	184	236	296	362	474	628	844	1086	1352	1668	1668	1668	1668	1668	1668	1668	1668	1668	1668	1668	1668	1668	1668	1668	1668	1668	1668	1668	1668	1668	1668	1668
637	1.03533027329206	908	1238	1598	1598	1598	1598	1598	1598	1598	324	196	194	156	164	192	224	302	360	478	638	836	1070	1422	1422	1422	1422	1422	1422	1422	1422	1422	1422	1422	1422	1422	1422	1422	1422	1422	1422	1422	1422	1422	1422	1422	1422	1422	1422
638	1.03014427037762	908	1344	1882	1882	1882	1882	1882	1882	768	476	280	286	280	344	436	620	774	1126	1564	1564	1564	1564	1564	1564	1564	1564	1564	1564	1564	1564	1564	1564	1564	1564	1564	1564	1564	1564	1564	1564	1564	1564	1564	1564	1564	1564	1564	1564
639	1.03300082299961	908	1248	1736	1736	1736	1736	1736	736	320	216	210	184	176	192	272	378	526	764	1088	1502	1502	1502	1502	1502	1502	1502	1502	1502	1502	1502	1502	1502	1502	1502	1502	1502	1502	1502	1502	1502	1502	1502	1502	1502	1502	1502	1502	1502
640	1.02208161340995	908	1178	1508	926	700	408	362	348	404	452	630	786	1012	1172	1592	1592	1592	1592	1592	1592	1592	1592	1592	1592	1592	1592	1592	1592	1592	1592	1592	1592	1592	1592	1592	1592	1592	1592	1592	1592	1592	1592	1592	1592	1592	1592	1592	1592
641	1.06617711948923	908	1192	1624	1624	1624	1624	1624	1624	1624	1624	1624	1624	1624	1624	1624	116	82	62	40	32	34	32	44	54	78	96	132	186	232	292	354	450	556	752	1026	1324	1796	1796	1796	1796	1796	1796	1796	1796	1796	1796	1796	1796
642	1.02078957780353	908	1196	1564	914	794	550	552	532	598	650	780	1034	1306	1700	1700	1700	1700	1700	1700	1700	1700	1700	1700	1700	1700	1700	1700	1700	1700	1700	1700	1700	1700	1700	1700	1700	1700	1700	1700	1700	1700	1700	1700	1700	1700	1700	1700	1700
643	1.04549627866061	908	1266	1790	406	162	176	140	176	206	238	326	462	634	894	1278	1760	1760	1760	1760	1760	1760	1760	1760	1760	1760	1760	1760	1760	1760	1760	1760	1760	1760	1760	1760	1760	1760	1760	1760	1760	1760	1760	1760	1760	1760	1760	1760	1760
644	1.02453615425277	908	1168	1566	1566	872	520	268	282	286	334	382	488	630	846	1106	1476	1476	1476	1476	1476	1476	1476	1476	1476	1476	1476	1476	1476	1476	1476	1476	1476	1476	1476	1476	1476	1476	1476	1476	1476	1476	1476	1476	1476	1476	1476	1476	1476
645	1.02445544682457	908	1350	1926	1926	742	468	456	396	506	590	684	956	1386	1386	1386	1386	1386	1386	1386	1386	1386	1386	1386	1386	1386	1386	1386	1386	1386	1386	1386	1386	1386	1386	1386	1386	1386	1386	1386	1386	1386	1386	1386	1386	1386	1386	1386	1386
646	1.04005734550334	908	1230	1738	1738	754	286	198	140	132	144	168	230	316	432	618	886	1238	1796	1796	1796	1796	1796	1796	1796	1796	1796	1796	1796	1796	1796	1796	1796	1796	1796	1796	1796	1796	1796	1796	1796	1796	1796	1796	1796	1796	1796	1796	1796
647	1.02633310277131	908	1132	1480	1480	586	430	324	284	264	238	252	320	398	472	614	782	980	1266	1638	1638	1638	1638	1638	1638	1638	1638	1638	1638	1638	1638	1638	1638	1638	1638	1638	1638	1638	1638	1638	1638	1638	1638	1638	1638	1638	1638	1638	1638
648	1.01949215710269	908	1254	1740	1740	1740	1740	1740	1740	1740	1740	1740	1740	1740	1740	1740	1740	1740	1740	1740	1740	1238	1254	1280	1206	1402	1080	1296	1796	1796	1796	1796	1796	1796	1796	1796	1796	1796	1796	1796	1796	1796	1796	1796	1796	1796	1796	1796	1796
649	1.02493494891674	908	1328	2002	2002	2002	2002	1076	1118	1002	1146	1470	1122	1306	1894	1894	1894	1894	1894	1894	1894	1894	1894	1894	1894	1894	1894	1894	1894	1894	1894	1894	1894	1894	1894	1894	1894	1894	1894	1894	1894	1894	1894	1894	1894	1894	1894	1894	1894
650	1.01818207560866	908	1248	1568	1568	1014	876	510	520	622	744	892	1162	1478	1478	1478	1478	1478	1478	1478	1478	1478	1478	1478	1478	1478	1478	1478	1478	1478	1478	1478	1478	1478	1478	1478	1478	1478	1478	1478	1478	1478	1478	1478	1478	1478	1478	1478	1478
651	1.02352017559749	908	1286	1872	1872	1872	1208	660	614	526	538	690	768	1096	1622	1622	1622	1622	1622	1622	1622	1622	1622	1622	1622	1622	1622	1622	1622	1622	1622	1622	1622	1622	1622	1622	1622	1622	1622	1622	1622	1622	1622	1622	1622	1622	1622	1622	1622
652	1.02921922653304	908	1226	434	356	286	212	238	272	322	454	632	894	1192	1660	1660	1660	1660	1660	1660	1660	1660	1660	1660	1660	1660	1660	1660	1660	1660	1660	1660	1660	1660	1660	1660	1660	1660	1660	1660	1660	1660	1660	1660	1660	1660	1660	1660	1660
653	1.09714213118222	908	1182	1532	1532	1532	22	10	12	10	14	16	24	32	38	50	60	68	92	120	152	174	222	228	316	454	604	748	928	1214	1496	1496	1496	1496	1496	1496	1496	1496	1496	1496	1496	1496	1496	1496	1496	1496	1496	1496	1496
654	1.02392921719031	908	1286	1678	1678	1678	1678	1678	1678	1678	1678	1678	1678	1678	1678	1678	888	816	598	654	694	808	940	1310	1858	1858	1858	1858	1858	1858	1858	1858	1858	1858	1858	1858	1858	1858	1858	1858	1858	1858	1858	1858	1858	1858	1858	1858	1858
655	1.03179526153045	908	1152	1454	1454	1454	1454	1454	1454	1454	1454	1454	1454	1454	1454	1454	1454	1454	1454	1454	1454	1454	1454	766	258	256	214	178	178	196	242	330	430	572	734	976	1282	1636	1636	1636	1636	1636	1636	1636	1636	1636	1636	1636	1636
656	1.0499663577705	908	1242	1704	1704	1704	1704	1704	1704	1704	1704	1704	208	250	158	192	226	276	346	454	652	912	1296	1772	1772	1772	1772	1772	1772	1772	1772	1772	1772	1772	1772	1772	1772	1772	1772	1772	1772	1772	1772	1772	1772	1772	1772	1772	1772
657	1.03320028519151	908	1160	270	166	146	138	118	130	124	152	190	228	274	310	382	478	618	804	1010	1224	1524	1524	1524	1524	1524	1524	1524	1524	1524	1524	1524	1524	1524	1524	1524	1524	1524	1524	1524	1524	1524	1524	1524	1524	1524	1524	1524	1524
658	1.05813079711058	908	1280	1790	1790	1790	1790	1790	1790	1790	1790	1790	1790	1790	1790	1790	1790	162	140	106	92	116	118	142	198	294	426	620	902	1246	1766	1766	1766	1766	1766	1766	1766	1766	1766	1766	1766	1766	1766	1766	1766	1766	1766	1766	1766
659	1.01773226822168	908	1298	1796	1796	1796	1796	1796	1796	1796	1796	1796	1796	1796	996	1020	854	750	694	834	842	1118	1470	1470	1470	1470	1470	1470	1470	1470	1470	1470	1470	1470	1470	1470	1470	1470	1470	1470	1470	1470	1470	1470	1470	1470	1470	1470	1470
660	1.0472721675686	908	1220	1662	1662	1662	1662	1662	1662	1662	218	208	140	128	148	158	184	256	362	486	674	936	1206	1670	1670	1670	1670	1670	1670	1670	1670	1670	1670	1670	1670	1670	1670	1670	1670	1670	1670	1670	1670	1670	1670	1670	1670	1670	1670
661	1.01759970242952	908	1190	772	556	538	444	432	444	512	632	822	1056	1284	1564	1564	1564	1564	1564	1564	1564	1564	1564	1564	1564	1564	1564	1564	1564	1564	1564	1564	1564	1564	1564	1564	1564	1564	1564	1564	1564	1564	1564	1564	1564	1564	1564	1564	1564
662	1.04722231540458	908	1264	1662	1662	1662	1662	1662	1662	1662	1662	1662	1662	1662	1662	1662	1662	1662	1662	1662	1662	1662	242	198	142	154	180	228	298	424	590	842	1232	1776	1776	1776	1776	1776	1776	1776	1776	1776	1776	1776	1776	1776	1776	1776	1776
663	1.02242417436675	908	1252	1742	1742	1742	1742	1742	1742	1742	1742	1742	1742	1742	1742	768	660	728	694	726	796	974	1274	1682	1682	1682	1682	1682	1682	1682	1682	1682	1682	1682	1682	1682	1682	1682	1682	1682	1682	1682	1682	1682	1682	1682	1682	1682	1682
664	1.02267321047793	908	1168	1554	1554	1554	1554	1554	1554	1554	562	516	438	430	448	422	432	590	750	958	1214	1478	1478	1478	1478	1478	1478	1478	1478	1478	1478	1478	1478	1478	1478	1478	1478	1478	1478	1478	1478	1478	1478	1478	1478	1478	1478	1478	1478
665	1.01688463311324	908	1292	1680	1680	1680	1680	1680	1680	1680	862	730	596	666	794	932	1044	1400	1400	1400	1400	1400	1400	1400	1400	1400	1400	1400	1400	1400	1400	1400	1400	1400	1400	1400	1400	1400	1400	1400	1400	1400	1400	1400	1400	1400	1400	1400	1400
666	1.06885403576089	908	1180	1622	1622	66	46	58	64	76	84	92	122	168	226	304	424	554	780	1102	1502	1502	1502	1502	1502	1502	1502	1502	1502	1502	1502	1502	1502	1502	1502	1502	1502	1502	1502	1502	1502	1502	1502	1502	1502	1502	1502	1502	1502
667	1.03079896215821	908	1322	1818	1818	1818	1818	1818	1818	608	374	358	314	350	432	514	764	1116	1606	1606	1606	1606	1606	1606	1606	1606	1606	1606	1606	1606	1606	1606	1606	1606	1606	1606	1606	1606	1606	1606	1606	1606	1606	1606	1606	1606	1606	1606	1606
668	1.12453683277279	908	1302	1818	1818	1818	1818	1818	1818	1818	1818	1818	1818	1818	18	6	8	6	8	8	16	22	36	38	52	76	96	140	192	276	400	562	796	1192	1718	1718	1718	1718	1718	1718	1718	1718	1718	1718	1718	1718	1718	1718	1718
669	1.02967664266513	908	1318	1884	1884	1884	1884	1884	1884	1884	1884	1884	1884	1884	1884	1884	1884	1884	1288	656	452	472	570	722	928	1346	1974	1974	1974	1974	1974	1974	1974	1974	1974	1974	1974	1974	1974	1974	1974	1974	1974	1974	1974	1974	1974	1974	1974
670	0.989583270426982	908	1220	1558	1558	1558	1558	1558	1558	1558	1558	1558	1558	1558	1558	1558	1558	1558	1558	1558	1558	1558	1558	1558	1558	1558	1558	1558	1558	1558	1558	1558	1558	1558	1558	1558	1558	1558	1558	1558	1558	1558	1558	434	334	186	146	122	120
671	1.02377900422081	908	1310	1784	1784	1784	1784	1784	1784	1784	1784	1784	872	778	586	612	722	902	990	1302	1776	1776	1776	1776	1776	1776	1776	1776	1776	1776	1776	1776	1776	1776	1776	1776	1776	1776	1776	1776	1776	1776	1776	1776	1776	1776	1776	1776	1776
672	1.06220399138152	908	1238	1756	1756	1756	1756	136	82	102	92	110	114	148	226	302	442	616	868	1262	1752	1752	1752	1752	1752	1752	1752	1752	1752	1752	1752	1752	1752	1752	1752	1752	1752	1752	1752	1752	1752	1752	1752	1752	1752	1752	1752	1752	1752
673	1.03978722747896	908	1280	1672	1672	1672	1672	1672	1672	352	154	176	156	130	166	200	270	390	548	724	1028	1378	1378	1378	1378	1378	1378	1378	1378	1378	1378	1378	1378	1378	1378	1378	1378	1378	1378	1378	1378	1378	1378	1378	1378	1378	1378	1378	1378
674	1.01376137668601	908	1320	890	1016	1134	1068	1090	1194	1486	1486	1486	1486	1486	1486	1486	1486	1486	1486	1486	1486	1486	1486	1486	1486	1486	1486	1486	1486	1486	1486	1486	1486	1486	1486	1486	1486	1486	1486	1486	1486	1486	1486	1486	1486	1486	1486	1486	1486
675	1.02139304600691	908	1176	1542	1542	1542	1542	1542	1542	1542	1542	900	506	522	432	474	546	658	892	1186	1564	1564	1564	1564	1564	1564	1564	1564	1564	1564	1564	1564	1564	1564	1564	1564	1564	1564	1564	1564	1564	1564	1564	1564	1564	1564	1564	1564	1564
676	1.02787135737437	908	1250	1612	1612	1612	1612	1612	458	460	346	308	338	362	382	484	574	710	926	1230	1538	1538	1538	1538	1538	1538	1538	1538	1538	1538	1538	1538	1538	1538	1538	1538	1538	1538	1538	1538	1538	1538	1538	1538	1538	1538	1538	1538	1538
677	1.03290430676859	908	1302	1826	1826	1826	668	262	248	234	240	264	326	490	732	1020	1438	1438	1438	1438	1438	1438	1438	1438	1438	1438	1438	1438	1438	1438	1438	1438	1438	1438	1438	1438	1438	1438	1438	1438	1438	1438	1438	1438	1438	1438	1438	1438	1438
678	1.03787783016327	908	1230	1702	1702	1702	1702	1702	1702	1702	1702	1702	1702	1702	1702	1702	1702	1702	1702	1702	1702	1702	1702	1702	1702	1702	1702	1702	1702	1702	1702	1702	1702	498	312	236	166	204	232	252	330	448	636	884	1256	1792	1792	1792	1792
679	1.03405073951249	908	1292	1840	1840	1840	460	298	304	260	340	418	540	752	1056	1538	1538	1538	1538	1538	1538	1538	1538	1538	1538	1538	1538	1538	1538	1538	1538	1538	1538	1538	1538	1538	1538	1538	1538	1538	1538	1538	1538	1538	1538	1538	1538	1538	1538
680	1.0444134623348	908	1254	1706	348	146	136	148	160	212	256	354	492	686	900	1304	1688	1688	1688	1688	1688	1688	1688	1688	1688	1688	1688	1688	1688	1688	1688	1688	1688	1688	1688	1688	1688	1688	1688	1688	1688	1688	1688	1688	1688	1688	1688	1688	1688
681	1.022712690146	908	1136	520	428	382	412	434	506	572	780	1000	1346	1738	1738	1738	1738	1738	1738	1738	1738	1738	1738	1738	1738	1738	1738	1738	1738	1738	1738	1738	1738	1738	1738	1738	1738	1738	1738	1738	1738	1738	1738	1738	1738	1738	1738	1738	1738
682	1.02818301689042	908	1232	1724	1724	1724	1724	1724	1724	1724	1724	1724	550	466	524	458	464	532	588	852	1216	1638	1638	1638	1638	1638	1638	1638	1638	1638	1638	1638	1638	1638	1638	1638	1638	1638	1638	1638	1638	1638	1638	1638	1638	1638	1638	1638	1638
683	1.01881723010529	908	1188	1488	726	564	360	378	358	380	398	502	592	738	890	1110	1366	1366	1366	1366	1366	1366	1366	1366	1366	1366	1366	1366	1366	1366	1366	1366	1366	1366	1366	1366	1366	1366	1366	1366	1366	1366	1366	1366	1366	1366	1366	1366	1366
684	1.02027803000579	908	1306	1882	1882	1882	1882	1882	1882	1216	1084	932	1070	1258	1372	1148	1706	1706	1706	1706	1706	1706	1706	1706	1706	1706	1706	1706	1706	1706	1706	1706	1706	1706	1706	1706	1706	1706	1706	1706	1706	1706	1706	1706	1706	1706	1706	1706	1706
685	1.04155159747885	908	1306	1812	1812	1812	436	308	152	142	116	104	120	172	250	384	532	770	1072	1460	1460	1460	1460	1460	1460	1460	1460	1460	1460	1460	1460	1460	1460	1460	1460	1460	1460	1460	1460	1460	1460	1460	1460	1460	1460	1460	1460	1460	1460
686	1.040257679984	908	1330	248	232	160	160	170	196	250	346	478	626	914	1262	1678	1678	1678	1678	1678	1678	1678	1678	1678	1678	1678	1678	1678	1678	1678	1678	1678	1678	1678	1678	1678	1678	1678	1678	1678	1678	1678	1678	1678	1678	1678	1678	1678	1678
687	1.00808552405362	908	1266	1746	1746	1746	1746	1746	1746	1746	1746	1746	1746	1746	1746	1746	1746	1746	1746	1746	1746	1746	1746	1746	1746	1746	1746	1746	1746	1746	1746	1746	1746	1746	1746	1746	1746	1746	1746	1746	1746	1746	1746	1746	1746	1144	510	586	534
688	1.01879659617228	908	1132	1372	1372	906	728	614	600	516	496	534	684	826	1056	1354	1692	1692	1692	1692	1692	1692	1692	1692	1692	1692	1692	1692	1692	1692	1692	1692	1692	1692	1692	1692	1692	1692	1692	1692	1692	1692	1692	1692	1692	1692	1692	1692	1692
689	1.04904475410632	908	1270	1852	1852	1852	1852	1852	1852	1852	1852	1852	1852	1852	234	122	132	166	210	250	308	462	678	996	1478	1478	1478	1478	1478	1478	1478	1478	1478	1478	1478	1478	1478	1478	1478	1478	1478	1478	1478	1478	1478	1478	1478	1478	1478
690	1.07218954427373	908	1256	1728	1728	1728	1728	1728	1728	1728	1728	1728	1728	1728	1728	1728	1728	1728	1728	1728	94	66	40	46	60	76	88	114	150	228	338	502	638	904	1272	1800	1800	1800	1800	1800	1800	1800	1800	1800	1800	1800	1800	1800	1800
691	1.01670714888261	908	1316	1824	1824	1824	1824	1824	1824	1824	1824	1824	1824	1824	1824	1824	1824	1824	1824	1824	1824	1824	1824	1824	1824	1824	1824	1824	1824	1824	1824	1824	1824	1824	1824	1824	1824	1824	1824	1824	1824	1824	1824	1824	1824	1824	1824	1824	1824
692	1.05922255737867	908	1244	96	56	44	52	44	54	62	84	110	154	210	290	366	500	648	894	1194	1544	1544	1544	1544	1544	1544	1544	1544	1544	1544	1544	1544	1544	1544	1544	1544	1544	1544	1544	1544	1544	1544	1544	1544	1544	1544	1544	1544	1544
693	1.02516754625631	908	1238	1778	1778	1778	1778	1778	1778	1778	1778	1778	1778	1778	1778	1778	1778	1778	1778	1778	1778	1778	1778	1778	1778	558	588	586	550	574	612	760	1078	1494	1494	1494	1494	1494	1494	1494	1494	1494	1494	1494	1494	1494	1494	1494	1494
694	1.02255465667352	908	1228	622	356	258	248	250	330	412	544	782	1042	1400	1400	1400	1400	1400	1400	1400	1400	1400	1400	1400	1400	1400	1400	1400	1400	1400	1400	1400	1400	1400	1400	1400	1400	1400	1400	1400	1400	1400	1400	1400	1400	1400	1400	1400	1400
695	1.05359371838401	908	1266	1694	1694	1694	1694	168	96	86	96	82	88	94	122	150	188	248	322	414	522	684	928	1242	1638	1638	1638	1638	1638	1638	1638	1638	1638	1638	1638	1638	1638	1638	1638	1638	1638	1638	1638	1638	1638	1638	1638	1638	1638
696	1.05615549833698	908	1226	1474	1474	1474	1474	1474	1474	1474	1474	1474	1474	1474	1474	1474	1474	164	80	48	52	46	42	30	38	36	56	68	88	116	148	182	214	306	362	464	592	720	938	1188	1458	1458	1458	1458	1458	1458	1458	1458	1458
697	1.02364593346603	908	1250	1688	1688	658	598	502	546	660	710	868	1198	1608	1608	1608	1608	1608	1608	1608	1608	1608	1608	1608	1608	1608	1608	1608	1608	1608	1608	1608	1608	1608	1608	1608	1608	1608	1608	1608	1608	1608	1608	1608	1608	1608	1608	1608	1608
698	1.02833629238144	908	1100	1322	1616	1616	1616	1616	1616	1616	1616	1616	1616	1616	862	360	308	232	204	172	158	190	236	286	374	434	520	628	810	1054	1264	1592	1592	1592	1592	1592	1592	1592	1592	1592	1592	1592	1592	1592	1592	1592	1592	1592	1592
699	1.12975462509111	908	1176	1524	16	10	8	2	2	4	4	8	14	20	28	32	34	50	66	84	112	134	176	212	260	330	438	538	712	880	1066	1250	1652	1652	1652	1652	1652	1652	1652	1652	1652	1652	1652	1652	1652	1652	1652	1652	1652
700	1.03910573547466	908	1264	1794	1794	1794	1794	1794	1794	1794	1794	1794	1794	1794	1794	1794	342	182	212	206	236	270	322	466	672	946	1424	1424	1424	1424	1424	1424	1424	1424	1424	1424	1424	1424	1424	1424	1424	1424	1424	1424	1424	1424	1424	1424	1424
701	1.0251281559611	908	1332	1852	1852	1012	494	446	416	476	568	742	1066	1544	1544	1544	1544	1544	1544	1544	1544	1544	1544	1544	1544	1544	1544	1544	1544	1544	1544	1544	1544	1544	1544	1544	1544	1544	1544	1544	1544	1544	1544	1544	1544	1544	1544	1544	1544
702	1.01027865158646	908	1232	1122	998	1104	1256	1446	1220	1364	1364	1364	1364	1364	1364	1364	1364	1364	1364	1364	1364	1364	1364	1364	1364	1364	1364	1364	1364	1364	1364	1364	1364	1364	1364	1364	1364	1364	1364	1364	1364	1364	1364	1364	1364	1364	1364	1364	1364
703	1.02179257211106	908	1160	1606	1606	1606	1606	1062	574	382	398	382	358	404	538	698	884	1118	1490	1490	1490	1490	1490	1490	1490	1490	1490	1490	1490	1490	1490	1490	1490	1490	1490	1490	1490	1490	1490	1490	1490	1490	1490	1490	1490	1490	1490	1490	1490
704	1.0278284011027	908	1250	884	398	282	270	354	374	420	596	834	1188	1732	1732	1732	1732	1732	1732	1732	1732	1732	1732	1732	1732	1732	1732	1732	1732	1732	1732	1732	1732	1732	1732	1732	1732	1732	1732	1732	1732	1732	1732	1732	1732	1732	1732	1732	1732
705	1.05656738783212	908	1308	1866	1866	1866	1866	1866	1866	1866	1866	1866	1866	1866	1866	1866	1866	1866	1866	1866	1866	1866	1866	1866	1866	1866	1866	1866	1866	1866	1866	1866	1866	1866	184	138	86	90	106	124	164	204	304	422	598	838	1204	1680	1680
706	1.02400006979333	908	1168	1576	900	514	336	334	322	358	412	552	718	930	1226	1586	1586	1586	1586	1586	1586	1586	1586	1586	1586	1586	1586	1586	1586	1586	1586	1586	1586	1586	1586	1586	1586	1586	1586	1586	1586	1586	1586	1586	1586	1586	1586	1586	1586
707	1.03073541093876	908	1184	1614	658	298	322	374	384	408	470	644	862	1200	1710	1710	1710	1710	1710	1710	1710	1710	1710	1710	1710	1710	1710	1710	1710	1710	1710	1710	1710	1710	1710	1710	1710	1710	1710	1710	1710	1710	1710	1710	1710	1710	1710	1710	1710
708	1.02313371135338	908	1142	1490	1490	1490	1490	1490	626	526	412	434	394	380	354	510	618	762	998	1214	1556	1556	1556	1556	1556	1556	1556	1556	1556	1556	1556	1556	1556	1556	1556	1556	1556	1556	1556	1556	1556	1556	1556	1556	1556	1556	1556	1556	1556
709	1.01988560267842	908	1204	1572	1572	1572	1572	1572	1572	1572	1572	1572	1572	1572	1572	912	556	490	426	384	450	498	626	850	1144	1466	1466	1466	1466	1466	1466	1466	1466	1466	1466	1466	1466	1466	1466	1466	1466	1466	1466	1466	1466	1466	1466	1466	1466
710	1.02478992850824	908	1190	1436	1436	1436	1436	1436	1436	1436	458	392	314	322	268	278	296	356	476	528	686	816	998	1218	1468	1468	1468	1468	1468	1468	1468	1468	1468	1468	1468	1468	1468	1468	1468	1468	1468	1468	1468	1468	1468	1468	1468	1468	1468
711	1.02283198760063	908	1170	1494	1494	1494	1494	1494	1494	538	524	404	350	330	354	396	500	648	838	1144	1434	1434	1434	1434	1434	1434	1434	1434	1434	1434	1434	1434	1434	1434	1434	1434	1434	1434	1434	1434	1434	1434	1434	1434	1434	1434	1434	1434	1434
712	1.0235246353404	908	1132	1464	1464	1464	1464	1464	552	488	322	310	296	304	322	424	564	738	916	1168	1448	1448	1448	1448	1448	1448	1448	1448	1448	1448	1448	1448	1448	1448	1448	1448	1448	1448	1448	1448	1448	1448	1448	1448	1448	1448	1448	1448	1448
713	1.03848654107117	908	1280	1844	1844	1844	1844	1844	1844	1844	1844	1844	1844	1844	1844	1844	1844	1844	1844	1844	1844	1844	438	318	276	290	316	378	478	654	936	1334	1890	1890	1890	1890	1890	1890	1890	1890	1890	1890	1890	1890	1890	1890	1890	1890	1890
714	1.03330888115108	908	1256	868	294	278	272	272	296	392	518	732	990	1350	1978	1978	1978	1978	1978	1978	1978	1978	1978	1978	1978	1978	1978	1978	1978	1978	1978	1978	1978	1978	1978	1978	1978	1978	1978	1978	1978	1978	1978	1978	1978	1978	1978	1978	1978
715	1.0686058688502	908	1264	1762	1762	1762	1762	128	58	68	54	58	68	98	130	174	240	342	492	694	950	1356	1830	1830	1830	1830	1830	1830	1830	1830	1830	1830	1830	1830	1830	1830	1830	1830	1830	1830	1830	1830	1830	1830	1830	1830	1830	1830	1830
716	1.02020339560885	908	1154	726	400	356	272	262	276	336	442	596	806	1082	1420	1420	1420	1420	1420	1420	1420	1420	1420	1420	1420	1420	1420	1420	1420	1420	1420	1420	1420	1420	1420	1420	1420	1420	1420	1420	1420	1420	1420	1420	1420	1420	1420	1420	1420
717	1.02103441944164	908	1308	1886	1886	1886	1886	1886	1886	1886	1886	1366	738	684	846	864	966	1176	1628	1628	1628	1628	1628	1628	1628	1628	1628	1628	1628	1628	1628	1628	1628	1628	1628	1628	1628	1628	1628	1628	1628	1628	1628	1628	1628	1628	1628	1628	1628
718	1.03118424905204	908	1332	1838	1838	1838	1838	1838	1838	1838	1838	1838	1838	444	352	232	218	216	238	282	356	470	638	826	1084	1360	1360	1360	1360	1360	1360	1360	1360	1360	1360	1360	1360	1360	1360	1360	1360	1360	1360	1360	1360	1360	1360	1360	1360
719	1.03088288985613	908	1178	1466	1466	424	232	258	234	210	204	244	288	340	464	582	694	922	1152	1534	1534	1534	1534	1534	1534	1534	1534	1534	1534	1534	1534	1534	1534	1534	1534	1534	1534	1534	1534	1534	1534	1534	1534	1534	1534	1534	1534	1534	1534
720	1.04109907339874	908	1298	1788	1788	1788	1788	1788	1788	1788	1788	1788	1788	1788	1788	1788	332	228	214	174	192	240	298	420	596	810	1174	1634	1634	1634	1634	1634	1634	1634	1634	1634	1634	1634	1634	1634	1634	1634	1634	1634	1634	1634	1634	1634	1634
721	1.04300398816258	908	1226	1664	1664	1664	1664	1664	1664	1664	1664	1664	1664	1664	1664	1664	1664	1664	1664	1664	1664	1664	1664	1664	1664	1664	1664	1664	1664	1664	1664	1664	1664	1664	1664	1664	1664	1664	1664	412	190	166	144	172	228	296	446	612	880
722	1.04945399598349	908	1152	1442	1442	164	82	88	106	98	96	108	146	174	208	260	340	420	494	668	800	1022	1320	1590	1590	1590	1590	1590	1590	1590	1590	1590	1590	1590	1590	1590	1590	1590	1590	1590	1590	1590	1590	1590	1590	1590	1590	1590	1590
723	1.05413460093712	908	1214	1538	1538	1538	144	104	80	78	86	68	66	86	122	186	220	276	384	502	688	888	1174	1542	1542	1542	1542	1542	1542	1542	1542	1542	1542	1542	1542	1542	1542	1542	1542	1542	1542	1542	1542	1542	1542	1542	1542	1542	1542
724	1.02349752518557	908	1320	1938	1938	1938	1938	1152	912	1054	1250	1308	1504	1342	1928	1928	1928	1928	1928	1928	1928	1928	1928	1928	1928	1928	1928	1928	1928	1928	1928	1928	1928	1928	1928	1928	1928	1928	1928	1928	1928	1928	1928	1928	1928	1928	1928	1928	1928
725	0	908	1182	1610	1610	1610	1610	1610	1610	1610	1610	1610	1610	1610	14	8	2	0	0	0	0	0	0	0	0	0	0	0	0	0	0	0	0	0	0	0	0	0	0	0	0	0	0	0	0	0	0	0	0
726	1.02020890798537	908	1280	1614	1614	1614	1614	1614	1614	1614	1614	1614	1614	1614	1614	1614	1614	1614	1614	1614	1614	1614	1614	922	738	718	700	580	682	746	968	1218	1664	1664	1664	1664	1664	1664	1664	1664	1664	1664	1664	1664	1664	1664	1664	1664	1664
727	1.04421803389804	908	1142	1394	1394	1394	1394	1394	1394	1394	1394	1394	1394	1394	1394	1394	1394	1394	1394	1394	334	122	72	62	70	70	74	96	124	154	200	248	322	410	516	670	824	1066	1272	1622	1622	1622	1622	1622	1622	1622	1622	1622	1622
728	1.06685507298998	908	1184	1596	1596	1596	1596	1596	1596	1596	1596	1596	1596	1596	1596	1596	1596	1596	1596	1596	1596	1596	1596	1596	1596	1596	146	76	36	38	28	32	40	46	52	64	88	118	166	218	294	408	566	752	1040	1346	1808	1808	1808
729	1.03348676257485	908	1290	1770	1770	1770	1770	1770	1770	1770	1770	1770	1770	1770	434	338	260	254	246	314	350	398	472	650	916	1262	1596	1596	1596	1596	1596	1596	1596	1596	1596	1596	1596	1596	1596	1596	1596	1596	1596	1596	1596	1596	1596	1596	1596
730	1.03116168278465	908	1246	1704	1704	1704	1704	1704	1704	1704	1704	1704	1704	1704	1704	1704	1704	1704	1704	662	340	358	390	396	484	550	748	1016	1312	1824	1824	1824	1824	1824	1824	1824	1824	1824	1824	1824	1824	1824	1824	1824	1824	1824	1824	1824	1824
731	1.03113648855759	908	1252	1740	1740	1740	1740	1740	1740	1740	1740	1740	1740	1740	1740	1740	1740	1740	1740	1740	1740	1740	530	492	518	458	540	588	708	966	1314	1868	1868	1868	1868	1868	1868	1868	1868	1868	1868	1868	1868	1868	1868	1868	1868	1868	1868
732	1.06741724812521	908	1256	1732	1732	1732	1732	1732	1732	78	56	62	66	56	82	112	134	170	218	292	408	536	726	924	1180	1526	1526	1526	1526	1526	1526	1526	1526	1526	1526	1526	1526	1526	1526	1526	1526	1526	1526	1526	1526	1526	1526	1526	1526
733	1.04078337125344	908	1330	1926	1926	1926	1926	1926	262	234	222	226	220	280	340	472	682	974	1372	1372	1372	1372	1372	1372	1372	1372	1372	1372	1372	1372	1372	1372	1372	1372	1372	1372	1372	1372	1372	1372	1372	1372	1372	1372	1372	1372	1372	1372	1372
734	1.02648379674331	908	1274	1756	1756	1756	1756	1756	1756	1756	564	524	576	696	782	964	1154	1652	1652	1652	1652	1652	1652	1652	1652	1652	1652	1652	1652	1652	1652	1652	1652	1652	1652	1652	1652	1652	1652	1652	1652	1652	1652	1652	1652	1652	1652	1652	1652
735	1.01578217614737	908	1146	1444	1444	1444	1444	1444	1444	1444	1444	1444	1444	1444	1444	1444	1444	1444	1444	1444	1444	1444	1444	1444	1444	1444	1444	1444	1444	1444	1444	1444	1444	1444	1444	1444	856	680	604	596	562	590	670	894	1120	1444	1444	1444	1444
736	1.03506452287514	908	1212	1576	1576	1576	396	324	218	232	220	216	230	304	384	506	654	820	1078	1322	1754	1754	1754	1754	1754	1754	1754	1754	1754	1754	1754	1754	1754	1754	1754	1754	1754	1754	1754	1754	1754	1754	1754	1754	1754	1754	1754	1754	1754
737	1.04743276344701	908	1370	1370	1370	1370	1370	1370	148	128	138	142	136	184	248	354	498	696	1042	1454	1454	1454	1454	1454	1454	1454	1454	1454	1454	1454	1454	1454	1454	1454	1454	1454	1454	1454	1454	1454	1454	1454	1454	1454	1454	1454	1454	1454	1454
738	1.0350340587706	908	1292	1680	1680	1680	1680	1680	1680	1680	1680	1680	1680	1680	1680	1680	1680	1680	1680	1680	1680	1680	1680	1680	1680	1680	1680	1680	1680	1680	1680	1680	1680	1680	1680	1680	1680	1680	1680	1680	1680	424	344	332	310	352	402	494	692
739	1.0181552908055	908	1372	1372	1372	942	830	894	1058	1316	1446	1174	1660	1660	1660	1660	1660	1660	1660	1660	1660	1660	1660	1660	1660	1660	1660	1660	1660	1660	1660	1660	1660	1660	1660	1660	1660	1660	1660	1660	1660	1660	1660	1660	1660	1660	1660	1660	1660
740	1.04966410416906	908	1250	1740	1740	1740	1740	1740	1740	1740	1740	188	162	96	104	122	144	154	222	264	340	428	560	736	934	1182	1550	1550	1550	1550	1550	1550	1550	1550	1550	1550	1550	1550	1550	1550	1550	1550	1550	1550	1550	1550	1550	1550	1550
741	1.0349156791285	908	1292	1810	888	296	198	150	170	186	218	312	424	602	796	1128	1492	1492	1492	1492	1492	1492	1492	1492	1492	1492	1492	1492	1492	1492	1492	1492	1492	1492	1492	1492	1492	1492	1492	1492	1492	1492	1492	1492	1492	1492	1492	1492	1492
742	1.0285412575651	908	1258	600	382	246	270	332	378	478	666	912	1282	1776	1776	1776	1776	1776	1776	1776	1776	1776	1776	1776	1776	1776	1776	1776	1776	1776	1776	1776	1776	1776	1776	1776	1776	1776	1776	1776	1776	1776	1776	1776	1776	1776	1776	1776	1776
743	1.02002942603498	908	1190	976	628	424	476	472	506	550	734	902	1198	1662	1662	1662	1662	1662	1662	1662	1662	1662	1662	1662	1662	1662	1662	1662	1662	1662	1662	1662	1662	1662	1662	1662	1662	1662	1662	1662	1662	1662	1662	1662	1662	1662	1662	1662	1662
744	1.02176896910382	908	1182	1528	1528	760	544	320	296	286	320	352	466	684	864	1092	1380	1380	1380	1380	1380	1380	1380	1380	1380	1380	1380	1380	1380	1380	1380	1380	1380	1380	1380	1380	1380	1380	1380	1380	1380	1380	1380	1380	1380	1380	1380	1380	1380
745	1.02440458062515	908	1214	1576	1576	1576	1576	1576	676	660	468	422	468	470	552	676	900	1096	1346	1722	1722	1722	1722	1722	1722	1722	1722	1722	1722	1722	1722	1722	1722	1722	1722	1722	1722	1722	1722	1722	1722	1722	1722	1722	1722	1722	1722	1722	1722
746	1.02172074809565	908	1300	1790	1790	1790	1790	1790	1790	1790	1790	1790	1790	1790	1790	1790	1790	1790	1790	1790	1790	1790	1790	1790	1790	774	636	634	740	844	968	1178	1596	1596	1596	1596	1596	1596	1596	1596	1596	1596	1596	1596	1596	1596	1596	1596	1596
747	1.06427328702552	908	1218	1750	1750	1750	1750	1750	1750	1750	1750	1750	1750	1750	1750	1750	1750	1750	204	88	42	34	34	36	46	60	86	126	184	282	410	602	850	1138	1588	1588	1588	1588	1588	1588	1588	1588	1588	1588	1588	1588	1588	1588	1588
748	1.03804973396313	908	1288	1662	1662	1662	1662	1662	1662	1662	1662	280	264	212	198	214	244	276	376	520	698	914	1190	1540	1540	1540	1540	1540	1540	1540	1540	1540	1540	1540	1540	1540	1540	1540	1540	1540	1540	1540	1540	1540	1540	1540	1540	1540	1540
749	1.01618444666246	908	1298	772	678	632	690	682	918	1082	1482	1482	1482	1482	1482	1482	1482	1482	1482	1482	1482	1482	1482	1482	1482	1482	1482	1482	1482	1482	1482	1482	1482	1482	1482	1482	1482	1482	1482	1482	1482	1482	1482	1482	1482	1482	1482	1482	1482
750	1.0225310727506	908	1288	1802	1802	1802	1802	1802	1802	1802	1802	966	822	724	816	954	1096	1314	1836	1836	1836	1836	1836	1836	1836	1836	1836	1836	1836	1836	1836	1836	1836	1836	1836	1836	1836	1836	1836	1836	1836	1836	1836	1836	1836	1836	1836	1836	1836
751	1.03901424912907	908	1126	1470	1470	1470	1470	1470	1470	1470	1470	1470	1470	1470	1470	1470	212	202	180	154	150	166	170	216	280	360	432	544	700	916	1148	1488	1488	1488	1488	1488	1488	1488	1488	1488	1488	1488	1488	1488	1488	1488	1488	1488	1488
752	1.02805204452491	908	1274	1790	1790	1790	1790	612	304	306	342	418	528	634	822	1090	1442	1442	1442	1442	1442	1442	1442	1442	1442	1442	1442	1442	1442	1442	1442	1442	1442	1442	1442	1442	1442	1442	1442	1442	1442	1442	1442	1442	1442	1442	1442	1442	1442
753	1.01740293455114	908	1260	1726	1726	1726	1726	1726	1726	1726	1726	1726	1726	1726	1726	1726	1726	1138	692	726	700	658	696	802	1068	1442	1442	1442	1442	1442	1442	1442	1442	1442	1442	1442	1442	1442	1442	1442	1442	1442	1442	1442	1442	1442	1442	1442	1442
754	1.01606222349191	908	1212	1200	892	984	1140	1314	1376	1186	1674	1674	1674	1674	1674	1674	1674	1674	1674	1674	1674	1674	1674	1674	1674	1674	1674	1674	1674	1674	1674	1674	1674	1674	1674	1674	1674	1674	1674	1674	1674	1674	1674	1674	1674	1674	1674	1674	1674
755	1.02852490896778	908	1108	1342	1692	682	296	320	308	284	304	312	388	502	674	900	1142	1542	1542	1542	1542	1542	1542	1542	1542	1542	1542	1542	1542	1542	1542	1542	1542	1542	1542	1542	1542	1542	1542	1542	1542	1542	1542	1542	1542	1542	1542	1542	1542
756	1.0336383027153	908	1210	1672	1672	1672	440	206	194	210	250	262	292	426	558	770	1040	1414	1414	1414	1414	1414	1414	1414	1414	1414	1414	1414	1414	1414	1414	1414	1414	1414	1414	1414	1414	1414	1414	1414	1414	1414	1414	1414	1414	1414	1414	1414	1414
757	1.03296208433389	908	1198	1626	1626	1626	1626	1626	1626	1626	1626	1626	1626	1626	1626	1626	1626	1626	1626	1626	1626	1626	1626	1626	1626	1626	1626	934	376	236	196	226	228	248	328	462	618	772	994	1314	1786	1786	1786	1786	1786	1786	1786	1786	1786
758	1.03386480819282	908	1130	1486	1486	1486	1486	1486	1486	1486	1486	1486	1486	1486	1486	1486	1486	1486	1486	1486	1486	1486	1486	1486	1486	330	252	198	148	140	148	148	182	240	294	412	532	680	902	1146	1456	1456	1456	1456	1456	1456	1456	1456	1456
759	1.03910863997193	908	1234	1694	1694	1694	1694	1694	1694	1694	1694	1694	226	220	228	302	296	368	430	582	762	1030	1390	1390	1390	1390	1390	1390	1390	1390	1390	1390	1390	1390	1390	1390	1390	1390	1390	1390	1390	1390	1390	1390	1390	1390	1390	1390	1390
760	1.03000987346106	908	1198	1506	1506	1506	1506	484	260	234	240	274	256	262	358	464	588	734	944	1198	1566	1566	1566	1566	1566	1566	1566	1566	1566	1566	1566	1566	1566	1566	1566	1566	1566	1566	1566	1566	1566	1566	1566	1566	1566	1566	1566	1566	1566
761	1.02933267669036	908	1258	1676	1676	1676	1676	1676	542	284	228	220	240	294	326	410	532	750	992	1410	1410	1410	1410	1410	1410	1410	1410	1410	1410	1410	1410	1410	1410	1410	1410	1410	1410	1410	1410	1410	1410	1410	1410	1410	1410	1410	1410	1410	1410
762	1.03121413294019	908	1258	1882	502	342	376	330	340	440	520	732	1052	1476	1476	1476	1476	1476	1476	1476	1476	1476	1476	1476	1476	1476	1476	1476	1476	1476	1476	1476	1476	1476	1476	1476	1476	1476	1476	1476	1476	1476	1476	1476	1476	1476	1476	1476	1476
763	1.03357477256038	908	1290	1808	1808	1808	1808	1808	1808	1808	1808	1808	1808	1808	1808	1808	1808	1808	1808	1808	1808	1808	1808	1808	612	256	294	280	378	446	510	718	1050	1528	1528	1528	1528	1528	1528	1528	1528	1528	1528	1528	1528	1528	1528	1528	1528
764	1.05408554666133	908	1232	1688	1688	1688	1688	1688	1688	1688	1688	1688	1688	1688	1688	1688	250	90	106	108	118	136	184	256	390	574	814	1164	1676	1676	1676	1676	1676	1676	1676	1676	1676	1676	1676	1676	1676	1676	1676	1676	1676	1676	1676	1676	1676
765	1.02633089571123	908	1256	1628	1628	1628	1628	1628	1628	1628	652	336	244	236	292	336	404	510	704	962	1374	1374	1374	1374	1374	1374	1374	1374	1374	1374	1374	1374	1374	1374	1374	1374	1374	1374	1374	1374	1374	1374	1374	1374	1374	1374	1374	1374	1374
766	1.03211912737425	908	1308	1768	1768	1768	1768	1768	1768	564	598	366	384	456	546	614	860	1210	1762	1762	1762	1762	1762	1762	1762	1762	1762	1762	1762	1762	1762	1762	1762	1762	1762	1762	1762	1762	1762	1762	1762	1762	1762	1762	1762	1762	1762	1762	1762
767	1.02465147827342	908	1132	1460	1460	1460	1460	1460	1460	1460	1460	1460	1460	562	486	294	266	290	318	386	476	598	750	964	1140	1510	1510	1510	1510	1510	1510	1510	1510	1510	1510	1510	1510	1510	1510	1510	1510	1510	1510	1510	1510	1510	1510	1510	1510
768	1.08559585913503	908	1274	1688	1688	1688	1688	1688	1688	1688	1688	1688	1688	1688	1688	1688	1688	1688	1688	1688	1688	1688	1688	1688	58	36	28	24	28	42	48	64	92	132	180	268	374	512	686	964	1356	2004	2004	2004	2004	2004	2004	2004	2004
769	1.03128665243619	908	1096	1424	1424	1424	1424	1424	1424	1424	1424	1424	1424	1424	1424	1424	1424	1424	1424	486	216	164	178	134	136	150	188	224	270	334	404	490	652	812	996	1230	1488	1488	1488	1488	1488	1488	1488	1488	1488	1488	1488	1488	1488
770	1.08693347309962	908	1330	1998	1998	1998	1998	1998	1998	1998	1998	1998	1998	1998	1998	1998	1998	1998	1998	1998	1998	1998	90	28	40	32	46	48	62	92	126	176	240	334	442	630	896	1284	1814	1814	1814	1814	1814	1814	1814	1814	1814	1814	1814
771	1.03344452416822	908	1320	1784	612	222	172	192	224	248	314	438	564	736	1016	1384	1384	1384	1384	1384	1384	1384	1384	1384	1384	1384	1384	1384	1384	1384	1384	1384	1384	1384	1384	1384	1384	1384	1384	1384	1384	1384	1384	1384	1384	1384	1384	1384	1384
772	1.03248884004625	908	1296	1760	1760	772	356	234	176	168	168	198	278	394	570	770	1036	1484	1484	1484	1484	1484	1484	1484	1484	1484	1484	1484	1484	1484	1484	1484	1484	1484	1484	1484	1484	1484	1484	1484	1484	1484	1484	1484	1484	1484	1484	1484	1484
773	1.02646850016597	908	1202	1578	1578	1578	1578	1578	1578	1578	1578	1578	1578	1578	1578	1578	500	412	430	322	286	352	372	472	630	852	1112	1464	1464	1464	1464	1464	1464	1464	1464	1464	1464	1464	1464	1464	1464	1464	1464	1464	1464	1464	1464	1464	1464
774	1.05166821438167	908	1332	1914	1914	1914	1914	1914	1914	1914	1914	1914	1914	1914	274	136	90	102	124	122	164	250	368	546	784	1108	1520	1520	1520	1520	1520	1520	1520	1520	1520	1520	1520	1520	1520	1520	1520	1520	1520	1520	1520	1520	1520	1520	1520
775	1.02894371441506	908	1290	644	462	278	234	264	318	430	628	890	1216	1748	1748	1748	1748	1748	1748	1748	1748	1748	1748	1748	1748	1748	1748	1748	1748	1748	1748	1748	1748	1748	1748	1748	1748	1748	1748	1748	1748	1748	1748	1748	1748	1748	1748	1748	1748
776	1.02507992041892	908	1342	1822	1822	1822	1822	1822	1822	1822	1822	1822	1822	1822	1822	1822	1822	1822	1822	1822	1822	1822	814	866	840	974	1184	1524	1298	1848	1848	1848	1848	1848	1848	1848	1848	1848	1848	1848	1848	1848	1848	1848	1848	1848	1848	1848	1848
777	1.0671582062542	908	1296	1812	1812	1812	1812	1812	1812	1812	1812	1812	1812	98	78	64	88	96	102	102	136	204	274	376	530	776	1126	1644	1644	1644	1644	1644	1644	1644	1644	1644	1644	1644	1644	1644	1644	1644	1644	1644	1644	1644	1644	1644	1644
778	1.02755336812394	908	1270	1748	1748	1748	442	432	388	386	364	368	444	586	816	1062	1386	1386	1386	1386	1386	1386	1386	1386	1386	1386	1386	1386	1386	1386	1386	1386	1386	1386	1386	1386	1386	1386	1386	1386	1386	1386	1386	1386	1386	1386	1386	1386	1386
779	1.04245285485092	908	1216	1584	1584	1584	1584	1584	230	136	126	102	134	142	166	212	256	348	432	538	670	894	1106	1458	1458	1458	1458	1458	1458	1458	1458	1458	1458	1458	1458	1458	1458	1458	1458	1458	1458	1458	1458	1458	1458	1458	1458	1458	1458
780	1.02587605022766	908	1296	1790	838	364	362	410	462	576	682	986	1432	1432	1432	1432	1432	1432	1432	1432	1432	1432	1432	1432	1432	1432	1432	1432	1432	1432	1432	1432	1432	1432	1432	1432	1432	1432	1432	1432	1432	1432	1432	1432	1432	1432	1432	1432	1432
781	1.01960868064137	908	1242	1690	1690	1690	1690	964	534	518	546	614	662	802	1082	1450	1450	1450	1450	1450	1450	1450	1450	1450	1450	1450	1450	1450	1450	1450	1450	1450	1450	1450	1450	1450	1450	1450	1450	1450	1450	1450	1450	1450	1450	1450	1450	1450	1450
782	1.04729458691123	908	1156	1416	242	78	64	66	78	70	90	130	178	218	234	292	328	412	500	620	768	958	1162	1470	1470	1470	1470	1470	1470	1470	1470	1470	1470	1470	1470	1470	1470	1470	1470	1470	1470	1470	1470	1470	1470	1470	1470	1470	1470
783	1.02140487715148	908	1258	860	614	702	726	858	1040	1336	1912	1912	1912	1912	1912	1912	1912	1912	1912	1912	1912	1912	1912	1912	1912	1912	1912	1912	1912	1912	1912	1912	1912	1912	1912	1912	1912	1912	1912	1912	1912	1912	1912	1912	1912	1912	1912	1912	1912
784	1.024848165482	908	1328	1780	1780	1780	1780	1780	1780	1780	1780	938	536	372	380	340	398	452	612	796	1128	1526	1526	1526	1526	1526	1526	1526	1526	1526	1526	1526	1526	1526	1526	1526	1526	1526	1526	1526	1526	1526	1526	1526	1526	1526	1526	1526	1526
785	1.01931752892672	908	1336	664	684	452	458	572	764	950	1392	1392	1392	1392	1392	1392	1392	1392	1392	1392	1392	1392	1392	1392	1392	1392	1392	1392	1392	1392	1392	1392	1392	1392	1392	1392	1392	1392	1392	1392	1392	1392	1392	1392	1392	1392	1392	1392	1392
786	1.02992291223506	908	1234	1830	840	456	370	438	586	730	876	1272	1808	1808	1808	1808	1808	1808	1808	1808	1808	1808	1808	1808	1808	1808	1808	1808	1808	1808	1808	1808	1808	1808	1808	1808	1808	1808	1808	1808	1808	1808	1808	1808	1808	1808	1808	1808	1808
787	1.0191041032648	908	1238	1630	658	668	650	706	846	992	1142	1456	1456	1456	1456	1456	1456	1456	1456	1456	1456	1456	1456	1456	1456	1456	1456	1456	1456	1456	1456	1456	1456	1456	1456	1456	1456	1456	1456	1456	1456	1456	1456	1456	1456	1456	1456	1456	1456
788	1.02220304821703	908	1250	1828	1828	1828	1828	1828	1828	1828	1828	1828	1828	1828	1828	1828	1828	1828	1828	1828	1828	1828	674	580	642	816	926	1198	1480	1480	1480	1480	1480	1480	1480	1480	1480	1480	1480	1480	1480	1480	1480	1480	1480	1480	1480	1480	1480
789	1.01901890401449	908	1194	1570	1570	1570	1570	1570	1570	1570	1570	1570	854	654	382	394	452	536	616	830	1048	1366	1366	1366	1366	1366	1366	1366	1366	1366	1366	1366	1366	1366	1366	1366	1366	1366	1366	1366	1366	1366	1366	1366	1366	1366	1366	1366	1366
790	1.01477248632911	908	1160	1430	904	794	702	642	662	712	840	1142	1454	1454	1454	1454	1454	1454	1454	1454	1454	1454	1454	1454	1454	1454	1454	1454	1454	1454	1454	1454	1454	1454	1454	1454	1454	1454	1454	1454	1454	1454	1454	1454	1454	1454	1454	1454	1454
791	1.01075386185172	908	1292	1254	1202	1352	1242	1246	1570	1380	1380	1380	1380	1380	1380	1380	1380	1380	1380	1380	1380	1380	1380	1380	1380	1380	1380	1380	1380	1380	1380	1380	1380	1380	1380	1380	1380	1380	1380	1380	1380	1380	1380	1380	1380	1380	1380	1380	1380
792	0.997323440707199	908	1306	1792	1792	1792	1792	1792	1792	1792	1792	1792	1792	1792	1792	1792	1792	1792	1792	1792	1792	1792	1792	1792	1792	1792	1792	1792	1792	1792	1792	1792	1792	1792	1792	1792	1792	1792	1792	1792	1792	1792	1792	1792	1792	1792	1792	1032	820
793	1.04616311044552	908	1248	1498	1498	1498	1498	1498	1498	1498	138	126	106	106	110	118	130	152	206	254	284	362	454	556	730	906	1084	1404	1404	1404	1404	1404	1404	1404	1404	1404	1404	1404	1404	1404	1404	1404	1404	1404	1404	1404	1404	1404	1404
794	1.02762964280482	908	1026	1298	1600	1600	1600	1600	1600	1600	1600	832	334	326	232	198	190	192	246	316	390	480	610	750	912	1196	1510	1510	1510	1510	1510	1510	1510	1510	1510	1510	1510	1510	1510	1510	1510	1510	1510	1510	1510	1510	1510	1510	1510
795	1.03832817155331	908	1168	1524	1524	1524	1524	1524	1524	1524	1524	320	268	184	142	138	118	130	158	212	272	350	450	576	684	862	992	1244	1674	1674	1674	1674	1674	1674	1674	1674	1674	1674	1674	1674	1674	1674	1674	1674	1674	1674	1674	1674	1674
796	1.01544180758846	908	1240	1744	1744	1744	1744	1744	1744	1744	1744	1744	1744	1744	1744	1744	1744	1744	1744	1744	1744	1744	1744	1744	1744	1744	1744	1744	1744	1744	1744	1744	1744	1744	1744	1744	1744	1744	1744	1744	1744	1744	1744	1744	1744	1744	1744	1744	1744
797	1.02362366163624	908	1298	1744	1744	1744	1744	1744	1744	1744	1744	1744	1744	1744	1744	1744	1744	1744	1744	1744	1744	1744	1744	1744	1744	1744	1744	780	624	500	504	524	614	792	1148	1608	1608	1608	1608	1608	1608	1608	1608	1608	1608	1608	1608	1608	1608
798	1.02228858782546	908	1248	1792	1792	1792	1792	1792	1792	1792	1792	1792	1792	1792	1792	1792	1792	1792	1792	1792	1792	1792	1792	1144	462	542	560	568	604	718	1042	1394	1394	1394	1394	1394	1394	1394	1394	1394	1394	1394	1394	1394	1394	1394	1394	1394	1394
799	1.07711884413695	908	1278	1828	1828	1828	1828	1828	1828	1828	1828	1828	1828	1828	1828	1828	1828	1828	1828	1828	1828	1828	1828	1828	1828	1828	1828	1828	1828	1828	1828	64	68	72	64	90	98	118	176	264	386	572	800	1164	1728	1728	1728	1728	1728
800	1.02631244799788	908	1326	1146	430	314	324	374	412	492	658	896	1192	1638	1638	1638	1638	1638	1638	1638	1638	1638	1638	1638	1638	1638	1638	1638	1638	1638	1638	1638	1638	1638	1638	1638	1638	1638	1638	1638	1638	1638	1638	1638	1638	1638	1638	1638	1638
801	1.02261856753034	908	1152	1370	1370	1370	1370	1370	1370	1370	1370	1370	710	422	266	244	230	250	264	350	446	548	636	824	980	1212	1474	1474	1474	1474	1474	1474	1474	1474	1474	1474	1474	1474	1474	1474	1474	1474	1474	1474	1474	1474	1474	1474	1474
802	1.01951495991698	908	1100	1404	1404	1404	1404	628	572	568	498	508	542	526	672	922	1160	1502	1502	1502	1502	1502	1502	1502	1502	1502	1502	1502	1502	1502	1502	1502	1502	1502	1502	1502	1502	1502	1502	1502	1502	1502	1502	1502	1502	1502	1502	1502	1502
803	1.05703996653776	908	1124	1496	1496	1496	172	86	50	52	44	34	34	44	58	72	88	114	146	182	214	270	362	408	542	674	834	1040	1328	1714	1714	1714	1714	1714	1714	1714	1714	1714	1714	1714	1714	1714	1714	1714	1714	1714	1714	1714	1714
804	1.06507617851532	908	1192	1518	1518	1518	1518	1518	1518	1518	1518	1518	1518	1518	1518	1518	1518	1518	1518	1518	1518	1518	1518	126	58	42	32	28	24	22	36	38	52	70	80	106	142	198	250	324	408	500	588	754	974	1308	1628	1628	1628
805	1.02500382734563	908	1312	1858	1858	1858	1858	1858	1858	694	534	404	484	568	588	730	1068	1472	1472	1472	1472	1472	1472	1472	1472	1472	1472	1472	1472	1472	1472	1472	1472	1472	1472	1472	1472	1472	1472	1472	1472	1472	1472	1472	1472	1472	1472	1472	1472
806	1.04454096911226	908	1212	1492	1492	1492	1492	1492	1492	192	122	108	90	108	140	154	188	256	372	492	604	746	978	1198	1468	1468	1468	1468	1468	1468	1468	1468	1468	1468	1468	1468	1468	1468	1468	1468	1468	1468	1468	1468	1468	1468	1468	1468	1468
807	1.01824368766367	908	1300	1768	1768	1768	1768	1768	1768	1768	1768	1768	1768	1768	1006	884	644	586	696	848	1004	1450	1450	1450	1450	1450	1450	1450	1450	1450	1450	1450	1450	1450	1450	1450	1450	1450	1450	1450	1450	1450	1450	1450	1450	1450	1450	1450	1450
808	1.04863704721773	908	1330	1906	1906	1906	1906	1906	1906	248	126	156	148	172	192	222	322	438	636	964	1442	1442	1442	1442	1442	1442	1442	1442	1442	1442	1442	1442	1442	1442	1442	1442	1442	1442	1442	1442	1442	1442	1442	1442	1442	1442	1442	1442	1442
809	1.02350154165395	908	1186	1646	1646	1646	1646	1646	1646	1646	1646	986	652	630	428	488	474	588	716	952	1284	1704	1704	1704	1704	1704	1704	1704	1704	1704	1704	1704	1704	1704	1704	1704	1704	1704	1704	1704	1704	1704	1704	1704	1704	1704	1704	1704	1704
810	1.0384699466139	908	1250	1694	1694	1694	1694	1694	1694	1694	1694	1694	1694	1694	1694	1694	1694	1694	1694	1694	1694	1694	1694	1694	1694	1694	1694	1694	1694	1694	1694	1694	1694	288	262	260	266	322	310	326	450	584	800	1150	1594	1594	1594	1594	1594
811	1.02896852657727	908	1154	1400	1400	1400	1400	1400	1400	1400	1400	1400	1400	1400	582	282	260	218	210	198	212	236	290	362	462	570	708	876	1044	1286	1702	1702	1702	1702	1702	1702	1702	1702	1702	1702	1702	1702	1702	1702	1702	1702	1702	1702	1702
812	1.04287845598956	908	1244	1650	1650	1650	1650	1650	1650	1650	1650	1650	1650	1650	1650	1650	1650	1650	1650	1650	1650	1650	1650	1650	1650	1650	1650	1650	1650	1650	1650	356	228	168	146	156	182	176	228	314	414	554	714	1002	1358	1910	1910	1910	1910
813	1.03537669997355	908	1308	1744	1744	1744	424	314	238	180	194	196	212	294	404	580	804	1104	1514	1514	1514	1514	1514	1514	1514	1514	1514	1514	1514	1514	1514	1514	1514	1514	1514	1514	1514	1514	1514	1514	1514	1514	1514	1514	1514	1514	1514	1514	1514
814	1.03084179939561	908	1354	1888	1888	1888	1888	1888	1888	1888	1888	1888	1888	1888	1888	1888	1888	1888	474	508	496	412	490	588	744	1054	1534	1534	1534	1534	1534	1534	1534	1534	1534	1534	1534	1534	1534	1534	1534	1534	1534	1534	1534	1534	1534	1534	1534
815	1.02126082361941	908	1296	1788	1788	1788	1788	1788	1788	874	556	640	598	632	786	1032	1478	1478	1478	1478	1478	1478	1478	1478	1478	1478	1478	1478	1478	1478	1478	1478	1478	1478	1478	1478	1478	1478	1478	1478	1478	1478	1478	1478	1478	1478	1478	1478	1478
816	1.0771457208004	908	1132	1472	1472	1472	1472	1472	1472	1472	1472	1472	1472	1472	1472	1472	1472	1472	1472	1472	1472	1472	1472	1472	1472	1472	1472	1472	1472	1472	94	20	22	6	10	12	16	24	36	42	56	74	104	136	168	178	248	346	430
817	1.01284017561311	908	1178	1584	1584	1584	1584	1584	1584	1584	1584	1584	1584	1584	1584	1584	1584	1584	1584	1584	1584	1584	1584	1584	1584	1584	1584	1584	1584	1584	1584	1584	1584	1584	1584	1584	1584	1584	1584	1584	1584	1584	1584	1584	1584	1584	1584	1584	1584
818	1.0601109033236	908	1262	1758	1758	1758	1758	1758	1758	1758	1758	1758	1758	1758	1758	1758	1758	1758	1758	1758	1758	180	122	70	94	126	116	150	212	304	428	644	896	1264	1782	1782	1782	1782	1782	1782	1782	1782	1782	1782	1782	1782	1782	1782	1782
819	1.02455006777652	908	1218	1604	502	482	516	430	440	498	624	854	1138	1460	1460	1460	1460	1460	1460	1460	1460	1460	1460	1460	1460	1460	1460	1460	1460	1460	1460	1460	1460	1460	1460	1460	1460	1460	1460	1460	1460	1460	1460	1460	1460	1460	1460	1460	1460
820	1.01715307740938	908	1222	1646	1646	1646	1646	1646	1646	1646	1646	1646	1646	1646	1646	1646	1646	1646	1646	1646	1646	1066	764	808	818	764	812	888	1208	1546	1546	1546	1546	1546	1546	1546	1546	1546	1546	1546	1546	1546	1546	1546	1546	1546	1546	1546	1546
821	1.01795156761304	908	1198	1544	1544	1544	1544	1544	1544	1544	1544	972	688	650	692	698	864	980	1258	1608	1608	1608	1608	1608	1608	1608	1608	1608	1608	1608	1608	1608	1608	1608	1608	1608	1608	1608	1608	1608	1608	1608	1608	1608	1608	1608	1608	1608	1608
822	1.02718601328996	908	1280	1586	1586	1586	676	344	424	450	534	660	730	956	1306	1668	1668	1668	1668	1668	1668	1668	1668	1668	1668	1668	1668	1668	1668	1668	1668	1668	1668	1668	1668	1668	1668	1668	1668	1668	1668	1668	1668	1668	1668	1668	1668	1668	1668
823	1.03221380828245	908	1238	1694	424	238	278	282	346	442	540	756	1060	1438	1438	1438	1438	1438	1438	1438	1438	1438	1438	1438	1438	1438	1438	1438	1438	1438	1438	1438	1438	1438	1438	1438	1438	1438	1438	1438	1438	1438	1438	1438	1438	1438	1438	1438	1438
824	1.09485143779146	908	1254	1780	1780	1780	1780	1780	1780	1780	1780	1780	60	24	16	14	6	8	14	16	22	38	52	64	90	106	138	202	262	346	492	704	996	1370	1370	1370	1370	1370	1370	1370	1370	1370	1370	1370	1370	1370	1370	1370	1370
825	1.02365401278305	908	1318	1860	690	634	528	548	544	646	714	1042	1474	1474	1474	1474	1474	1474	1474	1474	1474	1474	1474	1474	1474	1474	1474	1474	1474	1474	1474	1474	1474	1474	1474	1474	1474	1474	1474	1474	1474	1474	1474	1474	1474	1474	1474	1474	1474
826	1.03453014655633	908	1322	1918	1918	1918	1918	1918	596	324	276	252	266	358	466	622	902	1192	1658	1658	1658	1658	1658	1658	1658	1658	1658	1658	1658	1658	1658	1658	1658	1658	1658	1658	1658	1658	1658	1658	1658	1658	1658	1658	1658	1658	1658	1658	1658
827	1.03272211262204	908	1168	490	174	198	162	156	158	166	240	316	444	586	784	1056	1500	1500	1500	1500	1500	1500	1500	1500	1500	1500	1500	1500	1500	1500	1500	1500	1500	1500	1500	1500	1500	1500	1500	1500	1500	1500	1500	1500	1500	1500	1500	1500	1500
828	1.04336973284173	908	1266	1660	1660	1660	1660	1660	228	184	142	152	194	212	250	338	476	618	856	1140	1542	1542	1542	1542	1542	1542	1542	1542	1542	1542	1542	1542	1542	1542	1542	1542	1542	1542	1542	1542	1542	1542	1542	1542	1542	1542	1542	1542	1542
829	1.03979955569775	908	1204	1564	1564	1564	1564	1564	1564	1564	1564	232	240	184	190	194	238	272	390	508	678	906	1206	1512	1512	1512	1512	1512	1512	1512	1512	1512	1512	1512	1512	1512	1512	1512	1512	1512	1512	1512	1512	1512	1512	1512	1512	1512	1512
830	1.04234855071396	908	1240	1750	330	174	116	102	112	134	156	214	296	450	668	970	1366	1366	1366	1366	1366	1366	1366	1366	1366	1366	1366	1366	1366	1366	1366	1366	1366	1366	1366	1366	1366	1366	1366	1366	1366	1366	1366	1366	1366	1366	1366	1366	1366
831	1.02363758628003	908	1238	1734	1734	1734	1734	1734	1734	1734	1734	1734	1734	1734	1734	1734	1734	1734	1734	1734	1734	1734	1734	1734	1734	1734	1734	1734	1734	1734	1734	1734	1734	1734	1734	1734	1734	694	646	402	472	578	682	786	1068	1468	1468	1468	1468
832	1.01550595979942	908	1152	1340	1728	1728	1058	930	652	540	524	560	602	744	894	1130	1376	1376	1376	1376	1376	1376	1376	1376	1376	1376	1376	1376	1376	1376	1376	1376	1376	1376	1376	1376	1376	1376	1376	1376	1376	1376	1376	1376	1376	1376	1376	1376	1376
833	1.05628622941053	908	1176	1566	1566	1566	1566	1566	154	68	44	52	56	66	74	92	128	176	224	288	384	548	782	1080	1410	1410	1410	1410	1410	1410	1410	1410	1410	1410	1410	1410	1410	1410	1410	1410	1410	1410	1410	1410	1410	1410	1410	1410	1410
834	1.02989330893328	908	1326	1932	1932	1932	1932	1172	582	596	444	528	560	636	914	1296	1898	1898	1898	1898	1898	1898	1898	1898	1898	1898	1898	1898	1898	1898	1898	1898	1898	1898	1898	1898	1898	1898	1898	1898	1898	1898	1898	1898	1898	1898	1898	1898	1898
835	1.01919377823759	908	1168	1608	1608	1608	1608	1608	1608	1608	944	748	602	472	512	576	694	940	1148	1536	1536	1536	1536	1536	1536	1536	1536	1536	1536	1536	1536	1536	1536	1536	1536	1536	1536	1536	1536	1536	1536	1536	1536	1536	1536	1536	1536	1536	1536
836	1.01695477357102	908	1354	1868	1868	1278	1404	764	856	1084	1214	1388	1388	1388	1388	1388	1388	1388	1388	1388	1388	1388	1388	1388	1388	1388	1388	1388	1388	1388	1388	1388	1388	1388	1388	1388	1388	1388	1388	1388	1388	1388	1388	1388	1388	1388	1388	1388	1388
837	1.02456911009944	908	1288	1772	1772	1772	1772	1772	1772	1772	1772	1772	1772	1772	1772	904	654	424	474	508	564	662	930	1288	1660	1660	1660	1660	1660	1660	1660	1660	1660	1660	1660	1660	1660	1660	1660	1660	1660	1660	1660	1660	1660	1660	1660	1660	1660
838	1.03010073948605	908	1286	1814	436	460	406	418	498	574	718	1050	1484	1484	1484	1484	1484	1484	1484	1484	1484	1484	1484	1484	1484	1484	1484	1484	1484	1484	1484	1484	1484	1484	1484	1484	1484	1484	1484	1484	1484	1484	1484	1484	1484	1484	1484	1484	1484
839	1.02938252129236	908	1308	1826	1826	1826	1826	1826	1826	864	394	396	410	416	478	592	842	1192	1696	1696	1696	1696	1696	1696	1696	1696	1696	1696	1696	1696	1696	1696	1696	1696	1696	1696	1696	1696	1696	1696	1696	1696	1696	1696	1696	1696	1696	1696	1696
840	1.04312589965162	908	1252	1704	564	196	170	126	126	150	182	260	364	520	720	968	1322	1816	1816	1816	1816	1816	1816	1816	1816	1816	1816	1816	1816	1816	1816	1816	1816	1816	1816	1816	1816	1816	1816	1816	1816	1816	1816	1816	1816	1816	1816	1816	1816
841	1.01881292711358	908	1210	1646	1646	1646	1646	1646	1646	728	794	674	806	904	1012	1160	1488	1488	1488	1488	1488	1488	1488	1488	1488	1488	1488	1488	1488	1488	1488	1488	1488	1488	1488	1488	1488	1488	1488	1488	1488	1488	1488	1488	1488	1488	1488	1488	1488
842	1.03387573068704	908	1334	1936	1936	1936	1936	1936	1936	1936	1936	1936	1936	1936	1936	1936	1936	1936	1936	1936	390	410	374	330	414	532	690	1010	1440	1440	1440	1440	1440	1440	1440	1440	1440	1440	1440	1440	1440	1440	1440	1440	1440	1440	1440	1440	1440
843	1.01865572698836	908	1158	1504	1504	1504	1504	1504	1504	1504	1504	1504	1504	1504	1504	1504	1504	1504	1504	1504	1504	1504	1504	1504	1504	1504	1504	1504	1504	1504	760	618	508	514	564	650	734	970	1242	1522	1522	1522	1522	1522	1522	1522	1522	1522	1522
844	1.02211351299863	908	1244	1758	1758	1758	1758	1758	1758	1758	658	638	542	624	624	648	754	1088	1450	1450	1450	1450	1450	1450	1450	1450	1450	1450	1450	1450	1450	1450	1450	1450	1450	1450	1450	1450	1450	1450	1450	1450	1450	1450	1450	1450	1450	1450	1450
845	1.03306463663735	908	1170	392	226	234	154	178	188	160	196	254	310	400	528	636	842	1004	1330	1728	1728	1728	1728	1728	1728	1728	1728	1728	1728	1728	1728	1728	1728	1728	1728	1728	1728	1728	1728	1728	1728	1728	1728	1728	1728	1728	1728	1728	1728
846	1.019611671285	908	1288	1796	1796	1796	1796	1796	1796	1796	1796	1796	1796	1796	1796	1796	1796	1796	1796	1796	1796	1796	1796	1796	1796	1796	1796	1796	1796	1796	1796	1796	1796	1796	982	636	626	516	654	788	972	1418	1418	1418	1418	1418	1418	1418	1418
847	1.02836724802928	908	1318	618	346	272	202	242	288	336	458	638	886	1246	1624	1624	1624	1624	1624	1624	1624	1624	1624	1624	1624	1624	1624	1624	1624	1624	1624	1624	1624	1624	1624	1624	1624	1624	1624	1624	1624	1624	1624	1624	1624	1624	1624	1624	1624
848	1.03769452839102	908	1118	1302	286	182	178	104	124	120	132	186	234	290	384	488	630	820	972	1258	1556	1556	1556	1556	1556	1556	1556	1556	1556	1556	1556	1556	1556	1556	1556	1556	1556	1556	1556	1556	1556	1556	1556	1556	1556	1556	1556	1556	1556
849	1.0205924166587	908	1286	1754	1754	1754	1754	1754	1754	1754	1754	1754	1754	1754	1754	1754	1754	1754	1754	1754	1192	1056	904	1030	1044	1168	1294	1874	1874	1874	1874	1874	1874	1874	1874	1874	1874	1874	1874	1874	1874	1874	1874	1874	1874	1874	1874	1874	1874
850	1.03866320129449	908	1072	1336	1672	1672	1672	598	186	106	86	74	64	62	86	112	130	184	216	236	300	370	438	532	620	774	960	1104	1404	1404	1404	1404	1404	1404	1404	1404	1404	1404	1404	1404	1404	1404	1404	1404	1404	1404	1404	1404	1404
851	1.03301079524178	908	1208	1536	1536	1536	1536	1536	1536	1536	342	272	264	236	288	358	396	542	714	910	1172	1580	1580	1580	1580	1580	1580	1580	1580	1580	1580	1580	1580	1580	1580	1580	1580	1580	1580	1580	1580	1580	1580	1580	1580	1580	1580	1580	1580
852	1.03480459794612	908	1298	1902	1902	1902	1902	1902	1902	576	228	218	246	296	368	412	530	730	1032	1464	1464	1464	1464	1464	1464	1464	1464	1464	1464	1464	1464	1464	1464	1464	1464	1464	1464	1464	1464	1464	1464	1464	1464	1464	1464	1464	1464	1464	1464
853	1.01964550777872	908	1248	1790	1790	1790	1790	1200	1220	1214	1020	1252	1438	1212	1736	1736	1736	1736	1736	1736	1736	1736	1736	1736	1736	1736	1736	1736	1736	1736	1736	1736	1736	1736	1736	1736	1736	1736	1736	1736	1736	1736	1736	1736	1736	1736	1736	1736	1736
854	1.02766689053966	908	1172	910	346	234	216	238	274	336	442	648	864	1202	1624	1624	1624	1624	1624	1624	1624	1624	1624	1624	1624	1624	1624	1624	1624	1624	1624	1624	1624	1624	1624	1624	1624	1624	1624	1624	1624	1624	1624	1624	1624	1624	1624	1624	1624
855	1.03831601376093	908	1222	1542	1542	514	224	128	112	114	132	142	170	202	264	344	478	622	772	1006	1306	1714	1714	1714	1714	1714	1714	1714	1714	1714	1714	1714	1714	1714	1714	1714	1714	1714	1714	1714	1714	1714	1714	1714	1714	1714	1714	1714	1714
856	1.03484174817993	908	1214	1736	512	300	216	218	260	276	310	434	598	852	1182	1652	1652	1652	1652	1652	1652	1652	1652	1652	1652	1652	1652	1652	1652	1652	1652	1652	1652	1652	1652	1652	1652	1652	1652	1652	1652	1652	1652	1652	1652	1652	1652	1652	1652
857	1.08529623904777	908	1260	1646	1646	1646	1646	42	26	16	18	22	26	30	40	52	68	88	116	140	206	252	334	454	598	784	1018	1310	1670	1670	1670	1670	1670	1670	1670	1670	1670	1670	1670	1670	1670	1670	1670	1670	1670	1670	1670	1670	1670
858	1.04127429414709	908	1254	182	174	172	192	216	218	230	328	466	618	838	1150	1594	1594	1594	1594	1594	1594	1594	1594	1594	1594	1594	1594	1594	1594	1594	1594	1594	1594	1594	1594	1594	1594	1594	1594	1594	1594	1594	1594	1594	1594	1594	1594	1594	1594
859	1.02119725456043	908	1136	1472	1472	1472	758	664	586	502	486	484	564	732	966	1264	1678	1678	1678	1678	1678	1678	1678	1678	1678	1678	1678	1678	1678	1678	1678	1678	1678	1678	1678	1678	1678	1678	1678	1678	1678	1678	1678	1678	1678	1678	1678	1678	1678
860	1.02224024178275	908	1174	1498	1498	1498	1498	1498	1498	1498	1498	1498	1004	606	374	286	328	292	318	414	540	662	856	1158	1486	1486	1486	1486	1486	1486	1486	1486	1486	1486	1486	1486	1486	1486	1486	1486	1486	1486	1486	1486	1486	1486	1486	1486	1486
861	1.04716697418295	908	1222	1654	1654	1654	1654	286	100	110	86	104	92	114	164	228	300	392	560	776	1010	1368	1368	1368	1368	1368	1368	1368	1368	1368	1368	1368	1368	1368	1368	1368	1368	1368	1368	1368	1368	1368	1368	1368	1368	1368	1368	1368	1368
862	1.071132309971	908	1270	1800	1800	1800	1800	1800	1800	1800	1800	1800	1800	1800	78	66	56	50	58	78	78	120	164	238	338	528	718	1028	1516	1516	1516	1516	1516	1516	1516	1516	1516	1516	1516	1516	1516	1516	1516	1516	1516	1516	1516	1516	1516
863	1.03185322551003	908	1274	1730	1730	1730	1730	1730	1730	1730	1730	536	446	386	442	458	566	634	914	1300	1850	1850	1850	1850	1850	1850	1850	1850	1850	1850	1850	1850	1850	1850	1850	1850	1850	1850	1850	1850	1850	1850	1850	1850	1850	1850	1850	1850	1850
864	1.04622022684149	908	1236	1600	1600	1600	1600	214	140	144	116	134	134	158	180	242	322	460	620	838	1152	1592	1592	1592	1592	1592	1592	1592	1592	1592	1592	1592	1592	1592	1592	1592	1592	1592	1592	1592	1592	1592	1592	1592	1592	1592	1592	1592	1592
865	1.02533655903246	908	1262	1752	1752	532	552	378	422	448	482	558	768	992	1372	1372	1372	1372	1372	1372	1372	1372	1372	1372	1372	1372	1372	1372	1372	1372	1372	1372	1372	1372	1372	1372	1372	1372	1372	1372	1372	1372	1372	1372	1372	1372	1372	1372	1372
866	1.01989321604308	908	1360	1360	1360	1360	1360	1360	1360	1360	1360	1360	1360	1360	744	478	494	624	730	860	1060	1516	1516	1516	1516	1516	1516	1516	1516	1516	1516	1516	1516	1516	1516	1516	1516	1516	1516	1516	1516	1516	1516	1516	1516	1516	1516	1516	1516
867	1.05297858026418	908	1312	192	78	78	98	128	120	148	194	234	340	454	634	890	1250	1760	1760	1760	1760	1760	1760	1760	1760	1760	1760	1760	1760	1760	1760	1760	1760	1760	1760	1760	1760	1760	1760	1760	1760	1760	1760	1760	1760	1760	1760	1760	1760
868	1.02657103254736	908	1294	1652	1652	1652	1652	1652	1652	1652	1652	1652	1652	1652	1652	1652	1652	1652	1652	1652	1652	1652	1652	1652	1652	1652	1652	1652	1652	1652	1652	1652	1652	830	522	404	464	492	474	544	730	1012	1342	1808	1808	1808	1808	1808	1808
869	1.02143468717308	908	1288	1858	1858	1858	1858	1858	1858	1858	1858	1858	1142	692	462	540	644	690	828	1148	1496	1496	1496	1496	1496	1496	1496	1496	1496	1496	1496	1496	1496	1496	1496	1496	1496	1496	1496	1496	1496	1496	1496	1496	1496	1496	1496	1496	1496
870	1.0280012545803	908	1208	1630	1630	1630	1630	1630	622	392	256	264	290	296	318	446	602	784	1108	1510	1510	1510	1510	1510	1510	1510	1510	1510	1510	1510	1510	1510	1510	1510	1510	1510	1510	1510	1510	1510	1510	1510	1510	1510	1510	1510	1510	1510	1510
871	1.036861960184	908	1362	1362	1362	1362	1362	1362	1362	1362	1362	1362	1362	1362	1362	1362	1362	1362	1362	1362	356	170	158	174	226	286	364	548	764	1112	1536	1536	1536	1536	1536	1536	1536	1536	1536	1536	1536	1536	1536	1536	1536	1536	1536	1536	1536
872	1.02629231432558	908	1332	1930	1930	1930	1930	1930	1930	1930	1930	1930	1930	1930	1930	1930	1930	1930	1930	1930	1930	1930	1930	1930	1930	1930	1930	1930	1930	1930	1930	1930	1930	1036	712	524	592	708	820	926	1322	1848	1848	1848	1848	1848	1848	1848	1848
873	1.03225061211504	908	1254	1830	1830	1830	1830	1830	1830	1830	1830	1830	1830	726	344	218	180	198	220	232	324	468	692	990	1412	1412	1412	1412	1412	1412	1412	1412	1412	1412	1412	1412	1412	1412	1412	1412	1412	1412	1412	1412	1412	1412	1412	1412	1412
874	1.06593988522466	908	1188	1556	1556	1556	1556	1556	1556	1556	1556	1556	1556	74	74	52	56	40	54	50	70	100	130	146	184	238	278	326	426	602	738	922	1164	1464	1464	1464	1464	1464	1464	1464	1464	1464	1464	1464	1464	1464	1464	1464	1464
875	1.05139680903705	908	1150	1470	1470	1470	1470	1470	1470	1470	144	130	86	100	118	128	134	184	242	342	458	560	752	940	1240	1628	1628	1628	1628	1628	1628	1628	1628	1628	1628	1628	1628	1628	1628	1628	1628	1628	1628	1628	1628	1628	1628	1628	1628
876	1.03335741970072	908	1174	1462	1462	1462	404	334	248	246	200	232	234	306	386	462	596	856	1092	1334	1762	1762	1762	1762	1762	1762	1762	1762	1762	1762	1762	1762	1762	1762	1762	1762	1762	1762	1762	1762	1762	1762	1762	1762	1762	1762	1762	1762	1762
877	1.02527992763345	908	1176	570	322	224	246	250	284	296	420	522	662	850	1034	1306	1616	1616	1616	1616	1616	1616	1616	1616	1616	1616	1616	1616	1616	1616	1616	1616	1616	1616	1616	1616	1616	1616	1616	1616	1616	1616	1616	1616	1616	1616	1616	1616	1616
878	1.04263489696979	908	1138	1438	1438	1438	1438	1438	1438	1438	1438	1438	1438	1438	1438	1438	1438	1438	1438	1438	1438	1438	1438	228	114	84	88	102	122	116	160	212	268	330	432	560	690	882	1118	1434	1434	1434	1434	1434	1434	1434	1434	1434	1434
879	1.01548899330827	908	1372	1372	1372	1372	1372	1372	1372	1372	970	1042	686	786	916	1210	1442	1442	1442	1442	1442	1442	1442	1442	1442	1442	1442	1442	1442	1442	1442	1442	1442	1442	1442	1442	1442	1442	1442	1442	1442	1442	1442	1442	1442	1442	1442	1442	1442
880	1.02874342065995	908	1152	1332	1672	1672	1672	1672	1672	934	390	276	216	196	214	220	282	366	454	566	680	864	1054	1348	1652	1652	1652	1652	1652	1652	1652	1652	1652	1652	1652	1652	1652	1652	1652	1652	1652	1652	1652	1652	1652	1652	1652	1652	1652
881	1.02369577306651	908	1298	1740	1740	1740	1740	1740	1740	1740	944	896	588	716	724	818	984	1284	1798	1798	1798	1798	1798	1798	1798	1798	1798	1798	1798	1798	1798	1798	1798	1798	1798	1798	1798	1798	1798	1798	1798	1798	1798	1798	1798	1798	1798	1798	1798
882	1.02914686871943	908	1242	1640	1640	382	376	292	246	236	254	288	350	416	544	674	874	1132	1382	1382	1382	1382	1382	1382	1382	1382	1382	1382	1382	1382	1382	1382	1382	1382	1382	1382	1382	1382	1382	1382	1382	1382	1382	1382	1382	1382	1382	1382	1382
883	1.02114657595648	908	1108	1338	1682	1682	1682	1682	1682	1682	1682	1114	488	490	384	346	310	312	396	514	668	814	1082	1370	1370	1370	1370	1370	1370	1370	1370	1370	1370	1370	1370	1370	1370	1370	1370	1370	1370	1370	1370	1370	1370	1370	1370	1370	1370
884	1.03187496505552	908	1220	1718	1718	1718	1718	464	330	350	378	410	494	632	850	1158	1672	1672	1672	1672	1672	1672	1672	1672	1672	1672	1672	1672	1672	1672	1672	1672	1672	1672	1672	1672	1672	1672	1672	1672	1672	1672	1672	1672	1672	1672	1672	1672	1672
885	1.02649719959788	908	1256	1732	1732	1732	1732	1732	1732	1732	1732	1732	1732	1732	642	350	348	392	468	508	594	826	1062	1488	1488	1488	1488	1488	1488	1488	1488	1488	1488	1488	1488	1488	1488	1488	1488	1488	1488	1488	1488	1488	1488	1488	1488	1488	1488
886	1.01997454084391	908	1242	1484	1484	1484	1484	1484	1484	1484	1484	782	534	556	552	664	692	800	1112	1558	1558	1558	1558	1558	1558	1558	1558	1558	1558	1558	1558	1558	1558	1558	1558	1558	1558	1558	1558	1558	1558	1558	1558	1558	1558	1558	1558	1558	1558
887	1.02329528954779	908	1234	1700	1700	1700	1700	1700	1700	1700	1700	1700	1700	1700	1700	1700	1700	1700	1700	1700	1700	1700	1700	1700	934	726	468	574	630	764	884	1252	1686	1686	1686	1686	1686	1686	1686	1686	1686	1686	1686	1686	1686	1686	1686	1686	1686
888	1.0530556555121	908	1324	1778	1778	1778	1778	1778	1778	1778	1778	1778	1778	1778	302	124	74	66	102	102	134	182	262	376	538	756	1080	1540	1540	1540	1540	1540	1540	1540	1540	1540	1540	1540	1540	1540	1540	1540	1540	1540	1540	1540	1540	1540	1540
889	1.04087602917102	908	1214	1588	1588	386	234	94	106	112	142	152	210	234	268	338	436	562	716	900	1186	1536	1536	1536	1536	1536	1536	1536	1536	1536	1536	1536	1536	1536	1536	1536	1536	1536	1536	1536	1536	1536	1536	1536	1536	1536	1536	1536	1536
890	1.0258129617289	908	1330	1960	1960	1960	1960	1960	1960	1960	1960	1398	746	532	458	562	710	808	1162	1702	1702	1702	1702	1702	1702	1702	1702	1702	1702	1702	1702	1702	1702	1702	1702	1702	1702	1702	1702	1702	1702	1702	1702	1702	1702	1702	1702	1702	1702
891	1.02810221523454	908	1162	1448	1448	692	346	238	192	220	252	270	336	438	506	654	822	1070	1344	1658	1658	1658	1658	1658	1658	1658	1658	1658	1658	1658	1658	1658	1658	1658	1658	1658	1658	1658	1658	1658	1658	1658	1658	1658	1658	1658	1658	1658	1658
892	1.01719677693879	908	1262	1744	1136	824	524	524	576	572	690	820	1008	1370	1370	1370	1370	1370	1370	1370	1370	1370	1370	1370	1370	1370	1370	1370	1370	1370	1370	1370	1370	1370	1370	1370	1370	1370	1370	1370	1370	1370	1370	1370	1370	1370	1370	1370	1370
893	1.03564319267065	908	1312	1868	1868	1868	1868	1868	1868	1868	1868	1868	1868	1868	1868	1868	1868	1868	1868	1868	1868	1868	1868	1868	1868	1868	1868	1868	1868	1868	1868	1868	586	300	200	186	202	234	262	360	528	784	1084	1538	1538	1538	1538	1538	1538
894	1.03608203922303	908	1254	1658	1658	1658	1658	1658	1658	1658	1658	1658	1658	1658	1658	1658	1658	1658	1658	730	276	192	144	146	150	166	232	320	440	566	710	950	1250	1678	1678	1678	1678	1678	1678	1678	1678	1678	1678	1678	1678	1678	1678	1678	1678
895	1.02849053443617	908	1200	1718	1718	1718	1718	1718	1718	926	680	406	304	254	288	326	468	682	958	1272	1686	1686	1686	1686	1686	1686	1686	1686	1686	1686	1686	1686	1686	1686	1686	1686	1686	1686	1686	1686	1686	1686	1686	1686	1686	1686	1686	1686	1686
896	1.02148716712311	908	1288	1732	1732	1732	1732	1228	580	388	464	434	464	562	756	1022	1382	1382	1382	1382	1382	1382	1382	1382	1382	1382	1382	1382	1382	1382	1382	1382	1382	1382	1382	1382	1382	1382	1382	1382	1382	1382	1382	1382	1382	1382	1382	1382	1382
897	1.08812716776148	908	1206	1550	1550	1550	1550	32	26	30	30	32	32	40	56	78	104	132	180	244	304	418	598	752	1036	1334	1868	1868	1868	1868	1868	1868	1868	1868	1868	1868	1868	1868	1868	1868	1868	1868	1868	1868	1868	1868	1868	1868	1868
898	1.02182713978527	908	1346	1922	1922	1922	1922	1922	1922	1922	1922	1922	1922	1922	1922	1922	1922	1922	1922	1922	1922	1922	1922	1922	1922	1922	1922	1922	1922	1922	1922	1922	1922	1922	1922	1922	1922	1922	1922	1922	1922	422	222	136	114	130	156	190	264
899	1.04688481964306	908	1126	1510	1510	1510	1510	1510	1510	1510	1510	1510	1510	1510	1510	1510	178	146	116	88	96	108	120	124	164	206	272	366	478	628	824	1024	1230	1588	1588	1588	1588	1588	1588	1588	1588	1588	1588	1588	1588	1588	1588	1588	1588
900	1.06299417933639	908	1172	1418	1418	1418	1418	114	54	52	38	40	34	38	50	76	98	122	180	192	242	312	428	602	854	1158	1582	1582	1582	1582	1582	1582	1582	1582	1582	1582	1582	1582	1582	1582	1582	1582	1582	1582	1582	1582	1582	1582	1582
901	1.04652139405735	908	1202	1654	1654	1654	1654	1654	1654	1654	1654	1654	1654	1654	1654	1654	1654	1654	1654	1654	1654	1654	1654	1654	1654	1654	1654	1654	1654	1654	1654	1654	1654	1654	1654	1654	1654	200	184	118	134	180	224	276	378	552	780	1072	1470
902	1.03984190909926	908	1300	1898	1898	1898	1898	1898	1898	554	228	218	182	186	250	320	430	618	846	1190	1670	1670	1670	1670	1670	1670	1670	1670	1670	1670	1670	1670	1670	1670	1670	1670	1670	1670	1670	1670	1670	1670	1670	1670	1670	1670	1670	1670	1670
903	1.04014175679101	908	1118	1366	1366	1366	1366	182	168	136	142	168	174	204	264	338	444	516	658	872	1178	1474	1474	1474	1474	1474	1474	1474	1474	1474	1474	1474	1474	1474	1474	1474	1474	1474	1474	1474	1474	1474	1474	1474	1474	1474	1474	1474	1474
904	1.0582542954646	908	1184	1642	1642	1642	1642	1642	1642	1642	1642	1642	1642	1642	150	102	70	52	54	62	78	96	138	180	236	338	466	684	930	1256	1638	1638	1638	1638	1638	1638	1638	1638	1638	1638	1638	1638	1638	1638	1638	1638	1638	1638	1638
905	1.04827136614174	908	1240	1646	1646	1646	312	94	98	112	130	110	124	184	246	340	418	588	780	1096	1468	1468	1468	1468	1468	1468	1468	1468	1468	1468	1468	1468	1468	1468	1468	1468	1468	1468	1468	1468	1468	1468	1468	1468	1468	1468	1468	1468	1468
906	1.02127148523012	908	1278	1808	1808	1808	1808	1808	1032	696	446	390	428	522	684	960	1392	1392	1392	1392	1392	1392	1392	1392	1392	1392	1392	1392	1392	1392	1392	1392	1392	1392	1392	1392	1392	1392	1392	1392	1392	1392	1392	1392	1392	1392	1392	1392	1392
907	1.02350422396151	908	1248	1654	1654	592	488	436	524	510	584	734	1042	1462	1462	1462	1462	1462	1462	1462	1462	1462	1462	1462	1462	1462	1462	1462	1462	1462	1462	1462	1462	1462	1462	1462	1462	1462	1462	1462	1462	1462	1462	1462	1462	1462	1462	1462	1462
908	1.0318739069434	908	1274	774	294	240	258	336	446	598	872	1244	1812	1812	1812	1812	1812	1812	1812	1812	1812	1812	1812	1812	1812	1812	1812	1812	1812	1812	1812	1812	1812	1812	1812	1812	1812	1812	1812	1812	1812	1812	1812	1812	1812	1812	1812	1812	1812
909	1.02876649806206	908	1188	1578	1578	1578	1578	1578	1578	1578	1578	688	426	286	284	270	270	328	434	560	774	1006	1322	1728	1728	1728	1728	1728	1728	1728	1728	1728	1728	1728	1728	1728	1728	1728	1728	1728	1728	1728	1728	1728	1728	1728	1728	1728	1728
910	1.01781463934416	908	1216	1542	1542	1542	1542	1542	1542	1542	760	626	644	542	554	628	728	924	1204	1456	1456	1456	1456	1456	1456	1456	1456	1456	1456	1456	1456	1456	1456	1456	1456	1456	1456	1456	1456	1456	1456	1456	1456	1456	1456	1456	1456	1456	1456
911	1.06453994981203	908	1174	1552	1552	1552	1552	1552	1552	98	50	42	32	40	38	46	60	84	110	148	196	264	346	454	550	700	946	1176	1522	1522	1522	1522	1522	1522	1522	1522	1522	1522	1522	1522	1522	1522	1522	1522	1522	1522	1522	1522	1522
912	1.05074393411609	908	1234	1824	1824	1824	1824	1824	1824	1824	1824	1824	1824	1824	1824	220	180	192	144	190	218	274	422	586	836	1188	1716	1716	1716	1716	1716	1716	1716	1716	1716	1716	1716	1716	1716	1716	1716	1716	1716	1716	1716	1716	1716	1716	1716
913	1.03967374790033	908	1276	1636	1636	244	210	224	224	272	296	360	472	640	856	1148	1556	1556	1556	1556	1556	1556	1556	1556	1556	1556	1556	1556	1556	1556	1556	1556	1556	1556	1556	1556	1556	1556	1556	1556	1556	1556	1556	1556	1556	1556	1556	1556	1556
914	1.02352875122105	908	1300	488	444	386	292	322	404	446	624	802	1100	1448	1448	1448	1448	1448	1448	1448	1448	1448	1448	1448	1448	1448	1448	1448	1448	1448	1448	1448	1448	1448	1448	1448	1448	1448	1448	1448	1448	1448	1448	1448	1448	1448	1448	1448	1448
915	1.02374674725778	908	1138	1420	1420	1420	1420	1420	1420	1420	670	318	230	230	248	270	264	342	436	546	692	884	1106	1386	1386	1386	1386	1386	1386	1386	1386	1386	1386	1386	1386	1386	1386	1386	1386	1386	1386	1386	1386	1386	1386	1386	1386	1386	1386
916	1.08174791580529	908	1266	1726	1726	1726	1726	1726	62	40	34	36	56	78	78	104	156	226	326	444	626	872	1262	1836	1836	1836	1836	1836	1836	1836	1836	1836	1836	1836	1836	1836	1836	1836	1836	1836	1836	1836	1836	1836	1836	1836	1836	1836	1836
917	1.04312488697671	908	1078	1400	1400	1400	1400	1400	1400	1400	1400	1400	1400	1400	1400	1400	1400	240	196	120	92	80	102	98	124	128	160	214	250	314	382	494	598	788	1026	1318	1666	1666	1666	1666	1666	1666	1666	1666	1666	1666	1666	1666	1666
918	1.03163211958601	908	1288	1728	1728	1728	1728	1728	1728	1728	1728	1728	1728	1728	1728	1728	1728	1728	1728	1728	1728	1728	1728	1728	1728	1728	1728	982	434	308	350	434	536	694	1020	1340	1892	1892	1892	1892	1892	1892	1892	1892	1892	1892	1892	1892	1892
919	1.01954122634338	908	1250	1810	1810	1810	1810	1810	1810	1810	1810	1810	1810	1810	1810	1810	1810	1810	1810	1810	1810	1810	788	636	662	760	952	1186	1450	1450	1450	1450	1450	1450	1450	1450	1450	1450	1450	1450	1450	1450	1450	1450	1450	1450	1450	1450	1450
920	1.05096768443667	908	1190	168	78	92	90	80	90	126	174	232	324	448	566	748	1026	1346	1748	1748	1748	1748	1748	1748	1748	1748	1748	1748	1748	1748	1748	1748	1748	1748	1748	1748	1748	1748	1748	1748	1748	1748	1748	1748	1748	1748	1748	1748	1748
921	1.02623805788687	908	1202	1504	1504	1504	858	534	292	202	238	266	282	364	474	600	760	1038	1280	1568	1568	1568	1568	1568	1568	1568	1568	1568	1568	1568	1568	1568	1568	1568	1568	1568	1568	1568	1568	1568	1568	1568	1568	1568	1568	1568	1568	1568	1568
922	1.05455076033109	908	1246	1640	1640	1640	1640	1640	1640	154	92	78	64	78	98	108	132	180	258	350	458	606	806	1102	1540	1540	1540	1540	1540	1540	1540	1540	1540	1540	1540	1540	1540	1540	1540	1540	1540	1540	1540	1540	1540	1540	1540	1540	1540
923	0.982912366594384	908	1238	1690	1690	1690	1690	1690	1690	1690	1690	1690	1690	1690	1690	1690	1690	1690	1690	1690	1690	1690	1690	1690	1690	1690	1690	1690	1690	1690	1690	1690	1690	1690	1690	1690	1690	1690	1690	1690	1690	1690	1690	1690	1690	1690	1690	1690	86
924	1.04871423031631	908	1304	1822	1822	1822	1822	1822	1822	1822	1822	340	214	134	126	96	114	152	220	308	434	598	844	1224	1764	1764	1764	1764	1764	1764	1764	1764	1764	1764	1764	1764	1764	1764	1764	1764	1764	1764	1764	1764	1764	1764	1764	1764	1764
925	1.05766610485653	908	1252	1828	1828	1828	1828	1828	1828	1828	1828	1828	262	106	86	108	138	168	204	300	434	610	876	1308	1920	1920	1920	1920	1920	1920	1920	1920	1920	1920	1920	1920	1920	1920	1920	1920	1920	1920	1920	1920	1920	1920	1920	1920	1920
926	1.01501178079896	908	1148	1412	1412	1412	1412	1412	1412	1412	1412	1412	1412	1412	1412	1412	1412	1412	1412	1412	1412	1412	1412	732	708	642	598	590	622	648	840	1040	1368	1368	1368	1368	1368	1368	1368	1368	1368	1368	1368	1368	1368	1368	1368	1368	1368
927	1.02684703565468	908	1168	1520	1520	1520	1520	1520	1520	1520	1520	1520	1520	1520	1520	1520	1520	1520	1520	1520	1520	1520	1520	1520	1520	1520	1520	1520	1520	1520	1520	1520	600	298	262	250	302	378	414	540	660	858	1090	1502	1502	1502	1502	1502	1502
928	1.05762136952966	908	1248	214	54	36	28	32	36	42	56	84	112	152	208	248	348	468	596	846	1102	1516	1516	1516	1516	1516	1516	1516	1516	1516	1516	1516	1516	1516	1516	1516	1516	1516	1516	1516	1516	1516	1516	1516	1516	1516	1516	1516	1516
929	1.02628424881209	908	1272	1752	1752	1752	1752	1752	1752	1752	1752	1752	1752	1752	1752	1752	1752	1752	1752	1752	1752	1752	1752	1752	800	442	354	420	486	552	662	924	1218	1624	1624	1624	1624	1624	1624	1624	1624	1624	1624	1624	1624	1624	1624	1624	1624
930	1.02343644532072	908	1158	1486	1486	1486	1486	1486	1486	1486	1486	1486	1486	1486	1486	1486	1486	1486	1486	1486	1486	1486	1486	1486	1486	1486	1486	1486	1486	1486	1486	1486	714	654	322	314	258	272	294	370	454	554	670	824	982	1184	1480	1480	1480
931	1.02126931456026	908	1228	1664	1018	496	426	430	392	428	456	550	704	928	1160	1468	1468	1468	1468	1468	1468	1468	1468	1468	1468	1468	1468	1468	1468	1468	1468	1468	1468	1468	1468	1468	1468	1468	1468	1468	1468	1468	1468	1468	1468	1468	1468	1468	1468
932	1.01894126130829	908	1308	1750	1750	1750	1750	1750	1750	1750	1750	1750	1750	1750	1750	1750	1750	1750	1750	1750	1056	1030	1056	986	1234	1442	1222	1666	1666	1666	1666	1666	1666	1666	1666	1666	1666	1666	1666	1666	1666	1666	1666	1666	1666	1666	1666	1666	1666
933	1.02011917741777	908	1302	1718	1718	1718	1718	1718	1718	1718	1718	1718	1718	1718	1718	1718	964	854	510	494	482	534	634	766	1024	1458	1458	1458	1458	1458	1458	1458	1458	1458	1458	1458	1458	1458	1458	1458	1458	1458	1458	1458	1458	1458	1458	1458	1458
934	1.01805522975971	908	1150	1468	1468	1468	1468	1468	1468	1468	1468	1468	1468	1468	1468	958	620	572	514	566	550	620	816	1114	1512	1512	1512	1512	1512	1512	1512	1512	1512	1512	1512	1512	1512	1512	1512	1512	1512	1512	1512	1512	1512	1512	1512	1512	1512
935	1.02547049981996	908	1238	1624	1624	1624	1624	1624	812	380	296	282	300	320	394	504	658	814	1116	1500	1500	1500	1500	1500	1500	1500	1500	1500	1500	1500	1500	1500	1500	1500	1500	1500	1500	1500	1500	1500	1500	1500	1500	1500	1500	1500	1500	1500	1500
936	1.03392251597999	908	1350	1960	1960	1960	1960	1960	1960	1960	372	382	424	464	458	534	662	962	1434	1434	1434	1434	1434	1434	1434	1434	1434	1434	1434	1434	1434	1434	1434	1434	1434	1434	1434	1434	1434	1434	1434	1434	1434	1434	1434	1434	1434	1434	1434
937	1.02827065942964	908	1238	1718	1718	1718	1718	1718	1718	1718	1718	1718	1718	872	502	340	412	416	418	438	616	862	1206	1716	1716	1716	1716	1716	1716	1716	1716	1716	1716	1716	1716	1716	1716	1716	1716	1716	1716	1716	1716	1716	1716	1716	1716	1716	1716
938	1.02414349594827	908	1268	1708	1708	1708	1708	1708	1708	1708	1708	1708	1708	880	664	442	506	442	532	652	886	1176	1640	1640	1640	1640	1640	1640	1640	1640	1640	1640	1640	1640	1640	1640	1640	1640	1640	1640	1640	1640	1640	1640	1640	1640	1640	1640	1640
939	1.06811099250712	908	1150	1450	1450	1450	1450	1450	1450	1450	1450	1450	1450	1450	1450	1450	1450	1450	1450	1450	1450	1450	1450	1450	1450	1450	90	44	28	26	22	30	34	46	58	82	108	138	190	260	306	390	546	702	964	1212	1556	1556	1556
940	1.03741111515059	908	1222	1570	1570	1570	1570	1570	1570	1570	1570	1570	250	192	208	218	178	198	224	286	336	424	528	626	746	952	1204	1498	1498	1498	1498	1498	1498	1498	1498	1498	1498	1498	1498	1498	1498	1498	1498	1498	1498	1498	1498	1498	1498
941	1.04959952639249	908	1308	1848	1848	1848	1848	1848	1848	1848	1848	1848	1848	1848	1848	1848	1848	1848	1848	1848	1848	1848	228	168	198	170	190	222	264	374	550	792	1160	1696	1696	1696	1696	1696	1696	1696	1696	1696	1696	1696	1696	1696	1696	1696	1696
942	1.0486776275959	908	1338	1882	1882	1882	1882	1882	1882	1882	304	138	90	70	92	106	128	170	238	336	456	660	954	1378	1378	1378	1378	1378	1378	1378	1378	1378	1378	1378	1378	1378	1378	1378	1378	1378	1378	1378	1378	1378	1378	1378	1378	1378	1378
943	1.02435895173092	908	1268	1764	1764	1764	1764	1764	1764	1764	1764	1764	1764	1764	1764	1764	1764	1764	1764	1764	1764	1764	1764	1764	1764	1764	610	464	466	416	404	512	578	788	1060	1432	1432	1432	1432	1432	1432	1432	1432	1432	1432	1432	1432	1432	1432
944	1.01804660597942	908	1218	1722	1722	1722	1722	1722	1722	1722	1722	1722	1722	956	802	738	742	886	1032	1226	1570	1570	1570	1570	1570	1570	1570	1570	1570	1570	1570	1570	1570	1570	1570	1570	1570	1570	1570	1570	1570	1570	1570	1570	1570	1570	1570	1570	1570
945	1.02349034713579	908	1162	1388	1388	1388	1388	538	458	364	384	360	380	374	478	618	754	1018	1276	1582	1582	1582	1582	1582	1582	1582	1582	1582	1582	1582	1582	1582	1582	1582	1582	1582	1582	1582	1582	1582	1582	1582	1582	1582	1582	1582	1582	1582	1582
946	1.04664345526138	908	1292	1870	1870	1870	1870	1870	1870	1870	256	256	158	194	168	210	260	390	544	744	1038	1524	1524	1524	1524	1524	1524	1524	1524	1524	1524	1524	1524	1524	1524	1524	1524	1524	1524	1524	1524	1524	1524	1524	1524	1524	1524	1524	1524
947	1.01409504943109	908	1244	1488	1488	1488	1488	1488	1488	1488	1488	1488	1488	1488	1488	1488	1488	1488	1488	1488	1488	1488	1488	1488	1488	1488	1488	1488	1488	1488	1488	1488	1488	1488	1488	1488	1488	1488	1488	1488	1488	922	392	270	206	252	278	314	392
948	1.01778368569016	908	1232	1588	1588	1588	1588	1588	1588	1588	1588	1588	956	664	590	656	762	790	914	1174	1534	1534	1534	1534	1534	1534	1534	1534	1534	1534	1534	1534	1534	1534	1534	1534	1534	1534	1534	1534	1534	1534	1534	1534	1534	1534	1534	1534	1534
949	1.05134382412372	908	1210	1690	1690	1690	1690	1690	1690	228	108	94	90	92	78	76	112	156	212	306	406	554	758	1060	1516	1516	1516	1516	1516	1516	1516	1516	1516	1516	1516	1516	1516	1516	1516	1516	1516	1516	1516	1516	1516	1516	1516	1516	1516
950	1.02333963730718	908	1214	1628	1628	1628	1628	1628	1628	1628	1628	1628	1628	1628	1628	1628	1628	1628	1628	1628	1628	1628	1628	1628	1628	1628	1628	1628	1628	1628	794	726	636	462	556	622	720	974	1270	1712	1712	1712	1712	1712	1712	1712	1712	1712	1712
951	1.07922236723043	908	1244	1520	1520	1520	1520	1520	54	20	16	16	18	16	22	34	46	62	74	96	120	144	222	256	310	420	526	668	862	1084	1362	1362	1362	1362	1362	1362	1362	1362	1362	1362	1362	1362	1362	1362	1362	1362	1362	1362	1362
952	1.03375071072632	908	1182	1532	1532	1532	1532	1532	1532	1532	1532	1532	1532	1532	1532	1532	1532	708	270	170	156	138	130	142	164	214	278	382	502	612	786	992	1324	1632	1632	1632	1632	1632	1632	1632	1632	1632	1632	1632	1632	1632	1632	1632	1632
953	1.02566769186804	908	1128	1534	1534	1534	1534	1534	1534	1534	1534	1534	1534	1534	1534	560	512	598	478	520	542	644	848	1030	1312	1720	1720	1720	1720	1720	1720	1720	1720	1720	1720	1720	1720	1720	1720	1720	1720	1720	1720	1720	1720	1720	1720	1720	1720
954	1.02284764402595	908	1322	1760	1760	1760	1760	1030	474	494	554	558	680	884	1090	1512	1512	1512	1512	1512	1512	1512	1512	1512	1512	1512	1512	1512	1512	1512	1512	1512	1512	1512	1512	1512	1512	1512	1512	1512	1512	1512	1512	1512	1512	1512	1512	1512	1512
955	1.02605021403923	908	1150	1534	1534	1534	1534	1534	1534	1534	898	650	372	296	364	384	478	614	830	1020	1338	1764	1764	1764	1764	1764	1764	1764	1764	1764	1764	1764	1764	1764	1764	1764	1764	1764	1764	1764	1764	1764	1764	1764	1764	1764	1764	1764	1764
956	1.02776642022325	908	1308	1840	1840	1840	1840	1276	466	380	420	450	456	578	792	1124	1596	1596	1596	1596	1596	1596	1596	1596	1596	1596	1596	1596	1596	1596	1596	1596	1596	1596	1596	1596	1596	1596	1596	1596	1596	1596	1596	1596	1596	1596	1596	1596	1596
957	1.03585345155439	908	1264	1608	1608	1608	1608	1608	1608	1608	1608	1608	1608	1608	1608	462	242	146	144	190	188	232	304	380	524	664	870	1176	1548	1548	1548	1548	1548	1548	1548	1548	1548	1548	1548	1548	1548	1548	1548	1548	1548	1548	1548	1548	1548
958	1.03240361531626	908	1314	1834	1834	1834	1834	1834	1834	1834	1834	1834	1834	1834	1834	1834	1834	1834	1834	1834	1834	1834	1834	1834	1834	1834	1834	1834	1834	1834	1834	1834	1834	1834	1834	1834	1834	1834	1834	420	378	324	348	352	412	514	720	1044	1500
959	1.05078212877496	908	1240	1618	1618	1618	1618	1618	1618	1618	1618	1618	440	172	78	52	46	52	58	80	102	138	194	246	332	460	640	846	1080	1324	1752	1752	1752	1752	1752	1752	1752	1752	1752	1752	1752	1752	1752	1752	1752	1752	1752	1752	1752
960	1.02019430468294	908	1170	1476	1476	1476	906	744	546	522	436	380	394	484	594	756	964	1132	1356	1648	1648	1648	1648	1648	1648	1648	1648	1648	1648	1648	1648	1648	1648	1648	1648	1648	1648	1648	1648	1648	1648	1648	1648	1648	1648	1648	1648	1648	1648
961	1.03413564257538	908	1164	328	220	134	124	150	164	168	238	306	392	488	600	764	938	1218	1648	1648	1648	1648	1648	1648	1648	1648	1648	1648	1648	1648	1648	1648	1648	1648	1648	1648	1648	1648	1648	1648	1648	1648	1648	1648	1648	1648	1648	1648	1648
962	1.0234958951541	908	1296	1840	1840	1840	1840	1840	1840	1840	1840	1840	1840	1840	1840	1840	1840	1840	1840	1840	1840	1840	1114	760	908	746	882	976	1252	1818	1818	1818	1818	1818	1818	1818	1818	1818	1818	1818	1818	1818	1818	1818	1818	1818	1818	1818	1818
963	1.03257594430233	908	1178	1590	1590	1590	1590	1590	1590	1590	1590	1590	1590	1590	1590	1590	1590	1590	960	328	228	178	138	144	180	248	316	364	460	614	790	984	1236	1608	1608	1608	1608	1608	1608	1608	1608	1608	1608	1608	1608	1608	1608	1608	1608
964	1.02893565677003	908	1172	1594	1594	1594	1594	1594	1594	1594	1594	1594	1594	1594	1594	512	382	368	262	266	292	330	432	548	692	900	1254	1600	1600	1600	1600	1600	1600	1600	1600	1600	1600	1600	1600	1600	1600	1600	1600	1600	1600	1600	1600	1600	1600
965	1.0150668723909	908	1222	1720	1720	1720	1720	1720	1720	1720	1720	1720	1720	1720	1720	1720	1720	1720	1720	1720	1720	1720	1720	1720	1720	1720	1720	1720	1720	1720	1720	1720	1720	1720	1720	1720	1720	1720	1720	1720	1720	1720	1720	1720	1720	1720	1720	1720	1720
966	1.0173420138877	908	1050	744	478	426	440	438	474	496	628	738	920	1066	1350	1618	1618	1618	1618	1618	1618	1618	1618	1618	1618	1618	1618	1618	1618	1618	1618	1618	1618	1618	1618	1618	1618	1618	1618	1618	1618	1618	1618	1618	1618	1618	1618	1618	1618
967	1.01550348931971	908	1256	1750	1750	1750	1750	1750	1750	1750	1750	1750	1750	1750	1750	1750	1750	1162	704	736	792	922	1086	1374	1374	1374	1374	1374	1374	1374	1374	1374	1374	1374	1374	1374	1374	1374	1374	1374	1374	1374	1374	1374	1374	1374	1374	1374	1374
968	1.02301096734863	908	1118	1448	1448	1448	1448	1448	1448	1448	1448	1448	1448	1448	1448	1448	1448	1448	1448	1448	1448	1448	1448	1448	1448	1448	1448	1448	1448	734	600	394	316	290	350	390	532	698	902	1202	1564	1564	1564	1564	1564	1564	1564	1564	1564
969	1.026388863526	908	1202	1476	1476	1476	1476	1476	1476	1476	1476	934	302	332	244	222	248	238	292	392	488	590	702	892	1082	1400	1400	1400	1400	1400	1400	1400	1400	1400	1400	1400	1400	1400	1400	1400	1400	1400	1400	1400	1400	1400	1400	1400	1400
970	1.05132427126858	908	1278	1570	1570	1570	1570	210	106	74	66	74	92	92	138	170	208	270	348	462	606	792	1024	1296	1672	1672	1672	1672	1672	1672	1672	1672	1672	1672	1672	1672	1672	1672	1672	1672	1672	1672	1672	1672	1672	1672	1672	1672	1672
971	1.06644215148158	908	1356	1908	172	80	60	54	56	70	76	104	144	210	306	450	640	956	1354	1858	1858	1858	1858	1858	1858	1858	1858	1858	1858	1858	1858	1858	1858	1858	1858	1858	1858	1858	1858	1858	1858	1858	1858	1858	1858	1858	1858	1858	1858
972	1.02215052349898	908	1306	1678	1678	1678	1678	1678	538	548	530	604	580	678	734	990	1364	1364	1364	1364	1364	1364	1364	1364	1364	1364	1364	1364	1364	1364	1364	1364	1364	1364	1364	1364	1364	1364	1364	1364	1364	1364	1364	1364	1364	1364	1364	1364	1364
973	1.0301910571986	908	1174	1526	1526	1526	1526	938	334	190	156	180	180	180	232	282	384	466	554	728	910	1124	1500	1500	1500	1500	1500	1500	1500	1500	1500	1500	1500	1500	1500	1500	1500	1500	1500	1500	1500	1500	1500	1500	1500	1500	1500	1500	1500
974	1.05944941413936	908	1284	1708	126	86	94	104	106	148	180	224	340	438	606	836	1162	1670	1670	1670	1670	1670	1670	1670	1670	1670	1670	1670	1670	1670	1670	1670	1670	1670	1670	1670	1670	1670	1670	1670	1670	1670	1670	1670	1670	1670	1670	1670	1670
975	1.02332139934887	908	1296	1850	1850	1850	1850	1850	1850	752	530	442	396	420	490	570	796	1046	1432	1432	1432	1432	1432	1432	1432	1432	1432	1432	1432	1432	1432	1432	1432	1432	1432	1432	1432	1432	1432	1432	1432	1432	1432	1432	1432	1432	1432	1432	1432
976	1.0377174356833	908	1298	1786	1786	1786	1786	1786	1786	1786	1786	1786	722	224	230	198	246	272	326	418	582	860	1168	1660	1660	1660	1660	1660	1660	1660	1660	1660	1660	1660	1660	1660	1660	1660	1660	1660	1660	1660	1660	1660	1660	1660	1660	1660	1660
977	1.03305646618416	908	1192	1670	1670	1670	418	376	274	300	300	326	362	506	668	876	1232	1642	1642	1642	1642	1642	1642	1642	1642	1642	1642	1642	1642	1642	1642	1642	1642	1642	1642	1642	1642	1642	1642	1642	1642	1642	1642	1642	1642	1642	1642	1642	1642
978	1.04168902227633	908	1198	1580	1580	1580	1580	1580	1580	1580	1580	1580	1580	1580	1580	1580	1580	1580	1580	1580	1580	1580	1580	1580	1580	236	196	210	186	194	218	252	322	402	512	678	928	1214	1682	1682	1682	1682	1682	1682	1682	1682	1682	1682	1682
979	1.01507984221606	908	1248	766	742	732	770	814	934	1100	1514	1514	1514	1514	1514	1514	1514	1514	1514	1514	1514	1514	1514	1514	1514	1514	1514	1514	1514	1514	1514	1514	1514	1514	1514	1514	1514	1514	1514	1514	1514	1514	1514	1514	1514	1514	1514	1514	1514
980	1.02919151028413	908	1212	1604	1604	828	242	210	232	240	248	288	354	444	578	678	944	1360	1360	1360	1360	1360	1360	1360	1360	1360	1360	1360	1360	1360	1360	1360	1360	1360	1360	1360	1360	1360	1360	1360	1360	1360	1360	1360	1360	1360	1360	1360	1360
981	1.03198620382949	908	1208	1604	1604	1604	372	282	250	268	288	284	322	434	552	702	878	1150	1548	1548	1548	1548	1548	1548	1548	1548	1548	1548	1548	1548	1548	1548	1548	1548	1548	1548	1548	1548	1548	1548	1548	1548	1548	1548	1548	1548	1548	1548	1548
982	1.09685770714943	908	1254	24	14	18	16	12	18	22	28	44	70	104	132	194	246	338	468	644	872	1202	1704	1704	1704	1704	1704	1704	1704	1704	1704	1704	1704	1704	1704	1704	1704	1704	1704	1704	1704	1704	1704	1704	1704	1704	1704	1704	1704
983	1.02602684696788	908	1262	1734	572	424	294	314	342	472	524	726	974	1362	1362	1362	1362	1362	1362	1362	1362	1362	1362	1362	1362	1362	1362	1362	1362	1362	1362	1362	1362	1362	1362	1362	1362	1362	1362	1362	1362	1362	1362	1362	1362	1362	1362	1362	1362
984	1.02702825584402	908	1276	942	486	300	278	274	302	398	606	838	1184	1686	1686	1686	1686	1686	1686	1686	1686	1686	1686	1686	1686	1686	1686	1686	1686	1686	1686	1686	1686	1686	1686	1686	1686	1686	1686	1686	1686	1686	1686	1686	1686	1686	1686	1686	1686
985	1.01750921167471	908	1110	1472	1472	1472	1472	800	588	538	544	560	602	640	790	986	1194	1506	1506	1506	1506	1506	1506	1506	1506	1506	1506	1506	1506	1506	1506	1506	1506	1506	1506	1506	1506	1506	1506	1506	1506	1506	1506	1506	1506	1506	1506	1506	1506
986	1.02678045697083	908	1286	1870	1870	1870	1870	1870	1870	1870	1870	1870	1870	1870	1870	1870	1870	1870	1870	1870	1870	1870	1870	1870	1870	1870	1870	1870	1870	512	490	434	430	426	538	650	952	1366	1366	1366	1366	1366	1366	1366	1366	1366	1366	1366	1366
987	1.03589426574438	908	1256	1644	1644	1644	1644	1644	392	382	320	394	476	570	720	1010	1340	1906	1906	1906	1906	1906	1906	1906	1906	1906	1906	1906	1906	1906	1906	1906	1906	1906	1906	1906	1906	1906	1906	1906	1906	1906	1906	1906	1906	1906	1906	1906	1906
988	1.07421546851929	908	1232	1680	1680	1680	1680	1680	1680	1680	1680	1680	1680	54	54	38	42	54	54	66	86	120	156	226	314	448	582	766	1022	1460	1460	1460	1460	1460	1460	1460	1460	1460	1460	1460	1460	1460	1460	1460	1460	1460	1460	1460	1460
989	1.02996128372295	908	1354	1894	1894	1894	1894	1894	1894	1894	1894	1894	1894	1894	1048	506	390	494	606	748	912	1266	1856	1856	1856	1856	1856	1856	1856	1856	1856	1856	1856	1856	1856	1856	1856	1856	1856	1856	1856	1856	1856	1856	1856	1856	1856	1856	1856
990	1.02870829688909	908	1274	1882	1882	1882	1882	1882	1098	484	474	474	526	684	882	1294	1792	1792	1792	1792	1792	1792	1792	1792	1792	1792	1792	1792	1792	1792	1792	1792	1792	1792	1792	1792	1792	1792	1792	1792	1792	1792	1792	1792	1792	1792	1792	1792	1792
991	1.0282361612855	908	1336	1800	1800	1800	1800	1800	726	622	510	510	596	720	934	1342	1882	1882	1882	1882	1882	1882	1882	1882	1882	1882	1882	1882	1882	1882	1882	1882	1882	1882	1882	1882	1882	1882	1882	1882	1882	1882	1882	1882	1882	1882	1882	1882	1882
992	1.01652922330654	908	1120	1396	1396	1396	1396	1396	1396	1396	1396	1396	1396	1396	1396	1396	1396	1396	1396	1396	1396	1396	1396	1396	1396	1396	1396	1396	1396	1396	1396	1396	1396	1396	1396	1396	126	112	64	52	54	52	54	64	74	94	108	142	162
993	1.02094680786243	908	1242	1650	1650	1650	1650	1016	476	606	492	584	636	748	1052	1392	1392	1392	1392	1392	1392	1392	1392	1392	1392	1392	1392	1392	1392	1392	1392	1392	1392	1392	1392	1392	1392	1392	1392	1392	1392	1392	1392	1392	1392	1392	1392	1392	1392
994	1.0197244155276	908	1302	1822	888	624	550	492	532	600	718	1014	1388	1388	1388	1388	1388	1388	1388	1388	1388	1388	1388	1388	1388	1388	1388	1388	1388	1388	1388	1388	1388	1388	1388	1388	1388	1388	1388	1388	1388	1388	1388	1388	1388	1388	1388	1388	1388
995	1.02227575760837	908	1246	1754	1754	1754	1754	1754	1754	1754	1754	1754	1754	1754	1754	1754	1060	640	424	368	416	496	586	806	1088	1486	1486	1486	1486	1486	1486	1486	1486	1486	1486	1486	1486	1486	1486	1486	1486	1486	1486	1486	1486	1486	1486	1486	1486
996	1.03183682351152	908	1178	1482	1482	1482	1482	1482	1482	1482	1482	1482	1482	1482	1482	1482	1482	1482	1482	684	272	164	184	184	186	196	248	316	432	514	586	744	996	1276	1610	1610	1610	1610	1610	1610	1610	1610	1610	1610	1610	1610	1610	1610	1610
997	1.02125417033745	908	1200	566	424	294	244	218	218	270	366	492	630	788	1084	1364	1364	1364	1364	1364	1364	1364	1364	1364	1364	1364	1364	1364	1364	1364	1364	1364	1364	1364	1364	1364	1364	1364	1364	1364	1364	1364	1364	1364	1364	1364	1364	1364	1364
998	1.0316792853163	908	1154	1508	1508	706	272	168	144	108	118	118	166	218	278	326	390	460	582	684	854	1096	1446	1446	1446	1446	1446	1446	1446	1446	1446	1446	1446	1446	1446	1446	1446	1446	1446	1446	1446	1446	1446	1446	1446	1446	1446	1446	1446
999	1.02258062934136	908	1328	1854	1854	1854	1854	1854	1854	1854	1854	772	580	422	496	512	598	734	1008	1410	1410	1410	1410	1410	1410	1410	1410	1410	1410	1410	1410	1410	1410	1410	1410	1410	1410	1410	1410	1410	1410	1410	1410	1410	1410	1410	1410	1410	1410
1000	1.02687755848494	908	1260	1620	1620	1620	1620	1620	1620	1620	1620	1620	1620	1620	974	404	430	480	468	518	554	702	910	1128	1338	1784	1784	1784	1784	1784	1784	1784	1784	1784	1784	1784	1784	1784	1784	1784	1784	1784	1784	1784	1784	1784	1784	1784	1784
[truncated: 3 more columns]
