# Supplementary material for: BatTool: an R package with GUI for assessing the effect of White-nose syndrome and other take events on Myotis spp. of bats
Source: Source Code Biol Med. 2014 May 6;9:9. doi: 10.1186/1751-0473-9-9 (PMC4050442; doi:10.1186/1751-0473-9-9)
Supplement: Additional file 2 — This file contains the readme file for instillation, the csv files that belong in the working directory, and the complied Windows R package as a ZIP file. This file is all Windows users will need to install and run the package. [file 1751-0473-9-9-S2.zip › BatTool_files/ResultsSingleHib/case/YearlyResultsScenario_2.csv]

Sim No.	Lambda	Year 0	Year 1	Year 2	Year 3	Year 4	Year 5	Year 6	Year 7	Year 8	Year 9	Year 10	Year 11	Year 12	Year 13	Year 14	Year 15	Year 16	Year 17	Year 18	Year 19	Year 20	Year 21	Year 22	Year 23	Year 24	Year 25	Year 26	Year 27	Year 28	Year 29	Year 30	Year 31	Year 32	Year 33	Year 34	Year 35	Year 36	Year 37	Year 38	Year 39	Year 40	Year 41	Year 42	Year 43	Year 44	Year 45	Year 46	Year 47
1	1.0230250302849	908	1328	1912	1912	1912	1912	1912	1276	702	526	508	538	556	714	1030	1542	1542	1542	1542	1542	1542	1542	1542	1542	1542	1542	1542	1542	1542	1542	1542	1542	1542	1542	1542	1542	1542	1542	1542	1542	1542	1542	1542	1542	1542	1542	1542	1542
2	1.05637896394308	908	1274	1828	222	92	118	144	176	168	180	232	354	456	614	886	1264	1738	1738	1738	1738	1738	1738	1738	1738	1738	1738	1738	1738	1738	1738	1738	1738	1738	1738	1738	1738	1738	1738	1738	1738	1738	1738	1738	1738	1738	1738	1738	1738
3	1.02700600486719	908	1228	1662	1662	1662	1662	1662	1662	1662	1662	1662	1662	1662	1662	1662	1662	1662	996	342	264	292	282	300	334	458	608	772	992	1416	1416	1416	1416	1416	1416	1416	1416	1416	1416	1416	1416	1416	1416	1416	1416	1416	1416	1416	1416
4	1.0351564131633	908	1300	1854	1854	1854	1854	1854	1854	1854	1854	1854	1854	1854	1854	1854	1854	420	316	276	338	402	492	564	768	1136	1616	1616	1616	1616	1616	1616	1616	1616	1616	1616	1616	1616	1616	1616	1616	1616	1616	1616	1616	1616	1616	1616	1616
5	1.03774315005657	908	1108	1414	1414	1414	1414	1414	1414	1414	1414	1414	1414	1414	1414	1414	1414	1414	1414	1414	1414	1414	1414	1414	1414	1414	1414	248	176	116	102	88	110	116	152	180	216	266	340	424	512	688	900	1108	1394	1394	1394	1394	1394
6	1.02047393199336	908	1270	1692	1692	1692	1692	1692	1692	1692	1692	1692	1692	1692	1692	1692	1138	858	512	588	530	600	668	876	1138	1552	1552	1552	1552	1552	1552	1552	1552	1552	1552	1552	1552	1552	1552	1552	1552	1552	1552	1552	1552	1552	1552	1552	1552
7	1.02569757207629	908	1198	1574	1574	1574	1574	1574	1574	1574	1574	1574	1574	1574	1574	1574	910	474	422	362	422	452	518	704	946	1272	1748	1748	1748	1748	1748	1748	1748	1748	1748	1748	1748	1748	1748	1748	1748	1748	1748	1748	1748	1748	1748	1748	1748
8	1.04576647084375	908	1316	1950	1950	1950	1950	222	194	204	224	244	284	382	530	748	1046	1490	1490	1490	1490	1490	1490	1490	1490	1490	1490	1490	1490	1490	1490	1490	1490	1490	1490	1490	1490	1490	1490	1490	1490	1490	1490	1490	1490	1490	1490	1490	1490
9	1.03758158506835	908	1262	1702	1702	1702	1702	1702	1702	1702	1702	1702	1702	474	232	206	174	150	188	212	288	420	598	826	1132	1590	1590	1590	1590	1590	1590	1590	1590	1590	1590	1590	1590	1590	1590	1590	1590	1590	1590	1590	1590	1590	1590	1590	1590
10	1.05006357509909	908	1288	1820	1820	1820	1820	1820	1820	1820	1820	1820	1820	1820	244	114	100	118	164	218	254	360	516	720	1034	1496	1496	1496	1496	1496	1496	1496	1496	1496	1496	1496	1496	1496	1496	1496	1496	1496	1496	1496	1496	1496	1496	1496	1496
11	1.09024153080516	908	1300	1836	1836	1836	1836	1836	1836	1836	36	28	26	18	20	28	44	66	100	124	168	244	336	456	576	792	1100	1478	1478	1478	1478	1478	1478	1478	1478	1478	1478	1478	1478	1478	1478	1478	1478	1478	1478	1478	1478	1478	1478
12	1.01965468206165	908	1170	1544	1544	1544	1544	910	734	548	550	624	602	672	858	1046	1294	1656	1656	1656	1656	1656	1656	1656	1656	1656	1656	1656	1656	1656	1656	1656	1656	1656	1656	1656	1656	1656	1656	1656	1656	1656	1656	1656	1656	1656	1656	1656	1656
13	1.02974041613839	908	1186	1606	1606	1606	1606	1606	1606	1606	1606	980	400	260	266	322	342	352	480	618	760	996	1314	1738	1738	1738	1738	1738	1738	1738	1738	1738	1738	1738	1738	1738	1738	1738	1738	1738	1738	1738	1738	1738	1738	1738	1738	1738	1738
14	1.01785023406326	908	1326	1048	526	556	620	634	704	814	1088	1460	1460	1460	1460	1460	1460	1460	1460	1460	1460	1460	1460	1460	1460	1460	1460	1460	1460	1460	1460	1460	1460	1460	1460	1460	1460	1460	1460	1460	1460	1460	1460	1460	1460	1460	1460	1460	1460
15	1.02281890145752	908	1228	1778	1778	1778	1778	1778	1778	1778	1778	1778	1778	1778	1778	566	582	576	730	908	1102	1410	1410	1410	1410	1410	1410	1410	1410	1410	1410	1410	1410	1410	1410	1410	1410	1410	1410	1410	1410	1410	1410	1410	1410	1410	1410	1410	1410
16	1.02796443954063	908	1236	1670	1670	612	454	316	378	342	424	508	680	930	1182	1614	1614	1614	1614	1614	1614	1614	1614	1614	1614	1614	1614	1614	1614	1614	1614	1614	1614	1614	1614	1614	1614	1614	1614	1614	1614	1614	1614	1614	1614	1614	1614	1614	1614
17	1.03806294970725	908	1266	1774	1774	312	264	242	176	204	246	300	406	566	770	1010	1452	1452	1452	1452	1452	1452	1452	1452	1452	1452	1452	1452	1452	1452	1452	1452	1452	1452	1452	1452	1452	1452	1452	1452	1452	1452	1452	1452	1452	1452	1452	1452	1452
18	1.03314973556484	908	1194	1616	1616	1616	1616	1616	614	272	224	226	218	268	316	442	610	858	1184	1652	1652	1652	1652	1652	1652	1652	1652	1652	1652	1652	1652	1652	1652	1652	1652	1652	1652	1652	1652	1652	1652	1652	1652	1652	1652	1652	1652	1652	1652
19	1.0613958344952	908	1260	1680	1680	1680	1680	1680	1680	1680	1680	1680	1680	1680	1680	1680	98	104	74	66	48	64	64	86	102	122	122	170	228	282	378	516	716	900	1150	1426	1426	1426	1426	1426	1426	1426	1426	1426	1426	1426	1426	1426	1426
20	1.03764422673663	908	1174	1516	1516	1516	1516	270	166	176	128	164	166	202	254	312	392	502	688	926	1148	1410	1410	1410	1410	1410	1410	1410	1410	1410	1410	1410	1410	1410	1410	1410	1410	1410	1410	1410	1410	1410	1410	1410	1410	1410	1410	1410	1410
21	1.03371297408441	908	1294	1778	1778	1778	1778	1778	1778	1778	1778	1778	1000	318	234	256	202	226	258	366	486	640	864	1156	1590	1590	1590	1590	1590	1590	1590	1590	1590	1590	1590	1590	1590	1590	1590	1590	1590	1590	1590	1590	1590	1590	1590	1590	1590
22	1.04386304991773	908	1346	1862	1862	1862	1862	1862	1862	1862	1862	1862	1862	1862	1862	1862	1862	1862	374	246	178	174	184	204	244	330	462	654	906	1312	1842	1842	1842	1842	1842	1842	1842	1842	1842	1842	1842	1842	1842	1842	1842	1842	1842	1842	1842
23	1.05008793968711	908	1308	1844	1844	1844	1844	1844	1844	342	152	122	98	116	132	172	230	312	450	648	926	1304	1800	1800	1800	1800	1800	1800	1800	1800	1800	1800	1800	1800	1800	1800	1800	1800	1800	1800	1800	1800	1800	1800	1800	1800	1800	1800	1800
24	1.02444704008265	908	1278	1652	1652	1652	1030	360	378	350	402	426	526	708	976	1372	1372	1372	1372	1372	1372	1372	1372	1372	1372	1372	1372	1372	1372	1372	1372	1372	1372	1372	1372	1372	1372	1372	1372	1372	1372	1372	1372	1372	1372	1372	1372	1372	1372
25	1.0755756043298	908	1256	1750	1750	1750	1750	1750	80	28	32	38	34	36	42	64	86	112	160	202	272	362	496	660	840	1152	1466	1466	1466	1466	1466	1466	1466	1466	1466	1466	1466	1466	1466	1466	1466	1466	1466	1466	1466	1466	1466	1466	1466
26	1.02906246372421	908	1238	1676	1676	1676	1676	1676	1676	1676	1676	1676	1676	1676	1676	1676	1676	1676	1676	1676	1676	1676	1676	1676	1676	1676	1676	1676	1676	1676	1676	1676	1676	1676	1676	1676	1676	1676	1676	418	338	242	234	234	258	250	332	458	574
27	1.01868235142933	908	1170	1390	1390	974	468	372	338	408	400	420	534	692	840	1074	1370	1370	1370	1370	1370	1370	1370	1370	1370	1370	1370	1370	1370	1370	1370	1370	1370	1370	1370	1370	1370	1370	1370	1370	1370	1370	1370	1370	1370	1370	1370	1370	1370
28	1.02153098439942	908	1302	1870	1870	1870	1870	1870	1870	1870	1870	1870	1870	1160	914	642	680	832	1010	1204	1694	1694	1694	1694	1694	1694	1694	1694	1694	1694	1694	1694	1694	1694	1694	1694	1694	1694	1694	1694	1694	1694	1694	1694	1694	1694	1694	1694	1694
29	1.02349837155607	908	1334	728	598	574	592	700	866	972	1342	1912	1912	1912	1912	1912	1912	1912	1912	1912	1912	1912	1912	1912	1912	1912	1912	1912	1912	1912	1912	1912	1912	1912	1912	1912	1912	1912	1912	1912	1912	1912	1912	1912	1912	1912	1912	1912	1912
30	1.0305698669791	908	1268	1810	1810	1810	1810	1810	1810	1810	1810	1810	776	340	364	336	386	502	568	778	1144	1628	1628	1628	1628	1628	1628	1628	1628	1628	1628	1628	1628	1628	1628	1628	1628	1628	1628	1628	1628	1628	1628	1628	1628	1628	1628	1628	1628
31	1.02848807976544	908	1122	636	258	188	134	118	132	142	162	220	254	306	386	490	570	704	856	1094	1244	1594	1594	1594	1594	1594	1594	1594	1594	1594	1594	1594	1594	1594	1594	1594	1594	1594	1594	1594	1594	1594	1594	1594	1594	1594	1594	1594	1594
32	1.04733070540646	908	1242	1558	1558	1558	1558	1558	1558	1558	1558	1558	1558	1558	1558	1558	1558	1558	1558	1558	1558	1558	1558	1558	1558	1558	1558	1558	1558	1558	1558	186	166	128	104	122	136	154	196	284	340	402	500	538	698	976	1250	1664	1664
33	1.02385262548371	908	1198	1530	1530	622	524	446	456	518	542	594	766	1006	1352	1688	1688	1688	1688	1688	1688	1688	1688	1688	1688	1688	1688	1688	1688	1688	1688	1688	1688	1688	1688	1688	1688	1688	1688	1688	1688	1688	1688	1688	1688	1688	1688	1688	1688
34	1.07337368885312	908	1262	1712	1712	1712	1712	1712	1712	1712	1712	1712	1712	1712	1712	1712	66	38	42	52	40	54	58	84	100	140	190	258	350	454	572	804	1118	1462	1462	1462	1462	1462	1462	1462	1462	1462	1462	1462	1462	1462	1462	1462	1462
35	1.03359243457691	908	1174	1490	1490	1490	1490	1490	1490	632	196	140	138	146	166	182	238	300	368	460	576	706	924	1166	1514	1514	1514	1514	1514	1514	1514	1514	1514	1514	1514	1514	1514	1514	1514	1514	1514	1514	1514	1514	1514	1514	1514	1514	1514
36	1.01266952691055	908	1150	1572	1572	1572	1572	1572	1572	1572	1572	1572	1572	1572	1572	1572	1572	1572	1572	1572	1572	1572	1572	1572	1572	1572	1572	1572	1572	1572	1572	1572	1572	1572	1572	1572	1572	1572	1572	1572	1572	1572	1572	1572	1572	1572	1572	1572	1572
37	1.02234743982697	908	1314	662	644	668	556	600	710	852	1230	1744	1744	1744	1744	1744	1744	1744	1744	1744	1744	1744	1744	1744	1744	1744	1744	1744	1744	1744	1744	1744	1744	1744	1744	1744	1744	1744	1744	1744	1744	1744	1744	1744	1744	1744	1744	1744	1744
38	1.06220362058064	908	1248	1692	1692	1692	1692	1692	1692	1692	1692	1692	1692	130	90	62	44	54	62	58	84	116	168	244	338	472	630	832	1106	1554	1554	1554	1554	1554	1554	1554	1554	1554	1554	1554	1554	1554	1554	1554	1554	1554	1554	1554	1554
39	1.02657121067792	908	1196	1506	1506	1506	1506	1506	1506	1506	1506	1506	1506	1506	1506	1506	1506	1506	1506	1506	1506	444	290	256	208	180	172	174	212	234	262	314	376	456	566	698	868	1062	1364	1364	1364	1364	1364	1364	1364	1364	1364	1364	1364
40	1.02702101925742	908	1238	1582	1582	1582	1582	1582	1582	1582	1582	1582	1582	1582	1582	1582	1582	1582	1582	1582	1582	1582	578	332	266	286	302	314	382	496	642	812	1024	1236	1552	1552	1552	1552	1552	1552	1552	1552	1552	1552	1552	1552	1552	1552	1552
41	1.0239995408779	908	1142	1620	1620	1620	914	390	482	520	582	692	786	1082	1512	1512	1512	1512	1512	1512	1512	1512	1512	1512	1512	1512	1512	1512	1512	1512	1512	1512	1512	1512	1512	1512	1512	1512	1512	1512	1512	1512	1512	1512	1512	1512	1512	1512	1512
42	1.02462447044867	908	1172	556	368	236	294	330	378	444	602	800	988	1278	1612	1612	1612	1612	1612	1612	1612	1612	1612	1612	1612	1612	1612	1612	1612	1612	1612	1612	1612	1612	1612	1612	1612	1612	1612	1612	1612	1612	1612	1612	1612	1612	1612	1612	1612
43	1.01281504184407	908	1132	1370	1370	1370	1370	1370	1370	1370	1370	890	834	652	688	786	932	1090	1376	1376	1376	1376	1376	1376	1376	1376	1376	1376	1376	1376	1376	1376	1376	1376	1376	1376	1376	1376	1376	1376	1376	1376	1376	1376	1376	1376	1376	1376	1376
44	1.04222268327143	908	1136	1388	1388	1388	1388	1388	1388	212	228	134	92	92	88	106	130	152	190	240	310	402	536	634	806	1084	1458	1458	1458	1458	1458	1458	1458	1458	1458	1458	1458	1458	1458	1458	1458	1458	1458	1458	1458	1458	1458	1458	1458
45	1.02509300895145	908	1164	1456	1456	1456	1456	1456	1456	782	354	204	180	176	208	214	256	314	402	508	668	826	1080	1360	1360	1360	1360	1360	1360	1360	1360	1360	1360	1360	1360	1360	1360	1360	1360	1360	1360	1360	1360	1360	1360	1360	1360	1360	1360
46	1.03147779021097	908	1216	1658	1658	1658	1658	492	300	318	328	322	352	402	518	692	890	1186	1676	1676	1676	1676	1676	1676	1676	1676	1676	1676	1676	1676	1676	1676	1676	1676	1676	1676	1676	1676	1676	1676	1676	1676	1676	1676	1676	1676	1676	1676	1676
47	1.04282001102215	908	1102	1462	1462	1462	1462	1462	1462	1462	1462	1462	1462	1462	308	164	102	90	96	86	96	134	176	220	278	374	478	566	742	974	1272	1672	1672	1672	1672	1672	1672	1672	1672	1672	1672	1672	1672	1672	1672	1672	1672	1672	1672
48	1.02127083946114	908	1238	1602	1602	1602	1602	1602	672	526	402	434	436	534	604	784	1078	1430	1430	1430	1430	1430	1430	1430	1430	1430	1430	1430	1430	1430	1430	1430	1430	1430	1430	1430	1430	1430	1430	1430	1430	1430	1430	1430	1430	1430	1430	1430	1430
49	1.037177685441	908	1280	256	248	170	152	192	234	286	374	548	782	1124	1528	1528	1528	1528	1528	1528	1528	1528	1528	1528	1528	1528	1528	1528	1528	1528	1528	1528	1528	1528	1528	1528	1528	1528	1528	1528	1528	1528	1528	1528	1528	1528	1528	1528	1528
50	1.0187367512201	908	1308	1836	1836	1836	1836	1836	1836	1836	1836	1836	1836	1836	1836	1836	1836	1836	1836	1836	1836	1836	1836	1192	1122	754	868	822	960	1086	1556	1556	1556	1556	1556	1556	1556	1556	1556	1556	1556	1556	1556	1556	1556	1556	1556	1556	1556
51	1.02863811056554	908	1228	1588	1588	1588	456	414	370	278	306	338	364	476	566	776	966	1236	1572	1572	1572	1572	1572	1572	1572	1572	1572	1572	1572	1572	1572	1572	1572	1572	1572	1572	1572	1572	1572	1572	1572	1572	1572	1572	1572	1572	1572	1572	1572
52	1.02005486890557	908	1248	574	412	472	384	474	516	656	968	1376	1376	1376	1376	1376	1376	1376	1376	1376	1376	1376	1376	1376	1376	1376	1376	1376	1376	1376	1376	1376	1376	1376	1376	1376	1376	1376	1376	1376	1376	1376	1376	1376	1376	1376	1376	1376	1376
53	1.01632887147567	908	1248	1524	1524	1524	1524	1524	1524	1524	1524	1524	1524	1524	1524	1524	1524	1524	1524	1524	1524	1524	1524	1524	1034	936	874	768	672	770	878	1136	1556	1556	1556	1556	1556	1556	1556	1556	1556	1556	1556	1556	1556	1556	1556	1556	1556
54	1.02619071501226	908	1180	1622	1622	1622	1622	1622	1622	1622	1622	876	426	440	472	472	488	636	860	1188	1702	1702	1702	1702	1702	1702	1702	1702	1702	1702	1702	1702	1702	1702	1702	1702	1702	1702	1702	1702	1702	1702	1702	1702	1702	1702	1702	1702	1702
55	0	908	1270	28	26	10	4	2	0	0	0	0	0	0	0	0	0	0	0	0	0	0	0	0	0	0	0	0	0	0	0	0	0	0	0	0	0	0	0	0	0	0	0	0	0	0	0	0	0
56	1.01770954004693	908	1200	1528	1528	1528	1528	1528	1528	1528	1528	1528	1528	1528	1528	1528	1528	1010	712	488	452	440	428	472	590	782	972	1246	1450	1450	1450	1450	1450	1450	1450	1450	1450	1450	1450	1450	1450	1450	1450	1450	1450	1450	1450	1450	1450
57	1.02840525689129	908	1244	1758	1758	1758	1758	1758	1758	954	542	418	504	452	560	700	946	1344	1870	1870	1870	1870	1870	1870	1870	1870	1870	1870	1870	1870	1870	1870	1870	1870	1870	1870	1870	1870	1870	1870	1870	1870	1870	1870	1870	1870	1870	1870	1870
58	1.01633509146618	908	1304	870	834	706	662	692	886	1040	1530	1530	1530	1530	1530	1530	1530	1530	1530	1530	1530	1530	1530	1530	1530	1530	1530	1530	1530	1530	1530	1530	1530	1530	1530	1530	1530	1530	1530	1530	1530	1530	1530	1530	1530	1530	1530	1530	1530
59	1.03025484813385	908	1252	1844	1844	1844	1844	1844	1844	1844	1844	1844	1844	1844	1844	1844	1844	1844	1844	1844	1844	1844	1844	1844	1194	604	374	342	378	416	514	700	994	1348	1880	1880	1880	1880	1880	1880	1880	1880	1880	1880	1880	1880	1880	1880	1880
60	1.05082550696978	908	1174	154	92	62	40	26	28	30	50	62	72	86	108	122	134	162	206	268	362	450	552	692	874	1136	1406	1406	1406	1406	1406	1406	1406	1406	1406	1406	1406	1406	1406	1406	1406	1406	1406	1406	1406	1406	1406	1406	1406
61	1.05610078643239	908	1324	1876	1876	1876	1876	1876	1876	1876	1876	1876	1876	1876	1876	194	144	136	120	140	142	174	250	368	506	666	960	1322	1894	1894	1894	1894	1894	1894	1894	1894	1894	1894	1894	1894	1894	1894	1894	1894	1894	1894	1894	1894	1894
62	1.02066665156423	908	1142	1516	1516	1516	1516	1516	1516	1516	676	498	388	382	436	450	514	688	868	1090	1450	1450	1450	1450	1450	1450	1450	1450	1450	1450	1450	1450	1450	1450	1450	1450	1450	1450	1450	1450	1450	1450	1450	1450	1450	1450	1450	1450	1450
63	1.03765773377564	908	1208	1606	1606	1606	1606	1606	1606	1606	1606	1606	1606	1606	254	250	182	166	192	210	240	322	424	548	738	988	1394	1394	1394	1394	1394	1394	1394	1394	1394	1394	1394	1394	1394	1394	1394	1394	1394	1394	1394	1394	1394	1394	1394
64	1.06068195899291	908	1248	1664	1664	1664	1664	1664	1664	1664	1664	1664	1664	1664	1664	1664	1664	1664	1664	1664	1664	1664	1664	1664	1664	224	120	46	32	34	32	32	40	48	76	100	128	182	240	360	492	654	850	1134	1558	1558	1558	1558	1558
65	1.02332905514412	908	1240	1724	1724	1724	1724	1724	1724	1724	1724	1724	1724	1724	1724	1724	1724	568	602	550	536	546	608	714	1008	1426	1426	1426	1426	1426	1426	1426	1426	1426	1426	1426	1426	1426	1426	1426	1426	1426	1426	1426	1426	1426	1426	1426	1426
66	1.060487189089	908	1174	1574	1574	104	78	64	74	82	114	146	202	276	390	558	704	920	1188	1622	1622	1622	1622	1622	1622	1622	1622	1622	1622	1622	1622	1622	1622	1622	1622	1622	1622	1622	1622	1622	1622	1622	1622	1622	1622	1622	1622	1622	1622
67	1.02745220012819	908	1144	1454	1454	1454	1454	1454	416	248	242	264	256	256	276	350	446	578	708	900	1124	1418	1418	1418	1418	1418	1418	1418	1418	1418	1418	1418	1418	1418	1418	1418	1418	1418	1418	1418	1418	1418	1418	1418	1418	1418	1418	1418	1418
68	1.02333262796372	908	1182	1560	1560	1560	1560	1560	1560	1560	1560	1560	1560	1560	1560	1560	1560	1560	1560	944	582	460	400	374	420	474	644	822	1064	1340	1726	1726	1726	1726	1726	1726	1726	1726	1726	1726	1726	1726	1726	1726	1726	1726	1726	1726	1726
69	1.04920612125991	908	1224	1830	1830	1830	1830	1830	1830	208	162	106	114	128	162	180	278	410	556	706	1042	1432	1432	1432	1432	1432	1432	1432	1432	1432	1432	1432	1432	1432	1432	1432	1432	1432	1432	1432	1432	1432	1432	1432	1432	1432	1432	1432	1432
70	1.02262690680844	908	1182	1626	1626	1626	1626	1626	1626	1626	1626	1626	1626	1626	1626	1626	1626	1626	1626	822	534	418	392	478	540	590	828	1116	1546	1546	1546	1546	1546	1546	1546	1546	1546	1546	1546	1546	1546	1546	1546	1546	1546	1546	1546	1546	1546
71	1.03967718880087	908	1254	1674	1674	236	188	180	198	166	190	208	288	382	474	648	824	1038	1396	1396	1396	1396	1396	1396	1396	1396	1396	1396	1396	1396	1396	1396	1396	1396	1396	1396	1396	1396	1396	1396	1396	1396	1396	1396	1396	1396	1396	1396	1396
72	1.04239431028959	908	1130	326	126	76	64	72	68	58	72	96	118	148	190	232	284	378	508	660	804	1048	1300	1702	1702	1702	1702	1702	1702	1702	1702	1702	1702	1702	1702	1702	1702	1702	1702	1702	1702	1702	1702	1702	1702	1702	1702	1702	1702
73	1.02578392497791	908	1292	1852	1852	1852	1852	1852	1852	1852	1852	1852	1852	1852	1852	1852	1852	1852	1852	1852	1852	1852	1852	1852	1852	1852	1852	734	544	374	356	394	482	600	784	1064	1508	1508	1508	1508	1508	1508	1508	1508	1508	1508	1508	1508	1508
74	1.02257816491462	908	1314	1750	1750	1750	1750	1750	1750	1750	1750	1750	1750	1750	1750	1750	1750	1750	1750	1750	1050	572	626	540	522	600	634	856	1132	1588	1588	1588	1588	1588	1588	1588	1588	1588	1588	1588	1588	1588	1588	1588	1588	1588	1588	1588	1588
75	1.01695979081946	908	1192	1576	1576	1576	1576	1576	1576	1576	1576	1576	1576	1576	1576	804	780	684	566	606	686	724	890	1154	1436	1436	1436	1436	1436	1436	1436	1436	1436	1436	1436	1436	1436	1436	1436	1436	1436	1436	1436	1436	1436	1436	1436	1436	1436
76	1.04665611202841	908	1310	1852	1852	1852	1852	1852	1852	1852	278	146	134	146	150	186	214	308	414	598	836	1130	1580	1580	1580	1580	1580	1580	1580	1580	1580	1580	1580	1580	1580	1580	1580	1580	1580	1580	1580	1580	1580	1580	1580	1580	1580	1580	1580
77	1.02895687428731	908	1284	1736	1736	1736	1736	1736	1736	1736	1736	1736	1736	1736	1736	1736	1736	1736	568	280	226	210	220	226	232	300	380	512	672	814	1014	1366	1366	1366	1366	1366	1366	1366	1366	1366	1366	1366	1366	1366	1366	1366	1366	1366	1366
78	1.03036105869537	908	1120	1478	1478	1478	1478	512	324	168	178	166	162	188	248	338	446	560	706	840	1068	1452	1452	1452	1452	1452	1452	1452	1452	1452	1452	1452	1452	1452	1452	1452	1452	1452	1452	1452	1452	1452	1452	1452	1452	1452	1452	1452	1452
79	1.0417637671136	908	1218	1700	1700	358	256	176	174	152	208	242	308	408	576	778	994	1350	1820	1820	1820	1820	1820	1820	1820	1820	1820	1820	1820	1820	1820	1820	1820	1820	1820	1820	1820	1820	1820	1820	1820	1820	1820	1820	1820	1820	1820	1820	1820
80	1.01787418528809	908	1266	822	720	588	516	500	604	672	868	1192	1580	1580	1580	1580	1580	1580	1580	1580	1580	1580	1580	1580	1580	1580	1580	1580	1580	1580	1580	1580	1580	1580	1580	1580	1580	1580	1580	1580	1580	1580	1580	1580	1580	1580	1580	1580	1580
81	1.06072975170264	908	1166	1498	1498	1498	1498	1498	1498	1498	1498	1498	1498	1498	1498	104	70	50	60	58	66	62	78	102	120	172	226	308	398	500	646	842	1094	1332	1670	1670	1670	1670	1670	1670	1670	1670	1670	1670	1670	1670	1670	1670	1670
82	1.07442133984832	908	1196	1544	1544	1544	1544	1544	1544	1544	1544	1544	1544	1544	1544	60	38	22	26	28	24	22	20	28	40	40	54	66	76	94	134	174	228	300	370	484	646	854	1094	1424	1424	1424	1424	1424	1424	1424	1424	1424	1424
83	1.10244708662217	908	1254	1752	1752	1752	1752	1752	1752	1752	1752	1752	1752	1752	1752	1752	1752	1752	1752	1752	1752	1752	1752	1752	1752	1752	32	26	22	14	10	14	10	14	18	20	24	36	64	86	112	150	220	304	440	640	878	1200	1744
84	1.02473876618806	908	1344	1940	1940	1940	1940	1940	1940	1940	1940	1940	1940	1940	1940	1940	1350	664	632	598	508	636	812	1146	1648	1648	1648	1648	1648	1648	1648	1648	1648	1648	1648	1648	1648	1648	1648	1648	1648	1648	1648	1648	1648	1648	1648	1648	1648
85	1.02127106609411	908	1268	1762	1762	1762	1762	1762	1762	1762	1762	1762	1762	1762	998	884	842	834	1004	1076	1256	1808	1808	1808	1808	1808	1808	1808	1808	1808	1808	1808	1808	1808	1808	1808	1808	1808	1808	1808	1808	1808	1808	1808	1808	1808	1808	1808	1808
86	1.02711757710297	908	1152	562	202	202	224	220	242	278	366	508	686	888	1178	1442	1442	1442	1442	1442	1442	1442	1442	1442	1442	1442	1442	1442	1442	1442	1442	1442	1442	1442	1442	1442	1442	1442	1442	1442	1442	1442	1442	1442	1442	1442	1442	1442	1442
87	1.05144815507689	908	1196	1530	1530	1530	1530	1530	1530	180	106	76	62	68	58	70	88	116	136	164	220	270	342	396	516	612	818	1016	1344	1670	1670	1670	1670	1670	1670	1670	1670	1670	1670	1670	1670	1670	1670	1670	1670	1670	1670	1670	1670
88	1.02873801454656	908	1130	1394	1394	1394	1394	1394	1394	1394	1394	1394	1394	1394	498	444	288	210	190	158	172	200	256	328	400	480	640	754	954	1224	1596	1596	1596	1596	1596	1596	1596	1596	1596	1596	1596	1596	1596	1596	1596	1596	1596	1596	1596
89	1.07536230768156	908	1226	1546	1546	1546	1546	1546	1546	1546	1546	1546	1546	1546	1546	94	24	30	20	24	30	40	44	44	60	88	108	150	190	238	296	354	448	604	790	928	1140	1494	1494	1494	1494	1494	1494	1494	1494	1494	1494	1494	1494
90	1.06161964434556	908	1184	1596	1596	1596	156	70	48	46	54	36	36	54	74	102	142	170	222	282	332	432	552	734	942	1270	1608	1608	1608	1608	1608	1608	1608	1608	1608	1608	1608	1608	1608	1608	1608	1608	1608	1608	1608	1608	1608	1608	1608
91	1.03802225590568	908	1252	1792	1792	1792	1792	1792	434	316	232	158	168	220	248	354	520	756	1056	1540	1540	1540	1540	1540	1540	1540	1540	1540	1540	1540	1540	1540	1540	1540	1540	1540	1540	1540	1540	1540	1540	1540	1540	1540	1540	1540	1540	1540	1540
92	1.09107632325925	908	1196	1580	1580	1580	1580	1580	1580	1580	1580	1580	1580	54	52	14	10	8	10	16	20	22	36	40	44	48	52	58	76	86	118	152	188	226	294	332	430	566	738	930	1236	1634	1634	1634	1634	1634	1634	1634	1634
93	1.04858349199196	908	1286	1814	304	164	170	162	190	242	310	438	652	936	1278	1886	1886	1886	1886	1886	1886	1886	1886	1886	1886	1886	1886	1886	1886	1886	1886	1886	1886	1886	1886	1886	1886	1886	1886	1886	1886	1886	1886	1886	1886	1886	1886	1886	1886
94	1.03853654015344	908	1232	1676	1676	1676	1676	1676	302	226	158	166	196	212	230	340	442	582	804	1124	1472	1472	1472	1472	1472	1472	1472	1472	1472	1472	1472	1472	1472	1472	1472	1472	1472	1472	1472	1472	1472	1472	1472	1472	1472	1472	1472	1472	1472
95	1.01878756111046	908	1260	1608	1608	1608	1608	1608	994	872	586	608	668	728	778	1018	1304	1596	1596	1596	1596	1596	1596	1596	1596	1596	1596	1596	1596	1596	1596	1596	1596	1596	1596	1596	1596	1596	1596	1596	1596	1596	1596	1596	1596	1596	1596	1596	1596
96	1.07409718582831	908	1304	1838	1838	1838	1838	1838	1838	1838	1838	1838	1838	1838	1838	1838	1838	1838	1838	1838	1838	1838	68	68	78	84	112	166	232	332	430	600	888	1192	1718	1718	1718	1718	1718	1718	1718	1718	1718	1718	1718	1718	1718	1718	1718
97	1.06286211239793	908	1112	1398	1398	1398	1398	1398	1398	1398	72	64	58	70	76	70	74	84	112	146	190	258	320	410	538	702	842	1078	1320	1676	1676	1676	1676	1676	1676	1676	1676	1676	1676	1676	1676	1676	1676	1676	1676	1676	1676	1676	1676
98	1.04079478737556	908	1240	1732	1732	342	270	176	206	214	248	294	418	578	834	1160	1678	1678	1678	1678	1678	1678	1678	1678	1678	1678	1678	1678	1678	1678	1678	1678	1678	1678	1678	1678	1678	1678	1678	1678	1678	1678	1678	1678	1678	1678	1678	1678	1678
99	1.02170888905557	908	1146	1524	1524	794	582	472	432	422	436	488	662	870	1056	1284	1648	1648	1648	1648	1648	1648	1648	1648	1648	1648	1648	1648	1648	1648	1648	1648	1648	1648	1648	1648	1648	1648	1648	1648	1648	1648	1648	1648	1648	1648	1648	1648	1648
100	1.03974398623388	908	1298	1894	1894	1894	1894	1894	1894	296	244	206	194	212	284	348	492	720	998	1408	1408	1408	1408	1408	1408	1408	1408	1408	1408	1408	1408	1408	1408	1408	1408	1408	1408	1408	1408	1408	1408	1408	1408	1408	1408	1408	1408	1408	1408
101	1.06592398429556	908	1160	1486	1486	76	60	50	32	24	20	24	32	44	54	68	86	110	138	166	236	296	400	532	676	794	1100	1382	1382	1382	1382	1382	1382	1382	1382	1382	1382	1382	1382	1382	1382	1382	1382	1382	1382	1382	1382	1382	1382
102	1.03485233449873	908	1210	1556	1556	1556	1556	1556	1556	406	192	186	218	208	230	282	364	492	666	892	1216	1538	1538	1538	1538	1538	1538	1538	1538	1538	1538	1538	1538	1538	1538	1538	1538	1538	1538	1538	1538	1538	1538	1538	1538	1538	1538	1538	1538
103	1.05913628668095	908	1280	1750	1750	1750	1750	1750	1750	1750	1750	1750	1750	112	120	140	134	146	162	174	240	296	392	520	702	936	1314	1704	1704	1704	1704	1704	1704	1704	1704	1704	1704	1704	1704	1704	1704	1704	1704	1704	1704	1704	1704	1704	1704
104	1.01819578943107	908	1162	1498	1498	1498	1498	1498	1498	1498	1498	1498	1498	1498	1498	1498	1498	1498	1498	1002	698	772	726	826	854	998	1290	1672	1672	1672	1672	1672	1672	1672	1672	1672	1672	1672	1672	1672	1672	1672	1672	1672	1672	1672	1672	1672	1672
105	1.07782387767275	908	1250	1736	1736	1736	1736	1736	1736	118	42	22	18	18	20	24	32	34	46	62	90	116	172	252	324	394	564	768	1004	1332	1778	1778	1778	1778	1778	1778	1778	1778	1778	1778	1778	1778	1778	1778	1778	1778	1778	1778	1778
106	1.05747493448508	908	1240	1654	1654	1654	1654	1654	1654	1654	1654	1654	1654	1654	1654	1654	1654	1654	132	68	64	54	50	54	62	90	112	164	222	296	384	504	666	816	1080	1418	1418	1418	1418	1418	1418	1418	1418	1418	1418	1418	1418	1418	1418
107	1.0412650164934	908	1252	1664	1664	396	210	160	174	160	192	224	298	426	630	888	1226	1744	1744	1744	1744	1744	1744	1744	1744	1744	1744	1744	1744	1744	1744	1744	1744	1744	1744	1744	1744	1744	1744	1744	1744	1744	1744	1744	1744	1744	1744	1744	1744
108	1.03107122322244	908	1126	1476	1476	1476	1476	1476	1476	1476	1476	1476	1476	1476	1476	1476	1476	566	366	224	234	278	286	330	440	590	794	1022	1358	1778	1778	1778	1778	1778	1778	1778	1778	1778	1778	1778	1778	1778	1778	1778	1778	1778	1778	1778	1778
109	1.03223384615116	908	1340	1948	650	486	368	348	310	370	456	638	888	1256	1728	1728	1728	1728	1728	1728	1728	1728	1728	1728	1728	1728	1728	1728	1728	1728	1728	1728	1728	1728	1728	1728	1728	1728	1728	1728	1728	1728	1728	1728	1728	1728	1728	1728	1728
110	1.02372362236635	908	1222	1658	1658	1658	1658	1658	1658	1658	1658	1658	1658	1658	1658	1658	1658	1658	1658	1658	1658	1658	1658	1658	1658	1658	1658	1658	940	604	448	310	288	354	388	508	642	844	1120	1536	1536	1536	1536	1536	1536	1536	1536	1536	1536
111	1.04311717611443	908	1244	1550	1550	226	154	162	186	178	178	198	272	380	484	674	860	1152	1602	1602	1602	1602	1602	1602	1602	1602	1602	1602	1602	1602	1602	1602	1602	1602	1602	1602	1602	1602	1602	1602	1602	1602	1602	1602	1602	1602	1602	1602	1602
112	1.02701333963301	908	1234	1612	1612	1612	1612	1612	1612	1612	1612	1612	1612	1612	1612	1612	1612	1612	1612	622	422	404	338	428	458	496	716	1000	1282	1648	1648	1648	1648	1648	1648	1648	1648	1648	1648	1648	1648	1648	1648	1648	1648	1648	1648	1648	1648
113	1.02298855296918	908	1170	1518	1518	1518	1518	1518	1518	1518	1518	1518	1518	1518	1518	1518	1518	1518	1518	1518	1518	1518	1518	1518	1518	1518	1518	1518	1518	1518	1518	1518	1518	1518	1518	1518	1518	878	588	436	494	540	632	656	820	1052	1344	1786	1786
114	1.0281096775464	908	1180	1536	1536	1536	1536	1536	1536	1536	1536	1536	1536	1536	1536	1536	1536	1536	1536	488	322	342	346	334	370	422	572	744	916	1194	1610	1610	1610	1610	1610	1610	1610	1610	1610	1610	1610	1610	1610	1610	1610	1610	1610	1610	1610
115	1.02485216150238	908	1184	1480	1480	1480	1480	1480	1480	1480	1480	1480	1480	1480	1480	1480	1480	1480	1480	1480	1480	1480	1480	1480	1480	1480	722	330	240	212	176	196	212	252	314	412	532	602	748	990	1152	1392	1392	1392	1392	1392	1392	1392	1392
116	1.02098956601763	908	1304	1874	1874	1874	1874	1874	1874	1874	1874	1874	1874	1874	1874	1874	1874	1874	1874	1874	1130	702	676	724	900	1058	1208	1640	1640	1640	1640	1640	1640	1640	1640	1640	1640	1640	1640	1640	1640	1640	1640	1640	1640	1640	1640	1640	1640
117	1.03018907287153	908	1210	1622	1622	1622	1622	1622	1622	1622	1622	1622	1622	1622	1622	1622	1622	1622	1622	1622	1622	1622	1622	1622	1622	1622	1622	1622	1622	1622	1622	1622	1622	1622	1622	1622	1622	466	342	264	248	310	384	432	618	842	1168	1530	1530
118	1.02265418616174	908	1270	1852	1852	1852	1852	1852	1852	1852	1852	1852	1852	1852	1852	998	576	602	672	792	936	1090	1606	1606	1606	1606	1606	1606	1606	1606	1606	1606	1606	1606	1606	1606	1606	1606	1606	1606	1606	1606	1606	1606	1606	1606	1606	1606	1606
119	1.03833947545228	908	1296	1864	1864	1864	1864	1864	1864	1864	378	282	276	232	232	296	354	524	736	1074	1576	1576	1576	1576	1576	1576	1576	1576	1576	1576	1576	1576	1576	1576	1576	1576	1576	1576	1576	1576	1576	1576	1576	1576	1576	1576	1576	1576	1576
120	1.07768469954646	908	1220	1726	1726	1726	1726	1726	1726	1726	1726	1726	1726	1726	1726	1726	1726	1726	1726	1726	1726	54	36	54	50	50	62	86	132	172	216	270	376	484	644	820	1022	1296	1598	1598	1598	1598	1598	1598	1598	1598	1598	1598	1598
121	1.03632275062283	908	1308	298	258	150	130	182	210	262	344	510	708	992	1436	1436	1436	1436	1436	1436	1436	1436	1436	1436	1436	1436	1436	1436	1436	1436	1436	1436	1436	1436	1436	1436	1436	1436	1436	1436	1436	1436	1436	1436	1436	1436	1436	1436	1436
122	1.1358397946228	908	1152	1392	1392	1392	1392	1392	20	6	2	4	2	4	6	4	4	4	4	4	6	8	8	10	16	18	24	36	36	44	48	64	96	130	152	190	220	276	328	426	538	714	842	1052	1218	1660	1660	1660	1660
123	1.03433516160035	908	1158	1394	1394	1394	1394	1394	1394	1394	1394	1394	1394	1394	1394	1394	1394	1394	1394	252	228	218	204	238	288	294	374	510	620	756	936	1192	1526	1526	1526	1526	1526	1526	1526	1526	1526	1526	1526	1526	1526	1526	1526	1526	1526
124	1.01306440957358	908	1268	1698	1698	1698	1698	1698	1698	1698	1698	1698	1698	1698	1698	1122	1146	1084	886	1066	1162	1370	1370	1370	1370	1370	1370	1370	1370	1370	1370	1370	1370	1370	1370	1370	1370	1370	1370	1370	1370	1370	1370	1370	1370	1370	1370	1370	1370
125	1.04186472475996	908	1252	1486	1486	1486	1486	1486	1486	1486	1486	1486	1486	1486	1486	1486	1486	1486	1486	1486	1486	1486	1486	1486	1486	1486	1486	1486	250	174	204	176	180	212	238	314	398	530	674	840	1066	1358	1800	1800	1800	1800	1800	1800	1800
126	1.04524845901558	908	1142	1546	1546	1546	1546	1546	288	136	94	88	86	98	120	156	236	290	394	524	680	892	1174	1606	1606	1606	1606	1606	1606	1606	1606	1606	1606	1606	1606	1606	1606	1606	1606	1606	1606	1606	1606	1606	1606	1606	1606	1606	1606
127	1.03797580070789	908	1282	1874	1874	1874	1874	1874	1874	1874	1874	476	290	278	282	292	340	436	596	856	1238	1804	1804	1804	1804	1804	1804	1804	1804	1804	1804	1804	1804	1804	1804	1804	1804	1804	1804	1804	1804	1804	1804	1804	1804	1804	1804	1804	1804
128	1.01661381278544	908	1268	1750	1750	1750	1162	1150	812	1010	1088	1290	1532	1532	1532	1532	1532	1532	1532	1532	1532	1532	1532	1532	1532	1532	1532	1532	1532	1532	1532	1532	1532	1532	1532	1532	1532	1532	1532	1532	1532	1532	1532	1532	1532	1532	1532	1532	1532
129	1.03320529055633	908	1234	1746	1746	1746	1746	1746	760	340	356	398	482	578	696	940	1326	1940	1940	1940	1940	1940	1940	1940	1940	1940	1940	1940	1940	1940	1940	1940	1940	1940	1940	1940	1940	1940	1940	1940	1940	1940	1940	1940	1940	1940	1940	1940	1940
130	1.05363436002859	908	1222	1520	1520	1520	1520	1520	1520	1520	1520	1520	1520	1520	1520	1520	1520	1520	1520	160	108	70	64	46	50	52	68	98	132	192	252	316	418	556	696	836	1078	1500	1500	1500	1500	1500	1500	1500	1500	1500	1500	1500	1500
131	1.02190455747947	908	1278	1752	1752	1752	1752	1752	1752	806	766	638	622	780	966	1150	1628	1628	1628	1628	1628	1628	1628	1628	1628	1628	1628	1628	1628	1628	1628	1628	1628	1628	1628	1628	1628	1628	1628	1628	1628	1628	1628	1628	1628	1628	1628	1628	1628
132	1.01408704468741	908	1080	886	756	750	648	702	730	836	1066	1272	1588	1588	1588	1588	1588	1588	1588	1588	1588	1588	1588	1588	1588	1588	1588	1588	1588	1588	1588	1588	1588	1588	1588	1588	1588	1588	1588	1588	1588	1588	1588	1588	1588	1588	1588	1588	1588
133	1.04108518942443	908	1358	1918	1918	1918	1918	1918	1918	1918	1918	1918	1918	1918	1918	1918	1918	1918	1918	1918	1918	1918	1918	1918	1918	1918	1918	1918	1918	1918	1918	1918	1918	1918	1918	1918	1918	1918	1918	1918	1918	368	296	242	238	244	290	392	602
134	1.00181718824021	908	1262	1628	1628	1628	1628	1628	1628	1628	1628	1628	1628	1628	1628	1628	1628	1628	1628	1628	1628	1628	1628	1628	1628	1628	1628	1628	1628	1628	1628	1628	1628	1628	1628	1628	1628	1628	1628	1628	1628	1628	1628	1628	1628	52	24	26	26
135	1.02424306607511	908	1240	1656	1656	1656	1656	1656	760	650	554	484	500	524	664	940	1268	1722	1722	1722	1722	1722	1722	1722	1722	1722	1722	1722	1722	1722	1722	1722	1722	1722	1722	1722	1722	1722	1722	1722	1722	1722	1722	1722	1722	1722	1722	1722	1722
136	1.03554505055522	908	1220	1494	1494	1494	1494	1494	1494	1494	1494	1494	1494	336	348	198	208	194	230	236	296	392	498	644	850	974	1174	1610	1610	1610	1610	1610	1610	1610	1610	1610	1610	1610	1610	1610	1610	1610	1610	1610	1610	1610	1610	1610	1610
137	1.01430673854563	908	1252	1586	1586	1090	1096	874	1038	1094	1352	1490	1490	1490	1490	1490	1490	1490	1490	1490	1490	1490	1490	1490	1490	1490	1490	1490	1490	1490	1490	1490	1490	1490	1490	1490	1490	1490	1490	1490	1490	1490	1490	1490	1490	1490	1490	1490	1490
138	1.0351688904218	908	1286	1758	1758	1758	1758	1758	1758	1758	1758	1758	1758	1758	1758	1758	390	390	298	340	420	508	604	850	1172	1674	1674	1674	1674	1674	1674	1674	1674	1674	1674	1674	1674	1674	1674	1674	1674	1674	1674	1674	1674	1674	1674	1674	1674
139	1.02338149234776	908	1162	484	460	506	572	612	624	738	918	1256	1768	1768	1768	1768	1768	1768	1768	1768	1768	1768	1768	1768	1768	1768	1768	1768	1768	1768	1768	1768	1768	1768	1768	1768	1768	1768	1768	1768	1768	1768	1768	1768	1768	1768	1768	1768	1768
140	1.02647313854233	908	1294	1764	1764	1764	1764	1764	1764	1764	1764	1764	1764	1764	1764	1764	1764	1764	1764	1764	1764	1764	760	456	422	438	474	516	590	840	1220	1648	1648	1648	1648	1648	1648	1648	1648	1648	1648	1648	1648	1648	1648	1648	1648	1648	1648
141	1.03285451674457	908	1282	1680	1680	1680	1680	1680	720	528	300	270	246	296	322	444	576	756	970	1308	1920	1920	1920	1920	1920	1920	1920	1920	1920	1920	1920	1920	1920	1920	1920	1920	1920	1920	1920	1920	1920	1920	1920	1920	1920	1920	1920	1920	1920
142	1.02694390098746	908	1180	1656	1656	1656	836	562	434	340	384	372	414	526	714	966	1302	1786	1786	1786	1786	1786	1786	1786	1786	1786	1786	1786	1786	1786	1786	1786	1786	1786	1786	1786	1786	1786	1786	1786	1786	1786	1786	1786	1786	1786	1786	1786	1786
143	1.03546560933722	908	1232	1672	1672	1672	1672	1672	1672	1672	1672	1672	1672	1672	1672	1672	1672	1672	1672	1672	1672	1672	1672	1672	1672	1672	1672	1672	1672	1672	1672	1672	1672	352	336	282	202	214	254	334	472	672	886	1188	1522	1522	1522	1522	1522
144	1.04665229939473	908	1224	1746	1746	1746	1746	1746	1746	1746	1746	1746	1746	1746	296	168	160	190	202	236	302	450	656	924	1350	1826	1826	1826	1826	1826	1826	1826	1826	1826	1826	1826	1826	1826	1826	1826	1826	1826	1826	1826	1826	1826	1826	1826	1826
145	1.02840255256088	908	1306	1860	1860	636	622	404	490	542	606	752	1106	1592	1592	1592	1592	1592	1592	1592	1592	1592	1592	1592	1592	1592	1592	1592	1592	1592	1592	1592	1592	1592	1592	1592	1592	1592	1592	1592	1592	1592	1592	1592	1592	1592	1592	1592	1592
146	1.06877381995836	908	1280	1832	1832	1832	1832	1832	1832	1832	1832	1832	1832	1832	1832	1832	1832	108	74	62	58	56	64	80	112	170	246	356	546	792	1182	1694	1694	1694	1694	1694	1694	1694	1694	1694	1694	1694	1694	1694	1694	1694	1694	1694	1694
147	1.03496646587778	908	1278	1802	1802	1802	1802	1802	1802	398	360	286	320	370	434	526	774	1130	1604	1604	1604	1604	1604	1604	1604	1604	1604	1604	1604	1604	1604	1604	1604	1604	1604	1604	1604	1604	1604	1604	1604	1604	1604	1604	1604	1604	1604	1604	1604
148	1.05756201350419	908	1160	1542	1542	128	90	64	56	68	68	68	88	88	122	140	190	280	362	458	584	802	994	1270	1654	1654	1654	1654	1654	1654	1654	1654	1654	1654	1654	1654	1654	1654	1654	1654	1654	1654	1654	1654	1654	1654	1654	1654	1654
149	1.02204791526576	908	1162	1452	1452	1452	1452	754	382	390	386	350	346	342	418	574	744	912	1194	1464	1464	1464	1464	1464	1464	1464	1464	1464	1464	1464	1464	1464	1464	1464	1464	1464	1464	1464	1464	1464	1464	1464	1464	1464	1464	1464	1464	1464	1464
150	1.02286644265337	908	1140	1504	1504	880	788	444	448	428	466	460	638	818	1084	1336	1680	1680	1680	1680	1680	1680	1680	1680	1680	1680	1680	1680	1680	1680	1680	1680	1680	1680	1680	1680	1680	1680	1680	1680	1680	1680	1680	1680	1680	1680	1680	1680	1680
151	1.02996848873922	908	1318	1742	1092	600	368	268	318	358	412	560	730	996	1356	1838	1838	1838	1838	1838	1838	1838	1838	1838	1838	1838	1838	1838	1838	1838	1838	1838	1838	1838	1838	1838	1838	1838	1838	1838	1838	1838	1838	1838	1838	1838	1838	1838	1838
152	1.02498393700656	908	1124	1464	1464	1464	1464	1464	1464	498	270	252	268	288	280	312	412	516	566	658	872	1114	1374	1374	1374	1374	1374	1374	1374	1374	1374	1374	1374	1374	1374	1374	1374	1374	1374	1374	1374	1374	1374	1374	1374	1374	1374	1374	1374
153	1.03059864137415	908	1270	1628	1628	528	288	254	232	268	298	308	394	476	626	884	1164	1574	1574	1574	1574	1574	1574	1574	1574	1574	1574	1574	1574	1574	1574	1574	1574	1574	1574	1574	1574	1574	1574	1574	1574	1574	1574	1574	1574	1574	1574	1574	1574
154	1.02994516482764	908	1286	1800	1800	1800	1800	1800	1800	1800	1800	1800	1800	1800	1800	1800	1800	1800	1800	460	382	378	270	278	284	320	452	606	796	1060	1394	1394	1394	1394	1394	1394	1394	1394	1394	1394	1394	1394	1394	1394	1394	1394	1394	1394	1394
155	1.04058843660332	908	1210	1714	1714	1714	330	300	182	210	210	236	262	356	500	690	924	1262	1686	1686	1686	1686	1686	1686	1686	1686	1686	1686	1686	1686	1686	1686	1686	1686	1686	1686	1686	1686	1686	1686	1686	1686	1686	1686	1686	1686	1686	1686	1686
156	1.07755481822267	908	1182	1576	1576	1576	1576	1576	1576	1576	1576	1576	1576	44	38	32	38	48	56	80	98	134	194	256	326	434	618	826	1144	1548	1548	1548	1548	1548	1548	1548	1548	1548	1548	1548	1548	1548	1548	1548	1548	1548	1548	1548	1548
157	1.02503325198048	908	1320	1888	1888	1888	1888	1888	1888	1888	1888	1888	1888	1888	1888	1888	844	810	494	436	500	584	710	1044	1532	1532	1532	1532	1532	1532	1532	1532	1532	1532	1532	1532	1532	1532	1532	1532	1532	1532	1532	1532	1532	1532	1532	1532	1532
158	1.09868704265699	908	1300	1878	1878	1878	1878	1878	1878	1878	1878	1878	1878	1878	1878	1878	1878	1878	1878	1878	1878	1878	1878	1878	1878	1878	1878	1878	1878	1878	1878	1878	28	26	18	16	22	30	30	44	62	92	128	176	222	290	402	598	826
159	1.02990953402776	908	1212	1506	1506	1506	1506	1506	1506	1506	1506	404	366	204	204	212	228	258	330	394	492	572	722	912	1152	1460	1460	1460	1460	1460	1460	1460	1460	1460	1460	1460	1460	1460	1460	1460	1460	1460	1460	1460	1460	1460	1460	1460	1460
160	1.01850012078689	908	1174	948	744	510	448	488	494	550	692	888	1024	1318	1686	1686	1686	1686	1686	1686	1686	1686	1686	1686	1686	1686	1686	1686	1686	1686	1686	1686	1686	1686	1686	1686	1686	1686	1686	1686	1686	1686	1686	1686	1686	1686	1686	1686	1686
161	1.03782426958522	908	1160	1516	1516	1516	1516	1516	1516	1516	1516	1516	732	236	182	142	128	140	158	218	286	396	532	760	1014	1342	1772	1772	1772	1772	1772	1772	1772	1772	1772	1772	1772	1772	1772	1772	1772	1772	1772	1772	1772	1772	1772	1772	1772
162	1.03610582734546	908	1214	1446	1446	1446	1446	1446	1446	426	176	122	96	102	94	112	168	212	290	348	454	610	790	1074	1376	1376	1376	1376	1376	1376	1376	1376	1376	1376	1376	1376	1376	1376	1376	1376	1376	1376	1376	1376	1376	1376	1376	1376	1376
163	1.04527589149151	908	1172	1506	1506	1506	1506	1506	1506	1506	1506	1506	1506	1506	1506	1506	1506	1506	1506	1506	1506	1506	1506	1506	248	214	112	142	118	146	170	232	316	394	500	626	802	980	1284	1706	1706	1706	1706	1706	1706	1706	1706	1706	1706
164	1.04365969775045	908	1344	1972	384	248	186	192	202	210	278	412	624	874	1254	1712	1712	1712	1712	1712	1712	1712	1712	1712	1712	1712	1712	1712	1712	1712	1712	1712	1712	1712	1712	1712	1712	1712	1712	1712	1712	1712	1712	1712	1712	1712	1712	1712	1712
165	0.997755458493817	908	1248	1688	1688	1688	1688	1688	1688	1688	1688	1688	1688	1688	1688	1688	1688	1688	1688	1688	1688	1688	1688	1688	1688	1688	1688	1688	1688	1688	1688	1688	1688	1688	1688	1688	1688	1688	1688	1688	1688	1688	1688	1688	1688	1688	1688	1688	1688
166	1.02169214144538	908	1312	1880	1880	1880	1880	1880	1880	1880	880	962	712	646	688	888	1070	1538	1538	1538	1538	1538	1538	1538	1538	1538	1538	1538	1538	1538	1538	1538	1538	1538	1538	1538	1538	1538	1538	1538	1538	1538	1538	1538	1538	1538	1538	1538	1538
167	1.029115170368	908	1296	1796	1796	1796	1796	1796	1796	1796	1796	1796	1796	1796	1796	1796	998	384	228	274	324	388	462	702	978	1392	1392	1392	1392	1392	1392	1392	1392	1392	1392	1392	1392	1392	1392	1392	1392	1392	1392	1392	1392	1392	1392	1392	1392
168	1.02287223794216	908	1230	1518	1518	1518	1518	1518	1518	1518	1518	1518	876	572	602	520	522	624	754	986	1320	1788	1788	1788	1788	1788	1788	1788	1788	1788	1788	1788	1788	1788	1788	1788	1788	1788	1788	1788	1788	1788	1788	1788	1788	1788	1788	1788	1788
169	1.01960816288664	908	1172	1532	1532	1532	1532	1532	1532	1532	1532	1532	880	500	510	564	514	586	680	874	1160	1496	1496	1496	1496	1496	1496	1496	1496	1496	1496	1496	1496	1496	1496	1496	1496	1496	1496	1496	1496	1496	1496	1496	1496	1496	1496	1496	1496
170	1.03302455125735	908	1170	366	326	164	130	130	130	152	202	254	346	470	638	858	1168	1546	1546	1546	1546	1546	1546	1546	1546	1546	1546	1546	1546	1546	1546	1546	1546	1546	1546	1546	1546	1546	1546	1546	1546	1546	1546	1546	1546	1546	1546	1546	1546
171	1.06328708423214	908	1270	1800	1800	1800	1800	112	122	122	98	96	140	166	258	388	564	820	1138	1612	1612	1612	1612	1612	1612	1612	1612	1612	1612	1612	1612	1612	1612	1612	1612	1612	1612	1612	1612	1612	1612	1612	1612	1612	1612	1612	1612	1612	1612
172	1.02488139752193	908	1114	764	294	258	230	260	262	294	342	418	524	628	812	1000	1294	1632	1632	1632	1632	1632	1632	1632	1632	1632	1632	1632	1632	1632	1632	1632	1632	1632	1632	1632	1632	1632	1632	1632	1632	1632	1632	1632	1632	1632	1632	1632	1632
173	1.01987625429102	908	1130	1498	726	568	620	632	578	608	722	926	1216	1576	1576	1576	1576	1576	1576	1576	1576	1576	1576	1576	1576	1576	1576	1576	1576	1576	1576	1576	1576	1576	1576	1576	1576	1576	1576	1576	1576	1576	1576	1576	1576	1576	1576	1576	1576
174	1.03002738830184	908	1332	1924	1924	1924	1924	1924	526	416	468	434	454	484	618	848	1096	1556	1556	1556	1556	1556	1556	1556	1556	1556	1556	1556	1556	1556	1556	1556	1556	1556	1556	1556	1556	1556	1556	1556	1556	1556	1556	1556	1556	1556	1556	1556	1556
175	1.02328574528422	908	1258	1570	1570	578	640	396	390	420	506	502	664	886	1174	1404	1404	1404	1404	1404	1404	1404	1404	1404	1404	1404	1404	1404	1404	1404	1404	1404	1404	1404	1404	1404	1404	1404	1404	1404	1404	1404	1404	1404	1404	1404	1404	1404	1404
176	1.07014138210383	908	1194	1582	1582	1582	1582	1582	1582	1582	74	86	86	52	64	80	90	110	150	192	276	366	486	700	898	1210	1718	1718	1718	1718	1718	1718	1718	1718	1718	1718	1718	1718	1718	1718	1718	1718	1718	1718	1718	1718	1718	1718	1718
177	1.02304051026109	908	1268	1786	1786	1786	1786	1786	1786	1786	1786	1786	1786	1786	1786	1786	1786	786	558	572	594	786	912	1108	1590	1590	1590	1590	1590	1590	1590	1590	1590	1590	1590	1590	1590	1590	1590	1590	1590	1590	1590	1590	1590	1590	1590	1590	1590
178	1.03537509355128	908	1186	1528	1528	1528	1528	1528	390	206	232	230	232	220	264	364	468	590	728	1014	1270	1666	1666	1666	1666	1666	1666	1666	1666	1666	1666	1666	1666	1666	1666	1666	1666	1666	1666	1666	1666	1666	1666	1666	1666	1666	1666	1666	1666
179	1.04365407355158	908	1186	1610	1610	1610	1610	1610	1610	174	158	148	154	160	212	210	258	358	470	600	802	1018	1384	1384	1384	1384	1384	1384	1384	1384	1384	1384	1384	1384	1384	1384	1384	1384	1384	1384	1384	1384	1384	1384	1384	1384	1384	1384	1384
180	1.02162028436022	908	1162	1434	1434	1434	1036	410	400	348	318	384	426	568	736	904	1078	1426	1426	1426	1426	1426	1426	1426	1426	1426	1426	1426	1426	1426	1426	1426	1426	1426	1426	1426	1426	1426	1426	1426	1426	1426	1426	1426	1426	1426	1426	1426	1426
181	1.04328596949197	908	1322	1888	1888	1888	1888	1888	1888	1888	1888	1888	1888	1888	1888	1888	1888	1888	1888	1888	1888	1888	1888	1888	1888	1888	1888	1888	314	266	184	176	218	266	322	466	636	828	1178	1664	1664	1664	1664	1664	1664	1664	1664	1664	1664
182	1.05348904271403	908	1242	1732	1732	246	130	82	66	74	84	104	138	200	254	328	468	672	906	1198	1726	1726	1726	1726	1726	1726	1726	1726	1726	1726	1726	1726	1726	1726	1726	1726	1726	1726	1726	1726	1726	1726	1726	1726	1726	1726	1726	1726	1726
183	1.03012873392739	908	1264	1698	1698	1698	1698	1698	1698	1698	1698	1698	1698	1698	1698	1698	1698	490	330	268	236	252	302	362	506	706	1008	1442	1442	1442	1442	1442	1442	1442	1442	1442	1442	1442	1442	1442	1442	1442	1442	1442	1442	1442	1442	1442	1442
184	1.01616419450176	908	1264	1790	1790	1790	1790	1790	1790	1790	1790	1790	1790	1790	1790	1790	1790	1790	1790	1790	1790	1790	1790	1790	1790	1790	1790	1790	1790	1790	1790	1790	1790	1790	1790	1790	1790	1790	1790	1790	1790	1790	1790	1790	1790	1790	1790	1790	1790
185	1.04998484330621	908	1200	1676	1676	1676	1676	1676	1676	204	128	134	110	124	128	160	222	308	402	532	712	918	1238	1702	1702	1702	1702	1702	1702	1702	1702	1702	1702	1702	1702	1702	1702	1702	1702	1702	1702	1702	1702	1702	1702	1702	1702	1702	1702
186	1.03606037760895	908	1114	1500	1500	1500	1500	1500	1500	1500	1500	1500	1500	1500	1500	1500	1500	1500	1500	1500	1500	1500	308	190	158	112	124	150	188	248	316	390	522	618	832	1056	1406	1406	1406	1406	1406	1406	1406	1406	1406	1406	1406	1406	1406
187	1.02246327157843	908	1158	1532	1532	1532	1532	958	486	334	356	356	342	352	506	610	814	1110	1452	1452	1452	1452	1452	1452	1452	1452	1452	1452	1452	1452	1452	1452	1452	1452	1452	1452	1452	1452	1452	1452	1452	1452	1452	1452	1452	1452	1452	1452	1452
188	1.03367292015275	908	1292	1618	1618	1618	1618	1618	1618	1618	1618	1618	1618	1618	1618	1618	1618	1618	1618	1618	1618	1618	1618	1618	1618	1618	1618	1618	1618	548	378	232	248	244	304	344	474	698	972	1318	1762	1762	1762	1762	1762	1762	1762	1762	1762
189	1.02822930027442	908	1290	1850	1850	1850	1850	1850	1850	1850	1850	1850	1850	1850	1850	1850	1850	1850	1850	1850	942	324	306	300	296	334	416	574	774	1048	1400	1400	1400	1400	1400	1400	1400	1400	1400	1400	1400	1400	1400	1400	1400	1400	1400	1400	1400
190	1.05790479382416	908	1202	1538	1538	1538	1538	150	64	40	38	48	52	62	84	120	152	190	240	320	404	510	644	864	1176	1490	1490	1490	1490	1490	1490	1490	1490	1490	1490	1490	1490	1490	1490	1490	1490	1490	1490	1490	1490	1490	1490	1490	1490
191	1.01838905857935	908	1188	1716	1716	1716	1192	1112	764	760	728	790	846	1122	1590	1590	1590	1590	1590	1590	1590	1590	1590	1590	1590	1590	1590	1590	1590	1590	1590	1590	1590	1590	1590	1590	1590	1590	1590	1590	1590	1590	1590	1590	1590	1590	1590	1590	1590
192	1.04579172178813	908	1190	1560	1560	1560	1560	1560	1560	1560	1560	1560	1560	1560	1560	1560	1560	1560	1560	254	174	104	96	88	100	106	134	180	200	232	290	368	494	620	808	998	1310	1756	1756	1756	1756	1756	1756	1756	1756	1756	1756	1756	1756
193	1.02056578484995	908	1112	1426	1426	1426	1426	1426	1426	662	490	380	264	292	302	332	408	522	646	794	1016	1374	1374	1374	1374	1374	1374	1374	1374	1374	1374	1374	1374	1374	1374	1374	1374	1374	1374	1374	1374	1374	1374	1374	1374	1374	1374	1374	1374
194	1.03893626689566	908	1126	1396	1396	1396	1396	1396	1396	1396	276	176	108	128	90	92	80	88	110	136	170	222	276	286	332	388	474	576	686	862	1048	1240	1492	1492	1492	1492	1492	1492	1492	1492	1492	1492	1492	1492	1492	1492	1492	1492	1492
195	1.03630591692702	908	1242	1718	1718	566	256	226	240	272	242	304	424	544	736	1036	1348	1778	1778	1778	1778	1778	1778	1778	1778	1778	1778	1778	1778	1778	1778	1778	1778	1778	1778	1778	1778	1778	1778	1778	1778	1778	1778	1778	1778	1778	1778	1778	1778
196	1.06076777874929	908	1156	1508	1508	1508	1508	1508	1508	1508	1508	1508	140	84	42	36	30	46	58	78	88	132	180	238	312	398	538	700	900	1162	1520	1520	1520	1520	1520	1520	1520	1520	1520	1520	1520	1520	1520	1520	1520	1520	1520	1520	1520
197	1.04204147394468	908	1104	1358	1688	1688	1688	1688	1688	1688	1688	302	224	138	114	126	104	118	128	148	192	246	278	352	460	602	784	1024	1326	1658	1658	1658	1658	1658	1658	1658	1658	1658	1658	1658	1658	1658	1658	1658	1658	1658	1658	1658	1658
198	1.02102422572982	908	1202	1764	1764	1764	1764	1764	1764	1162	1040	1072	902	870	1122	1348	1858	1858	1858	1858	1858	1858	1858	1858	1858	1858	1858	1858	1858	1858	1858	1858	1858	1858	1858	1858	1858	1858	1858	1858	1858	1858	1858	1858	1858	1858	1858	1858	1858
199	1.06325751766762	908	1228	1546	1546	1546	1546	1546	158	52	40	26	30	26	22	32	52	56	84	96	132	174	214	246	272	364	442	596	772	1022	1366	1366	1366	1366	1366	1366	1366	1366	1366	1366	1366	1366	1366	1366	1366	1366	1366	1366	1366
200	1.02887462180635	908	1130	1448	1448	460	292	218	168	172	192	200	254	328	400	526	636	878	1090	1460	1460	1460	1460	1460	1460	1460	1460	1460	1460	1460	1460	1460	1460	1460	1460	1460	1460	1460	1460	1460	1460	1460	1460	1460	1460	1460	1460	1460	1460
201	1.02823156671483	908	1278	1758	1758	844	346	376	336	360	458	522	738	1066	1510	1510	1510	1510	1510	1510	1510	1510	1510	1510	1510	1510	1510	1510	1510	1510	1510	1510	1510	1510	1510	1510	1510	1510	1510	1510	1510	1510	1510	1510	1510	1510	1510	1510	1510
202	1.01577290888866	908	1156	1520	1520	1520	1006	982	892	618	536	548	542	692	820	1030	1206	1440	1440	1440	1440	1440	1440	1440	1440	1440	1440	1440	1440	1440	1440	1440	1440	1440	1440	1440	1440	1440	1440	1440	1440	1440	1440	1440	1440	1440	1440	1440	1440
203	1.03940902148315	908	1270	1636	1636	1636	1636	1636	1636	382	152	146	106	96	116	130	166	220	280	368	454	566	778	1050	1404	1404	1404	1404	1404	1404	1404	1404	1404	1404	1404	1404	1404	1404	1404	1404	1404	1404	1404	1404	1404	1404	1404	1404	1404
204	1.04790325946016	908	1216	1540	1540	1540	1540	1540	1540	1540	1540	1540	1540	1540	1540	1540	1540	1540	1540	1540	1540	1540	1540	1540	1540	1540	1540	1540	1540	1540	1540	1540	1540	1540	1540	78	36	22	20	26	18	24	34	58	90	138	146	184	208
205	1.0442183133868	908	1192	1590	358	154	110	116	134	122	148	200	244	300	418	564	776	1022	1318	1760	1760	1760	1760	1760	1760	1760	1760	1760	1760	1760	1760	1760	1760	1760	1760	1760	1760	1760	1760	1760	1760	1760	1760	1760	1760	1760	1760	1760	1760
206	1.03752965891227	908	1140	1404	1404	1404	1404	1404	1404	1404	1404	1404	1404	1404	1404	1404	284	204	116	100	102	94	72	94	122	152	182	222	262	320	388	516	704	852	1070	1380	1380	1380	1380	1380	1380	1380	1380	1380	1380	1380	1380	1380	1380
207	1.07145655117284	908	1256	1660	110	40	40	24	30	34	34	56	62	66	80	100	134	174	244	298	400	526	694	922	1202	1566	1566	1566	1566	1566	1566	1566	1566	1566	1566	1566	1566	1566	1566	1566	1566	1566	1566	1566	1566	1566	1566	1566	1566
208	1.02480133153346	908	1188	1532	1532	1532	1532	1532	1532	1532	1532	1532	1532	1532	1532	1532	1532	1532	1532	1532	1532	502	460	296	278	338	354	410	526	666	850	1080	1402	1402	1402	1402	1402	1402	1402	1402	1402	1402	1402	1402	1402	1402	1402	1402	1402
209	1.02764095035793	908	1162	1582	1582	388	410	382	352	438	442	504	648	850	1082	1430	1430	1430	1430	1430	1430	1430	1430	1430	1430	1430	1430	1430	1430	1430	1430	1430	1430	1430	1430	1430	1430	1430	1430	1430	1430	1430	1430	1430	1430	1430	1430	1430	1430
210	1.04660638391871	908	1304	242	118	134	128	136	132	160	238	328	470	654	910	1270	1788	1788	1788	1788	1788	1788	1788	1788	1788	1788	1788	1788	1788	1788	1788	1788	1788	1788	1788	1788	1788	1788	1788	1788	1788	1788	1788	1788	1788	1788	1788	1788	1788
211	1.06116511914814	908	1266	1720	1720	1720	1720	1720	182	52	42	38	46	52	64	86	106	154	230	284	370	524	732	1022	1390	1390	1390	1390	1390	1390	1390	1390	1390	1390	1390	1390	1390	1390	1390	1390	1390	1390	1390	1390	1390	1390	1390	1390	1390
212	1.01753607332915	908	1246	610	640	636	722	828	902	1064	1512	1512	1512	1512	1512	1512	1512	1512	1512	1512	1512	1512	1512	1512	1512	1512	1512	1512	1512	1512	1512	1512	1512	1512	1512	1512	1512	1512	1512	1512	1512	1512	1512	1512	1512	1512	1512	1512	1512
213	1.07760710208407	908	1140	1514	1514	1514	36	36	36	42	36	46	60	78	98	120	154	208	264	336	462	594	810	1040	1458	1458	1458	1458	1458	1458	1458	1458	1458	1458	1458	1458	1458	1458	1458	1458	1458	1458	1458	1458	1458	1458	1458	1458	1458
214	1.02669833204522	908	1268	1892	1892	1892	1892	1892	1892	1892	1892	1892	906	544	604	514	574	652	818	1194	1718	1718	1718	1718	1718	1718	1718	1718	1718	1718	1718	1718	1718	1718	1718	1718	1718	1718	1718	1718	1718	1718	1718	1718	1718	1718	1718	1718	1718
215	1.03065189118767	908	1190	1564	1564	1564	1564	1564	1564	1564	1564	1564	1564	374	270	242	210	210	226	232	288	384	518	606	740	880	1008	1442	1442	1442	1442	1442	1442	1442	1442	1442	1442	1442	1442	1442	1442	1442	1442	1442	1442	1442	1442	1442	1442
216	1.00496796285967	908	1294	1830	1830	1830	1830	1830	1830	1830	1830	1830	1830	1830	1830	1830	1830	1830	1830	1830	1830	1830	1830	1830	1830	1830	1830	1830	1830	1830	1830	1830	1830	1830	1830	1830	1830	1830	1830	1830	1830	1830	1830	1830	1830	1830	1008	442	466
217	1.02092387214794	908	1142	1360	1360	1360	1360	1360	502	418	386	354	276	314	330	414	482	606	748	940	1126	1376	1376	1376	1376	1376	1376	1376	1376	1376	1376	1376	1376	1376	1376	1376	1376	1376	1376	1376	1376	1376	1376	1376	1376	1376	1376	1376	1376
218	1.10387708307256	908	1168	1414	1414	34	12	10	4	4	4	6	8	6	8	8	8	8	6	6	10	16	18	20	26	30	40	48	56	66	82	96	114	164	186	204	258	340	404	486	610	734	904	1196	1588	1588	1588	1588	1588
219	1.05507988161458	908	1314	1776	1776	1776	1776	176	110	104	102	132	146	144	202	296	430	596	814	1166	1648	1648	1648	1648	1648	1648	1648	1648	1648	1648	1648	1648	1648	1648	1648	1648	1648	1648	1648	1648	1648	1648	1648	1648	1648	1648	1648	1648	1648
220	1.02785598553765	908	1130	1602	1602	1602	1602	1602	1602	1602	1602	554	370	252	236	284	270	288	380	466	608	758	978	1254	1516	1516	1516	1516	1516	1516	1516	1516	1516	1516	1516	1516	1516	1516	1516	1516	1516	1516	1516	1516	1516	1516	1516	1516	1516
221	1.03926216514694	908	1252	252	216	178	152	150	192	214	290	410	542	756	988	1278	1764	1764	1764	1764	1764	1764	1764	1764	1764	1764	1764	1764	1764	1764	1764	1764	1764	1764	1764	1764	1764	1764	1764	1764	1764	1764	1764	1764	1764	1764	1764	1764	1764
222	1.03426933644663	908	1242	1666	344	310	326	368	446	556	628	828	1160	1634	1634	1634	1634	1634	1634	1634	1634	1634	1634	1634	1634	1634	1634	1634	1634	1634	1634	1634	1634	1634	1634	1634	1634	1634	1634	1634	1634	1634	1634	1634	1634	1634	1634	1634	1634
223	1.00880899151249	908	1290	1670	1670	1670	1670	1670	1670	1670	1670	1670	1670	1670	1670	1670	1670	1670	1670	1670	1670	1670	1670	1670	1670	1670	1670	1670	1670	1670	1670	1670	1670	1670	1670	1670	1670	1670	1670	1670	1670	1670	48	16	10	14	16	12	14
224	1.01805912726251	908	1250	698	552	652	744	786	994	1174	1588	1588	1588	1588	1588	1588	1588	1588	1588	1588	1588	1588	1588	1588	1588	1588	1588	1588	1588	1588	1588	1588	1588	1588	1588	1588	1588	1588	1588	1588	1588	1588	1588	1588	1588	1588	1588	1588	1588
225	1.02802471351239	908	1244	1782	760	592	460	500	648	782	894	1294	1858	1858	1858	1858	1858	1858	1858	1858	1858	1858	1858	1858	1858	1858	1858	1858	1858	1858	1858	1858	1858	1858	1858	1858	1858	1858	1858	1858	1858	1858	1858	1858	1858	1858	1858	1858	1858
226	1.0279599157803	908	1186	1512	800	340	270	182	202	198	228	278	338	438	556	716	896	1168	1530	1530	1530	1530	1530	1530	1530	1530	1530	1530	1530	1530	1530	1530	1530	1530	1530	1530	1530	1530	1530	1530	1530	1530	1530	1530	1530	1530	1530	1530	1530
227	1.02439352239382	908	1154	1536	1536	1536	1006	354	344	298	366	366	462	596	774	1046	1404	1404	1404	1404	1404	1404	1404	1404	1404	1404	1404	1404	1404	1404	1404	1404	1404	1404	1404	1404	1404	1404	1404	1404	1404	1404	1404	1404	1404	1404	1404	1404	1404
228	1.03748766227777	908	1286	1776	1776	1776	1776	1776	1776	1776	1776	1776	1776	1776	1776	1776	1776	1776	1776	1776	1776	1776	1776	1776	1776	1776	1776	1776	1776	1776	1776	1776	1776	1776	1776	1776	1776	1776	526	298	266	236	228	278	338	482	684	888	1276
229	1.02812011864041	908	1278	1812	1812	1812	1812	1812	1812	1812	1812	1812	596	552	478	458	442	498	596	828	1150	1650	1650	1650	1650	1650	1650	1650	1650	1650	1650	1650	1650	1650	1650	1650	1650	1650	1650	1650	1650	1650	1650	1650	1650	1650	1650	1650	1650
230	1.01987684360123	908	1236	898	534	604	610	654	664	822	1136	1662	1662	1662	1662	1662	1662	1662	1662	1662	1662	1662	1662	1662	1662	1662	1662	1662	1662	1662	1662	1662	1662	1662	1662	1662	1662	1662	1662	1662	1662	1662	1662	1662	1662	1662	1662	1662	1662
231	1.03173864744246	908	1254	1798	1798	1798	1798	1798	686	304	340	366	402	496	588	862	1236	1650	1650	1650	1650	1650	1650	1650	1650	1650	1650	1650	1650	1650	1650	1650	1650	1650	1650	1650	1650	1650	1650	1650	1650	1650	1650	1650	1650	1650	1650	1650	1650
232	1.0250604794446	908	1282	1816	1816	1816	1072	700	560	696	714	766	914	1264	1850	1850	1850	1850	1850	1850	1850	1850	1850	1850	1850	1850	1850	1850	1850	1850	1850	1850	1850	1850	1850	1850	1850	1850	1850	1850	1850	1850	1850	1850	1850	1850	1850	1850	1850
233	1.0290733958431	908	1196	1564	1564	1564	1564	1564	370	308	312	342	350	354	422	582	786	1046	1426	1426	1426	1426	1426	1426	1426	1426	1426	1426	1426	1426	1426	1426	1426	1426	1426	1426	1426	1426	1426	1426	1426	1426	1426	1426	1426	1426	1426	1426	1426
234	1.02893013693216	908	1204	1596	1596	1596	1596	1596	1596	1596	1596	1596	1596	1596	1596	1596	1596	1596	1596	1596	1596	1596	1596	1596	1596	1596	1596	1596	1596	1596	1596	1596	1596	378	284	278	244	240	272	296	360	480	652	820	1056	1364	1364	1364	1364
235	1.04376482711051	908	1256	1762	1762	1762	1762	1762	1762	1762	1762	1762	1762	1762	1762	1762	1762	1762	1762	1762	1762	1762	1762	1762	1762	268	210	134	112	140	154	180	240	336	428	598	826	1152	1490	1490	1490	1490	1490	1490	1490	1490	1490	1490	1490
236	1.02405349006814	908	1214	1616	1616	1616	1040	494	516	452	438	534	612	870	1254	1628	1628	1628	1628	1628	1628	1628	1628	1628	1628	1628	1628	1628	1628	1628	1628	1628	1628	1628	1628	1628	1628	1628	1628	1628	1628	1628	1628	1628	1628	1628	1628	1628	1628
237	1.05703526281371	908	1260	1744	1744	1744	1744	1744	124	114	80	92	108	130	156	232	298	412	576	794	1108	1478	1478	1478	1478	1478	1478	1478	1478	1478	1478	1478	1478	1478	1478	1478	1478	1478	1478	1478	1478	1478	1478	1478	1478	1478	1478	1478	1478
238	1.0189271635453	908	1266	1718	1718	1718	1718	1718	1718	1718	1718	1718	1718	1718	1718	1718	1718	1718	1718	1718	1718	1718	1166	636	712	752	936	1020	1242	1544	1544	1544	1544	1544	1544	1544	1544	1544	1544	1544	1544	1544	1544	1544	1544	1544	1544	1544	1544
239	1.02548335895816	908	1154	654	452	262	240	248	298	342	426	532	668	838	994	1334	1780	1780	1780	1780	1780	1780	1780	1780	1780	1780	1780	1780	1780	1780	1780	1780	1780	1780	1780	1780	1780	1780	1780	1780	1780	1780	1780	1780	1780	1780	1780	1780	1780
240	1.03246858265157	908	1300	1822	1822	1822	1822	1822	1822	1822	1822	1164	526	316	288	316	352	434	632	894	1280	1844	1844	1844	1844	1844	1844	1844	1844	1844	1844	1844	1844	1844	1844	1844	1844	1844	1844	1844	1844	1844	1844	1844	1844	1844	1844	1844	1844
241	1.04361266426651	908	1152	1542	1542	1542	1542	1542	1542	1542	220	226	156	170	192	230	264	374	520	698	948	1278	1652	1652	1652	1652	1652	1652	1652	1652	1652	1652	1652	1652	1652	1652	1652	1652	1652	1652	1652	1652	1652	1652	1652	1652	1652	1652	1652
242	1.02034605565574	908	1286	700	702	632	636	728	948	1164	1714	1714	1714	1714	1714	1714	1714	1714	1714	1714	1714	1714	1714	1714	1714	1714	1714	1714	1714	1714	1714	1714	1714	1714	1714	1714	1714	1714	1714	1714	1714	1714	1714	1714	1714	1714	1714	1714	1714
243	1.05660644896436	908	1252	1738	1738	1738	1738	1738	1738	1738	1738	1738	1738	1738	1738	1738	1738	144	106	80	76	72	90	106	140	192	260	356	478	664	944	1166	1586	1586	1586	1586	1586	1586	1586	1586	1586	1586	1586	1586	1586	1586	1586	1586	1586
244	1.04010776162499	908	1300	1880	1880	1880	1880	1880	1880	1880	1880	1880	1880	1880	1880	1880	1880	332	198	200	182	186	198	220	302	408	560	760	1060	1472	1472	1472	1472	1472	1472	1472	1472	1472	1472	1472	1472	1472	1472	1472	1472	1472	1472	1472	1472
245	1.04742109077975	908	1320	1886	1886	378	176	124	118	118	158	192	280	382	558	816	1158	1676	1676	1676	1676	1676	1676	1676	1676	1676	1676	1676	1676	1676	1676	1676	1676	1676	1676	1676	1676	1676	1676	1676	1676	1676	1676	1676	1676	1676	1676	1676	1676
246	1.03689832267291	908	1178	1558	1558	1558	1558	1558	1558	1558	1558	1558	1558	1558	1558	1558	1558	1558	1558	1558	1558	1558	1558	1558	1558	498	216	160	132	142	140	150	200	286	348	440	588	762	974	1300	1668	1668	1668	1668	1668	1668	1668	1668	1668
247	1.02599088640085	908	1172	1508	1508	1508	1508	1508	1508	1508	1508	1508	1508	1508	1508	1508	1508	1508	1508	1508	1508	1508	1508	1508	1508	1508	1508	1508	1508	668	360	304	262	272	268	282	352	434	584	794	998	1260	1578	1578	1578	1578	1578	1578	1578
248	1.02677983579965	908	1262	1704	1114	500	342	388	442	512	536	772	960	1300	1684	1684	1684	1684	1684	1684	1684	1684	1684	1684	1684	1684	1684	1684	1684	1684	1684	1684	1684	1684	1684	1684	1684	1684	1684	1684	1684	1684	1684	1684	1684	1684	1684	1684	1684
249	1.0212269148134	908	1270	1842	1842	1842	1842	1842	1198	980	734	730	714	770	886	1228	1728	1728	1728	1728	1728	1728	1728	1728	1728	1728	1728	1728	1728	1728	1728	1728	1728	1728	1728	1728	1728	1728	1728	1728	1728	1728	1728	1728	1728	1728	1728	1728	1728
250	1.02674120853123	908	1066	1372	1372	1372	1372	1372	1372	1372	1372	1372	1372	1372	1372	1372	1372	1372	1372	1372	1372	1372	636	240	178	192	228	250	254	308	372	450	544	704	890	1132	1410	1410	1410	1410	1410	1410	1410	1410	1410	1410	1410	1410	1410
251	1.01753981385986	908	1238	1568	1568	1568	1568	1012	564	460	486	548	612	718	990	1362	1362	1362	1362	1362	1362	1362	1362	1362	1362	1362	1362	1362	1362	1362	1362	1362	1362	1362	1362	1362	1362	1362	1362	1362	1362	1362	1362	1362	1362	1362	1362	1362	1362
252	1.03784221462867	908	1240	1768	1768	466	290	294	332	330	380	492	692	986	1312	1928	1928	1928	1928	1928	1928	1928	1928	1928	1928	1928	1928	1928	1928	1928	1928	1928	1928	1928	1928	1928	1928	1928	1928	1928	1928	1928	1928	1928	1928	1928	1928	1928	1928
253	1.01354920439881	908	1270	1018	982	980	910	1080	1310	1554	1554	1554	1554	1554	1554	1554	1554	1554	1554	1554	1554	1554	1554	1554	1554	1554	1554	1554	1554	1554	1554	1554	1554	1554	1554	1554	1554	1554	1554	1554	1554	1554	1554	1554	1554	1554	1554	1554	1554
254	1.03152116974813	908	1100	1362	1362	1362	1362	1362	1362	1362	444	258	134	120	144	152	158	192	214	282	360	456	544	664	804	1004	1260	1500	1500	1500	1500	1500	1500	1500	1500	1500	1500	1500	1500	1500	1500	1500	1500	1500	1500	1500	1500	1500	1500
255	1.06229455057785	908	1242	1574	1574	1574	1574	1574	1574	1574	1574	1574	1574	1574	86	48	54	46	52	52	66	86	126	156	192	252	306	418	538	690	912	1122	1390	1390	1390	1390	1390	1390	1390	1390	1390	1390	1390	1390	1390	1390	1390	1390	1390
256	1.03450301894836	908	1286	1758	1758	1758	1758	1758	1758	1758	372	218	218	270	312	346	404	564	766	1034	1416	1416	1416	1416	1416	1416	1416	1416	1416	1416	1416	1416	1416	1416	1416	1416	1416	1416	1416	1416	1416	1416	1416	1416	1416	1416	1416	1416	1416
257	1.03835379393134	908	1144	1538	1538	288	204	160	196	182	216	276	372	546	786	1056	1496	1496	1496	1496	1496	1496	1496	1496	1496	1496	1496	1496	1496	1496	1496	1496	1496	1496	1496	1496	1496	1496	1496	1496	1496	1496	1496	1496	1496	1496	1496	1496	1496
258	1.01846462201825	908	1100	1378	1378	1378	1378	1378	1378	876	714	552	554	424	382	410	502	650	818	1026	1310	1550	1550	1550	1550	1550	1550	1550	1550	1550	1550	1550	1550	1550	1550	1550	1550	1550	1550	1550	1550	1550	1550	1550	1550	1550	1550	1550	1550
259	1.01783596132798	908	1262	1816	1816	1816	1816	1816	860	788	806	918	1024	1286	1466	1466	1466	1466	1466	1466	1466	1466	1466	1466	1466	1466	1466	1466	1466	1466	1466	1466	1466	1466	1466	1466	1466	1466	1466	1466	1466	1466	1466	1466	1466	1466	1466	1466	1466
260	1.0261010889408	908	1296	1854	1854	1854	1090	830	518	498	518	552	680	950	1336	1832	1832	1832	1832	1832	1832	1832	1832	1832	1832	1832	1832	1832	1832	1832	1832	1832	1832	1832	1832	1832	1832	1832	1832	1832	1832	1832	1832	1832	1832	1832	1832	1832	1832
261	1.05411041577064	908	1180	1606	1606	1606	1606	1606	1606	156	134	104	98	110	120	146	206	288	398	556	734	1002	1334	1782	1782	1782	1782	1782	1782	1782	1782	1782	1782	1782	1782	1782	1782	1782	1782	1782	1782	1782	1782	1782	1782	1782	1782	1782	1782
262	1.02609598655846	908	1306	1846	1846	1846	1846	1846	1846	1846	1846	1846	1846	1846	1846	678	702	758	696	718	890	1148	1712	1712	1712	1712	1712	1712	1712	1712	1712	1712	1712	1712	1712	1712	1712	1712	1712	1712	1712	1712	1712	1712	1712	1712	1712	1712	1712
263	1.02529428844433	908	1254	1728	1728	1728	1728	1728	1728	1728	1728	1728	1728	1728	1136	792	486	528	550	574	724	996	1356	1854	1854	1854	1854	1854	1854	1854	1854	1854	1854	1854	1854	1854	1854	1854	1854	1854	1854	1854	1854	1854	1854	1854	1854	1854	1854
264	1.04609411742288	908	1214	1600	1600	1600	1600	1600	1600	1600	1600	1600	182	116	140	142	156	172	212	306	394	560	764	1062	1420	1420	1420	1420	1420	1420	1420	1420	1420	1420	1420	1420	1420	1420	1420	1420	1420	1420	1420	1420	1420	1420	1420	1420	1420
265	1.02962285549406	908	1206	1650	498	436	378	410	464	536	604	784	958	1330	1774	1774	1774	1774	1774	1774	1774	1774	1774	1774	1774	1774	1774	1774	1774	1774	1774	1774	1774	1774	1774	1774	1774	1774	1774	1774	1774	1774	1774	1774	1774	1774	1774	1774	1774
266	1.02575549754671	908	1150	1352	1692	1692	1692	1692	1692	1692	1692	1692	1692	1692	828	526	270	192	198	182	218	272	340	408	508	648	888	1134	1396	1396	1396	1396	1396	1396	1396	1396	1396	1396	1396	1396	1396	1396	1396	1396	1396	1396	1396	1396	1396
267	1.03679778455534	908	1306	1848	650	320	198	234	258	264	308	442	598	850	1206	1714	1714	1714	1714	1714	1714	1714	1714	1714	1714	1714	1714	1714	1714	1714	1714	1714	1714	1714	1714	1714	1714	1714	1714	1714	1714	1714	1714	1714	1714	1714	1714	1714	1714
268	1.01810468452101	908	1198	1634	1634	1634	1634	818	866	666	710	774	788	846	1074	1478	1478	1478	1478	1478	1478	1478	1478	1478	1478	1478	1478	1478	1478	1478	1478	1478	1478	1478	1478	1478	1478	1478	1478	1478	1478	1478	1478	1478	1478	1478	1478	1478	1478
269	1.05274514925796	908	1270	1738	1738	1738	1738	238	122	82	74	80	78	84	124	186	260	348	492	728	1060	1538	1538	1538	1538	1538	1538	1538	1538	1538	1538	1538	1538	1538	1538	1538	1538	1538	1538	1538	1538	1538	1538	1538	1538	1538	1538	1538	1538
270	1.04073462987498	908	1212	1678	1678	1678	1678	1678	1678	1678	1678	1678	1678	428	238	156	140	130	138	156	214	292	382	498	686	932	1296	1760	1760	1760	1760	1760	1760	1760	1760	1760	1760	1760	1760	1760	1760	1760	1760	1760	1760	1760	1760	1760	1760
271	1.02202455251295	908	1240	1596	1596	1596	1596	922	800	540	486	522	562	696	948	1286	1698	1698	1698	1698	1698	1698	1698	1698	1698	1698	1698	1698	1698	1698	1698	1698	1698	1698	1698	1698	1698	1698	1698	1698	1698	1698	1698	1698	1698	1698	1698	1698	1698
272	1.0219738282982	908	1138	1428	1428	1428	1428	968	454	366	348	402	380	402	474	592	722	904	1226	1560	1560	1560	1560	1560	1560	1560	1560	1560	1560	1560	1560	1560	1560	1560	1560	1560	1560	1560	1560	1560	1560	1560	1560	1560	1560	1560	1560	1560	1560
273	1.0200106430887	908	1324	1916	1916	1916	1298	826	604	444	506	600	646	924	1370	1370	1370	1370	1370	1370	1370	1370	1370	1370	1370	1370	1370	1370	1370	1370	1370	1370	1370	1370	1370	1370	1370	1370	1370	1370	1370	1370	1370	1370	1370	1370	1370	1370	1370
274	1.030816598405	908	1190	1526	1526	1526	1526	1526	1526	1526	1526	1526	1526	1526	1526	1526	1526	470	368	294	288	238	258	304	376	502	658	840	1080	1354	1748	1748	1748	1748	1748	1748	1748	1748	1748	1748	1748	1748	1748	1748	1748	1748	1748	1748	1748
275	1.02952866676801	908	1256	1722	1722	1722	1722	1722	1722	1722	1722	1722	1722	1722	1722	1722	1722	1722	1722	1722	1722	1722	1722	778	328	340	350	378	414	464	652	938	1240	1638	1638	1638	1638	1638	1638	1638	1638	1638	1638	1638	1638	1638	1638	1638	1638
276	1.05654184688431	908	1204	148	56	62	50	52	58	56	78	106	134	174	228	322	416	566	758	1006	1330	1712	1712	1712	1712	1712	1712	1712	1712	1712	1712	1712	1712	1712	1712	1712	1712	1712	1712	1712	1712	1712	1712	1712	1712	1712	1712	1712	1712
277	1.02928959782836	908	1280	1778	820	438	316	388	426	548	678	934	1272	1730	1730	1730	1730	1730	1730	1730	1730	1730	1730	1730	1730	1730	1730	1730	1730	1730	1730	1730	1730	1730	1730	1730	1730	1730	1730	1730	1730	1730	1730	1730	1730	1730	1730	1730	1730
278	1.09643132721398	908	1252	1714	1714	1714	1714	1714	1714	1714	1714	1714	1714	1714	1714	1714	1714	1714	1714	1714	1714	1714	1714	1714	22	18	22	20	16	18	22	28	40	58	80	102	154	212	308	398	548	796	1062	1448	1448	1448	1448	1448	1448
279	1.05819785011456	908	1186	1510	1510	1510	1510	1510	110	76	72	66	56	64	74	106	148	186	222	262	340	448	600	746	966	1236	1636	1636	1636	1636	1636	1636	1636	1636	1636	1636	1636	1636	1636	1636	1636	1636	1636	1636	1636	1636	1636	1636	1636
280	1.04306776531639	908	1240	1626	1626	1626	1626	1626	1626	1626	1626	442	138	94	86	84	86	102	132	168	198	260	326	432	558	694	902	1176	1568	1568	1568	1568	1568	1568	1568	1568	1568	1568	1568	1568	1568	1568	1568	1568	1568	1568	1568	1568	1568
281	1.01324261441772	908	1312	1864	1864	1864	1864	1864	1864	1864	1864	1864	1864	1864	1864	1864	1864	1278	1100	980	1122	1128	1198	1374	1374	1374	1374	1374	1374	1374	1374	1374	1374	1374	1374	1374	1374	1374	1374	1374	1374	1374	1374	1374	1374	1374	1374	1374	1374
282	1.0271997449845	908	1296	1754	1754	1754	1754	1754	1754	526	446	478	412	518	608	678	872	1112	1546	1546	1546	1546	1546	1546	1546	1546	1546	1546	1546	1546	1546	1546	1546	1546	1546	1546	1546	1546	1546	1546	1546	1546	1546	1546	1546	1546	1546	1546	1546
283	1.04361587412768	908	1174	1394	1394	1394	1394	1394	1394	1394	352	162	90	76	80	84	90	114	140	170	206	302	380	514	638	786	982	1352	1780	1780	1780	1780	1780	1780	1780	1780	1780	1780	1780	1780	1780	1780	1780	1780	1780	1780	1780	1780	1780
284	1.02208506932674	908	1262	1688	1688	1688	1688	1688	1688	722	532	420	404	462	532	590	816	1108	1458	1458	1458	1458	1458	1458	1458	1458	1458	1458	1458	1458	1458	1458	1458	1458	1458	1458	1458	1458	1458	1458	1458	1458	1458	1458	1458	1458	1458	1458	1458
285	1.03208631684023	908	1232	1712	1712	388	390	330	324	366	428	506	664	890	1220	1578	1578	1578	1578	1578	1578	1578	1578	1578	1578	1578	1578	1578	1578	1578	1578	1578	1578	1578	1578	1578	1578	1578	1578	1578	1578	1578	1578	1578	1578	1578	1578	1578	1578
286	1.01878585692511	908	1248	1670	1670	1670	1670	1020	570	556	592	660	678	800	1122	1450	1450	1450	1450	1450	1450	1450	1450	1450	1450	1450	1450	1450	1450	1450	1450	1450	1450	1450	1450	1450	1450	1450	1450	1450	1450	1450	1450	1450	1450	1450	1450	1450	1450
287	1.03979080681097	908	1176	1502	1502	1502	1502	1502	1502	1502	1502	1502	1502	1502	1502	1502	1502	1502	1502	1502	1502	1502	1502	1502	1502	1502	268	146	152	168	204	222	246	300	414	550	744	946	1218	1580	1580	1580	1580	1580	1580	1580	1580	1580	1580
288	1.01040772430478	908	1270	1788	1788	1788	1788	1788	1788	1788	1788	1788	1788	1788	1788	1788	1788	1788	1788	1788	1788	1788	1788	1788	1788	1788	1788	1788	1788	1788	1788	1788	1788	1788	1788	1788	1788	1788	1788	1788	1788	1788	1788	1788	680	368	368	428	422
289	1.02090118778974	908	1272	696	496	408	460	482	480	554	796	1152	1558	1558	1558	1558	1558	1558	1558	1558	1558	1558	1558	1558	1558	1558	1558	1558	1558	1558	1558	1558	1558	1558	1558	1558	1558	1558	1558	1558	1558	1558	1558	1558	1558	1558	1558	1558	1558
290	1.01958504839854	908	1214	1636	1636	996	912	674	648	742	850	982	1278	1690	1690	1690	1690	1690	1690	1690	1690	1690	1690	1690	1690	1690	1690	1690	1690	1690	1690	1690	1690	1690	1690	1690	1690	1690	1690	1690	1690	1690	1690	1690	1690	1690	1690	1690	1690
291	1.02000941920863	908	1188	1554	1554	1554	1554	1554	1554	1554	694	510	510	542	596	582	664	852	1114	1484	1484	1484	1484	1484	1484	1484	1484	1484	1484	1484	1484	1484	1484	1484	1484	1484	1484	1484	1484	1484	1484	1484	1484	1484	1484	1484	1484	1484	1484
292	1.0289259523645	908	1238	1644	1644	1644	1644	1644	1644	1644	656	282	272	284	262	260	354	478	620	826	1078	1462	1462	1462	1462	1462	1462	1462	1462	1462	1462	1462	1462	1462	1462	1462	1462	1462	1462	1462	1462	1462	1462	1462	1462	1462	1462	1462	1462
293	1.02205317540623	908	1242	1782	1102	486	424	428	466	598	684	968	1382	1382	1382	1382	1382	1382	1382	1382	1382	1382	1382	1382	1382	1382	1382	1382	1382	1382	1382	1382	1382	1382	1382	1382	1382	1382	1382	1382	1382	1382	1382	1382	1382	1382	1382	1382	1382
294	1.01278155776461	908	1146	1578	1578	1578	1578	1578	1578	1578	1578	1578	1578	1578	1578	1578	1578	1578	1578	1578	1578	1578	1578	1578	1578	1578	1578	1578	1578	1578	1578	1578	1578	1578	1578	1578	1578	1578	1578	1578	1578	1578	1578	1578	1578	1578	1578	1578	1578
295	1.09623090636418	908	1230	1742	1742	1742	1742	20	22	30	26	28	36	48	62	98	136	180	244	374	504	720	994	1366	1366	1366	1366	1366	1366	1366	1366	1366	1366	1366	1366	1366	1366	1366	1366	1366	1366	1366	1366	1366	1366	1366	1366	1366	1366
296	1.02532329408735	908	1348	1954	990	594	490	402	498	622	756	1128	1562	1562	1562	1562	1562	1562	1562	1562	1562	1562	1562	1562	1562	1562	1562	1562	1562	1562	1562	1562	1562	1562	1562	1562	1562	1562	1562	1562	1562	1562	1562	1562	1562	1562	1562	1562	1562
297	1.07185897025409	908	1226	1634	1634	1634	1634	1634	1634	1634	1634	1634	1634	1634	1634	1634	1634	1634	1634	1634	1634	1634	1634	1634	1634	1634	1634	1634	1634	1634	1634	1634	1634	1634	70	58	42	44	52	70	68	90	132	178	238	332	434	552	732
298	1.0191603635888	908	1076	1328	1692	1692	1692	1692	1692	1692	1692	1692	1692	1692	1692	1692	1692	1692	1692	1692	1692	1692	1692	1692	1692	1692	1008	622	484	426	336	372	344	418	538	732	906	1096	1384	1384	1384	1384	1384	1384	1384	1384	1384	1384	1384
299	1.03850367442402	908	1202	1560	1560	1560	1560	552	188	110	134	134	166	186	236	320	456	632	856	1146	1510	1510	1510	1510	1510	1510	1510	1510	1510	1510	1510	1510	1510	1510	1510	1510	1510	1510	1510	1510	1510	1510	1510	1510	1510	1510	1510	1510	1510
300	1.04019099431748	908	1172	1428	290	116	134	106	106	110	130	182	216	254	308	398	498	682	874	1160	1432	1432	1432	1432	1432	1432	1432	1432	1432	1432	1432	1432	1432	1432	1432	1432	1432	1432	1432	1432	1432	1432	1432	1432	1432	1432	1432	1432	1432
301	1.03052275884915	908	1244	1728	1728	1728	1728	488	370	338	310	292	304	388	564	800	1122	1528	1528	1528	1528	1528	1528	1528	1528	1528	1528	1528	1528	1528	1528	1528	1528	1528	1528	1528	1528	1528	1528	1528	1528	1528	1528	1528	1528	1528	1528	1528	1528
302	1.05291035713973	908	1340	1904	1904	1904	1904	1904	1904	1904	1904	1904	1904	1904	1904	1904	1904	1904	162	146	132	140	144	190	224	326	470	680	1012	1456	1456	1456	1456	1456	1456	1456	1456	1456	1456	1456	1456	1456	1456	1456	1456	1456	1456	1456	1456
303	1.12278242443331	908	1118	1388	1388	1388	38	24	20	10	4	4	2	4	2	2	4	4	2	2	4	4	6	8	8	12	12	16	18	20	24	26	30	42	56	72	88	100	120	140	200	232	302	382	468	594	746	976	1270
304	1.06250867718801	908	1160	1410	1410	1410	1410	1410	1410	1410	1410	1410	1410	70	78	82	64	54	58	56	78	94	104	134	190	224	276	372	442	590	782	1092	1462	1462	1462	1462	1462	1462	1462	1462	1462	1462	1462	1462	1462	1462	1462	1462	1462
305	1.03607787925319	908	1256	1726	1726	1726	1726	1726	1726	1726	1726	1726	1726	1726	1726	1726	1726	1726	1726	446	254	316	326	324	368	438	610	852	1198	1710	1710	1710	1710	1710	1710	1710	1710	1710	1710	1710	1710	1710	1710	1710	1710	1710	1710	1710	1710
306	1.03214207219873	908	1262	1768	1768	1768	1768	1768	1768	1768	1768	1768	1768	1768	1768	1768	1768	1768	1768	1768	1768	1768	1768	1768	1768	1768	1768	374	344	298	350	424	470	558	760	1084	1462	1462	1462	1462	1462	1462	1462	1462	1462	1462	1462	1462	1462
307	1.04195530441848	908	1198	1568	1568	1568	1568	226	144	154	126	146	150	166	234	316	394	494	636	824	1102	1462	1462	1462	1462	1462	1462	1462	1462	1462	1462	1462	1462	1462	1462	1462	1462	1462	1462	1462	1462	1462	1462	1462	1462	1462	1462	1462	1462
308	1.02559686555107	908	1338	1904	1904	1904	1904	1904	1904	1904	1904	1904	1904	1904	782	584	594	648	612	786	874	1184	1684	1684	1684	1684	1684	1684	1684	1684	1684	1684	1684	1684	1684	1684	1684	1684	1684	1684	1684	1684	1684	1684	1684	1684	1684	1684	1684
309	1.02071571564454	908	1362	1362	1362	664	700	696	692	784	900	1164	1666	1666	1666	1666	1666	1666	1666	1666	1666	1666	1666	1666	1666	1666	1666	1666	1666	1666	1666	1666	1666	1666	1666	1666	1666	1666	1666	1666	1666	1666	1666	1666	1666	1666	1666	1666	1666
310	1.03490982782974	908	1218	1736	1736	402	416	292	256	318	350	390	566	772	1118	1580	1580	1580	1580	1580	1580	1580	1580	1580	1580	1580	1580	1580	1580	1580	1580	1580	1580	1580	1580	1580	1580	1580	1580	1580	1580	1580	1580	1580	1580	1580	1580	1580	1580
311	1.01491166592707	908	1200	1072	892	548	600	558	704	800	1044	1416	1416	1416	1416	1416	1416	1416	1416	1416	1416	1416	1416	1416	1416	1416	1416	1416	1416	1416	1416	1416	1416	1416	1416	1416	1416	1416	1416	1416	1416	1416	1416	1416	1416	1416	1416	1416	1416
312	1.02288157165138	908	1274	1806	1806	1806	1806	1806	1806	1806	1806	988	488	428	366	432	464	514	722	988	1398	1398	1398	1398	1398	1398	1398	1398	1398	1398	1398	1398	1398	1398	1398	1398	1398	1398	1398	1398	1398	1398	1398	1398	1398	1398	1398	1398	1398
313	1.03931217998044	908	1348	1972	1972	1972	542	252	230	232	282	318	382	568	862	1158	1696	1696	1696	1696	1696	1696	1696	1696	1696	1696	1696	1696	1696	1696	1696	1696	1696	1696	1696	1696	1696	1696	1696	1696	1696	1696	1696	1696	1696	1696	1696	1696	1696
314	1.06942099237061	908	1298	1774	1774	1774	1774	1774	1774	1774	1774	1774	1774	1774	104	68	48	40	62	62	74	106	172	248	338	496	734	1048	1514	1514	1514	1514	1514	1514	1514	1514	1514	1514	1514	1514	1514	1514	1514	1514	1514	1514	1514	1514	1514
315	1.0603513560219	908	1208	112	68	38	56	50	42	50	70	84	98	130	168	226	290	388	528	688	996	1266	1642	1642	1642	1642	1642	1642	1642	1642	1642	1642	1642	1642	1642	1642	1642	1642	1642	1642	1642	1642	1642	1642	1642	1642	1642	1642	1642
316	1.02307416953712	908	1260	812	602	532	408	488	512	586	870	1212	1772	1772	1772	1772	1772	1772	1772	1772	1772	1772	1772	1772	1772	1772	1772	1772	1772	1772	1772	1772	1772	1772	1772	1772	1772	1772	1772	1772	1772	1772	1772	1772	1772	1772	1772	1772	1772
317	1.01504270646783	908	1192	1674	1674	1674	1674	1674	1674	1674	1674	1674	1674	1674	1674	1674	1674	1674	1674	1122	1236	890	870	974	1220	1456	1456	1456	1456	1456	1456	1456	1456	1456	1456	1456	1456	1456	1456	1456	1456	1456	1456	1456	1456	1456	1456	1456	1456
318	1.02498250506274	908	1220	1612	1612	1612	548	564	634	552	522	556	598	738	972	1286	1620	1620	1620	1620	1620	1620	1620	1620	1620	1620	1620	1620	1620	1620	1620	1620	1620	1620	1620	1620	1620	1620	1620	1620	1620	1620	1620	1620	1620	1620	1620	1620	1620
319	1.02401051625522	908	1284	1866	1866	1866	1866	1866	1866	1866	1866	1866	1866	1252	966	796	760	1034	1112	1352	1974	1974	1974	1974	1974	1974	1974	1974	1974	1974	1974	1974	1974	1974	1974	1974	1974	1974	1974	1974	1974	1974	1974	1974	1974	1974	1974	1974	1974
320	1.02376381758529	908	1170	1452	590	454	262	200	220	220	256	294	374	468	554	708	912	1138	1376	1376	1376	1376	1376	1376	1376	1376	1376	1376	1376	1376	1376	1376	1376	1376	1376	1376	1376	1376	1376	1376	1376	1376	1376	1376	1376	1376	1376	1376	1376
321	1.01978647932602	908	1216	1642	1642	1642	1180	788	612	416	498	552	632	820	1130	1504	1504	1504	1504	1504	1504	1504	1504	1504	1504	1504	1504	1504	1504	1504	1504	1504	1504	1504	1504	1504	1504	1504	1504	1504	1504	1504	1504	1504	1504	1504	1504	1504	1504
322	1.08058024550127	908	1340	1922	1922	1922	1922	1922	1922	1922	1922	1922	1922	1922	1922	1922	1922	1922	1922	1922	1922	1922	1922	1922	1922	1922	50	54	54	56	82	78	100	152	230	334	474	704	1036	1468	1468	1468	1468	1468	1468	1468	1468	1468	1468
323	1.03643281275599	908	1300	1754	1754	1754	1754	1754	1754	1754	1754	1754	358	244	178	186	208	254	284	396	546	746	1086	1442	1442	1442	1442	1442	1442	1442	1442	1442	1442	1442	1442	1442	1442	1442	1442	1442	1442	1442	1442	1442	1442	1442	1442	1442	1442
324	1.06203788990774	908	1152	1578	1578	1578	1578	1578	1578	1578	1578	1578	1578	1578	1578	1578	1578	1578	88	76	68	70	84	86	84	112	146	180	202	266	358	458	578	712	992	1298	1674	1674	1674	1674	1674	1674	1674	1674	1674	1674	1674	1674	1674
325	1.03617178983404	908	1322	1872	1872	1872	1872	1872	1872	1872	1872	1872	768	426	276	212	290	340	466	656	926	1316	1848	1848	1848	1848	1848	1848	1848	1848	1848	1848	1848	1848	1848	1848	1848	1848	1848	1848	1848	1848	1848	1848	1848	1848	1848	1848	1848
326	1.02415934168106	908	1226	1566	1566	1566	1566	1566	1566	1566	1566	1566	1566	1566	1566	1566	652	432	444	494	516	572	670	910	1206	1632	1632	1632	1632	1632	1632	1632	1632	1632	1632	1632	1632	1632	1632	1632	1632	1632	1632	1632	1632	1632	1632	1632	1632
327	1.07791220684612	908	1302	1784	1784	1784	1784	1784	1784	1784	88	34	20	16	24	26	36	44	58	88	118	152	206	264	386	554	728	978	1390	1390	1390	1390	1390	1390	1390	1390	1390	1390	1390	1390	1390	1390	1390	1390	1390	1390	1390	1390	1390
328	1.05316216925685	908	1166	1528	1528	1528	1528	1528	1528	1528	1528	1528	1528	1528	1528	1528	1528	1528	1528	1528	1528	1528	1528	1528	1528	1528	1528	1528	1528	1528	1528	1528	1528	1528	1528	16	26	10	8	8	8	10	16	22	26	30	36	46	52
329	1.02246837612864	908	1222	1660	1660	1660	1660	1660	1660	1660	1660	1660	1660	1660	1660	1660	1660	1660	1660	1660	1660	1660	1660	1660	1660	1660	1660	1660	724	664	486	490	456	454	500	616	776	990	1220	1584	1584	1584	1584	1584	1584	1584	1584	1584	1584
330	1.02432108834794	908	1340	1946	1946	1946	1946	1946	1946	1946	1946	1946	1946	1946	1946	1946	666	732	748	844	962	962	1122	1560	1560	1560	1560	1560	1560	1560	1560	1560	1560	1560	1560	1560	1560	1560	1560	1560	1560	1560	1560	1560	1560	1560	1560	1560	1560
331	1.01550682225767	908	1258	1656	1656	1656	1656	1656	1656	1656	1656	1656	1656	1656	1656	1158	1118	734	666	730	848	1020	1412	1412	1412	1412	1412	1412	1412	1412	1412	1412	1412	1412	1412	1412	1412	1412	1412	1412	1412	1412	1412	1412	1412	1412	1412	1412	1412
332	1.05025140508232	908	1270	1764	1764	1764	1764	1764	230	150	204	226	250	238	304	426	620	890	1234	1802	1802	1802	1802	1802	1802	1802	1802	1802	1802	1802	1802	1802	1802	1802	1802	1802	1802	1802	1802	1802	1802	1802	1802	1802	1802	1802	1802	1802	1802
333	1.03301422432777	908	1176	1472	1472	1472	1472	1472	1472	1472	1472	384	206	146	144	172	176	172	230	284	356	466	582	748	948	1190	1458	1458	1458	1458	1458	1458	1458	1458	1458	1458	1458	1458	1458	1458	1458	1458	1458	1458	1458	1458	1458	1458	1458
334	1.0335849991277	908	1142	1410	1410	1410	312	278	164	138	156	164	180	222	280	352	470	588	724	916	1190	1464	1464	1464	1464	1464	1464	1464	1464	1464	1464	1464	1464	1464	1464	1464	1464	1464	1464	1464	1464	1464	1464	1464	1464	1464	1464	1464	1464
335	1.0137781836323	908	1322	1904	1904	1904	1904	1904	1904	1904	1904	1904	1904	1904	1904	1904	1904	1904	1904	1904	1904	1904	1904	1904	1904	1904	1904	1904	1904	1904	1904	1904	1904	1904	1904	1904	1904	1904	1904	1904	1904	1904	1904	1904	1904	1092	1014	1176	1044
336	1.03631964471376	908	1210	1564	1564	1564	1564	1564	1564	1564	1564	1564	1564	1564	1564	1564	1564	1564	1564	1564	398	170	166	112	138	122	142	188	236	302	398	512	640	834	1076	1368	1368	1368	1368	1368	1368	1368	1368	1368	1368	1368	1368	1368	1368
337	1.03208070999505	908	1156	1450	1450	1450	1450	1450	646	218	180	168	160	188	216	256	310	418	534	730	896	1218	1562	1562	1562	1562	1562	1562	1562	1562	1562	1562	1562	1562	1562	1562	1562	1562	1562	1562	1562	1562	1562	1562	1562	1562	1562	1562	1562
338	1.03762261583473	908	1236	1726	1726	1726	1726	1726	1726	1726	1726	1726	1726	1726	1726	1726	1726	1726	1726	1726	1726	1726	1726	1726	1726	1726	1726	1726	1726	1726	1726	1726	1726	1726	364	256	188	156	148	180	192	272	382	540	754	1082	1458	1458	1458
339	1.02093106424705	908	1234	1478	1478	1478	1478	1478	1478	1478	1478	1478	1478	1478	1478	1478	1478	1478	1478	1478	1478	1478	1478	1478	784	392	326	344	336	342	364	456	566	716	868	980	1154	1426	1426	1426	1426	1426	1426	1426	1426	1426	1426	1426	1426
340	1.01540481368547	908	1296	1276	664	698	810	916	1136	1426	1426	1426	1426	1426	1426	1426	1426	1426	1426	1426	1426	1426	1426	1426	1426	1426	1426	1426	1426	1426	1426	1426	1426	1426	1426	1426	1426	1426	1426	1426	1426	1426	1426	1426	1426	1426	1426	1426	1426
341	1.01306920003467	908	1118	1590	1590	1590	1590	1590	1590	1590	1590	1590	1590	1590	1590	1590	1590	1590	1590	1590	1590	1590	1590	1590	1590	1590	1590	1590	1590	1590	1590	1590	1590	1590	1590	1590	1590	1590	1590	1590	1590	1590	1590	1590	1590	1590	1590	1590	1590
342	1.0365111311127	908	1328	1796	344	296	208	224	280	316	372	512	728	1046	1452	1452	1452	1452	1452	1452	1452	1452	1452	1452	1452	1452	1452	1452	1452	1452	1452	1452	1452	1452	1452	1452	1452	1452	1452	1452	1452	1452	1452	1452	1452	1452	1452	1452	1452
343	1.03683239307918	908	1334	1922	1922	1922	1922	1922	1922	1922	1922	1922	1922	1922	1922	1922	1922	1922	1922	1922	1922	1922	1922	1922	1922	1922	1922	1922	1922	1922	1922	1922	1922	1922	1922	1922	742	316	314	286	308	328	438	626	888	1262	1854	1854	1854
344	1.0222527258135	908	1088	1374	1374	1374	1374	1374	1374	1374	1374	1374	1374	1374	1374	1374	1374	1374	1374	1374	1374	1374	1374	1374	1374	1374	1374	1374	1374	1374	1374	1374	1374	506	402	370	314	348	394	426	536	682	798	1008	1192	1492	1492	1492	1492
345	1.02268558020235	908	1116	1372	1372	1372	1372	1372	1372	1372	1372	1372	1372	1372	1372	934	546	264	302	332	372	392	460	578	712	876	1134	1500	1500	1500	1500	1500	1500	1500	1500	1500	1500	1500	1500	1500	1500	1500	1500	1500	1500	1500	1500	1500	1500
346	1.00746325946517	908	1340	1938	1938	1938	1938	1938	1938	1938	1938	1938	1938	1938	1938	1938	1938	1938	1938	1938	1938	1938	1938	1938	1938	1938	1938	1938	1938	1938	1938	1938	1938	1938	1938	1938	1938	1938	1938	1938	1938	1938	1938	1938	1938	968	394	404	492
347	1.03391853812397	908	1298	1840	1840	476	310	244	286	288	336	360	520	750	1046	1520	1520	1520	1520	1520	1520	1520	1520	1520	1520	1520	1520	1520	1520	1520	1520	1520	1520	1520	1520	1520	1520	1520	1520	1520	1520	1520	1520	1520	1520	1520	1520	1520	1520
348	1.02702896635516	908	1256	1704	1704	1704	1704	1704	1704	1704	1704	1704	1704	1704	1704	1704	1704	1704	1704	1704	1704	622	466	584	648	784	974	1182	1736	1736	1736	1736	1736	1736	1736	1736	1736	1736	1736	1736	1736	1736	1736	1736	1736	1736	1736	1736	1736
349	1.02605358107161	908	1182	1454	1454	1454	1454	1454	1454	1454	1454	1454	1454	1454	1454	1454	626	358	368	334	308	314	316	416	536	642	830	1176	1614	1614	1614	1614	1614	1614	1614	1614	1614	1614	1614	1614	1614	1614	1614	1614	1614	1614	1614	1614	1614
350	1.02509888520988	908	1188	1558	1558	1558	1558	1558	1558	1558	1558	1558	1558	1558	1558	1558	900	358	372	302	376	446	470	564	766	936	1194	1514	1514	1514	1514	1514	1514	1514	1514	1514	1514	1514	1514	1514	1514	1514	1514	1514	1514	1514	1514	1514	1514
351	1.03108207409359	908	1248	1804	1804	1804	1804	1804	1804	1804	1804	1804	1804	1804	1804	1804	1804	1804	1804	518	400	366	402	396	488	598	846	1160	1662	1662	1662	1662	1662	1662	1662	1662	1662	1662	1662	1662	1662	1662	1662	1662	1662	1662	1662	1662	1662
352	1.03103016313717	908	1316	1796	374	312	322	334	408	502	588	736	1024	1392	1392	1392	1392	1392	1392	1392	1392	1392	1392	1392	1392	1392	1392	1392	1392	1392	1392	1392	1392	1392	1392	1392	1392	1392	1392	1392	1392	1392	1392	1392	1392	1392	1392	1392	1392
353	1.03528962472326	908	1286	1820	1820	504	314	282	262	308	350	450	638	882	1216	1738	1738	1738	1738	1738	1738	1738	1738	1738	1738	1738	1738	1738	1738	1738	1738	1738	1738	1738	1738	1738	1738	1738	1738	1738	1738	1738	1738	1738	1738	1738	1738	1738	1738
354	1.03054113261837	908	1124	1424	1424	1424	1424	776	272	160	158	166	192	190	238	286	352	422	474	560	704	908	1088	1358	1592	1592	1592	1592	1592	1592	1592	1592	1592	1592	1592	1592	1592	1592	1592	1592	1592	1592	1592	1592	1592	1592	1592	1592	1592
355	1.02461706330738	908	1104	1406	1406	1406	1406	1406	1406	1406	1406	1406	556	520	336	322	358	364	452	510	672	836	1024	1258	1626	1626	1626	1626	1626	1626	1626	1626	1626	1626	1626	1626	1626	1626	1626	1626	1626	1626	1626	1626	1626	1626	1626	1626	1626
356	1.01716280301364	908	1146	1510	1510	1510	1510	1510	1510	1510	1510	1510	1510	1510	1510	1510	1510	1510	1510	1510	1510	1510	1510	1510	1510	1510	1510	1510	1510	1510	1510	1510	1510	1510	1510	1510	1510	1510	1510	1510	760	332	368	314	290	266	288	372	444
357	1.0734997666216	908	1118	1356	1858	1858	1858	1858	1858	1858	1858	1858	1858	58	54	56	66	56	44	46	60	88	122	152	194	256	358	474	634	816	1082	1440	1440	1440	1440	1440	1440	1440	1440	1440	1440	1440	1440	1440	1440	1440	1440	1440	1440
358	1.02278090456169	908	1268	1624	1624	1624	1624	1624	1624	1624	1624	1020	780	572	412	442	542	536	760	1006	1240	1678	1678	1678	1678	1678	1678	1678	1678	1678	1678	1678	1678	1678	1678	1678	1678	1678	1678	1678	1678	1678	1678	1678	1678	1678	1678	1678	1678
359	1.01652578228053	908	1328	1934	1934	1934	1934	1934	1934	1934	1934	1934	1934	1934	1934	1934	1934	1934	1934	1934	1934	1934	1398	810	998	1234	1348	1622	1364	1364	1364	1364	1364	1364	1364	1364	1364	1364	1364	1364	1364	1364	1364	1364	1364	1364	1364	1364	1364
360	1.04299270739827	908	1242	1790	1790	1790	1790	1790	1790	1790	1790	1790	1790	1790	1790	1790	1790	1790	1790	1790	240	242	214	200	210	258	310	428	582	838	1116	1548	1548	1548	1548	1548	1548	1548	1548	1548	1548	1548	1548	1548	1548	1548	1548	1548	1548
361	1.04270175031153	908	1200	1674	1674	1674	1674	1674	1674	1674	1674	1674	1674	1674	1674	382	178	180	192	186	224	282	362	508	742	988	1350	1848	1848	1848	1848	1848	1848	1848	1848	1848	1848	1848	1848	1848	1848	1848	1848	1848	1848	1848	1848	1848	1848
362	1.02350968837422	908	1186	1644	850	750	688	574	562	640	690	960	1272	1806	1806	1806	1806	1806	1806	1806	1806	1806	1806	1806	1806	1806	1806	1806	1806	1806	1806	1806	1806	1806	1806	1806	1806	1806	1806	1806	1806	1806	1806	1806	1806	1806	1806	1806	1806
363	1.04811844825913	908	1202	1592	1592	1592	1592	1592	1592	1592	1592	1592	1592	1592	168	126	90	82	98	114	142	180	240	326	412	542	740	1010	1418	1418	1418	1418	1418	1418	1418	1418	1418	1418	1418	1418	1418	1418	1418	1418	1418	1418	1418	1418	1418
364	1.02424197755039	908	1308	1880	1880	1880	1880	1880	1880	1880	1880	1880	1880	1880	1880	1880	1880	1880	1880	1880	1880	1880	1880	1880	1880	1880	1880	1880	1880	1880	1880	1880	1880	1880	1042	792	618	628	670	806	898	1272	1810	1810	1810	1810	1810	1810	1810
365	1.05963698154697	908	1290	1818	1818	1818	1818	1818	1818	1818	1818	1818	1818	1818	1818	1818	1818	1818	1818	1818	1818	1818	1818	1818	122	126	96	122	148	192	236	336	484	728	1080	1542	1542	1542	1542	1542	1542	1542	1542	1542	1542	1542	1542	1542	1542
366	1.03512505933436	908	1294	1834	1834	536	224	210	244	300	366	442	624	820	1122	1518	1518	1518	1518	1518	1518	1518	1518	1518	1518	1518	1518	1518	1518	1518	1518	1518	1518	1518	1518	1518	1518	1518	1518	1518	1518	1518	1518	1518	1518	1518	1518	1518	1518
367	1.02393521188465	908	1280	1798	1798	1798	1798	1798	1798	1798	1798	1798	1798	1798	850	758	674	684	784	914	1240	1792	1792	1792	1792	1792	1792	1792	1792	1792	1792	1792	1792	1792	1792	1792	1792	1792	1792	1792	1792	1792	1792	1792	1792	1792	1792	1792	1792
368	1.01948811177586	908	1238	734	466	460	580	638	764	858	1190	1580	1580	1580	1580	1580	1580	1580	1580	1580	1580	1580	1580	1580	1580	1580	1580	1580	1580	1580	1580	1580	1580	1580	1580	1580	1580	1580	1580	1580	1580	1580	1580	1580	1580	1580	1580	1580	1580
369	1.02608038811401	908	1348	1920	1920	1322	838	608	504	626	710	864	1256	1848	1848	1848	1848	1848	1848	1848	1848	1848	1848	1848	1848	1848	1848	1848	1848	1848	1848	1848	1848	1848	1848	1848	1848	1848	1848	1848	1848	1848	1848	1848	1848	1848	1848	1848	1848
370	1.06094302232603	908	1336	1892	1892	1892	1892	1892	1892	252	106	80	74	86	112	132	208	290	424	604	886	1302	1940	1940	1940	1940	1940	1940	1940	1940	1940	1940	1940	1940	1940	1940	1940	1940	1940	1940	1940	1940	1940	1940	1940	1940	1940	1940	1940
371	1.02741541658906	908	1208	1564	1564	1564	1564	1564	1564	1564	684	286	352	324	272	260	320	462	592	782	1058	1390	1390	1390	1390	1390	1390	1390	1390	1390	1390	1390	1390	1390	1390	1390	1390	1390	1390	1390	1390	1390	1390	1390	1390	1390	1390	1390	1390
372	1.02642460103019	908	1256	1696	1696	688	348	334	354	360	402	480	636	834	1068	1508	1508	1508	1508	1508	1508	1508	1508	1508	1508	1508	1508	1508	1508	1508	1508	1508	1508	1508	1508	1508	1508	1508	1508	1508	1508	1508	1508	1508	1508	1508	1508	1508	1508
373	1.03026133519086	908	1264	1658	1658	1658	1658	1658	1658	1658	1658	1658	1658	448	284	264	270	302	324	390	458	604	772	960	1224	1552	1552	1552	1552	1552	1552	1552	1552	1552	1552	1552	1552	1552	1552	1552	1552	1552	1552	1552	1552	1552	1552	1552	1552
374	1.0138060887176	908	1254	1208	1158	748	650	686	794	958	1392	1392	1392	1392	1392	1392	1392	1392	1392	1392	1392	1392	1392	1392	1392	1392	1392	1392	1392	1392	1392	1392	1392	1392	1392	1392	1392	1392	1392	1392	1392	1392	1392	1392	1392	1392	1392	1392	1392
375	1.02848097323619	908	1226	1644	610	408	236	190	194	216	276	364	528	680	938	1370	1370	1370	1370	1370	1370	1370	1370	1370	1370	1370	1370	1370	1370	1370	1370	1370	1370	1370	1370	1370	1370	1370	1370	1370	1370	1370	1370	1370	1370	1370	1370	1370	1370
376	1.00298955663719	908	1270	1856	1856	1856	1856	1856	1856	1856	1856	1856	1856	1856	1856	1856	1856	1856	1856	1856	1856	1856	1856	1856	1856	1856	1856	1856	1856	1856	1856	1856	1856	1856	1856	1856	1856	1856	1856	1856	1856	1856	1856	1856	1856	1856	1856	1856	1054
377	1.02692270513315	908	1174	1638	1638	1638	1638	1638	1638	1638	1638	1638	1638	1638	1638	1638	1638	1638	1638	1638	1638	1638	1638	1638	1638	1638	1638	1638	1638	1638	1638	1638	1638	784	398	218	250	288	304	382	530	742	1016	1378	1378	1378	1378	1378	1378
378	1.01957209762529	908	1356	1904	1904	1904	1904	1904	1904	1904	1904	1904	1904	1904	1904	1904	1904	1904	1904	1904	1196	1050	1134	1384	1052	1384	1096	1542	1542	1542	1542	1542	1542	1542	1542	1542	1542	1542	1542	1542	1542	1542	1542	1542	1542	1542	1542	1542	1542
379	1.03777440503721	908	1280	1764	1764	1764	1764	1764	1764	1764	1764	1764	1764	616	242	258	288	340	432	484	652	926	1312	1864	1864	1864	1864	1864	1864	1864	1864	1864	1864	1864	1864	1864	1864	1864	1864	1864	1864	1864	1864	1864	1864	1864	1864	1864	1864
380	1.02768430293243	908	1264	1782	1782	1782	1782	1782	1782	650	438	364	424	388	426	512	786	1090	1538	1538	1538	1538	1538	1538	1538	1538	1538	1538	1538	1538	1538	1538	1538	1538	1538	1538	1538	1538	1538	1538	1538	1538	1538	1538	1538	1538	1538	1538	1538
381	1.02441997668223	908	1264	1694	1694	1694	1694	1694	1694	1694	1694	1694	1694	1694	1694	948	548	412	338	372	410	486	604	792	970	1286	1654	1654	1654	1654	1654	1654	1654	1654	1654	1654	1654	1654	1654	1654	1654	1654	1654	1654	1654	1654	1654	1654	1654
382	1.02463932909847	908	1144	670	506	284	262	276	348	374	494	666	946	1286	1684	1684	1684	1684	1684	1684	1684	1684	1684	1684	1684	1684	1684	1684	1684	1684	1684	1684	1684	1684	1684	1684	1684	1684	1684	1684	1684	1684	1684	1684	1684	1684	1684	1684	1684
383	1.03746512258616	908	1264	1818	1818	1818	1818	1818	1818	336	270	294	262	284	370	394	560	752	1060	1536	1536	1536	1536	1536	1536	1536	1536	1536	1536	1536	1536	1536	1536	1536	1536	1536	1536	1536	1536	1536	1536	1536	1536	1536	1536	1536	1536	1536	1536
384	1.03638988354256	908	1162	1436	382	240	172	146	114	116	126	176	232	280	332	458	550	670	884	1078	1350	1704	1704	1704	1704	1704	1704	1704	1704	1704	1704	1704	1704	1704	1704	1704	1704	1704	1704	1704	1704	1704	1704	1704	1704	1704	1704	1704	1704
385	1.01779893557697	908	1290	1272	1204	1162	1374	1216	1444	1254	1816	1816	1816	1816	1816	1816	1816	1816	1816	1816	1816	1816	1816	1816	1816	1816	1816	1816	1816	1816	1816	1816	1816	1816	1816	1816	1816	1816	1816	1816	1816	1816	1816	1816	1816	1816	1816	1816	1816
386	1.01762513597889	908	1096	1344	1708	1708	1708	1708	1708	1708	1708	1708	1708	1070	596	642	622	682	660	638	782	944	1176	1456	1456	1456	1456	1456	1456	1456	1456	1456	1456	1456	1456	1456	1456	1456	1456	1456	1456	1456	1456	1456	1456	1456	1456	1456	1456
387	1.01778946708932	908	1082	1264	1670	1670	1670	1670	996	794	490	396	406	456	492	624	828	1062	1364	1364	1364	1364	1364	1364	1364	1364	1364	1364	1364	1364	1364	1364	1364	1364	1364	1364	1364	1364	1364	1364	1364	1364	1364	1364	1364	1364	1364	1364	1364
388	1.02939070820772	908	1216	1668	1668	1668	1668	1668	660	364	344	312	352	396	474	632	896	1228	1704	1704	1704	1704	1704	1704	1704	1704	1704	1704	1704	1704	1704	1704	1704	1704	1704	1704	1704	1704	1704	1704	1704	1704	1704	1704	1704	1704	1704	1704	1704
389	1.0282014849175	908	1264	1768	1768	1768	1768	1768	1768	828	506	414	430	420	510	698	974	1334	1812	1812	1812	1812	1812	1812	1812	1812	1812	1812	1812	1812	1812	1812	1812	1812	1812	1812	1812	1812	1812	1812	1812	1812	1812	1812	1812	1812	1812	1812	1812
390	1.04438783296175	908	1290	1742	1742	1742	1742	1742	1742	1742	1742	1742	1742	1742	1742	1742	1742	464	158	184	180	166	180	226	296	394	540	710	970	1324	1826	1826	1826	1826	1826	1826	1826	1826	1826	1826	1826	1826	1826	1826	1826	1826	1826	1826	1826
391	1.01991377325029	908	1310	1676	978	540	676	564	546	640	770	1046	1412	1412	1412	1412	1412	1412	1412	1412	1412	1412	1412	1412	1412	1412	1412	1412	1412	1412	1412	1412	1412	1412	1412	1412	1412	1412	1412	1412	1412	1412	1412	1412	1412	1412	1412	1412	1412
392	1.0191901113399	908	1132	1466	1466	1466	1466	1466	1466	1466	1466	1466	1466	1466	1466	1466	1466	1466	1466	1466	1466	1466	1466	1466	1466	1466	1466	1466	1466	1466	1466	1466	1466	1466	1466	1466	1466	1466	1466	712	412	402	332	296	280	308	422	544	660
393	1.01665920499451	908	1296	1804	1804	1200	834	870	826	782	930	1024	1458	1458	1458	1458	1458	1458	1458	1458	1458	1458	1458	1458	1458	1458	1458	1458	1458	1458	1458	1458	1458	1458	1458	1458	1458	1458	1458	1458	1458	1458	1458	1458	1458	1458	1458	1458	1458
394	1.02314586993057	908	1216	1552	1552	1552	1552	888	434	354	338	394	352	380	484	614	794	1038	1204	1528	1528	1528	1528	1528	1528	1528	1528	1528	1528	1528	1528	1528	1528	1528	1528	1528	1528	1528	1528	1528	1528	1528	1528	1528	1528	1528	1528	1528	1528
395	1.02015246775559	908	1144	1574	1574	1574	1574	1574	1574	1574	1574	1574	1574	1574	1574	1574	1574	1574	1574	1574	1574	1574	1574	710	690	570	472	584	620	622	832	1092	1466	1466	1466	1466	1466	1466	1466	1466	1466	1466	1466	1466	1466	1466	1466	1466	1466
396	1.02214170755915	908	1294	1648	1648	1648	1648	1648	1648	1648	1648	1648	1648	732	580	420	350	342	394	452	600	790	1096	1432	1432	1432	1432	1432	1432	1432	1432	1432	1432	1432	1432	1432	1432	1432	1432	1432	1432	1432	1432	1432	1432	1432	1432	1432	1432
397	1.04309242204885	908	1138	156	144	76	88	82	90	96	142	164	216	264	340	452	610	792	1042	1360	1360	1360	1360	1360	1360	1360	1360	1360	1360	1360	1360	1360	1360	1360	1360	1360	1360	1360	1360	1360	1360	1360	1360	1360	1360	1360	1360	1360	1360
398	1.04104215369704	908	1182	1560	1560	1560	1560	1560	1560	1560	1560	1560	1560	1560	1560	1560	1560	1560	1560	1560	1560	1560	1560	1560	1560	1560	1560	1560	1560	1560	1560	1560	1560	1560	1560	1560	286	188	122	134	152	178	214	290	388	526	652	874	1226
399	1.02935583625827	908	1314	1710	1710	1710	1710	1710	1710	1710	1710	1710	1710	1710	1710	1710	1710	1710	1710	1710	1710	1710	1710	1710	1710	1710	1710	1710	1710	1710	1710	1710	1710	1710	1710	1710	726	494	340	402	464	572	700	964	1314	1830	1830	1830	1830
400	1.05641380447611	908	1248	1580	1580	1580	1580	1580	1580	1580	1580	1580	1580	1580	1580	1580	1580	1580	1580	1580	1580	1580	1580	1580	192	98	42	48	52	58	62	80	108	130	172	216	278	380	520	692	938	1216	1558	1558	1558	1558	1558	1558	1558
401	1.02057988521117	908	1232	1660	1660	1660	1660	1660	1660	1660	1660	1660	1660	1660	1660	1660	1660	1038	976	672	582	590	696	822	1166	1646	1646	1646	1646	1646	1646	1646	1646	1646	1646	1646	1646	1646	1646	1646	1646	1646	1646	1646	1646	1646	1646	1646	1646
402	1.02095864443958	908	1316	1864	1864	1864	1864	1864	1864	1864	1864	976	654	532	452	584	652	752	1076	1434	1434	1434	1434	1434	1434	1434	1434	1434	1434	1434	1434	1434	1434	1434	1434	1434	1434	1434	1434	1434	1434	1434	1434	1434	1434	1434	1434	1434	1434
403	1.01794377590328	908	1278	870	528	450	390	402	472	568	730	1006	1420	1420	1420	1420	1420	1420	1420	1420	1420	1420	1420	1420	1420	1420	1420	1420	1420	1420	1420	1420	1420	1420	1420	1420	1420	1420	1420	1420	1420	1420	1420	1420	1420	1420	1420	1420	1420
404	1.02502776678907	908	1122	1376	1376	1376	1376	1376	1376	1376	1376	1376	372	388	408	466	406	374	442	548	660	848	1052	1408	1408	1408	1408	1408	1408	1408	1408	1408	1408	1408	1408	1408	1408	1408	1408	1408	1408	1408	1408	1408	1408	1408	1408	1408	1408
405	1.05413112646349	908	1302	1868	1868	1868	200	118	78	76	82	94	126	190	244	366	518	732	1050	1454	1454	1454	1454	1454	1454	1454	1454	1454	1454	1454	1454	1454	1454	1454	1454	1454	1454	1454	1454	1454	1454	1454	1454	1454	1454	1454	1454	1454	1454
406	1.02630995957203	908	1304	874	644	412	338	416	502	674	946	1344	1892	1892	1892	1892	1892	1892	1892	1892	1892	1892	1892	1892	1892	1892	1892	1892	1892	1892	1892	1892	1892	1892	1892	1892	1892	1892	1892	1892	1892	1892	1892	1892	1892	1892	1892	1892	1892
407	1.04860809929439	908	1296	1830	1830	1830	1830	1830	1830	1830	1830	1830	1830	328	156	114	106	132	148	168	246	342	502	746	1118	1640	1640	1640	1640	1640	1640	1640	1640	1640	1640	1640	1640	1640	1640	1640	1640	1640	1640	1640	1640	1640	1640	1640	1640
408	1.01484844211676	908	1288	916	888	606	600	716	788	988	1406	1406	1406	1406	1406	1406	1406	1406	1406	1406	1406	1406	1406	1406	1406	1406	1406	1406	1406	1406	1406	1406	1406	1406	1406	1406	1406	1406	1406	1406	1406	1406	1406	1406	1406	1406	1406	1406	1406
409	1.03394027250194	908	1302	1738	1738	1738	1738	1738	1738	1738	402	382	376	398	460	558	626	874	1190	1732	1732	1732	1732	1732	1732	1732	1732	1732	1732	1732	1732	1732	1732	1732	1732	1732	1732	1732	1732	1732	1732	1732	1732	1732	1732	1732	1732	1732	1732
410	1.03671715060475	908	1184	250	156	164	152	168	188	218	288	368	474	640	842	1140	1628	1628	1628	1628	1628	1628	1628	1628	1628	1628	1628	1628	1628	1628	1628	1628	1628	1628	1628	1628	1628	1628	1628	1628	1628	1628	1628	1628	1628	1628	1628	1628	1628
411	1.041989329189	908	1200	1726	1726	1726	1726	374	180	194	228	258	290	366	528	780	1142	1698	1698	1698	1698	1698	1698	1698	1698	1698	1698	1698	1698	1698	1698	1698	1698	1698	1698	1698	1698	1698	1698	1698	1698	1698	1698	1698	1698	1698	1698	1698	1698
412	1.02572736988448	908	1262	1796	1796	1796	1796	1796	1796	1796	1796	1796	1796	1796	1796	1796	762	528	432	422	388	450	556	806	1134	1576	1576	1576	1576	1576	1576	1576	1576	1576	1576	1576	1576	1576	1576	1576	1576	1576	1576	1576	1576	1576	1576	1576	1576
413	1.03401553774027	908	1306	1866	1866	1866	1866	1866	1866	1866	1866	1866	1866	1866	1866	606	620	478	420	412	478	476	692	962	1348	1960	1960	1960	1960	1960	1960	1960	1960	1960	1960	1960	1960	1960	1960	1960	1960	1960	1960	1960	1960	1960	1960	1960	1960
414	1.02344738304395	908	1288	1744	1744	1744	1744	1744	1744	1744	1744	744	502	436	406	356	386	430	610	800	1048	1450	1450	1450	1450	1450	1450	1450	1450	1450	1450	1450	1450	1450	1450	1450	1450	1450	1450	1450	1450	1450	1450	1450	1450	1450	1450	1450	1450
415	1.02529855361151	908	1192	1572	726	352	342	298	304	302	332	414	518	668	776	980	1230	1554	1554	1554	1554	1554	1554	1554	1554	1554	1554	1554	1554	1554	1554	1554	1554	1554	1554	1554	1554	1554	1554	1554	1554	1554	1554	1554	1554	1554	1554	1554	1554
416	1.01867596683489	908	1240	1606	1606	1606	1606	1606	1606	1606	1606	1606	1606	1606	1606	980	782	486	416	404	436	504	614	792	1080	1414	1414	1414	1414	1414	1414	1414	1414	1414	1414	1414	1414	1414	1414	1414	1414	1414	1414	1414	1414	1414	1414	1414	1414
417	1.05308975561098	908	1170	1650	1650	1650	1650	1650	1650	1650	1650	1650	1650	1650	1650	1650	1650	1650	1650	1650	1650	1650	1650	1650	1650	1650	1650	1650	1650	1650	1650	1650	1650	1650	1650	1650	1650	156	90	72	96	106	124	162	226	290	420	566	752
418	1.06146065381475	908	1214	1668	1668	122	92	82	102	134	162	216	306	448	646	916	1230	1796	1796	1796	1796	1796	1796	1796	1796	1796	1796	1796	1796	1796	1796	1796	1796	1796	1796	1796	1796	1796	1796	1796	1796	1796	1796	1796	1796	1796	1796	1796	1796
419	1.02669681680152	908	1326	1898	1898	1898	1898	762	708	618	522	630	784	862	1258	1742	1742	1742	1742	1742	1742	1742	1742	1742	1742	1742	1742	1742	1742	1742	1742	1742	1742	1742	1742	1742	1742	1742	1742	1742	1742	1742	1742	1742	1742	1742	1742	1742	1742
420	1.0176908762776	908	1176	1496	1496	950	636	560	608	506	580	648	848	1124	1480	1480	1480	1480	1480	1480	1480	1480	1480	1480	1480	1480	1480	1480	1480	1480	1480	1480	1480	1480	1480	1480	1480	1480	1480	1480	1480	1480	1480	1480	1480	1480	1480	1480	1480
421	1.04251761567072	908	1302	1926	380	262	176	176	186	220	270	386	556	778	1128	1656	1656	1656	1656	1656	1656	1656	1656	1656	1656	1656	1656	1656	1656	1656	1656	1656	1656	1656	1656	1656	1656	1656	1656	1656	1656	1656	1656	1656	1656	1656	1656	1656	1656
422	1.0240315445851	908	1280	1824	1824	1824	1824	1824	1824	1824	1824	1824	1824	1824	1824	1824	1064	478	516	464	556	600	754	1042	1500	1500	1500	1500	1500	1500	1500	1500	1500	1500	1500	1500	1500	1500	1500	1500	1500	1500	1500	1500	1500	1500	1500	1500	1500
423	1.017922750669	908	1132	1422	1422	1422	1422	1422	1422	1422	1422	1422	1422	1422	1422	1422	1422	1422	1422	1422	1422	1422	1422	1422	1422	1422	1422	1422	1422	1422	1422	1422	1422	1422	1422	1422	1422	1422	768	682	472	508	546	608	636	782	934	1136	1502
424	1.01509582311432	908	1232	1760	1760	1760	1760	1760	1760	1760	1760	1760	1760	1760	1760	1760	1760	1760	1760	1760	1760	1760	1760	1760	1760	1760	1760	1760	1760	964	946	1104	1288	1282	1558	1396	1396	1396	1396	1396	1396	1396	1396	1396	1396	1396	1396	1396	1396
425	1.06990881667125	908	1262	1626	102	66	62	58	34	28	32	42	62	84	92	128	162	194	264	322	436	584	784	1044	1344	1816	1816	1816	1816	1816	1816	1816	1816	1816	1816	1816	1816	1816	1816	1816	1816	1816	1816	1816	1816	1816	1816	1816	1816
426	1.00793252458325	908	1310	1826	1826	1826	1826	1826	1826	1826	1826	1826	1826	1826	1826	1826	1826	1826	1826	1826	1826	1826	1826	1826	1826	1826	1826	1826	1826	1826	1826	1826	1826	1826	1826	1826	1826	1826	1826	1826	1826	1826	1826	1826	1826	1826	968	814	804
427	1.116924882849	908	1290	1600	1600	1600	1600	1600	1600	1600	1600	1600	1600	1600	1600	1600	1600	1600	1600	18	8	10	4	8	10	14	16	20	28	32	44	66	68	78	92	114	156	194	234	260	330	424	570	770	980	1250	1620	1620	1620
428	1.02253172350649	908	1210	1602	1602	1602	1602	632	600	474	398	450	458	488	636	856	1128	1484	1484	1484	1484	1484	1484	1484	1484	1484	1484	1484	1484	1484	1484	1484	1484	1484	1484	1484	1484	1484	1484	1484	1484	1484	1484	1484	1484	1484	1484	1484	1484
429	1.01918072157819	908	1244	1688	1688	1688	1688	1688	1688	1688	1688	1688	1688	1688	1688	1688	1688	1688	1688	1688	1688	1688	1688	1688	1688	1688	1688	1688	1132	862	940	1010	1240	1508	1256	1706	1706	1706	1706	1706	1706	1706	1706	1706	1706	1706	1706	1706	1706
430	1.02950639824095	908	1166	1458	1458	530	414	266	200	204	218	234	296	410	492	614	796	1028	1304	1676	1676	1676	1676	1676	1676	1676	1676	1676	1676	1676	1676	1676	1676	1676	1676	1676	1676	1676	1676	1676	1676	1676	1676	1676	1676	1676	1676	1676	1676
431	1.06831171996489	908	1230	1688	1688	1688	1688	1688	68	60	64	78	62	70	94	144	198	266	362	494	686	964	1392	1392	1392	1392	1392	1392	1392	1392	1392	1392	1392	1392	1392	1392	1392	1392	1392	1392	1392	1392	1392	1392	1392	1392	1392	1392	1392
432	1.03436630840938	908	1270	1702	1702	810	298	340	334	368	424	526	722	996	1352	1904	1904	1904	1904	1904	1904	1904	1904	1904	1904	1904	1904	1904	1904	1904	1904	1904	1904	1904	1904	1904	1904	1904	1904	1904	1904	1904	1904	1904	1904	1904	1904	1904	1904
433	1.04871255630602	908	1186	1630	1630	1630	1630	1630	1630	1630	1630	210	136	98	74	82	88	96	114	140	196	258	334	434	526	686	902	1192	1612	1612	1612	1612	1612	1612	1612	1612	1612	1612	1612	1612	1612	1612	1612	1612	1612	1612	1612	1612	1612
434	1.01650077576821	908	1202	1440	784	710	658	558	574	632	684	890	1130	1464	1464	1464	1464	1464	1464	1464	1464	1464	1464	1464	1464	1464	1464	1464	1464	1464	1464	1464	1464	1464	1464	1464	1464	1464	1464	1464	1464	1464	1464	1464	1464	1464	1464	1464	1464
435	1.03412230460548	908	1288	1904	1904	1904	1904	1904	1904	1904	1904	1904	740	326	234	270	338	430	560	784	1140	1628	1628	1628	1628	1628	1628	1628	1628	1628	1628	1628	1628	1628	1628	1628	1628	1628	1628	1628	1628	1628	1628	1628	1628	1628	1628	1628	1628
436	1.03822144039124	908	1282	1816	1816	1816	1816	1816	1816	1816	296	304	236	296	314	396	498	698	1020	1448	1448	1448	1448	1448	1448	1448	1448	1448	1448	1448	1448	1448	1448	1448	1448	1448	1448	1448	1448	1448	1448	1448	1448	1448	1448	1448	1448	1448	1448
437	1.05205619869589	908	1240	1532	1532	1532	1532	138	110	74	86	72	66	76	98	122	158	196	252	326	394	510	660	902	1102	1476	1476	1476	1476	1476	1476	1476	1476	1476	1476	1476	1476	1476	1476	1476	1476	1476	1476	1476	1476	1476	1476	1476	1476
438	1.05873358506013	908	1320	1820	1820	116	106	132	104	126	166	202	278	390	546	740	1048	1464	1464	1464	1464	1464	1464	1464	1464	1464	1464	1464	1464	1464	1464	1464	1464	1464	1464	1464	1464	1464	1464	1464	1464	1464	1464	1464	1464	1464	1464	1464	1464
439	1.03377763113546	908	1172	1520	1520	474	420	228	210	226	246	248	306	396	510	646	812	986	1332	1814	1814	1814	1814	1814	1814	1814	1814	1814	1814	1814	1814	1814	1814	1814	1814	1814	1814	1814	1814	1814	1814	1814	1814	1814	1814	1814	1814	1814	1814
440	1.02010164025053	908	1314	1914	1914	1914	1914	1914	1238	982	910	994	1022	1340	1746	1746	1746	1746	1746	1746	1746	1746	1746	1746	1746	1746	1746	1746	1746	1746	1746	1746	1746	1746	1746	1746	1746	1746	1746	1746	1746	1746	1746	1746	1746	1746	1746	1746	1746
441	1.03174873624413	908	1218	1724	1724	1724	1724	1724	1724	1724	1724	1724	1724	1724	1724	702	252	188	242	288	310	402	530	746	1034	1402	1402	1402	1402	1402	1402	1402	1402	1402	1402	1402	1402	1402	1402	1402	1402	1402	1402	1402	1402	1402	1402	1402	1402
442	1.12591515915456	908	1234	1782	1782	16	12	4	6	8	8	12	18	28	40	54	76	94	128	176	248	338	488	688	976	1332	1922	1922	1922	1922	1922	1922	1922	1922	1922	1922	1922	1922	1922	1922	1922	1922	1922	1922	1922	1922	1922	1922	1922
443	1.02023948251956	908	1226	1656	1656	1656	1656	1656	1656	1656	1656	1656	1656	1656	1656	1656	1656	604	606	664	678	726	864	1028	1414	1414	1414	1414	1414	1414	1414	1414	1414	1414	1414	1414	1414	1414	1414	1414	1414	1414	1414	1414	1414	1414	1414	1414	1414
444	1.05038456288757	908	1270	1692	1692	1692	1692	1692	1692	1692	1692	1692	1692	1692	1692	1692	1692	1692	136	142	138	176	222	248	282	418	550	764	1060	1406	1406	1406	1406	1406	1406	1406	1406	1406	1406	1406	1406	1406	1406	1406	1406	1406	1406	1406	1406
445	1.02366533443068	908	1296	1834	1834	1834	1834	1834	774	582	668	672	794	956	1158	1640	1640	1640	1640	1640	1640	1640	1640	1640	1640	1640	1640	1640	1640	1640	1640	1640	1640	1640	1640	1640	1640	1640	1640	1640	1640	1640	1640	1640	1640	1640	1640	1640	1640
446	1.03122510397064	908	1172	1434	1434	368	336	318	214	178	182	202	262	310	394	508	644	806	954	1182	1550	1550	1550	1550	1550	1550	1550	1550	1550	1550	1550	1550	1550	1550	1550	1550	1550	1550	1550	1550	1550	1550	1550	1550	1550	1550	1550	1550	1550
447	1.02881787848374	908	1204	1698	1698	1698	1698	1698	1698	1698	1698	1698	1698	664	532	442	394	486	586	706	946	1344	1862	1862	1862	1862	1862	1862	1862	1862	1862	1862	1862	1862	1862	1862	1862	1862	1862	1862	1862	1862	1862	1862	1862	1862	1862	1862	1862
448	1.01873741083492	908	1288	1166	710	640	542	508	596	668	854	1180	1610	1610	1610	1610	1610	1610	1610	1610	1610	1610	1610	1610	1610	1610	1610	1610	1610	1610	1610	1610	1610	1610	1610	1610	1610	1610	1610	1610	1610	1610	1610	1610	1610	1610	1610	1610	1610
449	1.02122201495346	908	1340	724	718	746	792	880	1052	1292	1832	1832	1832	1832	1832	1832	1832	1832	1832	1832	1832	1832	1832	1832	1832	1832	1832	1832	1832	1832	1832	1832	1832	1832	1832	1832	1832	1832	1832	1832	1832	1832	1832	1832	1832	1832	1832	1832	1832
450	1.02554165933434	908	1182	1550	1550	1550	1550	1550	1550	1550	1550	1550	1550	1550	1550	1550	1550	1550	724	318	248	198	208	198	232	286	370	436	526	694	864	1106	1382	1382	1382	1382	1382	1382	1382	1382	1382	1382	1382	1382	1382	1382	1382	1382	1382
451	1.02580247727723	908	1206	1606	1606	1606	1606	1606	732	636	460	352	348	400	474	660	884	1206	1686	1686	1686	1686	1686	1686	1686	1686	1686	1686	1686	1686	1686	1686	1686	1686	1686	1686	1686	1686	1686	1686	1686	1686	1686	1686	1686	1686	1686	1686	1686
452	1.06363547893278	908	1284	1816	1816	1816	1816	92	70	82	84	106	110	134	196	262	360	464	612	832	1130	1502	1502	1502	1502	1502	1502	1502	1502	1502	1502	1502	1502	1502	1502	1502	1502	1502	1502	1502	1502	1502	1502	1502	1502	1502	1502	1502	1502
453	1.06659826569938	908	1190	1560	1560	1560	1560	1560	1560	1560	1560	92	44	32	26	24	24	28	36	40	56	80	108	152	166	202	262	360	492	654	854	1060	1416	1416	1416	1416	1416	1416	1416	1416	1416	1416	1416	1416	1416	1416	1416	1416	1416
454	1.0287589131985	908	1290	1864	1864	464	402	446	404	446	532	712	1006	1402	1402	1402	1402	1402	1402	1402	1402	1402	1402	1402	1402	1402	1402	1402	1402	1402	1402	1402	1402	1402	1402	1402	1402	1402	1402	1402	1402	1402	1402	1402	1402	1402	1402	1402	1402
455	1.03221974198658	908	1292	1740	1740	1740	1740	1740	1740	1740	498	430	370	300	326	338	384	514	640	860	1212	1726	1726	1726	1726	1726	1726	1726	1726	1726	1726	1726	1726	1726	1726	1726	1726	1726	1726	1726	1726	1726	1726	1726	1726	1726	1726	1726	1726
456	1.03338429799901	908	1110	1354	1870	1870	1870	1870	1870	1870	1870	1870	958	354	164	130	146	148	178	226	292	340	398	552	722	888	1146	1440	1440	1440	1440	1440	1440	1440	1440	1440	1440	1440	1440	1440	1440	1440	1440	1440	1440	1440	1440	1440	1440
457	1.03717509639202	908	1212	1670	336	236	234	254	304	338	356	484	592	752	1020	1334	1716	1716	1716	1716	1716	1716	1716	1716	1716	1716	1716	1716	1716	1716	1716	1716	1716	1716	1716	1716	1716	1716	1716	1716	1716	1716	1716	1716	1716	1716	1716	1716	1716
458	1.04160308923399	908	1286	1886	514	220	218	232	296	366	462	628	922	1330	1858	1858	1858	1858	1858	1858	1858	1858	1858	1858	1858	1858	1858	1858	1858	1858	1858	1858	1858	1858	1858	1858	1858	1858	1858	1858	1858	1858	1858	1858	1858	1858	1858	1858	1858
459	1.05022001378395	908	1182	1524	154	166	140	142	142	168	196	258	344	450	602	740	960	1282	1764	1764	1764	1764	1764	1764	1764	1764	1764	1764	1764	1764	1764	1764	1764	1764	1764	1764	1764	1764	1764	1764	1764	1764	1764	1764	1764	1764	1764	1764	1764
460	1.03637889868576	908	1278	1856	1856	1856	1856	1856	1856	1856	1856	1856	1856	1856	1856	1856	580	364	396	384	332	388	486	674	898	1344	1962	1962	1962	1962	1962	1962	1962	1962	1962	1962	1962	1962	1962	1962	1962	1962	1962	1962	1962	1962	1962	1962	1962
461	1.05373003435328	908	1234	1628	1628	1628	1628	1628	1628	1628	1628	1628	282	76	66	80	66	58	58	70	88	110	148	188	226	302	372	494	610	788	1008	1320	1634	1634	1634	1634	1634	1634	1634	1634	1634	1634	1634	1634	1634	1634	1634	1634	1634
462	1.04749880488404	908	1362	1362	264	120	132	104	138	180	218	316	440	600	870	1204	1754	1754	1754	1754	1754	1754	1754	1754	1754	1754	1754	1754	1754	1754	1754	1754	1754	1754	1754	1754	1754	1754	1754	1754	1754	1754	1754	1754	1754	1754	1754	1754	1754
463	1.02433484302696	908	1160	1528	1528	1528	504	462	348	378	412	438	474	612	722	934	1182	1502	1502	1502	1502	1502	1502	1502	1502	1502	1502	1502	1502	1502	1502	1502	1502	1502	1502	1502	1502	1502	1502	1502	1502	1502	1502	1502	1502	1502	1502	1502	1502
464	1.03281197300719	908	1260	1636	1636	1636	1636	1636	1636	1636	1636	1636	1636	1636	1636	1636	1636	1636	1636	1636	1636	1636	1636	742	290	176	174	216	230	282	406	570	782	1102	1496	1496	1496	1496	1496	1496	1496	1496	1496	1496	1496	1496	1496	1496	1496
465	1.03795085557389	908	1240	1778	1778	1778	1778	1778	1778	1778	1778	1778	1778	1778	1778	1778	1778	1778	1778	1778	322	254	256	222	290	344	402	560	810	1126	1534	1534	1534	1534	1534	1534	1534	1534	1534	1534	1534	1534	1534	1534	1534	1534	1534	1534	1534
466	1.01637507394803	908	1232	1690	1690	1690	1690	1690	1690	1690	1690	1690	1690	1690	1690	1690	1690	1690	1690	1690	1690	1690	1690	1690	1690	1690	1690	1690	1690	1690	1690	1690	1690	1690	1690	1690	1690	1690	1690	1690	1690	1690	1690	1690	384	374	338	398	428
467	1.02834119387102	908	1320	1940	1940	1940	1372	474	510	606	778	966	1222	1694	1694	1694	1694	1694	1694	1694	1694	1694	1694	1694	1694	1694	1694	1694	1694	1694	1694	1694	1694	1694	1694	1694	1694	1694	1694	1694	1694	1694	1694	1694	1694	1694	1694	1694	1694
468	1.01753022019774	908	1300	1856	1856	1856	1856	1856	1856	1856	1856	1856	1856	1856	1856	1048	990	1034	1026	1086	1260	1578	1578	1578	1578	1578	1578	1578	1578	1578	1578	1578	1578	1578	1578	1578	1578	1578	1578	1578	1578	1578	1578	1578	1578	1578	1578	1578	1578
469	1.0319297921741	908	1212	1648	620	278	218	264	276	338	394	566	798	1122	1564	1564	1564	1564	1564	1564	1564	1564	1564	1564	1564	1564	1564	1564	1564	1564	1564	1564	1564	1564	1564	1564	1564	1564	1564	1564	1564	1564	1564	1564	1564	1564	1564	1564	1564
470	1.02287236255413	908	1264	1796	1796	1796	1796	1796	1796	1796	1796	968	826	634	754	928	1022	1314	1792	1792	1792	1792	1792	1792	1792	1792	1792	1792	1792	1792	1792	1792	1792	1792	1792	1792	1792	1792	1792	1792	1792	1792	1792	1792	1792	1792	1792	1792	1792
471	1.03152816286829	908	1072	1286	1502	386	336	174	154	182	180	202	258	336	382	490	596	720	824	958	1194	1466	1466	1466	1466	1466	1466	1466	1466	1466	1466	1466	1466	1466	1466	1466	1466	1466	1466	1466	1466	1466	1466	1466	1466	1466	1466	1466	1466
472	1.02891959926516	908	1252	1700	1700	1700	1700	594	464	326	358	368	382	444	552	716	1002	1326	1706	1706	1706	1706	1706	1706	1706	1706	1706	1706	1706	1706	1706	1706	1706	1706	1706	1706	1706	1706	1706	1706	1706	1706	1706	1706	1706	1706	1706	1706	1706
473	1.07249052210409	908	1276	1752	1752	1752	1752	1752	1752	1752	1752	120	50	28	38	44	42	56	60	74	106	138	178	252	348	482	664	882	1226	1706	1706	1706	1706	1706	1706	1706	1706	1706	1706	1706	1706	1706	1706	1706	1706	1706	1706	1706	1706
474	1.03014229919323	908	1178	762	280	272	170	176	166	166	216	290	366	510	696	862	1166	1592	1592	1592	1592	1592	1592	1592	1592	1592	1592	1592	1592	1592	1592	1592	1592	1592	1592	1592	1592	1592	1592	1592	1592	1592	1592	1592	1592	1592	1592	1592	1592
475	1.0112772333603	908	1176	1492	1492	1492	1492	1492	1492	1492	1492	1492	1492	1492	1492	1492	1492	1492	1492	1492	1492	1492	1492	1492	1492	1492	1492	1492	1492	1492	1492	1492	1492	1492	1492	1492	1492	1492	1492	1492	1492	1492	1492	1492	1492	1492	1492	1492	1492
476	1.04980310309183	908	1316	150	122	124	146	134	166	214	298	420	588	794	1178	1694	1694	1694	1694	1694	1694	1694	1694	1694	1694	1694	1694	1694	1694	1694	1694	1694	1694	1694	1694	1694	1694	1694	1694	1694	1694	1694	1694	1694	1694	1694	1694	1694	1694
477	1.0308451525843	908	1256	1722	708	344	376	368	480	544	650	946	1308	1764	1764	1764	1764	1764	1764	1764	1764	1764	1764	1764	1764	1764	1764	1764	1764	1764	1764	1764	1764	1764	1764	1764	1764	1764	1764	1764	1764	1764	1764	1764	1764	1764	1764	1764	1764
478	1.03809430747667	908	1256	288	162	158	180	208	276	324	444	648	868	1192	1688	1688	1688	1688	1688	1688	1688	1688	1688	1688	1688	1688	1688	1688	1688	1688	1688	1688	1688	1688	1688	1688	1688	1688	1688	1688	1688	1688	1688	1688	1688	1688	1688	1688	1688
479	1.01991061351164	908	1148	1414	1414	1414	932	426	332	336	402	448	508	630	792	1064	1390	1390	1390	1390	1390	1390	1390	1390	1390	1390	1390	1390	1390	1390	1390	1390	1390	1390	1390	1390	1390	1390	1390	1390	1390	1390	1390	1390	1390	1390	1390	1390	1390
480	1.02856239109161	908	1306	1184	452	486	412	520	594	704	966	1356	1916	1916	1916	1916	1916	1916	1916	1916	1916	1916	1916	1916	1916	1916	1916	1916	1916	1916	1916	1916	1916	1916	1916	1916	1916	1916	1916	1916	1916	1916	1916	1916	1916	1916	1916	1916	1916
481	1.04192866845793	908	1228	1610	1610	1610	1610	1610	1610	1610	504	230	148	104	94	116	108	146	194	260	346	454	564	744	1016	1358	1794	1794	1794	1794	1794	1794	1794	1794	1794	1794	1794	1794	1794	1794	1794	1794	1794	1794	1794	1794	1794	1794	1794
482	1.02566120640027	908	1320	1810	1810	854	774	544	574	672	764	908	1308	1812	1812	1812	1812	1812	1812	1812	1812	1812	1812	1812	1812	1812	1812	1812	1812	1812	1812	1812	1812	1812	1812	1812	1812	1812	1812	1812	1812	1812	1812	1812	1812	1812	1812	1812	1812
483	1.04138212570908	908	1274	1672	1672	1672	1672	1672	1672	1672	1672	1672	1672	1672	1672	1672	1672	1672	1672	1672	1672	1672	1672	1672	1672	1672	1672	1672	1672	1672	472	212	148	122	134	154	160	230	310	436	644	884	1186	1696	1696	1696	1696	1696	1696
484	1.05038572388168	908	1174	1530	1530	1530	1530	1530	130	106	102	108	122	160	184	224	270	374	506	674	842	1150	1498	1498	1498	1498	1498	1498	1498	1498	1498	1498	1498	1498	1498	1498	1498	1498	1498	1498	1498	1498	1498	1498	1498	1498	1498	1498	1498
485	1.06058773025771	908	1128	1466	80	80	60	42	50	58	56	78	90	112	144	190	236	300	348	454	564	730	934	1202	1430	1430	1430	1430	1430	1430	1430	1430	1430	1430	1430	1430	1430	1430	1430	1430	1430	1430	1430	1430	1430	1430	1430	1430	1430
486	1.03794760511912	908	1248	1722	1722	1722	1722	1722	1722	1722	1722	1722	1722	1722	1722	1722	1722	1722	1722	1722	1722	1722	1722	1722	1722	1722	1722	1722	1722	1722	1722	1722	1722	340	224	212	246	296	294	386	558	778	1080	1558	1558	1558	1558	1558	1558
487	1.03175472930155	908	1202	1562	1562	1562	1562	1562	1562	1562	1562	1562	1562	1562	1562	1562	1562	1562	490	420	244	162	172	164	176	238	296	382	524	612	722	884	1138	1528	1528	1528	1528	1528	1528	1528	1528	1528	1528	1528	1528	1528	1528	1528	1528
488	1.02915661270115	908	1288	1808	1808	698	406	472	528	644	736	920	1272	1770	1770	1770	1770	1770	1770	1770	1770	1770	1770	1770	1770	1770	1770	1770	1770	1770	1770	1770	1770	1770	1770	1770	1770	1770	1770	1770	1770	1770	1770	1770	1770	1770	1770	1770	1770
489	1.03472230465384	908	1194	1488	1488	1488	1488	1488	1488	1488	1488	1488	1488	1488	1488	1488	1488	1488	1488	1488	1488	1488	448	178	168	146	150	160	188	232	294	392	486	642	810	1024	1268	1566	1566	1566	1566	1566	1566	1566	1566	1566	1566	1566	1566
490	1.03178808788949	908	1300	1820	868	282	226	288	304	374	428	566	780	1078	1474	1474	1474	1474	1474	1474	1474	1474	1474	1474	1474	1474	1474	1474	1474	1474	1474	1474	1474	1474	1474	1474	1474	1474	1474	1474	1474	1474	1474	1474	1474	1474	1474	1474	1474
491	1.05140265977973	908	1164	1486	1486	1486	1486	1486	1486	1486	1486	1486	1486	1486	1486	1486	1486	1486	1486	1486	1486	1486	1486	1486	120	76	100	110	114	114	124	150	186	228	300	358	432	512	614	698	906	1236	1462	1462	1462	1462	1462	1462	1462
492	1.0317792866431	908	1324	1788	1788	1788	1788	1788	1788	1788	1788	1788	938	476	322	276	342	442	510	708	1004	1334	1860	1860	1860	1860	1860	1860	1860	1860	1860	1860	1860	1860	1860	1860	1860	1860	1860	1860	1860	1860	1860	1860	1860	1860	1860	1860	1860
493	1.02992316916177	908	1280	332	210	224	296	364	438	558	806	1088	1420	1420	1420	1420	1420	1420	1420	1420	1420	1420	1420	1420	1420	1420	1420	1420	1420	1420	1420	1420	1420	1420	1420	1420	1420	1420	1420	1420	1420	1420	1420	1420	1420	1420	1420	1420	1420
494	1.03313168046377	908	1278	1748	410	372	422	460	484	478	626	892	1192	1674	1674	1674	1674	1674	1674	1674	1674	1674	1674	1674	1674	1674	1674	1674	1674	1674	1674	1674	1674	1674	1674	1674	1674	1674	1674	1674	1674	1674	1674	1674	1674	1674	1674	1674	1674
495	1.02517266914727	908	1206	1538	1538	1538	1538	1538	1538	1538	1538	1538	1538	520	448	428	432	340	436	466	554	694	940	1202	1536	1536	1536	1536	1536	1536	1536	1536	1536	1536	1536	1536	1536	1536	1536	1536	1536	1536	1536	1536	1536	1536	1536	1536	1536
496	1.06436164682676	908	1162	1492	1492	1492	1492	1492	1492	1492	1492	1492	1492	1492	1492	1492	128	42	36	30	30	38	48	58	84	102	140	172	236	286	366	488	620	810	1168	1556	1556	1556	1556	1556	1556	1556	1556	1556	1556	1556	1556	1556	1556
497	1.04798576511451	908	1240	1684	1684	1684	1684	1684	282	100	98	90	96	118	156	200	290	390	558	736	1068	1452	1452	1452	1452	1452	1452	1452	1452	1452	1452	1452	1452	1452	1452	1452	1452	1452	1452	1452	1452	1452	1452	1452	1452	1452	1452	1452	1452
498	1.02968917990857	908	1314	1796	1796	1796	1796	1796	1796	1796	1796	1796	1796	1796	1796	1796	1796	1796	1796	1796	654	426	446	532	586	704	814	1188	1778	1778	1778	1778	1778	1778	1778	1778	1778	1778	1778	1778	1778	1778	1778	1778	1778	1778	1778	1778	1778
499	1.02944117704714	908	1174	1618	1618	1618	1618	404	380	416	468	488	514	574	710	914	1248	1608	1608	1608	1608	1608	1608	1608	1608	1608	1608	1608	1608	1608	1608	1608	1608	1608	1608	1608	1608	1608	1608	1608	1608	1608	1608	1608	1608	1608	1608	1608	1608
500	1.02366408472262	908	1236	1730	1730	1730	1730	1730	1730	1730	1730	1730	1730	1730	1730	1730	1730	1730	684	546	340	356	402	456	578	780	1070	1398	1398	1398	1398	1398	1398	1398	1398	1398	1398	1398	1398	1398	1398	1398	1398	1398	1398	1398	1398	1398	1398
501	1.03377482787423	908	1246	1738	1738	1738	1738	380	402	352	380	462	524	594	850	1206	1636	1636	1636	1636	1636	1636	1636	1636	1636	1636	1636	1636	1636	1636	1636	1636	1636	1636	1636	1636	1636	1636	1636	1636	1636	1636	1636	1636	1636	1636	1636	1636	1636
502	1.07011721157699	908	1244	1766	1766	94	58	42	50	64	78	82	100	148	214	294	402	576	830	1140	1650	1650	1650	1650	1650	1650	1650	1650	1650	1650	1650	1650	1650	1650	1650	1650	1650	1650	1650	1650	1650	1650	1650	1650	1650	1650	1650	1650	1650
503	1.01927232013861	908	1278	1744	1744	1744	1744	1744	1744	1744	1744	1744	1744	1744	1744	1744	1744	1744	1744	1744	1046	934	872	1020	1130	1322	1742	1742	1742	1742	1742	1742	1742	1742	1742	1742	1742	1742	1742	1742	1742	1742	1742	1742	1742	1742	1742	1742	1742
504	1.04603730778707	908	1174	1486	1486	1486	1486	1486	186	186	202	228	236	252	270	410	544	708	938	1266	1782	1782	1782	1782	1782	1782	1782	1782	1782	1782	1782	1782	1782	1782	1782	1782	1782	1782	1782	1782	1782	1782	1782	1782	1782	1782	1782	1782	1782
505	1.04004559349848	908	1264	1740	1740	1740	1740	1740	1740	1740	1740	354	210	202	186	180	216	264	336	460	638	860	1174	1670	1670	1670	1670	1670	1670	1670	1670	1670	1670	1670	1670	1670	1670	1670	1670	1670	1670	1670	1670	1670	1670	1670	1670	1670	1670
506	1.0255168086802	908	1256	568	338	252	236	250	296	372	516	726	1038	1494	1494	1494	1494	1494	1494	1494	1494	1494	1494	1494	1494	1494	1494	1494	1494	1494	1494	1494	1494	1494	1494	1494	1494	1494	1494	1494	1494	1494	1494	1494	1494	1494	1494	1494	1494
507	1.03518504436911	908	1270	1846	1846	1846	1846	1846	1846	1846	1846	1846	1846	1846	1846	784	368	276	254	292	344	446	654	930	1304	1862	1862	1862	1862	1862	1862	1862	1862	1862	1862	1862	1862	1862	1862	1862	1862	1862	1862	1862	1862	1862	1862	1862	1862
508	1.05368979083279	908	1240	1594	1594	232	90	84	98	88	98	134	178	220	300	446	590	750	1012	1338	1794	1794	1794	1794	1794	1794	1794	1794	1794	1794	1794	1794	1794	1794	1794	1794	1794	1794	1794	1794	1794	1794	1794	1794	1794	1794	1794	1794	1794
509	1.01747616815562	908	1180	700	526	490	416	400	428	488	624	808	982	1236	1520	1520	1520	1520	1520	1520	1520	1520	1520	1520	1520	1520	1520	1520	1520	1520	1520	1520	1520	1520	1520	1520	1520	1520	1520	1520	1520	1520	1520	1520	1520	1520	1520	1520	1520
510	1.03052824386221	908	1274	1536	656	318	270	192	182	174	202	262	360	490	680	878	1126	1562	1562	1562	1562	1562	1562	1562	1562	1562	1562	1562	1562	1562	1562	1562	1562	1562	1562	1562	1562	1562	1562	1562	1562	1562	1562	1562	1562	1562	1562	1562	1562
511	1.03894731103417	908	1296	1768	1768	298	288	264	292	332	386	424	554	692	964	1270	1694	1694	1694	1694	1694	1694	1694	1694	1694	1694	1694	1694	1694	1694	1694	1694	1694	1694	1694	1694	1694	1694	1694	1694	1694	1694	1694	1694	1694	1694	1694	1694	1694
512	1.04873890862495	908	1144	1356	1874	1874	1874	1874	1874	1874	1874	1874	1874	306	102	84	88	92	98	98	124	146	176	192	264	324	428	548	676	796	1024	1326	1586	1586	1586	1586	1586	1586	1586	1586	1586	1586	1586	1586	1586	1586	1586	1586	1586
513	1.03450787345357	908	1280	1838	360	352	358	350	404	488	594	798	1080	1550	1550	1550	1550	1550	1550	1550	1550	1550	1550	1550	1550	1550	1550	1550	1550	1550	1550	1550	1550	1550	1550	1550	1550	1550	1550	1550	1550	1550	1550	1550	1550	1550	1550	1550	1550
514	1.00578201690129	908	1210	1738	1738	1738	1738	1738	1738	1738	1738	1738	1738	1738	1738	1738	1738	1738	1738	1738	1738	1738	1738	1738	1738	1738	1738	1738	1738	1738	1738	1738	1738	1738	1738	1738	1738	1738	1738	1738	1738	1738	1738	1738	1738	1738	1738	1738	1738
515	1.03186599473787	908	1130	1372	1372	1372	1372	1372	1372	1372	1372	396	198	160	122	120	124	138	190	234	286	340	420	486	638	740	940	1214	1456	1456	1456	1456	1456	1456	1456	1456	1456	1456	1456	1456	1456	1456	1456	1456	1456	1456	1456	1456	1456
516	1.03355939520634	908	1196	1548	1548	1548	1548	1548	1548	1548	1548	1548	1548	1548	1548	1548	1548	1548	1548	1548	1548	1548	1548	1548	1548	1548	1548	1548	358	296	288	314	326	376	416	578	722	982	1292	1722	1722	1722	1722	1722	1722	1722	1722	1722	1722
517	1.04410254186466	908	1230	1694	1694	1694	226	176	164	186	214	246	268	366	480	634	844	1192	1626	1626	1626	1626	1626	1626	1626	1626	1626	1626	1626	1626	1626	1626	1626	1626	1626	1626	1626	1626	1626	1626	1626	1626	1626	1626	1626	1626	1626	1626	1626
518	1.02815154712565	908	1136	1376	1376	1376	340	290	284	304	292	312	344	426	550	694	814	984	1210	1526	1526	1526	1526	1526	1526	1526	1526	1526	1526	1526	1526	1526	1526	1526	1526	1526	1526	1526	1526	1526	1526	1526	1526	1526	1526	1526	1526	1526	1526
519	1.06567014181512	908	1132	1442	1442	1442	1442	1442	1442	1442	1442	1442	1442	1442	1442	1442	1442	1442	1442	1442	1442	88	44	46	36	40	32	26	36	40	62	70	92	116	154	200	266	324	394	486	626	774	970	1202	1514	1514	1514	1514	1514
520	1.01731490811884	908	1280	1784	1784	1784	1784	1784	1784	1784	1784	1784	1784	1784	1784	1784	1784	1784	1784	1156	1084	858	770	778	956	1110	1540	1540	1540	1540	1540	1540	1540	1540	1540	1540	1540	1540	1540	1540	1540	1540	1540	1540	1540	1540	1540	1540	1540
521	1.02609346499966	908	1262	500	406	312	370	428	426	492	654	918	1262	1688	1688	1688	1688	1688	1688	1688	1688	1688	1688	1688	1688	1688	1688	1688	1688	1688	1688	1688	1688	1688	1688	1688	1688	1688	1688	1688	1688	1688	1688	1688	1688	1688	1688	1688	1688
522	1.02159175677593	908	1178	1648	1648	1648	1648	1648	1648	1648	1648	1648	1648	1648	1648	1648	1648	1648	1648	1648	1648	1648	1124	830	574	520	614	774	840	1180	1692	1692	1692	1692	1692	1692	1692	1692	1692	1692	1692	1692	1692	1692	1692	1692	1692	1692	1692
523	1.03717688566992	908	1202	1486	1486	1486	1486	1486	1486	1486	1486	1486	1486	1486	420	166	140	130	140	174	194	254	320	412	530	668	946	1214	1592	1592	1592	1592	1592	1592	1592	1592	1592	1592	1592	1592	1592	1592	1592	1592	1592	1592	1592	1592	1592
524	1.01914221154446	908	1268	984	670	600	638	648	762	856	1138	1312	1768	1768	1768	1768	1768	1768	1768	1768	1768	1768	1768	1768	1768	1768	1768	1768	1768	1768	1768	1768	1768	1768	1768	1768	1768	1768	1768	1768	1768	1768	1768	1768	1768	1768	1768	1768	1768
525	1.0189311808883	908	1134	1478	820	720	660	572	524	622	704	922	1238	1598	1598	1598	1598	1598	1598	1598	1598	1598	1598	1598	1598	1598	1598	1598	1598	1598	1598	1598	1598	1598	1598	1598	1598	1598	1598	1598	1598	1598	1598	1598	1598	1598	1598	1598	1598
526	1.03342576618066	908	1300	1780	1780	1780	1780	1780	1780	1780	1780	1780	1780	1780	1780	1780	1780	1780	1780	1780	1780	1780	1780	1780	1780	1780	1780	1780	1780	724	250	242	278	338	436	482	588	834	1118	1578	1578	1578	1578	1578	1578	1578	1578	1578	1578
527	1.02418541141711	908	1214	1606	1606	1606	730	362	278	278	336	430	476	624	822	1042	1396	1396	1396	1396	1396	1396	1396	1396	1396	1396	1396	1396	1396	1396	1396	1396	1396	1396	1396	1396	1396	1396	1396	1396	1396	1396	1396	1396	1396	1396	1396	1396	1396
528	1.02123624789291	908	1256	1756	1756	1756	1756	1756	1756	1756	1756	744	732	770	846	916	988	1132	1602	1602	1602	1602	1602	1602	1602	1602	1602	1602	1602	1602	1602	1602	1602	1602	1602	1602	1602	1602	1602	1602	1602	1602	1602	1602	1602	1602	1602	1602	1602
529	1.02649311809721	908	1212	1550	1550	1550	1550	1550	1550	694	398	238	192	196	218	262	320	442	542	676	844	1128	1454	1454	1454	1454	1454	1454	1454	1454	1454	1454	1454	1454	1454	1454	1454	1454	1454	1454	1454	1454	1454	1454	1454	1454	1454	1454	1454
530	1.063323004396	908	1192	108	54	36	28	22	18	12	14	18	26	36	42	58	68	84	102	124	152	184	256	312	396	518	658	824	1028	1322	1588	1588	1588	1588	1588	1588	1588	1588	1588	1588	1588	1588	1588	1588	1588	1588	1588	1588	1588
531	1.02159623159645	908	1234	1610	1610	1610	1610	1610	1610	1610	1610	1610	1610	1610	1610	1610	1610	1610	1610	1610	1610	1610	1610	1610	1610	990	698	510	400	444	518	624	814	1042	1302	1648	1648	1648	1648	1648	1648	1648	1648	1648	1648	1648	1648	1648	1648
532	1.04922499725543	908	1106	1478	1478	152	128	70	68	90	104	108	126	170	236	280	344	478	588	746	916	1164	1420	1420	1420	1420	1420	1420	1420	1420	1420	1420	1420	1420	1420	1420	1420	1420	1420	1420	1420	1420	1420	1420	1420	1420	1420	1420	1420
533	1.03122298378479	908	1162	1442	1442	1442	1442	1442	1442	1442	1442	1442	1442	1442	1442	1442	1442	1442	1442	1442	1442	1442	432	234	170	158	122	136	166	228	294	382	488	598	768	1066	1384	1384	1384	1384	1384	1384	1384	1384	1384	1384	1384	1384	1384
534	1.04502616753547	908	1248	1676	1676	1676	1676	1676	204	124	136	150	162	164	188	270	356	532	702	1012	1372	1372	1372	1372	1372	1372	1372	1372	1372	1372	1372	1372	1372	1372	1372	1372	1372	1372	1372	1372	1372	1372	1372	1372	1372	1372	1372	1372	1372
535	1.0450704457365	908	1284	1708	1708	1708	1708	1708	1708	254	260	318	270	332	414	494	718	950	1318	1886	1886	1886	1886	1886	1886	1886	1886	1886	1886	1886	1886	1886	1886	1886	1886	1886	1886	1886	1886	1886	1886	1886	1886	1886	1886	1886	1886	1886	1886
536	1.06038104517674	908	1334	1916	1916	1916	1916	1916	1916	132	156	120	104	106	130	156	212	292	410	570	836	1124	1618	1618	1618	1618	1618	1618	1618	1618	1618	1618	1618	1618	1618	1618	1618	1618	1618	1618	1618	1618	1618	1618	1618	1618	1618	1618	1618
537	1.06473849791561	908	1176	1434	1434	1434	1434	1434	1434	1434	1434	1434	1434	1434	1434	1434	1434	72	64	38	28	32	32	30	38	40	52	62	70	86	108	138	162	200	242	280	334	420	530	638	804	986	1218	1530	1530	1530	1530	1530	1530
538	1.05010655621947	908	1222	1704	1704	1704	1704	172	114	94	102	120	140	152	230	346	476	680	956	1372	1372	1372	1372	1372	1372	1372	1372	1372	1372	1372	1372	1372	1372	1372	1372	1372	1372	1372	1372	1372	1372	1372	1372	1372	1372	1372	1372	1372	1372
539	1.02335526926944	908	1202	1596	1596	1596	680	504	476	464	538	626	698	918	1226	1644	1644	1644	1644	1644	1644	1644	1644	1644	1644	1644	1644	1644	1644	1644	1644	1644	1644	1644	1644	1644	1644	1644	1644	1644	1644	1644	1644	1644	1644	1644	1644	1644	1644
540	1.04002222274746	908	1216	1514	1514	1514	1514	1514	194	178	200	222	256	294	364	468	604	834	1106	1454	1454	1454	1454	1454	1454	1454	1454	1454	1454	1454	1454	1454	1454	1454	1454	1454	1454	1454	1454	1454	1454	1454	1454	1454	1454	1454	1454	1454	1454
541	1.01916748623015	908	1242	1678	1678	1678	1678	1678	1678	1678	1678	1678	1678	1678	1678	1678	1002	962	532	620	600	638	784	1032	1432	1432	1432	1432	1432	1432	1432	1432	1432	1432	1432	1432	1432	1432	1432	1432	1432	1432	1432	1432	1432	1432	1432	1432	1432
542	1.03479211494208	908	1254	498	182	194	174	152	168	198	296	460	708	986	1474	1474	1474	1474	1474	1474	1474	1474	1474	1474	1474	1474	1474	1474	1474	1474	1474	1474	1474	1474	1474	1474	1474	1474	1474	1474	1474	1474	1474	1474	1474	1474	1474	1474	1474
543	1.04610556021286	908	1206	306	106	68	78	76	90	102	144	194	250	332	460	654	848	1208	1682	1682	1682	1682	1682	1682	1682	1682	1682	1682	1682	1682	1682	1682	1682	1682	1682	1682	1682	1682	1682	1682	1682	1682	1682	1682	1682	1682	1682	1682	1682
544	1.01396956457815	908	1190	1542	1542	1542	1542	1542	1542	1542	1542	1542	1542	1542	1542	1542	1542	1542	1542	1542	1542	1542	1542	1542	1542	1542	1542	1542	1542	1542	1542	1082	1014	782	778	776	860	946	1156	1456	1456	1456	1456	1456	1456	1456	1456	1456	1456
545	1.03922533438161	908	1182	1512	1512	1512	1512	1512	350	128	110	120	102	104	114	146	190	256	350	484	618	786	1020	1368	1368	1368	1368	1368	1368	1368	1368	1368	1368	1368	1368	1368	1368	1368	1368	1368	1368	1368	1368	1368	1368	1368	1368	1368	1368
546	1.0237337994328	908	1286	1870	1870	1870	1870	1870	1870	1870	1870	1870	1870	1870	1870	1210	1396	780	716	674	726	898	1216	1738	1738	1738	1738	1738	1738	1738	1738	1738	1738	1738	1738	1738	1738	1738	1738	1738	1738	1738	1738	1738	1738	1738	1738	1738	1738
547	1.04676445928902	908	1148	148	72	62	44	42	48	46	50	64	78	88	100	124	132	168	224	292	412	504	614	802	1092	1362	1362	1362	1362	1362	1362	1362	1362	1362	1362	1362	1362	1362	1362	1362	1362	1362	1362	1362	1362	1362	1362	1362	1362
548	1.04057699192112	908	1262	1748	1748	1748	1748	1748	346	200	132	136	134	148	188	268	368	520	754	1040	1442	1442	1442	1442	1442	1442	1442	1442	1442	1442	1442	1442	1442	1442	1442	1442	1442	1442	1442	1442	1442	1442	1442	1442	1442	1442	1442	1442	1442
549	1.02816397844395	908	1266	1704	1704	1704	1704	1704	1704	1704	1704	1704	1704	1704	1704	1704	1704	1704	1704	1704	1704	1704	1704	1704	532	530	536	520	532	584	660	874	1246	1716	1716	1716	1716	1716	1716	1716	1716	1716	1716	1716	1716	1716	1716	1716	1716
550	1.03555501540945	908	1248	1844	1844	1844	542	314	366	322	332	390	458	616	890	1232	1790	1790	1790	1790	1790	1790	1790	1790	1790	1790	1790	1790	1790	1790	1790	1790	1790	1790	1790	1790	1790	1790	1790	1790	1790	1790	1790	1790	1790	1790	1790	1790	1790
551	1.02252807262866	908	1236	1506	1506	1506	1506	1506	1506	1506	1506	1506	1506	1506	1506	544	504	516	442	442	464	486	622	820	1100	1476	1476	1476	1476	1476	1476	1476	1476	1476	1476	1476	1476	1476	1476	1476	1476	1476	1476	1476	1476	1476	1476	1476	1476
552	1.07448834503434	908	1202	76	22	16	22	24	24	32	44	52	72	94	114	140	190	228	292	362	468	634	784	1010	1266	1684	1684	1684	1684	1684	1684	1684	1684	1684	1684	1684	1684	1684	1684	1684	1684	1684	1684	1684	1684	1684	1684	1684	1684
553	1.02483292517295	908	1236	1708	1708	1708	1708	1708	1708	1708	1708	1708	848	674	540	500	442	474	490	688	968	1270	1736	1736	1736	1736	1736	1736	1736	1736	1736	1736	1736	1736	1736	1736	1736	1736	1736	1736	1736	1736	1736	1736	1736	1736	1736	1736	1736
554	1.02365178859728	908	1170	556	292	268	260	260	250	264	330	420	504	614	792	996	1288	1554	1554	1554	1554	1554	1554	1554	1554	1554	1554	1554	1554	1554	1554	1554	1554	1554	1554	1554	1554	1554	1554	1554	1554	1554	1554	1554	1554	1554	1554	1554	1554
555	1.11106017833842	908	1198	1530	1530	1530	1530	1530	1530	1530	1530	1530	1530	1530	24	8	8	10	4	4	6	8	10	18	20	26	44	46	56	58	82	112	138	192	204	264	350	452	562	752	908	1138	1426	1426	1426	1426	1426	1426	1426
556	1.02202750520337	908	1336	1990	1990	1990	1990	1056	888	1008	1116	1158	1362	1130	1676	1676	1676	1676	1676	1676	1676	1676	1676	1676	1676	1676	1676	1676	1676	1676	1676	1676	1676	1676	1676	1676	1676	1676	1676	1676	1676	1676	1676	1676	1676	1676	1676	1676	1676
557	1.03226890605748	908	1202	1598	1598	1598	1598	1598	1598	1598	1598	1598	1598	1598	1598	1598	1598	1598	802	302	264	264	262	334	368	488	636	912	1272	1756	1756	1756	1756	1756	1756	1756	1756	1756	1756	1756	1756	1756	1756	1756	1756	1756	1756	1756	1756
558	1.02124745671793	908	1342	1884	1884	1884	1884	1884	1884	972	960	800	714	810	944	1160	1650	1650	1650	1650	1650	1650	1650	1650	1650	1650	1650	1650	1650	1650	1650	1650	1650	1650	1650	1650	1650	1650	1650	1650	1650	1650	1650	1650	1650	1650	1650	1650	1650
559	1.04971863891642	908	1352	1960	1960	1960	1960	1960	1960	1960	1960	1960	1960	1960	1960	1960	1960	1960	1960	1960	1960	1960	1960	1960	1960	288	194	150	154	196	232	264	402	600	816	1202	1784	1784	1784	1784	1784	1784	1784	1784	1784	1784	1784	1784	1784
560	1.03983063965729	908	1330	1904	1904	1904	1904	1904	554	212	232	250	264	312	406	582	840	1174	1686	1686	1686	1686	1686	1686	1686	1686	1686	1686	1686	1686	1686	1686	1686	1686	1686	1686	1686	1686	1686	1686	1686	1686	1686	1686	1686	1686	1686	1686	1686
561	1.0512912024484	908	1312	1910	1910	1910	1910	1910	1910	1910	1910	1910	224	138	162	142	148	148	186	238	338	502	710	1050	1578	1578	1578	1578	1578	1578	1578	1578	1578	1578	1578	1578	1578	1578	1578	1578	1578	1578	1578	1578	1578	1578	1578	1578	1578
562	1.01482689086457	908	1272	1810	1810	1810	1810	1810	1810	1810	1810	1228	1358	958	1110	1296	1592	1390	1390	1390	1390	1390	1390	1390	1390	1390	1390	1390	1390	1390	1390	1390	1390	1390	1390	1390	1390	1390	1390	1390	1390	1390	1390	1390	1390	1390	1390	1390	1390
563	1.10604865121296	908	1326	1850	1850	1850	1850	1850	1850	1850	1850	28	12	10	8	12	12	22	24	30	44	70	104	138	192	270	380	528	768	1072	1480	1480	1480	1480	1480	1480	1480	1480	1480	1480	1480	1480	1480	1480	1480	1480	1480	1480	1480
564	1.0311505726833	908	1164	1442	450	348	236	204	208	198	210	274	322	408	550	696	852	1064	1332	1720	1720	1720	1720	1720	1720	1720	1720	1720	1720	1720	1720	1720	1720	1720	1720	1720	1720	1720	1720	1720	1720	1720	1720	1720	1720	1720	1720	1720	1720
565	1.01684394784667	908	1214	1546	1546	980	694	448	488	474	534	646	812	1052	1362	1362	1362	1362	1362	1362	1362	1362	1362	1362	1362	1362	1362	1362	1362	1362	1362	1362	1362	1362	1362	1362	1362	1362	1362	1362	1362	1362	1362	1362	1362	1362	1362	1362	1362
566	1.04087794957193	908	1296	1832	392	198	230	254	292	366	460	622	874	1224	1714	1714	1714	1714	1714	1714	1714	1714	1714	1714	1714	1714	1714	1714	1714	1714	1714	1714	1714	1714	1714	1714	1714	1714	1714	1714	1714	1714	1714	1714	1714	1714	1714	1714	1714
567	1.01893837067538	908	1304	1856	1078	1178	856	1052	1356	1724	1548	1548	1548	1548	1548	1548	1548	1548	1548	1548	1548	1548	1548	1548	1548	1548	1548	1548	1548	1548	1548	1548	1548	1548	1548	1548	1548	1548	1548	1548	1548	1548	1548	1548	1548	1548	1548	1548	1548
568	1.03758154501207	908	1240	1640	1640	1640	1640	312	294	220	162	136	150	150	190	280	362	476	620	874	1112	1444	1444	1444	1444	1444	1444	1444	1444	1444	1444	1444	1444	1444	1444	1444	1444	1444	1444	1444	1444	1444	1444	1444	1444	1444	1444	1444	1444
569	1.01333896748247	908	1282	1244	886	782	874	904	964	1052	1452	1452	1452	1452	1452	1452	1452	1452	1452	1452	1452	1452	1452	1452	1452	1452	1452	1452	1452	1452	1452	1452	1452	1452	1452	1452	1452	1452	1452	1452	1452	1452	1452	1452	1452	1452	1452	1452	1452
570	1.09172063879962	908	1204	1582	1582	1582	1582	1582	1582	1582	1582	26	28	26	28	30	22	16	20	28	36	50	66	92	108	134	170	228	288	376	456	554	634	804	990	1272	1688	1688	1688	1688	1688	1688	1688	1688	1688	1688	1688	1688	1688
571	1.02419749628072	908	1178	1616	1616	1616	1616	1616	1616	1616	1616	1616	1616	1616	1616	1616	1616	1616	1616	1616	1616	1616	1616	1616	1616	1616	1616	1616	1616	1616	1616	1616	1616	1616	1616	1616	1616	836	742	558	408	444	512	578	832	1212	1680	1680	1680
572	1.01729987771956	908	1258	1652	1652	892	776	602	696	798	942	1050	1452	1452	1452	1452	1452	1452	1452	1452	1452	1452	1452	1452	1452	1452	1452	1452	1452	1452	1452	1452	1452	1452	1452	1452	1452	1452	1452	1452	1452	1452	1452	1452	1452	1452	1452	1452	1452
573	1.02447858165306	908	1254	1534	1534	1534	1534	1534	1534	1534	1534	1534	1534	1534	1534	756	344	268	272	296	342	374	480	672	886	1088	1426	1426	1426	1426	1426	1426	1426	1426	1426	1426	1426	1426	1426	1426	1426	1426	1426	1426	1426	1426	1426	1426	1426
574	1.05282062579799	908	1362	1362	1362	1362	1362	152	80	74	70	66	78	114	164	226	338	496	732	1048	1424	1424	1424	1424	1424	1424	1424	1424	1424	1424	1424	1424	1424	1424	1424	1424	1424	1424	1424	1424	1424	1424	1424	1424	1424	1424	1424	1424	1424
575	1.0705624128886	908	1242	1622	1622	1622	1622	1622	1622	1622	1622	1622	1622	1622	1622	1622	1622	1622	1622	1622	1622	1622	1622	72	48	56	60	78	82	86	114	138	178	238	308	414	540	694	922	1258	1788	1788	1788	1788	1788	1788	1788	1788	1788
576	1.02465619911207	908	1324	416	386	364	332	352	406	516	758	1028	1406	1406	1406	1406	1406	1406	1406	1406	1406	1406	1406	1406	1406	1406	1406	1406	1406	1406	1406	1406	1406	1406	1406	1406	1406	1406	1406	1406	1406	1406	1406	1406	1406	1406	1406	1406	1406
577	1.04373127431968	908	1230	1650	1650	1650	1650	1650	1650	392	128	130	154	164	184	224	294	378	524	714	930	1226	1660	1660	1660	1660	1660	1660	1660	1660	1660	1660	1660	1660	1660	1660	1660	1660	1660	1660	1660	1660	1660	1660	1660	1660	1660	1660	1660
578	1.01692090460992	908	1130	1438	1438	1438	1438	1438	1438	1438	892	682	718	542	488	526	564	738	948	1210	1472	1472	1472	1472	1472	1472	1472	1472	1472	1472	1472	1472	1472	1472	1472	1472	1472	1472	1472	1472	1472	1472	1472	1472	1472	1472	1472	1472	1472
579	1.02671098783941	908	1278	1776	1776	1776	1776	1776	810	424	322	294	254	264	298	380	508	750	1020	1434	1434	1434	1434	1434	1434	1434	1434	1434	1434	1434	1434	1434	1434	1434	1434	1434	1434	1434	1434	1434	1434	1434	1434	1434	1434	1434	1434	1434	1434
580	1.03786492662595	908	1280	1804	1804	1804	1804	1804	1804	1804	1804	1804	1804	1804	1804	1804	1804	1804	1804	1804	1804	396	280	244	294	294	358	450	640	888	1250	1724	1724	1724	1724	1724	1724	1724	1724	1724	1724	1724	1724	1724	1724	1724	1724	1724	1724
581	1.04768490019878	908	1270	1774	1774	212	176	146	130	154	190	234	330	478	718	1084	1516	1516	1516	1516	1516	1516	1516	1516	1516	1516	1516	1516	1516	1516	1516	1516	1516	1516	1516	1516	1516	1516	1516	1516	1516	1516	1516	1516	1516	1516	1516	1516	1516
582	1.01816310286141	908	1330	840	574	632	580	590	716	798	1082	1524	1524	1524	1524	1524	1524	1524	1524	1524	1524	1524	1524	1524	1524	1524	1524	1524	1524	1524	1524	1524	1524	1524	1524	1524	1524	1524	1524	1524	1524	1524	1524	1524	1524	1524	1524	1524	1524
583	1.03591110310487	908	1290	1818	458	306	286	320	298	368	456	668	934	1316	1730	1730	1730	1730	1730	1730	1730	1730	1730	1730	1730	1730	1730	1730	1730	1730	1730	1730	1730	1730	1730	1730	1730	1730	1730	1730	1730	1730	1730	1730	1730	1730	1730	1730	1730
584	1.0257710758056	908	1304	1928	932	584	592	556	540	678	808	1164	1690	1690	1690	1690	1690	1690	1690	1690	1690	1690	1690	1690	1690	1690	1690	1690	1690	1690	1690	1690	1690	1690	1690	1690	1690	1690	1690	1690	1690	1690	1690	1690	1690	1690	1690	1690	1690
585	1.02683007594888	908	1220	1664	706	602	390	344	356	438	550	806	1150	1626	1626	1626	1626	1626	1626	1626	1626	1626	1626	1626	1626	1626	1626	1626	1626	1626	1626	1626	1626	1626	1626	1626	1626	1626	1626	1626	1626	1626	1626	1626	1626	1626	1626	1626	1626
586	1.07463976620536	908	1336	1926	1926	1926	1926	1926	1926	1926	1926	1926	1926	1926	1926	1926	1926	1926	1926	1926	1926	1926	1926	1926	1926	1926	1926	1926	1926	1926	86	36	38	48	64	86	118	156	224	308	434	578	792	1026	1486	1486	1486	1486	1486
587	1.03864141762553	908	1212	1634	1634	1634	1634	1634	1634	1634	460	268	218	246	204	268	316	462	616	896	1266	1846	1846	1846	1846	1846	1846	1846	1846	1846	1846	1846	1846	1846	1846	1846	1846	1846	1846	1846	1846	1846	1846	1846	1846	1846	1846	1846	1846
588	1.02935467831835	908	1216	1554	1554	1554	1554	1554	1554	1554	1554	1554	1554	1554	1554	1554	1554	558	350	298	260	288	248	296	378	492	672	886	1176	1632	1632	1632	1632	1632	1632	1632	1632	1632	1632	1632	1632	1632	1632	1632	1632	1632	1632	1632	1632
589	1.02661060668404	908	1216	1502	1502	1502	1502	1502	1502	1502	1502	1502	1502	1502	1502	1502	1502	1502	1502	1502	1502	1502	1502	1502	1502	1502	1502	1502	1502	1502	1502	1502	1502	1502	1502	1502	1502	1502	1502	1502	72	48	56	46	56	68	78	110	148
590	1.02114117814647	908	1236	510	510	572	542	580	622	780	1102	1548	1548	1548	1548	1548	1548	1548	1548	1548	1548	1548	1548	1548	1548	1548	1548	1548	1548	1548	1548	1548	1548	1548	1548	1548	1548	1548	1548	1548	1548	1548	1548	1548	1548	1548	1548	1548	1548
591	1.05065055552515	908	1198	1668	1668	1668	1668	1668	1668	1668	1668	1668	1668	1668	1668	1668	1668	1668	1668	1668	1668	1668	1668	190	112	76	82	76	72	76	112	154	188	270	376	522	762	1010	1372	1372	1372	1372	1372	1372	1372	1372	1372	1372	1372
592	1.03274203214839	908	1214	1612	1612	372	326	214	244	218	250	284	344	414	546	638	772	958	1202	1544	1544	1544	1544	1544	1544	1544	1544	1544	1544	1544	1544	1544	1544	1544	1544	1544	1544	1544	1544	1544	1544	1544	1544	1544	1544	1544	1544	1544	1544
593	1.02181667374429	908	1174	1116	560	354	406	460	506	604	764	1026	1318	1644	1644	1644	1644	1644	1644	1644	1644	1644	1644	1644	1644	1644	1644	1644	1644	1644	1644	1644	1644	1644	1644	1644	1644	1644	1644	1644	1644	1644	1644	1644	1644	1644	1644	1644	1644
594	1.02992211520599	908	1132	434	232	168	156	138	148	188	248	312	394	516	656	866	1066	1336	1638	1638	1638	1638	1638	1638	1638	1638	1638	1638	1638	1638	1638	1638	1638	1638	1638	1638	1638	1638	1638	1638	1638	1638	1638	1638	1638	1638	1638	1638	1638
595	1.041431960677	908	1206	1654	1654	1654	1654	1654	1654	1654	1654	1654	1654	1654	1654	1654	1654	1654	1654	1654	1654	1654	1654	294	264	180	152	162	170	206	296	378	502	694	926	1250	1668	1668	1668	1668	1668	1668	1668	1668	1668	1668	1668	1668	1668
596	1.02798854318507	908	1250	1756	1756	1756	1756	1756	758	586	356	318	302	370	452	606	874	1186	1632	1632	1632	1632	1632	1632	1632	1632	1632	1632	1632	1632	1632	1632	1632	1632	1632	1632	1632	1632	1632	1632	1632	1632	1632	1632	1632	1632	1632	1632	1632
597	1.01935435094426	908	1140	796	588	592	588	556	608	628	836	1064	1284	1788	1788	1788	1788	1788	1788	1788	1788	1788	1788	1788	1788	1788	1788	1788	1788	1788	1788	1788	1788	1788	1788	1788	1788	1788	1788	1788	1788	1788	1788	1788	1788	1788	1788	1788	1788
598	1.10107913068377	908	1272	1868	1868	1868	1868	1868	1868	1868	34	24	26	18	28	16	20	24	38	54	78	118	158	220	300	436	612	858	1182	1672	1672	1672	1672	1672	1672	1672	1672	1672	1672	1672	1672	1672	1672	1672	1672	1672	1672	1672	1672
599	1.04521849522205	908	1318	1858	1858	1858	1858	1858	1858	1858	1858	1858	1858	1858	1858	1858	1858	1858	1858	1858	1858	1858	1858	1858	1858	1858	1858	1858	318	152	132	134	168	188	214	322	442	602	796	1150	1552	1552	1552	1552	1552	1552	1552	1552	1552
600	1.0439219086405	908	1228	244	118	100	98	92	84	90	126	178	258	392	542	770	1118	1536	1536	1536	1536	1536	1536	1536	1536	1536	1536	1536	1536	1536	1536	1536	1536	1536	1536	1536	1536	1536	1536	1536	1536	1536	1536	1536	1536	1536	1536	1536	1536
601	1.03418267783476	908	1302	1754	1754	1754	1754	718	332	286	202	188	210	232	334	454	636	896	1204	1666	1666	1666	1666	1666	1666	1666	1666	1666	1666	1666	1666	1666	1666	1666	1666	1666	1666	1666	1666	1666	1666	1666	1666	1666	1666	1666	1666	1666	1666
602	1.02334706189377	908	1170	1524	1524	1524	1524	1524	1524	1524	972	698	480	418	446	500	528	724	958	1288	1776	1776	1776	1776	1776	1776	1776	1776	1776	1776	1776	1776	1776	1776	1776	1776	1776	1776	1776	1776	1776	1776	1776	1776	1776	1776	1776	1776	1776
603	1.06601616872305	908	1326	1936	1936	1936	1936	1936	1936	1936	1936	1936	1936	1936	1936	1936	1936	1936	1936	1936	1936	1936	92	86	70	82	72	90	100	146	212	332	502	720	972	1360	1360	1360	1360	1360	1360	1360	1360	1360	1360	1360	1360	1360	1360
604	1.01491244357598	908	1332	1126	742	754	844	1028	1254	1506	1506	1506	1506	1506	1506	1506	1506	1506	1506	1506	1506	1506	1506	1506	1506	1506	1506	1506	1506	1506	1506	1506	1506	1506	1506	1506	1506	1506	1506	1506	1506	1506	1506	1506	1506	1506	1506	1506	1506
605	1.02143702225104	908	1234	1734	1734	1734	1734	1734	1734	704	670	498	478	546	656	746	1008	1426	1426	1426	1426	1426	1426	1426	1426	1426	1426	1426	1426	1426	1426	1426	1426	1426	1426	1426	1426	1426	1426	1426	1426	1426	1426	1426	1426	1426	1426	1426	1426
606	1.02821748989064	908	1166	1504	1504	1504	1504	1504	1504	1504	1504	1504	1504	1504	526	394	224	244	250	274	310	376	470	606	758	1002	1296	1568	1568	1568	1568	1568	1568	1568	1568	1568	1568	1568	1568	1568	1568	1568	1568	1568	1568	1568	1568	1568	1568
607	1.01947033397253	908	1226	1652	1652	1652	1652	1652	1652	1652	1652	1652	1652	1652	1652	1652	1100	730	600	714	798	764	878	1176	1612	1612	1612	1612	1612	1612	1612	1612	1612	1612	1612	1612	1612	1612	1612	1612	1612	1612	1612	1612	1612	1612	1612	1612	1612
608	1.0223340111363	908	1280	1782	1782	1782	1782	1782	1782	1782	1782	1782	1782	1782	1782	1782	1782	1782	1782	1782	1782	1782	1782	1782	1782	814	860	556	512	570	616	738	1064	1490	1490	1490	1490	1490	1490	1490	1490	1490	1490	1490	1490	1490	1490	1490	1490
609	1.02143733247448	908	1068	1278	1574	1574	1574	1096	568	428	334	330	264	276	310	392	460	508	620	750	900	1082	1292	1542	1542	1542	1542	1542	1542	1542	1542	1542	1542	1542	1542	1542	1542	1542	1542	1542	1542	1542	1542	1542	1542	1542	1542	1542	1542
610	1.04853903491294	908	1272	1768	1768	192	204	138	166	196	220	254	354	450	578	788	1076	1560	1560	1560	1560	1560	1560	1560	1560	1560	1560	1560	1560	1560	1560	1560	1560	1560	1560	1560	1560	1560	1560	1560	1560	1560	1560	1560	1560	1560	1560	1560	1560
611	1.02050193305655	908	1302	1766	1766	1766	1766	1766	1766	1766	1766	1766	1766	1766	1766	1766	1766	1766	1766	1766	1766	1766	1766	1766	1766	1766	1766	1766	822	714	538	670	814	862	994	1466	1466	1466	1466	1466	1466	1466	1466	1466	1466	1466	1466	1466	1466
612	1.03459219199175	908	1110	1376	1376	1376	1376	1376	1376	1376	1376	1376	1376	1376	1376	1376	1376	1376	396	178	164	148	166	154	182	230	290	404	530	648	748	964	1232	1604	1604	1604	1604	1604	1604	1604	1604	1604	1604	1604	1604	1604	1604	1604	1604
613	1.02550170251814	908	1320	1984	1984	1984	1984	890	970	716	802	946	1104	1306	1818	1818	1818	1818	1818	1818	1818	1818	1818	1818	1818	1818	1818	1818	1818	1818	1818	1818	1818	1818	1818	1818	1818	1818	1818	1818	1818	1818	1818	1818	1818	1818	1818	1818	1818
614	1.02597814154998	908	1320	1850	1850	1850	1850	1850	1850	1850	1850	1850	1850	1850	1850	1850	634	468	526	664	808	896	1076	1560	1560	1560	1560	1560	1560	1560	1560	1560	1560	1560	1560	1560	1560	1560	1560	1560	1560	1560	1560	1560	1560	1560	1560	1560	1560
615	1.02505839614318	908	1156	1442	1442	1442	1442	1442	1442	1442	1442	1442	628	614	356	428	382	422	412	534	708	860	1070	1256	1644	1644	1644	1644	1644	1644	1644	1644	1644	1644	1644	1644	1644	1644	1644	1644	1644	1644	1644	1644	1644	1644	1644	1644	1644
616	1.06783119664443	908	1280	1918	1918	1918	1918	1918	1918	1918	1918	1918	1918	1918	1918	1918	1918	1918	1918	1918	1918	1918	1918	1918	1918	1918	1918	1918	1918	1918	1918	88	86	76	84	112	152	158	224	306	416	540	786	1156	1588	1588	1588	1588	1588
617	1.02520477227537	908	1290	1948	1948	1948	1948	1948	1948	1948	1948	1948	1948	958	594	640	582	680	760	926	1236	1720	1720	1720	1720	1720	1720	1720	1720	1720	1720	1720	1720	1720	1720	1720	1720	1720	1720	1720	1720	1720	1720	1720	1720	1720	1720	1720	1720
618	1.03127286391347	908	1282	1760	1760	1760	1760	1760	1760	1760	1760	1760	1760	1760	1760	1760	1760	1760	1760	1760	1760	1760	1760	1760	1760	1760	1760	1760	558	386	292	364	438	498	610	860	1198	1676	1676	1676	1676	1676	1676	1676	1676	1676	1676	1676	1676
619	1.0503192607987	908	1238	1676	1676	218	130	106	98	108	112	96	136	184	236	302	400	546	764	984	1272	1698	1698	1698	1698	1698	1698	1698	1698	1698	1698	1698	1698	1698	1698	1698	1698	1698	1698	1698	1698	1698	1698	1698	1698	1698	1698	1698	1698
620	1.06543455277403	908	1318	1858	1858	1858	1858	1858	1858	1858	1858	1858	1858	1858	1858	1858	1858	1858	1858	1858	1858	1858	138	84	54	50	66	68	86	116	158	228	328	460	606	844	1186	1700	1700	1700	1700	1700	1700	1700	1700	1700	1700	1700	1700
621	1.03432152319575	908	1302	1862	1862	1862	1862	1862	1862	1862	1862	1862	1862	1862	1862	1862	1862	1862	1862	1862	1862	1862	1862	896	334	344	356	332	388	470	660	914	1300	1832	1832	1832	1832	1832	1832	1832	1832	1832	1832	1832	1832	1832	1832	1832	1832
622	1.02894498114835	908	1168	1522	1522	1522	1522	1522	1522	1522	1522	1522	1522	486	268	210	216	220	236	226	298	380	478	618	746	968	1222	1484	1484	1484	1484	1484	1484	1484	1484	1484	1484	1484	1484	1484	1484	1484	1484	1484	1484	1484	1484	1484	1484
623	1.0281799080013	908	1266	1648	1648	1648	1648	1648	1648	406	418	434	452	514	516	618	824	1140	1484	1484	1484	1484	1484	1484	1484	1484	1484	1484	1484	1484	1484	1484	1484	1484	1484	1484	1484	1484	1484	1484	1484	1484	1484	1484	1484	1484	1484	1484	1484
624	1.03637423885661	908	1198	1704	1704	1704	1704	1704	1704	1704	1704	1704	1704	1704	1704	1704	1704	1704	1704	276	272	222	246	258	274	316	408	568	760	1000	1404	1404	1404	1404	1404	1404	1404	1404	1404	1404	1404	1404	1404	1404	1404	1404	1404	1404	1404
625	1.02853375537383	908	1240	1550	1550	1550	1550	1550	1550	1550	1550	1550	1550	1550	1550	1550	1550	1550	1550	1550	1550	1550	1550	1550	1550	1550	1550	1550	1550	1550	1550	1550	1550	1550	1550	1550	1550	378	348	340	288	288	302	314	426	538	656	822	1064
626	1.02904653854774	908	1184	1644	1644	1644	1644	1644	1644	1644	502	510	392	424	406	478	554	710	928	1304	1696	1696	1696	1696	1696	1696	1696	1696	1696	1696	1696	1696	1696	1696	1696	1696	1696	1696	1696	1696	1696	1696	1696	1696	1696	1696	1696	1696	1696
627	1.06040828977599	908	1148	1458	1458	1458	1458	1458	1458	1458	1458	1458	1458	1458	1458	142	102	40	44	60	76	80	98	134	170	220	296	392	484	632	840	1058	1356	1708	1708	1708	1708	1708	1708	1708	1708	1708	1708	1708	1708	1708	1708	1708	1708
628	1.0252722902409	908	1254	1718	1718	1718	1718	1718	1718	1718	1718	782	774	590	588	738	860	984	1330	1852	1852	1852	1852	1852	1852	1852	1852	1852	1852	1852	1852	1852	1852	1852	1852	1852	1852	1852	1852	1852	1852	1852	1852	1852	1852	1852	1852	1852	1852
629	1.03780915422891	908	1230	1540	1540	1540	1540	1540	1540	1540	1540	1540	1540	1540	1540	368	338	168	130	114	146	174	216	310	412	574	784	1046	1472	1472	1472	1472	1472	1472	1472	1472	1472	1472	1472	1472	1472	1472	1472	1472	1472	1472	1472	1472	1472
630	1.03810762591134	908	1202	1718	1718	1718	1718	1718	1718	1718	1718	1718	1718	1718	376	232	190	192	214	226	288	376	496	662	880	1250	1666	1666	1666	1666	1666	1666	1666	1666	1666	1666	1666	1666	1666	1666	1666	1666	1666	1666	1666	1666	1666	1666	1666
631	1.05692942535706	908	1246	1682	1682	1682	1682	1682	1682	1682	1682	1682	1682	1682	1682	1682	1682	1682	1682	1682	134	124	108	102	126	154	204	252	368	508	688	928	1244	1744	1744	1744	1744	1744	1744	1744	1744	1744	1744	1744	1744	1744	1744	1744	1744
632	1.03679736252659	908	1192	1478	1478	1478	1478	1478	1478	310	170	106	104	128	138	146	176	236	322	404	522	650	744	872	1124	1404	1404	1404	1404	1404	1404	1404	1404	1404	1404	1404	1404	1404	1404	1404	1404	1404	1404	1404	1404	1404	1404	1404	1404
633	1.05968433266988	908	1330	1908	1908	1908	1908	1908	1908	1908	1908	1908	1908	1908	1908	1908	1908	1908	1908	1908	1908	1908	1908	1908	1908	1908	1908	1908	1908	1908	1908	1908	1908	1908	1908	1908	1908	130	94	90	98	92	96	114	148	198	272	374	540
634	1.01944622869414	908	1322	1082	654	570	494	554	636	852	1186	1606	1606	1606	1606	1606	1606	1606	1606	1606	1606	1606	1606	1606	1606	1606	1606	1606	1606	1606	1606	1606	1606	1606	1606	1606	1606	1606	1606	1606	1606	1606	1606	1606	1606	1606	1606	1606	1606
635	1.02077822490808	908	1242	1684	1174	780	950	834	924	1064	1210	1768	1768	1768	1768	1768	1768	1768	1768	1768	1768	1768	1768	1768	1768	1768	1768	1768	1768	1768	1768	1768	1768	1768	1768	1768	1768	1768	1768	1768	1768	1768	1768	1768	1768	1768	1768	1768	1768
636	1.02020836614899	908	1266	1816	1816	1816	1816	1816	1816	1028	590	494	432	502	584	694	978	1376	1376	1376	1376	1376	1376	1376	1376	1376	1376	1376	1376	1376	1376	1376	1376	1376	1376	1376	1376	1376	1376	1376	1376	1376	1376	1376	1376	1376	1376	1376	1376
637	1.02314104215083	908	1248	1732	1732	1732	724	532	414	378	358	424	532	718	1026	1422	1422	1422	1422	1422	1422	1422	1422	1422	1422	1422	1422	1422	1422	1422	1422	1422	1422	1422	1422	1422	1422	1422	1422	1422	1422	1422	1422	1422	1422	1422	1422	1422	1422
638	1.02263815353679	908	1282	1916	1916	1916	1916	1916	1916	1916	1916	1916	1916	1916	1916	1164	1132	704	546	536	658	810	1078	1592	1592	1592	1592	1592	1592	1592	1592	1592	1592	1592	1592	1592	1592	1592	1592	1592	1592	1592	1592	1592	1592	1592	1592	1592	1592
639	1.03456442225517	908	1258	1754	1754	1754	1754	1754	1754	1754	1754	1754	1754	1754	1754	1754	1754	1754	1754	1754	1754	1754	1754	1754	1754	1754	1754	1754	1754	418	382	318	296	336	390	458	620	884	1226	1712	1712	1712	1712	1712	1712	1712	1712	1712	1712
640	1.02756373417767	908	1166	1552	1552	1552	1552	1552	1552	1090	388	390	252	268	310	368	492	670	894	1162	1526	1526	1526	1526	1526	1526	1526	1526	1526	1526	1526	1526	1526	1526	1526	1526	1526	1526	1526	1526	1526	1526	1526	1526	1526	1526	1526	1526	1526
641	1.04390738740946	908	1260	1800	1800	1800	1800	1800	1800	1800	1800	1800	1800	1800	1800	1800	1800	398	260	156	166	212	280	344	478	642	918	1246	1862	1862	1862	1862	1862	1862	1862	1862	1862	1862	1862	1862	1862	1862	1862	1862	1862	1862	1862	1862	1862
642	1.02366037217237	908	1142	1398	1398	1398	1398	1398	1398	1398	1398	872	540	338	344	356	390	402	548	658	832	1044	1334	1724	1724	1724	1724	1724	1724	1724	1724	1724	1724	1724	1724	1724	1724	1724	1724	1724	1724	1724	1724	1724	1724	1724	1724	1724	1724
643	1.03879245519744	908	1234	1608	1608	1608	1608	1608	1608	1608	1608	254	220	230	242	264	296	334	420	546	716	898	1242	1626	1626	1626	1626	1626	1626	1626	1626	1626	1626	1626	1626	1626	1626	1626	1626	1626	1626	1626	1626	1626	1626	1626	1626	1626	1626
644	1.03225546001338	908	1212	1676	1676	1676	1676	1676	1676	1676	1676	1676	448	266	248	208	216	258	288	426	556	794	1050	1448	1448	1448	1448	1448	1448	1448	1448	1448	1448	1448	1448	1448	1448	1448	1448	1448	1448	1448	1448	1448	1448	1448	1448	1448	1448
645	1.02148147789558	908	1346	1856	1856	1856	808	486	490	526	678	778	946	1364	1364	1364	1364	1364	1364	1364	1364	1364	1364	1364	1364	1364	1364	1364	1364	1364	1364	1364	1364	1364	1364	1364	1364	1364	1364	1364	1364	1364	1364	1364	1364	1364	1364	1364	1364
646	1.05569071452452	908	1342	1918	1918	330	108	94	96	108	142	154	228	332	456	636	874	1266	1816	1816	1816	1816	1816	1816	1816	1816	1816	1816	1816	1816	1816	1816	1816	1816	1816	1816	1816	1816	1816	1816	1816	1816	1816	1816	1816	1816	1816	1816	1816
647	1.02759595809768	908	1324	734	286	244	260	278	320	370	530	740	1076	1506	1506	1506	1506	1506	1506	1506	1506	1506	1506	1506	1506	1506	1506	1506	1506	1506	1506	1506	1506	1506	1506	1506	1506	1506	1506	1506	1506	1506	1506	1506	1506	1506	1506	1506	1506
648	1.05770684598221	908	1158	1470	1470	1470	1470	1470	204	70	62	36	50	58	58	72	100	136	176	192	248	308	418	528	672	826	1002	1282	1692	1692	1692	1692	1692	1692	1692	1692	1692	1692	1692	1692	1692	1692	1692	1692	1692	1692	1692	1692	1692
649	1.0172509396597	908	1308	1860	1860	1860	1860	1860	1860	1860	1860	1860	1860	1860	1860	1860	1860	1860	1860	1860	1860	1860	1860	1860	1860	1860	1860	1860	1860	1860	1860	1860	1860	1860	1860	1860	1860	1860	1860	1860	1860	1860	1860	1860	1860	1860	1860	1860	1860
650	1.04303290496744	908	1248	230	100	70	92	92	92	116	154	214	272	364	470	630	820	1100	1410	1410	1410	1410	1410	1410	1410	1410	1410	1410	1410	1410	1410	1410	1410	1410	1410	1410	1410	1410	1410	1410	1410	1410	1410	1410	1410	1410	1410	1410	1410
651	1.03445312195467	908	1270	1790	394	396	412	460	614	724	878	1230	1728	1728	1728	1728	1728	1728	1728	1728	1728	1728	1728	1728	1728	1728	1728	1728	1728	1728	1728	1728	1728	1728	1728	1728	1728	1728	1728	1728	1728	1728	1728	1728	1728	1728	1728	1728	1728
652	1.02321283008996	908	1216	1626	1626	1626	1626	1114	540	352	278	276	342	328	462	630	814	1050	1394	1394	1394	1394	1394	1394	1394	1394	1394	1394	1394	1394	1394	1394	1394	1394	1394	1394	1394	1394	1394	1394	1394	1394	1394	1394	1394	1394	1394	1394	1394
653	1.06295135179886	908	1272	1770	114	100	82	80	106	126	150	222	310	434	608	856	1224	1712	1712	1712	1712	1712	1712	1712	1712	1712	1712	1712	1712	1712	1712	1712	1712	1712	1712	1712	1712	1712	1712	1712	1712	1712	1712	1712	1712	1712	1712	1712	1712
654	1.0200170608397	908	1340	698	440	454	534	692	754	986	1452	1452	1452	1452	1452	1452	1452	1452	1452	1452	1452	1452	1452	1452	1452	1452	1452	1452	1452	1452	1452	1452	1452	1452	1452	1452	1452	1452	1452	1452	1452	1452	1452	1452	1452	1452	1452	1452	1452
655	1.02777494586082	908	1204	484	214	162	122	122	140	148	182	222	278	352	428	528	656	816	1090	1378	1378	1378	1378	1378	1378	1378	1378	1378	1378	1378	1378	1378	1378	1378	1378	1378	1378	1378	1378	1378	1378	1378	1378	1378	1378	1378	1378	1378	1378
656	1.06098178620398	908	1262	1810	1810	1810	164	86	72	66	76	86	110	152	204	288	458	668	924	1288	1716	1716	1716	1716	1716	1716	1716	1716	1716	1716	1716	1716	1716	1716	1716	1716	1716	1716	1716	1716	1716	1716	1716	1716	1716	1716	1716	1716	1716
657	1.02243865974195	908	1226	1602	892	550	500	368	350	374	448	576	692	942	1234	1568	1568	1568	1568	1568	1568	1568	1568	1568	1568	1568	1568	1568	1568	1568	1568	1568	1568	1568	1568	1568	1568	1568	1568	1568	1568	1568	1568	1568	1568	1568	1568	1568	1568
658	1.04378561415817	908	1106	1472	1472	1472	232	128	116	84	82	106	130	178	242	314	410	550	772	1072	1436	1436	1436	1436	1436	1436	1436	1436	1436	1436	1436	1436	1436	1436	1436	1436	1436	1436	1436	1436	1436	1436	1436	1436	1436	1436	1436	1436	1436
659	1.02329924169237	908	1222	1720	1720	1720	1720	930	508	520	494	520	582	670	888	1144	1618	1618	1618	1618	1618	1618	1618	1618	1618	1618	1618	1618	1618	1618	1618	1618	1618	1618	1618	1618	1618	1618	1618	1618	1618	1618	1618	1618	1618	1618	1618	1618	1618
660	1.07348749537096	908	1332	1872	1872	1872	1872	1872	106	46	52	62	60	80	90	138	198	282	400	580	834	1202	1710	1710	1710	1710	1710	1710	1710	1710	1710	1710	1710	1710	1710	1710	1710	1710	1710	1710	1710	1710	1710	1710	1710	1710	1710	1710	1710
661	1.03060240845409	908	1240	1614	1614	1614	1614	1614	1614	1614	1614	1614	1614	600	268	284	322	342	368	442	560	730	934	1226	1654	1654	1654	1654	1654	1654	1654	1654	1654	1654	1654	1654	1654	1654	1654	1654	1654	1654	1654	1654	1654	1654	1654	1654	1654
662	1.06426129009649	908	1164	88	56	30	42	44	50	54	70	90	104	132	144	170	220	292	366	486	632	748	976	1312	1844	1844	1844	1844	1844	1844	1844	1844	1844	1844	1844	1844	1844	1844	1844	1844	1844	1844	1844	1844	1844	1844	1844	1844	1844
663	1.02351819433242	908	1386	1386	464	420	424	430	466	614	744	1038	1430	1430	1430	1430	1430	1430	1430	1430	1430	1430	1430	1430	1430	1430	1430	1430	1430	1430	1430	1430	1430	1430	1430	1430	1430	1430	1430	1430	1430	1430	1430	1430	1430	1430	1430	1430	1430
664	1.02803391469846	908	1330	1848	1044	616	434	422	484	586	674	920	1282	1858	1858	1858	1858	1858	1858	1858	1858	1858	1858	1858	1858	1858	1858	1858	1858	1858	1858	1858	1858	1858	1858	1858	1858	1858	1858	1858	1858	1858	1858	1858	1858	1858	1858	1858	1858
665	1.05638221221726	908	1274	1766	1766	1766	1766	1766	1766	1766	1766	1766	1766	1766	1766	1766	1766	1766	1766	1766	1766	1766	1766	1766	230	80	66	68	64	68	66	100	148	210	302	424	552	774	1058	1476	1476	1476	1476	1476	1476	1476	1476	1476	1476
666	1.05407985631106	908	1168	1532	1532	1532	140	98	70	48	42	54	62	90	110	148	182	246	336	434	572	764	954	1160	1426	1426	1426	1426	1426	1426	1426	1426	1426	1426	1426	1426	1426	1426	1426	1426	1426	1426	1426	1426	1426	1426	1426	1426	1426
667	1.01987275507622	908	1266	1722	1034	804	620	726	848	912	1134	1624	1624	1624	1624	1624	1624	1624	1624	1624	1624	1624	1624	1624	1624	1624	1624	1624	1624	1624	1624	1624	1624	1624	1624	1624	1624	1624	1624	1624	1624	1624	1624	1624	1624	1624	1624	1624	1624
668	1.01207232011747	908	1248	1534	1534	1534	1534	1534	1534	1534	1534	1534	1534	1534	1534	1534	1534	1534	1534	1534	1534	1534	1534	1534	1534	1534	1534	1534	1534	1534	1534	1534	1534	1534	1534	1534	1534	1534	1534	1534	1534	1534	1534	1534	1534	1534	1534	1534	1534
669	1.02001103149877	908	1214	1484	1484	1484	1484	1484	1484	1484	1484	1484	1484	1484	1484	1484	1484	1484	1484	1484	1484	1484	1484	930	660	620	544	584	576	596	758	962	1268	1692	1692	1692	1692	1692	1692	1692	1692	1692	1692	1692	1692	1692	1692	1692	1692
670	1.0292248568889	908	1316	1852	1852	552	342	392	382	342	364	468	706	986	1396	1396	1396	1396	1396	1396	1396	1396	1396	1396	1396	1396	1396	1396	1396	1396	1396	1396	1396	1396	1396	1396	1396	1396	1396	1396	1396	1396	1396	1396	1396	1396	1396	1396	1396
671	1.02151393256774	908	1308	1766	1766	1766	1766	1766	1766	1766	1766	1766	1766	1766	1766	1766	1766	1766	1766	1766	1766	1766	1766	1766	1766	1766	1766	668	532	482	470	518	592	678	972	1366	1366	1366	1366	1366	1366	1366	1366	1366	1366	1366	1366	1366	1366
672	1.07826272852572	908	1238	1600	1600	1600	1600	1600	1600	1600	1600	1600	1600	1600	1600	1600	1600	1600	1600	130	40	30	20	12	14	12	18	22	28	34	40	56	66	92	128	194	256	354	510	652	906	1276	1714	1714	1714	1714	1714	1714	1714
673	1.04710238377969	908	1128	1390	1390	1390	1390	222	98	70	82	70	70	74	94	134	162	204	240	322	388	486	590	748	990	1266	1594	1594	1594	1594	1594	1594	1594	1594	1594	1594	1594	1594	1594	1594	1594	1594	1594	1594	1594	1594	1594	1594	1594
674	1.02155681685969	908	1324	1858	1858	1858	1858	1858	1858	1858	1858	1858	1858	1182	734	496	516	716	794	1038	1494	1494	1494	1494	1494	1494	1494	1494	1494	1494	1494	1494	1494	1494	1494	1494	1494	1494	1494	1494	1494	1494	1494	1494	1494	1494	1494	1494	1494
675	1.01632637190394	908	1246	1720	1720	1720	1720	1720	1174	1306	776	784	982	1142	1426	1426	1426	1426	1426	1426	1426	1426	1426	1426	1426	1426	1426	1426	1426	1426	1426	1426	1426	1426	1426	1426	1426	1426	1426	1426	1426	1426	1426	1426	1426	1426	1426	1426	1426
676	1.02018497524471	908	1198	1470	1470	1470	1470	1470	1470	1470	1470	1470	1470	1470	1470	1470	1470	1470	872	880	658	508	432	434	472	588	764	1026	1278	1616	1616	1616	1616	1616	1616	1616	1616	1616	1616	1616	1616	1616	1616	1616	1616	1616	1616	1616	1616
677	1.03932090367271	908	1226	194	226	248	242	230	276	294	440	580	796	1146	1578	1578	1578	1578	1578	1578	1578	1578	1578	1578	1578	1578	1578	1578	1578	1578	1578	1578	1578	1578	1578	1578	1578	1578	1578	1578	1578	1578	1578	1578	1578	1578	1578	1578	1578
678	1.03476879687359	908	1236	1534	1534	1534	1534	1534	1534	1534	1534	1534	1534	1534	1534	1534	782	242	188	154	132	158	198	220	262	344	444	576	778	1000	1320	1656	1656	1656	1656	1656	1656	1656	1656	1656	1656	1656	1656	1656	1656	1656	1656	1656	1656
679	1.01890280668849	908	1104	1370	1370	1370	1370	1370	1370	1370	936	502	514	494	460	514	588	746	888	1180	1538	1538	1538	1538	1538	1538	1538	1538	1538	1538	1538	1538	1538	1538	1538	1538	1538	1538	1538	1538	1538	1538	1538	1538	1538	1538	1538	1538	1538
680	1.03524360607222	908	1226	1748	1748	1748	1748	1748	1748	1748	1748	1748	1748	1748	1748	1748	1748	1748	1748	514	234	252	206	220	268	348	496	716	1036	1494	1494	1494	1494	1494	1494	1494	1494	1494	1494	1494	1494	1494	1494	1494	1494	1494	1494	1494	1494
681	1.02423600492629	908	1218	1718	1718	1718	1718	1718	1718	1718	1718	1718	1718	1718	1718	1718	1718	1718	1718	1718	1718	1718	1718	1718	1718	1718	1718	1718	1718	1718	1718	1718	1718	1718	1718	582	456	474	368	454	510	542	734	976	1384	1384	1384	1384	1384
682	1.01916485514902	908	1224	1714	1714	1714	1714	1714	1714	1714	1714	1714	1714	1714	1714	1714	1714	1714	906	732	776	764	814	946	1168	1596	1596	1596	1596	1596	1596	1596	1596	1596	1596	1596	1596	1596	1596	1596	1596	1596	1596	1596	1596	1596	1596	1596	1596
683	1.03077339096416	908	1210	1674	1674	1674	1674	990	444	246	230	220	214	234	318	430	574	752	946	1220	1668	1668	1668	1668	1668	1668	1668	1668	1668	1668	1668	1668	1668	1668	1668	1668	1668	1668	1668	1668	1668	1668	1668	1668	1668	1668	1668	1668	1668
684	1.03688041047282	908	1294	1900	1900	1900	1900	1900	1900	1900	1900	1900	1900	1900	1900	1900	1900	1900	1900	1900	1900	1900	1900	1900	1900	1900	1900	1900	1900	1900	1900	1900	1900	520	290	184	164	152	188	246	348	486	678	1002	1440	1440	1440	1440	1440
685	1.033404536968	908	1220	1596	1596	1596	1596	1596	1596	1596	1596	1596	1596	1596	1596	1596	1596	1596	1596	1596	1596	1596	1596	1596	1596	1596	440	280	228	200	198	214	258	336	442	558	694	968	1216	1658	1658	1658	1658	1658	1658	1658	1658	1658	1658
686	1.05662460009558	908	1172	1510	190	70	54	42	50	62	70	92	124	154	200	268	380	524	710	938	1220	1626	1626	1626	1626	1626	1626	1626	1626	1626	1626	1626	1626	1626	1626	1626	1626	1626	1626	1626	1626	1626	1626	1626	1626	1626	1626	1626	1626
687	1.03373857819445	908	1286	1848	1848	1848	498	288	290	228	262	330	388	526	752	1072	1498	1498	1498	1498	1498	1498	1498	1498	1498	1498	1498	1498	1498	1498	1498	1498	1498	1498	1498	1498	1498	1498	1498	1498	1498	1498	1498	1498	1498	1498	1498	1498	1498
688	1.06548661510779	908	1136	1468	1468	1468	1468	116	88	32	34	40	40	50	72	92	122	162	196	282	372	486	672	926	1206	1606	1606	1606	1606	1606	1606	1606	1606	1606	1606	1606	1606	1606	1606	1606	1606	1606	1606	1606	1606	1606	1606	1606	1606
689	1.04178685639554	908	1202	1514	1514	1514	1514	1514	1514	1514	1514	1514	1514	1514	1514	1514	1514	1514	1514	1514	1514	1514	1514	1514	1514	1514	1514	1514	1514	1514	1514	1514	314	198	104	88	90	96	102	138	172	238	288	370	482	644	826	1078	1348
690	1.03049856218642	908	1292	1832	624	318	292	376	412	552	722	1006	1500	1500	1500	1500	1500	1500	1500	1500	1500	1500	1500	1500	1500	1500	1500	1500	1500	1500	1500	1500	1500	1500	1500	1500	1500	1500	1500	1500	1500	1500	1500	1500	1500	1500	1500	1500	1500
691	1.0599887202956	908	1156	112	56	30	34	50	56	58	80	102	136	174	224	272	368	470	566	760	1008	1290	1654	1654	1654	1654	1654	1654	1654	1654	1654	1654	1654	1654	1654	1654	1654	1654	1654	1654	1654	1654	1654	1654	1654	1654	1654	1654	1654
692	1.08675987422735	908	1296	1776	1776	1776	1776	1776	1776	1776	1776	1776	1776	1776	1776	1776	1776	1776	1776	1776	1776	1776	1776	1776	1776	1776	1776	1776	1776	1776	1776	1776	1776	40	34	38	40	46	44	48	64	88	124	150	206	274	374	550	724
693	1.03805814936316	908	1220	204	114	120	120	116	136	156	220	284	332	424	548	724	928	1162	1394	1394	1394	1394	1394	1394	1394	1394	1394	1394	1394	1394	1394	1394	1394	1394	1394	1394	1394	1394	1394	1394	1394	1394	1394	1394	1394	1394	1394	1394	1394
694	1.03026799894305	908	1308	1810	1810	1810	1810	1810	1810	1810	1002	512	488	414	420	556	674	960	1338	1946	1946	1946	1946	1946	1946	1946	1946	1946	1946	1946	1946	1946	1946	1946	1946	1946	1946	1946	1946	1946	1946	1946	1946	1946	1946	1946	1946	1946	1946
695	1.01826130252162	908	1226	1680	1680	932	836	536	598	662	668	766	1040	1418	1418	1418	1418	1418	1418	1418	1418	1418	1418	1418	1418	1418	1418	1418	1418	1418	1418	1418	1418	1418	1418	1418	1418	1418	1418	1418	1418	1418	1418	1418	1418	1418	1418	1418	1418
696	1.03068462465501	908	1238	1610	1610	1610	1610	1610	1610	1610	1610	1610	1610	1610	1610	508	250	264	308	350	322	340	470	598	794	1090	1496	1496	1496	1496	1496	1496	1496	1496	1496	1496	1496	1496	1496	1496	1496	1496	1496	1496	1496	1496	1496	1496	1496
697	1.02567822573958	908	1172	1502	1502	1502	1502	1502	1502	1502	464	330	324	276	300	340	372	504	636	804	1044	1424	1424	1424	1424	1424	1424	1424	1424	1424	1424	1424	1424	1424	1424	1424	1424	1424	1424	1424	1424	1424	1424	1424	1424	1424	1424	1424	1424
698	1.02811344330781	908	1108	1370	1370	1370	1370	1370	1370	1370	1370	1370	1370	1370	1370	1370	1370	1370	1370	1370	1370	1370	386	200	200	202	202	246	268	340	400	496	598	708	930	1122	1388	1388	1388	1388	1388	1388	1388	1388	1388	1388	1388	1388	1388
699	1.07060600243023	908	1134	1384	1384	46	56	46	46	38	44	48	66	86	112	146	182	224	288	394	472	552	684	850	1014	1248	1530	1530	1530	1530	1530	1530	1530	1530	1530	1530	1530	1530	1530	1530	1530	1530	1530	1530	1530	1530	1530	1530	1530
700	1.0621183400972	908	1282	1796	1796	1796	1796	1796	1796	1796	1796	1796	1796	1796	1796	1796	1796	1796	226	70	52	52	46	50	66	102	148	214	310	430	628	870	1222	1582	1582	1582	1582	1582	1582	1582	1582	1582	1582	1582	1582	1582	1582	1582	1582
701	1.02392779184997	908	1170	1600	1600	1600	1050	534	472	472	458	482	532	726	950	1186	1712	1712	1712	1712	1712	1712	1712	1712	1712	1712	1712	1712	1712	1712	1712	1712	1712	1712	1712	1712	1712	1712	1712	1712	1712	1712	1712	1712	1712	1712	1712	1712	1712
702	1.08838013765756	908	1188	1434	1434	1434	1434	24	30	22	26	24	26	28	38	46	58	82	110	140	184	226	302	378	478	570	688	856	1074	1310	1662	1662	1662	1662	1662	1662	1662	1662	1662	1662	1662	1662	1662	1662	1662	1662	1662	1662	1662
703	1.01735746372393	908	1206	1648	1648	1648	1648	838	596	598	660	724	838	972	1392	1392	1392	1392	1392	1392	1392	1392	1392	1392	1392	1392	1392	1392	1392	1392	1392	1392	1392	1392	1392	1392	1392	1392	1392	1392	1392	1392	1392	1392	1392	1392	1392	1392	1392
704	1.06119626641693	908	1226	1562	1562	1562	1562	1562	1562	1562	1562	1562	1562	1562	188	76	44	24	26	32	32	42	50	64	94	140	184	236	304	388	526	700	922	1194	1518	1518	1518	1518	1518	1518	1518	1518	1518	1518	1518	1518	1518	1518	1518
705	1.04927725512762	908	1154	1548	1548	1548	1548	1548	1548	1548	1548	1548	1548	1548	1548	1548	1548	1548	1548	1548	1548	1548	1548	1548	1548	154	130	100	108	88	106	96	120	158	188	262	342	430	548	706	888	1124	1500	1500	1500	1500	1500	1500	1500
706	1.01278193699635	908	1126	818	688	694	728	804	1018	1134	1462	1462	1462	1462	1462	1462	1462	1462	1462	1462	1462	1462	1462	1462	1462	1462	1462	1462	1462	1462	1462	1462	1462	1462	1462	1462	1462	1462	1462	1462	1462	1462	1462	1462	1462	1462	1462	1462	1462
707	1.03095884722787	908	1136	1552	1552	1552	1552	1552	1552	1552	1552	428	402	268	280	280	316	370	488	688	902	1272	1596	1596	1596	1596	1596	1596	1596	1596	1596	1596	1596	1596	1596	1596	1596	1596	1596	1596	1596	1596	1596	1596	1596	1596	1596	1596	1596
708	1.04185558423128	908	1206	1610	1610	1610	1610	1610	1610	1610	1610	1610	1610	1610	1610	1610	262	178	112	90	108	122	136	178	234	298	382	474	622	812	1068	1450	1450	1450	1450	1450	1450	1450	1450	1450	1450	1450	1450	1450	1450	1450	1450	1450	1450
709	1.02744628914103	908	1240	584	462	310	308	272	292	294	366	496	672	906	1302	1792	1792	1792	1792	1792	1792	1792	1792	1792	1792	1792	1792	1792	1792	1792	1792	1792	1792	1792	1792	1792	1792	1792	1792	1792	1792	1792	1792	1792	1792	1792	1792	1792	1792
710	0	908	1236	1530	1530	1530	1530	1530	1530	1530	1530	1530	1530	1530	1530	1530	1530	1530	1530	1530	1530	1530	1530	1530	1530	1530	1530	1530	1530	1530	1530	1530	1530	1530	1530	1530	1530	1530	1530	1530	1530	1530	1530	26	22	6	2	2	0
711	1.03852512681189	908	1308	1712	1712	1712	1712	1712	1712	1712	280	260	182	192	178	208	250	336	480	634	856	1100	1434	1434	1434	1434	1434	1434	1434	1434	1434	1434	1434	1434	1434	1434	1434	1434	1434	1434	1434	1434	1434	1434	1434	1434	1434	1434	1434
712	1.02804324751017	908	1204	932	344	168	184	202	166	184	222	300	368	494	634	810	1082	1404	1404	1404	1404	1404	1404	1404	1404	1404	1404	1404	1404	1404	1404	1404	1404	1404	1404	1404	1404	1404	1404	1404	1404	1404	1404	1404	1404	1404	1404	1404	1404
713	1.02192755424511	908	1206	1594	1594	1594	1594	1594	1594	1594	1594	1594	1594	1594	1594	1594	1594	1594	1594	1594	1594	1594	1594	1594	1594	1594	1594	896	542	366	372	442	534	592	818	1104	1492	1492	1492	1492	1492	1492	1492	1492	1492	1492	1492	1492	1492
714	1.01767979096137	908	1206	1590	1590	1590	1590	1590	1590	972	864	810	630	614	656	706	946	1178	1552	1552	1552	1552	1552	1552	1552	1552	1552	1552	1552	1552	1552	1552	1552	1552	1552	1552	1552	1552	1552	1552	1552	1552	1552	1552	1552	1552	1552	1552	1552
715	1.02032501179766	908	1294	1752	1752	1752	1752	1752	1752	1752	1752	1752	1752	1752	1752	1752	1752	1752	1752	1752	1752	1752	1752	1752	1752	1752	1752	804	744	658	666	766	924	1118	1554	1554	1554	1554	1554	1554	1554	1554	1554	1554	1554	1554	1554	1554	1554
716	1.02665077876522	908	1250	1800	1800	1800	1800	1800	634	570	482	542	628	784	906	1220	1690	1690	1690	1690	1690	1690	1690	1690	1690	1690	1690	1690	1690	1690	1690	1690	1690	1690	1690	1690	1690	1690	1690	1690	1690	1690	1690	1690	1690	1690	1690	1690	1690
717	1.07867428951978	908	1196	1526	1526	1526	1526	1526	1526	1526	1526	52	40	22	22	26	32	32	54	64	90	112	156	176	230	288	362	460	600	820	1022	1266	1630	1630	1630	1630	1630	1630	1630	1630	1630	1630	1630	1630	1630	1630	1630	1630	1630
718	1.04748232408964	908	1330	1844	1844	1844	1844	1844	302	260	214	246	212	254	320	464	650	930	1350	1988	1988	1988	1988	1988	1988	1988	1988	1988	1988	1988	1988	1988	1988	1988	1988	1988	1988	1988	1988	1988	1988	1988	1988	1988	1988	1988	1988	1988	1988
719	1.02258995624126	908	1128	1426	1426	1426	1426	1426	1426	646	416	396	284	308	328	302	410	538	670	814	994	1256	1472	1472	1472	1472	1472	1472	1472	1472	1472	1472	1472	1472	1472	1472	1472	1472	1472	1472	1472	1472	1472	1472	1472	1472	1472	1472	1472
720	1.02036504436952	908	1310	1824	1824	1824	1824	1824	1028	956	1094	1022	1096	1346	1764	1764	1764	1764	1764	1764	1764	1764	1764	1764	1764	1764	1764	1764	1764	1764	1764	1764	1764	1764	1764	1764	1764	1764	1764	1764	1764	1764	1764	1764	1764	1764	1764	1764	1764
721	1.02020915794226	908	1188	700	392	292	296	264	274	308	398	508	690	882	1152	1416	1416	1416	1416	1416	1416	1416	1416	1416	1416	1416	1416	1416	1416	1416	1416	1416	1416	1416	1416	1416	1416	1416	1416	1416	1416	1416	1416	1416	1416	1416	1416	1416	1416
722	1.04928254769682	908	1262	122	134	112	130	164	190	216	288	422	548	808	1126	1532	1532	1532	1532	1532	1532	1532	1532	1532	1532	1532	1532	1532	1532	1532	1532	1532	1532	1532	1532	1532	1532	1532	1532	1532	1532	1532	1532	1532	1532	1532	1532	1532	1532
723	1.01793632252834	908	1326	1930	1182	1008	898	978	1068	1328	1594	1594	1594	1594	1594	1594	1594	1594	1594	1594	1594	1594	1594	1594	1594	1594	1594	1594	1594	1594	1594	1594	1594	1594	1594	1594	1594	1594	1594	1594	1594	1594	1594	1594	1594	1594	1594	1594	1594
724	1.02629609639719	908	1182	1400	1400	1400	1400	1400	1400	1400	1400	1400	1400	1400	1400	1400	1400	1400	1400	1400	1400	1400	688	418	252	216	218	206	190	244	332	432	534	678	872	1090	1294	1576	1576	1576	1576	1576	1576	1576	1576	1576	1576	1576	1576
725	1.01597127094552	908	1258	1608	1608	1608	1608	1018	870	844	724	630	738	792	1084	1448	1448	1448	1448	1448	1448	1448	1448	1448	1448	1448	1448	1448	1448	1448	1448	1448	1448	1448	1448	1448	1448	1448	1448	1448	1448	1448	1448	1448	1448	1448	1448	1448	1448
726	1.09010850913222	908	1302	1894	1894	1894	1894	1894	1894	1894	1894	1894	1894	1894	1894	1894	1894	1894	1894	1894	50	28	28	28	36	36	50	78	110	152	226	322	472	632	940	1334	1842	1842	1842	1842	1842	1842	1842	1842	1842	1842	1842	1842	1842
727	1.02555942996188	908	1204	1624	1624	1624	1624	1624	1624	1624	1624	1624	1624	1624	1624	1624	1624	1624	1624	1624	1624	1624	1624	1624	1624	1624	1624	1624	1624	882	454	408	344	304	352	376	524	624	818	1036	1296	1660	1660	1660	1660	1660	1660	1660	1660
728	1.04172853096761	908	1282	1832	1832	1832	1832	1832	1832	1832	1832	1832	1832	1832	1832	1832	366	262	216	216	244	262	328	470	638	920	1284	1826	1826	1826	1826	1826	1826	1826	1826	1826	1826	1826	1826	1826	1826	1826	1826	1826	1826	1826	1826	1826	1826
729	1.05317334455981	908	1252	1636	1636	178	72	64	68	60	66	74	90	128	180	252	342	474	640	812	1040	1370	1370	1370	1370	1370	1370	1370	1370	1370	1370	1370	1370	1370	1370	1370	1370	1370	1370	1370	1370	1370	1370	1370	1370	1370	1370	1370	1370
730	1.02025528424304	908	1338	1918	1918	1918	1918	1918	1918	1918	1918	1918	1918	1918	1918	1300	774	686	768	746	940	1168	1580	1580	1580	1580	1580	1580	1580	1580	1580	1580	1580	1580	1580	1580	1580	1580	1580	1580	1580	1580	1580	1580	1580	1580	1580	1580	1580
731	1.03159609395593	908	1262	1722	1722	1722	1722	1722	1722	1722	1722	1722	1722	1722	1722	1722	1722	1722	1722	1722	1722	1722	1722	1722	1722	1722	1722	1722	1722	866	334	376	442	492	538	692	964	1316	1822	1822	1822	1822	1822	1822	1822	1822	1822	1822	1822
732	1.03842948865407	908	1188	1558	1558	1558	1558	1558	1558	1558	1558	1558	1558	1558	1558	1558	1558	1558	1558	1558	1558	1558	390	318	188	126	142	134	152	192	244	300	392	512	610	788	1006	1336	1744	1744	1744	1744	1744	1744	1744	1744	1744	1744	1744
733	1.03963134886623	908	1162	1518	1518	1518	1518	1518	1518	1518	1518	1518	1518	1518	1518	1518	1518	1518	282	160	138	144	160	160	176	242	300	384	496	634	838	1036	1284	1622	1622	1622	1622	1622	1622	1622	1622	1622	1622	1622	1622	1622	1622	1622	1622
734	1.04879189791097	908	1312	1800	1800	1800	1800	1800	1800	1800	1800	1800	1800	1800	1800	1800	1800	1800	1800	1800	1800	1800	1800	340	132	104	118	112	122	134	196	280	412	582	812	1108	1608	1608	1608	1608	1608	1608	1608	1608	1608	1608	1608	1608	1608
735	1.05180706764572	908	1234	1728	1728	1728	1728	1728	1728	1728	1728	1728	1728	1728	1728	1728	1728	398	116	54	46	54	60	72	110	144	186	254	328	434	594	826	1098	1438	1438	1438	1438	1438	1438	1438	1438	1438	1438	1438	1438	1438	1438	1438	1438
736	1.0219449959507	908	1348	1866	1866	1866	1866	1866	1866	1254	988	676	802	898	1012	1198	1758	1758	1758	1758	1758	1758	1758	1758	1758	1758	1758	1758	1758	1758	1758	1758	1758	1758	1758	1758	1758	1758	1758	1758	1758	1758	1758	1758	1758	1758	1758	1758	1758
737	1.05483946397559	908	1344	1864	430	160	78	88	78	92	138	216	312	408	600	856	1228	1770	1770	1770	1770	1770	1770	1770	1770	1770	1770	1770	1770	1770	1770	1770	1770	1770	1770	1770	1770	1770	1770	1770	1770	1770	1770	1770	1770	1770	1770	1770	1770
738	1.03267947195104	908	1256	1772	1772	1772	1772	1772	1772	1772	1772	1772	1772	1772	1772	454	370	316	376	478	538	684	934	1226	1690	1690	1690	1690	1690	1690	1690	1690	1690	1690	1690	1690	1690	1690	1690	1690	1690	1690	1690	1690	1690	1690	1690	1690	1690
739	1.0268356183289	908	1206	1534	590	306	296	354	462	570	588	810	1108	1506	1506	1506	1506	1506	1506	1506	1506	1506	1506	1506	1506	1506	1506	1506	1506	1506	1506	1506	1506	1506	1506	1506	1506	1506	1506	1506	1506	1506	1506	1506	1506	1506	1506	1506	1506
740	1.02057455864032	908	1202	1540	1540	1540	1540	1540	1540	1540	1540	1540	1540	1540	1540	1540	1540	1540	638	594	504	482	548	644	712	880	1144	1510	1510	1510	1510	1510	1510	1510	1510	1510	1510	1510	1510	1510	1510	1510	1510	1510	1510	1510	1510	1510	1510
741	1.03923944624989	908	1162	1524	244	140	108	100	124	150	164	204	264	342	428	536	668	868	1062	1370	1370	1370	1370	1370	1370	1370	1370	1370	1370	1370	1370	1370	1370	1370	1370	1370	1370	1370	1370	1370	1370	1370	1370	1370	1370	1370	1370	1370	1370
742	1.02143816939371	908	1100	1354	1622	1622	1622	1622	1622	1622	1622	772	724	432	416	414	416	460	584	770	874	1128	1510	1510	1510	1510	1510	1510	1510	1510	1510	1510	1510	1510	1510	1510	1510	1510	1510	1510	1510	1510	1510	1510	1510	1510	1510	1510	1510
743	1.02869041152917	908	1254	510	244	244	244	228	240	296	398	500	662	872	1170	1596	1596	1596	1596	1596	1596	1596	1596	1596	1596	1596	1596	1596	1596	1596	1596	1596	1596	1596	1596	1596	1596	1596	1596	1596	1596	1596	1596	1596	1596	1596	1596	1596	1596
744	1.04768183434795	908	1152	1466	1466	1466	1466	1466	1466	1466	1466	164	162	110	144	122	136	168	246	316	414	530	674	866	1166	1534	1534	1534	1534	1534	1534	1534	1534	1534	1534	1534	1534	1534	1534	1534	1534	1534	1534	1534	1534	1534	1534	1534	1534
745	1.0250912519545	908	1116	1450	778	510	516	396	398	412	486	644	780	990	1354	1844	1844	1844	1844	1844	1844	1844	1844	1844	1844	1844	1844	1844	1844	1844	1844	1844	1844	1844	1844	1844	1844	1844	1844	1844	1844	1844	1844	1844	1844	1844	1844	1844	1844
746	1.02536098139374	908	1120	1428	1428	1428	1428	1428	468	340	302	214	238	272	294	342	438	550	642	858	1062	1414	1414	1414	1414	1414	1414	1414	1414	1414	1414	1414	1414	1414	1414	1414	1414	1414	1414	1414	1414	1414	1414	1414	1414	1414	1414	1414	1414
747	1.0191064637889	908	1226	908	762	506	362	400	478	548	724	926	1200	1564	1564	1564	1564	1564	1564	1564	1564	1564	1564	1564	1564	1564	1564	1564	1564	1564	1564	1564	1564	1564	1564	1564	1564	1564	1564	1564	1564	1564	1564	1564	1564	1564	1564	1564	1564
748	1.01840931823047	908	1164	1530	1530	1530	1530	1530	1530	972	720	696	668	650	758	888	1148	1628	1628	1628	1628	1628	1628	1628	1628	1628	1628	1628	1628	1628	1628	1628	1628	1628	1628	1628	1628	1628	1628	1628	1628	1628	1628	1628	1628	1628	1628	1628	1628
749	1.04237622107413	908	1276	1842	378	212	182	170	202	246	300	428	628	896	1262	1712	1712	1712	1712	1712	1712	1712	1712	1712	1712	1712	1712	1712	1712	1712	1712	1712	1712	1712	1712	1712	1712	1712	1712	1712	1712	1712	1712	1712	1712	1712	1712	1712	1712
750	1.02392779464022	908	1116	1496	1496	1496	1496	1496	1496	1496	1496	1496	1496	1496	1496	1496	1496	1496	956	428	316	282	314	264	298	356	502	628	860	1094	1454	1454	1454	1454	1454	1454	1454	1454	1454	1454	1454	1454	1454	1454	1454	1454	1454	1454	1454
751	1.03065337483539	908	1268	1696	1696	1696	1696	1696	1696	1696	1696	1696	1696	1696	1696	1696	1696	1696	1696	1696	1696	1696	1696	1696	492	248	288	316	330	362	388	542	736	1018	1420	1420	1420	1420	1420	1420	1420	1420	1420	1420	1420	1420	1420	1420	1420
752	1.05098942723661	908	1252	1750	1750	1750	1750	1750	1750	1750	1750	1750	1750	1750	1750	1750	1750	1750	1750	1750	1750	1750	252	84	80	80	86	96	134	176	254	362	502	712	960	1364	1364	1364	1364	1364	1364	1364	1364	1364	1364	1364	1364	1364	1364
753	1.03926722731995	908	1174	1464	1464	1464	1464	1464	1464	270	146	106	134	158	168	210	266	346	450	568	790	1062	1434	1434	1434	1434	1434	1434	1434	1434	1434	1434	1434	1434	1434	1434	1434	1434	1434	1434	1434	1434	1434	1434	1434	1434	1434	1434	1434
754	1.02554378500465	908	1204	454	396	358	318	294	374	414	548	784	1022	1272	1658	1658	1658	1658	1658	1658	1658	1658	1658	1658	1658	1658	1658	1658	1658	1658	1658	1658	1658	1658	1658	1658	1658	1658	1658	1658	1658	1658	1658	1658	1658	1658	1658	1658	1658
755	1.0490932470691	908	1254	1648	1648	212	110	68	70	72	76	90	124	174	230	310	384	502	666	900	1150	1430	1430	1430	1430	1430	1430	1430	1430	1430	1430	1430	1430	1430	1430	1430	1430	1430	1430	1430	1430	1430	1430	1430	1430	1430	1430	1430	1430
756	1.06120863652468	908	1090	1458	1458	1458	1458	1458	1458	1458	152	58	44	36	36	48	64	80	100	130	154	202	240	308	384	514	652	854	1078	1344	1818	1818	1818	1818	1818	1818	1818	1818	1818	1818	1818	1818	1818	1818	1818	1818	1818	1818	1818
757	1.05664329140157	908	1096	1464	1464	1464	1464	1464	1464	260	72	50	44	42	44	68	88	112	156	184	232	316	412	544	736	974	1278	1710	1710	1710	1710	1710	1710	1710	1710	1710	1710	1710	1710	1710	1710	1710	1710	1710	1710	1710	1710	1710	1710
758	1.05670039989514	908	1196	1562	1562	1562	1562	1562	98	78	70	68	50	54	62	72	92	124	150	182	252	304	382	536	694	864	1104	1372	1372	1372	1372	1372	1372	1372	1372	1372	1372	1372	1372	1372	1372	1372	1372	1372	1372	1372	1372	1372	1372
759	1.02456556384426	908	1254	1826	1826	1826	1826	1826	1826	1826	1826	1074	504	612	456	542	658	788	1092	1516	1516	1516	1516	1516	1516	1516	1516	1516	1516	1516	1516	1516	1516	1516	1516	1516	1516	1516	1516	1516	1516	1516	1516	1516	1516	1516	1516	1516	1516
760	1.02415268365136	908	1336	1922	1162	762	560	454	608	648	762	1112	1614	1614	1614	1614	1614	1614	1614	1614	1614	1614	1614	1614	1614	1614	1614	1614	1614	1614	1614	1614	1614	1614	1614	1614	1614	1614	1614	1614	1614	1614	1614	1614	1614	1614	1614	1614	1614
761	1.03892145265095	908	1286	1782	1782	1782	1782	1782	574	260	190	184	150	160	188	268	350	488	642	894	1232	1726	1726	1726	1726	1726	1726	1726	1726	1726	1726	1726	1726	1726	1726	1726	1726	1726	1726	1726	1726	1726	1726	1726	1726	1726	1726	1726	1726
762	1.00344447223735	908	1116	1424	1424	1424	1424	1424	1424	1424	1424	1424	1424	1424	1424	1424	1424	1424	1424	1424	1424	1424	1424	1424	1424	1424	1424	1424	1424	1424	1424	1424	1424	1424	1424	1424	1424	1424	1424	1424	726	342	200	118	108	104	128	178	216
763	1.02074118839517	908	1306	1818	906	504	560	534	680	764	938	1372	1372	1372	1372	1372	1372	1372	1372	1372	1372	1372	1372	1372	1372	1372	1372	1372	1372	1372	1372	1372	1372	1372	1372	1372	1372	1372	1372	1372	1372	1372	1372	1372	1372	1372	1372	1372	1372
764	1.02491794196855	908	1312	1870	1870	1870	1870	1870	1870	1870	1870	1870	1870	1870	1870	1870	1870	1870	1870	1870	1870	1870	1870	1870	1870	1870	1870	1870	1870	1870	1142	584	624	774	900	1000	1250	1776	1776	1776	1776	1776	1776	1776	1776	1776	1776	1776	1776
765	1.04335855685782	908	1308	1812	1812	1812	1812	1812	1812	1812	310	222	190	226	216	278	390	564	818	1206	1680	1680	1680	1680	1680	1680	1680	1680	1680	1680	1680	1680	1680	1680	1680	1680	1680	1680	1680	1680	1680	1680	1680	1680	1680	1680	1680	1680	1680
766	1.02688712190162	908	1322	1950	1950	1950	1950	1950	1950	1950	1950	938	870	646	676	836	1080	1338	1938	1938	1938	1938	1938	1938	1938	1938	1938	1938	1938	1938	1938	1938	1938	1938	1938	1938	1938	1938	1938	1938	1938	1938	1938	1938	1938	1938	1938	1938	1938
767	0	908	1270	1724	26	20	22	6	2	2	0	0	0	0	0	0	0	0	0	0	0	0	0	0	0	0	0	0	0	0	0	0	0	0	0	0	0	0	0	0	0	0	0	0	0	0	0	0	0
768	1.01409041836971	908	1082	1376	970	872	892	888	876	894	990	1222	1552	1552	1552	1552	1552	1552	1552	1552	1552	1552	1552	1552	1552	1552	1552	1552	1552	1552	1552	1552	1552	1552	1552	1552	1552	1552	1552	1552	1552	1552	1552	1552	1552	1552	1552	1552	1552
769	1.02294747379378	908	1272	1724	1724	1724	1724	1724	1724	1724	1724	1724	1724	1724	1724	1724	1724	1724	904	486	350	326	394	462	602	760	990	1414	1414	1414	1414	1414	1414	1414	1414	1414	1414	1414	1414	1414	1414	1414	1414	1414	1414	1414	1414	1414	1414
770	1.03252017377379	908	1228	1640	1640	1640	1640	1640	1640	1640	1640	1640	396	296	296	328	288	342	370	532	764	1098	1518	1518	1518	1518	1518	1518	1518	1518	1518	1518	1518	1518	1518	1518	1518	1518	1518	1518	1518	1518	1518	1518	1518	1518	1518	1518	1518
771	1.01917674935427	908	1218	614	412	366	422	486	556	652	854	1096	1468	1468	1468	1468	1468	1468	1468	1468	1468	1468	1468	1468	1468	1468	1468	1468	1468	1468	1468	1468	1468	1468	1468	1468	1468	1468	1468	1468	1468	1468	1468	1468	1468	1468	1468	1468	1468
772	1.02946067996835	908	1350	1836	1836	1836	1836	1836	1836	1836	846	526	272	296	342	406	494	640	866	1188	1614	1614	1614	1614	1614	1614	1614	1614	1614	1614	1614	1614	1614	1614	1614	1614	1614	1614	1614	1614	1614	1614	1614	1614	1614	1614	1614	1614	1614
773	1.01238960280825	908	1218	1574	1574	1574	1574	1574	1574	1574	1574	1574	1574	1574	1574	1574	1574	1574	1574	1574	1574	1574	1574	1574	1574	1574	1574	1574	1574	1574	1574	1574	1574	1574	1574	1574	1574	1574	1574	66	34	16	22	10	16	16	20	20	24
774	1.02372139075638	908	1270	1682	1682	1682	546	494	412	460	520	546	614	832	1122	1430	1430	1430	1430	1430	1430	1430	1430	1430	1430	1430	1430	1430	1430	1430	1430	1430	1430	1430	1430	1430	1430	1430	1430	1430	1430	1430	1430	1430	1430	1430	1430	1430	1430
775	1.04393023411599	908	1078	1288	1646	1646	1646	1646	1646	1646	1646	1646	1646	1646	1646	234	208	164	148	152	162	182	236	294	388	522	612	814	1040	1356	1772	1772	1772	1772	1772	1772	1772	1772	1772	1772	1772	1772	1772	1772	1772	1772	1772	1772	1772
776	1.02247841524013	908	1248	1854	1854	1854	1236	894	766	838	1058	1168	1338	1888	1888	1888	1888	1888	1888	1888	1888	1888	1888	1888	1888	1888	1888	1888	1888	1888	1888	1888	1888	1888	1888	1888	1888	1888	1888	1888	1888	1888	1888	1888	1888	1888	1888	1888	1888
777	1.02197058942478	908	1268	1682	1682	1682	1682	982	558	446	400	462	478	584	804	1114	1508	1508	1508	1508	1508	1508	1508	1508	1508	1508	1508	1508	1508	1508	1508	1508	1508	1508	1508	1508	1508	1508	1508	1508	1508	1508	1508	1508	1508	1508	1508	1508	1508
778	1.03134526648427	908	1214	1588	1588	1588	1588	1588	1588	1588	1588	934	320	270	274	310	302	328	456	618	820	1072	1352	1758	1758	1758	1758	1758	1758	1758	1758	1758	1758	1758	1758	1758	1758	1758	1758	1758	1758	1758	1758	1758	1758	1758	1758	1758	1758
779	1.04476682461937	908	1248	1614	298	138	108	70	74	78	88	130	190	248	316	434	564	702	916	1120	1444	1444	1444	1444	1444	1444	1444	1444	1444	1444	1444	1444	1444	1444	1444	1444	1444	1444	1444	1444	1444	1444	1444	1444	1444	1444	1444	1444	1444
780	1.02501031888531	908	1242	1676	1676	498	462	466	510	510	630	748	1046	1448	1448	1448	1448	1448	1448	1448	1448	1448	1448	1448	1448	1448	1448	1448	1448	1448	1448	1448	1448	1448	1448	1448	1448	1448	1448	1448	1448	1448	1448	1448	1448	1448	1448	1448	1448
781	1.0542713238273	908	1258	1780	1780	1780	1780	1780	1780	1780	1780	1780	260	110	80	88	110	126	170	236	348	474	672	928	1226	1750	1750	1750	1750	1750	1750	1750	1750	1750	1750	1750	1750	1750	1750	1750	1750	1750	1750	1750	1750	1750	1750	1750	1750
782	1.02232917016271	908	1206	740	374	354	470	558	672	806	1112	1584	1584	1584	1584	1584	1584	1584	1584	1584	1584	1584	1584	1584	1584	1584	1584	1584	1584	1584	1584	1584	1584	1584	1584	1584	1584	1584	1584	1584	1584	1584	1584	1584	1584	1584	1584	1584	1584
783	1.02431572255583	908	1168	1578	1578	1578	1578	1578	1578	1578	1578	994	506	422	442	434	460	522	668	920	1288	1706	1706	1706	1706	1706	1706	1706	1706	1706	1706	1706	1706	1706	1706	1706	1706	1706	1706	1706	1706	1706	1706	1706	1706	1706	1706	1706	1706
784	1.02477251040261	908	1156	1466	1466	492	434	432	432	438	440	474	588	762	996	1240	1612	1612	1612	1612	1612	1612	1612	1612	1612	1612	1612	1612	1612	1612	1612	1612	1612	1612	1612	1612	1612	1612	1612	1612	1612	1612	1612	1612	1612	1612	1612	1612	1612
785	1.02395299803693	908	1288	1852	1852	1852	1852	1852	1852	1852	1852	1852	1852	1852	1852	1852	1852	1852	1852	894	886	966	1154	1286	1572	1306	1848	1848	1848	1848	1848	1848	1848	1848	1848	1848	1848	1848	1848	1848	1848	1848	1848	1848	1848	1848	1848	1848	1848
786	1.02439739015101	908	1314	1900	1900	1900	1900	1900	1900	1900	1900	1900	1900	1900	1900	1900	1900	1900	1900	1900	1900	1900	1070	680	530	440	498	626	792	1112	1624	1624	1624	1624	1624	1624	1624	1624	1624	1624	1624	1624	1624	1624	1624	1624	1624	1624	1624
787	1.02991718743144	908	1244	1734	1734	1734	1734	1734	1734	1734	1734	1734	1734	1734	1734	954	630	424	358	314	280	354	490	652	944	1292	1860	1860	1860	1860	1860	1860	1860	1860	1860	1860	1860	1860	1860	1860	1860	1860	1860	1860	1860	1860	1860	1860	1860
788	1.06691664243566	908	1146	1498	80	42	48	32	38	26	28	38	40	54	66	90	122	146	198	268	336	424	534	662	850	1086	1364	1364	1364	1364	1364	1364	1364	1364	1364	1364	1364	1364	1364	1364	1364	1364	1364	1364	1364	1364	1364	1364	1364
789	1.04670967185165	908	1234	1566	1566	170	164	124	124	110	96	112	162	214	284	368	482	656	864	1092	1430	1430	1430	1430	1430	1430	1430	1430	1430	1430	1430	1430	1430	1430	1430	1430	1430	1430	1430	1430	1430	1430	1430	1430	1430	1430	1430	1430	1430
790	1.02304647841636	908	1250	1682	1682	1682	1682	1682	1682	1682	1682	1682	1682	1682	1682	1682	1682	1682	1682	1682	1682	1682	1682	1682	628	582	456	480	558	602	686	906	1176	1522	1522	1522	1522	1522	1522	1522	1522	1522	1522	1522	1522	1522	1522	1522	1522
791	1.03044342580933	908	1320	1910	1104	422	498	540	618	716	882	1264	1806	1806	1806	1806	1806	1806	1806	1806	1806	1806	1806	1806	1806	1806	1806	1806	1806	1806	1806	1806	1806	1806	1806	1806	1806	1806	1806	1806	1806	1806	1806	1806	1806	1806	1806	1806	1806
792	1.02068107666342	908	1228	1626	1626	868	662	574	668	760	836	980	1276	1682	1682	1682	1682	1682	1682	1682	1682	1682	1682	1682	1682	1682	1682	1682	1682	1682	1682	1682	1682	1682	1682	1682	1682	1682	1682	1682	1682	1682	1682	1682	1682	1682	1682	1682	1682
793	1.0237481495928	908	1308	1752	1752	1752	1752	1752	674	618	578	556	650	844	1078	1578	1578	1578	1578	1578	1578	1578	1578	1578	1578	1578	1578	1578	1578	1578	1578	1578	1578	1578	1578	1578	1578	1578	1578	1578	1578	1578	1578	1578	1578	1578	1578	1578	1578
794	1.02920094889854	908	1200	1578	874	406	236	252	292	294	328	448	632	888	1184	1610	1610	1610	1610	1610	1610	1610	1610	1610	1610	1610	1610	1610	1610	1610	1610	1610	1610	1610	1610	1610	1610	1610	1610	1610	1610	1610	1610	1610	1610	1610	1610	1610	1610
795	1.03330321236396	908	1286	1744	1744	1744	1744	1744	1744	506	276	306	334	352	470	626	854	1124	1636	1636	1636	1636	1636	1636	1636	1636	1636	1636	1636	1636	1636	1636	1636	1636	1636	1636	1636	1636	1636	1636	1636	1636	1636	1636	1636	1636	1636	1636	1636
796	1.02277397652247	908	1324	1092	640	500	546	534	526	620	942	1294	1762	1762	1762	1762	1762	1762	1762	1762	1762	1762	1762	1762	1762	1762	1762	1762	1762	1762	1762	1762	1762	1762	1762	1762	1762	1762	1762	1762	1762	1762	1762	1762	1762	1762	1762	1762	1762
797	1.01917647120998	908	1234	1608	1608	1608	1608	1608	1608	1608	1608	1608	1608	1608	1608	1608	1038	702	458	436	446	504	640	804	1080	1456	1456	1456	1456	1456	1456	1456	1456	1456	1456	1456	1456	1456	1456	1456	1456	1456	1456	1456	1456	1456	1456	1456	1456
798	1.04668575353362	908	1202	1594	172	136	122	102	94	104	112	144	186	236	306	380	508	616	778	958	1218	1520	1520	1520	1520	1520	1520	1520	1520	1520	1520	1520	1520	1520	1520	1520	1520	1520	1520	1520	1520	1520	1520	1520	1520	1520	1520	1520	1520
799	1.10117483982206	908	1240	1772	1772	1772	1772	1772	56	16	20	12	12	8	12	14	16	28	38	54	78	100	138	194	262	380	506	702	964	1302	1740	1740	1740	1740	1740	1740	1740	1740	1740	1740	1740	1740	1740	1740	1740	1740	1740	1740	1740
800	1.03798745585716	908	1278	1682	1682	1682	1682	1682	1682	336	250	216	174	150	162	194	244	292	416	494	668	896	1184	1588	1588	1588	1588	1588	1588	1588	1588	1588	1588	1588	1588	1588	1588	1588	1588	1588	1588	1588	1588	1588	1588	1588	1588	1588	1588
801	1.04902414075302	908	1252	1750	1750	1750	1750	1750	1750	1750	1750	1750	1750	1750	1750	1750	1750	1750	1750	1750	1750	1750	1750	1750	168	142	130	168	206	232	268	380	536	762	1088	1458	1458	1458	1458	1458	1458	1458	1458	1458	1458	1458	1458	1458	1458
802	1.02077546911011	908	1184	1530	1530	1530	1530	1530	1530	1530	1530	1530	1530	1530	1530	1530	1530	1530	1530	1530	1530	764	756	474	376	372	380	412	510	672	896	1082	1452	1452	1452	1452	1452	1452	1452	1452	1452	1452	1452	1452	1452	1452	1452	1452	1452
803	1.08020451876949	908	1236	1568	1568	42	40	28	16	14	12	12	12	16	22	30	30	34	46	52	68	92	108	146	180	206	242	330	436	570	722	914	1168	1364	1364	1364	1364	1364	1364	1364	1364	1364	1364	1364	1364	1364	1364	1364	1364
804	1.02930917735207	908	1274	1610	1610	1610	1610	1610	1610	604	446	372	352	358	392	442	572	724	968	1316	1854	1854	1854	1854	1854	1854	1854	1854	1854	1854	1854	1854	1854	1854	1854	1854	1854	1854	1854	1854	1854	1854	1854	1854	1854	1854	1854	1854	1854
805	1.0250934191128	908	1238	1690	1690	1690	634	462	302	380	438	564	678	964	1394	1394	1394	1394	1394	1394	1394	1394	1394	1394	1394	1394	1394	1394	1394	1394	1394	1394	1394	1394	1394	1394	1394	1394	1394	1394	1394	1394	1394	1394	1394	1394	1394	1394	1394
806	1.02727277738436	908	1144	414	290	182	144	122	144	168	208	296	380	482	648	836	1134	1388	1388	1388	1388	1388	1388	1388	1388	1388	1388	1388	1388	1388	1388	1388	1388	1388	1388	1388	1388	1388	1388	1388	1388	1388	1388	1388	1388	1388	1388	1388	1388
807	1.01965573155807	908	1208	1622	1622	1622	1622	1622	1622	992	558	394	424	424	424	448	608	804	1078	1376	1376	1376	1376	1376	1376	1376	1376	1376	1376	1376	1376	1376	1376	1376	1376	1376	1376	1376	1376	1376	1376	1376	1376	1376	1376	1376	1376	1376	1376
808	0.990748194187773	908	1190	1588	1588	1588	1588	1588	1588	1588	1588	1588	1588	1588	1588	1588	1588	1588	1588	1588	1588	1588	1588	1588	1588	1588	1588	1588	1588	1588	1588	1588	1588	1588	1588	1588	1588	1588	1588	1588	1588	1588	1588	1588	1588	1588	1588	1588	994
809	1.04239202420217	908	1238	1700	1700	1700	1700	1700	1700	1700	1700	1700	1700	1700	1700	1700	576	172	162	166	148	168	204	276	394	520	670	918	1324	1770	1770	1770	1770	1770	1770	1770	1770	1770	1770	1770	1770	1770	1770	1770	1770	1770	1770	1770	1770
810	1.06035415169935	908	1180	1550	96	74	74	72	78	72	86	100	144	188	240	290	376	492	626	870	1232	1628	1628	1628	1628	1628	1628	1628	1628	1628	1628	1628	1628	1628	1628	1628	1628	1628	1628	1628	1628	1628	1628	1628	1628	1628	1628	1628	1628
811	1.03403100064638	908	1104	1436	1436	628	220	202	164	164	182	196	264	360	502	664	882	1228	1636	1636	1636	1636	1636	1636	1636	1636	1636	1636	1636	1636	1636	1636	1636	1636	1636	1636	1636	1636	1636	1636	1636	1636	1636	1636	1636	1636	1636	1636	1636
812	1.01545458785402	908	1204	1574	1574	1574	1574	1574	1574	1574	1574	1574	1574	862	760	646	608	626	664	738	1014	1362	1362	1362	1362	1362	1362	1362	1362	1362	1362	1362	1362	1362	1362	1362	1362	1362	1362	1362	1362	1362	1362	1362	1362	1362	1362	1362	1362
813	1.08311054545781	908	1224	1662	1662	1662	1662	1662	1662	86	26	26	26	22	18	20	30	44	56	78	114	170	248	328	444	646	888	1230	1704	1704	1704	1704	1704	1704	1704	1704	1704	1704	1704	1704	1704	1704	1704	1704	1704	1704	1704	1704	1704
814	1.01913133048085	908	1188	1524	1524	1524	1524	1524	884	698	670	614	634	636	690	854	1056	1358	1682	1682	1682	1682	1682	1682	1682	1682	1682	1682	1682	1682	1682	1682	1682	1682	1682	1682	1682	1682	1682	1682	1682	1682	1682	1682	1682	1682	1682	1682	1682
815	1.0160934909832	908	1230	1686	1686	1686	1686	1686	1686	1686	1056	902	730	714	832	948	1068	1474	1474	1474	1474	1474	1474	1474	1474	1474	1474	1474	1474	1474	1474	1474	1474	1474	1474	1474	1474	1474	1474	1474	1474	1474	1474	1474	1474	1474	1474	1474	1474
816	1.04564957684517	908	1234	1664	1664	1664	1664	1664	1664	1664	1664	1664	1664	1664	1664	1664	1664	1664	1664	1664	1664	1664	1664	1664	1664	186	192	144	178	206	232	258	334	448	634	844	1100	1500	1500	1500	1500	1500	1500	1500	1500	1500	1500	1500	1500
817	1.01959419594639	908	1210	1570	1570	1570	1570	1570	1570	1570	1570	1570	1570	1570	1570	1570	1570	1570	1570	1570	1570	1570	1570	1570	1116	1082	788	628	612	740	824	1026	1322	1736	1736	1736	1736	1736	1736	1736	1736	1736	1736	1736	1736	1736	1736	1736	1736
818	1.02243425842382	908	1288	1866	1866	1866	1866	826	682	722	654	838	916	1096	1590	1590	1590	1590	1590	1590	1590	1590	1590	1590	1590	1590	1590	1590	1590	1590	1590	1590	1590	1590	1590	1590	1590	1590	1590	1590	1590	1590	1590	1590	1590	1590	1590	1590	1590
819	1.02073076297732	908	1280	1812	1812	1812	1812	1812	1812	1812	1812	1812	1812	1812	1812	1812	1812	1812	1812	1812	1812	1220	938	800	716	790	1010	1278	1756	1756	1756	1756	1756	1756	1756	1756	1756	1756	1756	1756	1756	1756	1756	1756	1756	1756	1756	1756	1756
820	1.02243579323931	908	1284	1736	1736	1736	1736	1736	1736	1736	1736	1736	1736	1736	1736	1736	1736	1736	1736	1736	1736	1736	1736	1736	1736	1736	1736	1736	1126	484	546	474	568	694	784	1072	1462	1462	1462	1462	1462	1462	1462	1462	1462	1462	1462	1462	1462
821	1.03881754328187	908	1346	1930	1930	1930	616	262	280	314	376	488	616	916	1346	1852	1852	1852	1852	1852	1852	1852	1852	1852	1852	1852	1852	1852	1852	1852	1852	1852	1852	1852	1852	1852	1852	1852	1852	1852	1852	1852	1852	1852	1852	1852	1852	1852	1852
822	1.06318521800046	908	1170	1610	1610	82	52	60	56	62	58	58	76	112	142	176	244	332	450	604	800	1038	1372	1372	1372	1372	1372	1372	1372	1372	1372	1372	1372	1372	1372	1372	1372	1372	1372	1372	1372	1372	1372	1372	1372	1372	1372	1372	1372
823	1.06434801720844	908	1226	1568	1568	1568	1568	1568	1568	154	58	48	42	36	28	24	38	44	58	74	104	136	180	238	312	412	536	680	928	1278	1638	1638	1638	1638	1638	1638	1638	1638	1638	1638	1638	1638	1638	1638	1638	1638	1638	1638	1638
824	1.02322369184986	908	1258	1718	890	748	686	578	696	756	878	1224	1770	1770	1770	1770	1770	1770	1770	1770	1770	1770	1770	1770	1770	1770	1770	1770	1770	1770	1770	1770	1770	1770	1770	1770	1770	1770	1770	1770	1770	1770	1770	1770	1770	1770	1770	1770	1770
825	1.0225938244166	908	1206	1650	1650	1650	808	828	610	672	660	782	982	1318	1734	1734	1734	1734	1734	1734	1734	1734	1734	1734	1734	1734	1734	1734	1734	1734	1734	1734	1734	1734	1734	1734	1734	1734	1734	1734	1734	1734	1734	1734	1734	1734	1734	1734	1734
826	1.0372576996506	908	1184	1598	1598	1598	1598	336	206	210	224	280	264	308	448	624	870	1174	1584	1584	1584	1584	1584	1584	1584	1584	1584	1584	1584	1584	1584	1584	1584	1584	1584	1584	1584	1584	1584	1584	1584	1584	1584	1584	1584	1584	1584	1584	1584
827	1.02932314440644	908	1290	1788	1788	1788	1788	1788	1788	1788	1788	566	522	368	296	372	432	508	734	1052	1514	1514	1514	1514	1514	1514	1514	1514	1514	1514	1514	1514	1514	1514	1514	1514	1514	1514	1514	1514	1514	1514	1514	1514	1514	1514	1514	1514	1514
828	1.01810777594134	908	1154	1464	1464	1464	1464	1464	1026	754	494	492	440	494	574	724	934	1216	1516	1516	1516	1516	1516	1516	1516	1516	1516	1516	1516	1516	1516	1516	1516	1516	1516	1516	1516	1516	1516	1516	1516	1516	1516	1516	1516	1516	1516	1516	1516
829	1.05923402495041	908	1296	1826	1826	212	100	64	68	78	86	98	138	206	286	422	600	832	1216	1716	1716	1716	1716	1716	1716	1716	1716	1716	1716	1716	1716	1716	1716	1716	1716	1716	1716	1716	1716	1716	1716	1716	1716	1716	1716	1716	1716	1716	1716
830	1.02281271607544	908	1150	1372	1372	1372	1372	1372	1372	1372	1372	1372	1372	1372	1372	1372	1372	1372	916	478	326	258	258	228	230	262	326	404	504	612	772	970	1224	1544	1544	1544	1544	1544	1544	1544	1544	1544	1544	1544	1544	1544	1544	1544	1544
831	1.01969636647093	908	1120	1272	1536	1536	1536	1536	1536	1536	1536	1536	1536	554	576	424	454	506	544	614	762	892	1138	1360	1360	1360	1360	1360	1360	1360	1360	1360	1360	1360	1360	1360	1360	1360	1360	1360	1360	1360	1360	1360	1360	1360	1360	1360	1360
832	1.03402170511195	908	1240	1778	1778	1778	1778	1778	1778	1778	1778	1778	1778	1778	1778	1778	1778	1778	1778	1778	1778	1778	1778	1778	1778	1778	1778	1778	1778	1778	1778	688	328	252	242	234	290	362	546	790	1126	1660	1660	1660	1660	1660	1660	1660	1660
833	1.0403265480012	908	1124	1432	1432	1432	1432	258	144	158	144	138	132	152	190	232	294	358	432	548	646	858	990	1330	1670	1670	1670	1670	1670	1670	1670	1670	1670	1670	1670	1670	1670	1670	1670	1670	1670	1670	1670	1670	1670	1670	1670	1670	1670
834	1.02608972330802	908	1290	1798	1798	1798	1798	1798	1798	1798	1798	1798	1798	1798	1798	1798	1798	1798	1798	1798	1798	1798	670	352	374	324	342	400	502	680	964	1360	1360	1360	1360	1360	1360	1360	1360	1360	1360	1360	1360	1360	1360	1360	1360	1360	1360
835	1.04678378214192	908	1290	1790	1790	1790	1790	242	160	126	92	84	94	130	166	210	272	356	494	674	898	1174	1484	1484	1484	1484	1484	1484	1484	1484	1484	1484	1484	1484	1484	1484	1484	1484	1484	1484	1484	1484	1484	1484	1484	1484	1484	1484	1484
836	0.992191068912114	908	1230	1720	1720	1720	1720	1720	1720	1720	1720	1720	1720	1720	1720	1720	1720	1720	1720	1720	1720	1720	1720	1720	1720	1720	1720	1720	1720	1720	1720	1720	1720	1720	1720	1720	1720	1720	1720	1720	1720	1720	1720	1720	1720	1720	1720	1720	1720
837	1.01380503964758	908	1250	1642	1642	1642	1642	1642	1642	1642	1642	1642	1642	1642	1642	1642	1642	1642	1642	1642	1642	1642	1642	1642	1642	1642	1642	1642	1642	1642	1642	1642	1642	1642	1642	1642	1642	1642	1642	1642	1642	1642	1642	1642	1642	1642	1642	1642	1642
838	1.06961254806409	908	1210	1600	1600	1600	1600	1600	1600	1600	1600	1600	1600	1600	1600	1600	1600	1600	108	30	28	24	24	24	32	46	58	74	96	120	150	198	260	330	448	564	752	1018	1404	1404	1404	1404	1404	1404	1404	1404	1404	1404	1404
839	1.02259670413108	908	1152	1474	1474	1474	1474	1474	1474	1474	1474	1474	1474	1474	1474	1474	1474	1474	1474	1474	1474	1474	1474	1474	768	642	634	452	364	354	406	516	664	916	1190	1622	1622	1622	1622	1622	1622	1622	1622	1622	1622	1622	1622	1622	1622
840	1.04158557914263	908	1128	1450	1450	1450	1450	246	120	112	80	90	106	108	136	168	190	262	304	370	498	638	864	1072	1416	1416	1416	1416	1416	1416	1416	1416	1416	1416	1416	1416	1416	1416	1416	1416	1416	1416	1416	1416	1416	1416	1416	1416	1416
841	1.03216770040787	908	1304	1722	1722	1722	1722	1722	1722	1722	1722	1722	1722	1722	1722	1722	1722	1722	1722	1722	1722	1722	1722	1722	1722	470	348	232	226	248	330	400	564	794	1126	1488	1488	1488	1488	1488	1488	1488	1488	1488	1488	1488	1488	1488	1488
842	1.01830280481596	908	1200	1682	1682	910	806	894	1006	1126	1326	1636	1636	1636	1636	1636	1636	1636	1636	1636	1636	1636	1636	1636	1636	1636	1636	1636	1636	1636	1636	1636	1636	1636	1636	1636	1636	1636	1636	1636	1636	1636	1636	1636	1636	1636	1636	1636	1636
843	1.02501607640452	908	1302	1804	1804	1804	1804	1804	1804	1804	1804	1804	1206	1058	684	588	686	836	982	1346	1950	1950	1950	1950	1950	1950	1950	1950	1950	1950	1950	1950	1950	1950	1950	1950	1950	1950	1950	1950	1950	1950	1950	1950	1950	1950	1950	1950	1950
844	1.0377587891773	908	1192	1570	1570	1570	1570	708	230	140	142	174	206	222	292	386	506	704	962	1358	1704	1704	1704	1704	1704	1704	1704	1704	1704	1704	1704	1704	1704	1704	1704	1704	1704	1704	1704	1704	1704	1704	1704	1704	1704	1704	1704	1704	1704
845	1.03113557090583	908	1116	1322	1686	460	282	290	288	326	302	398	500	624	764	1016	1302	1620	1620	1620	1620	1620	1620	1620	1620	1620	1620	1620	1620	1620	1620	1620	1620	1620	1620	1620	1620	1620	1620	1620	1620	1620	1620	1620	1620	1620	1620	1620	1620
846	1.02474302568916	908	1204	444	312	294	288	324	346	386	508	700	912	1196	1556	1556	1556	1556	1556	1556	1556	1556	1556	1556	1556	1556	1556	1556	1556	1556	1556	1556	1556	1556	1556	1556	1556	1556	1556	1556	1556	1556	1556	1556	1556	1556	1556	1556	1556
847	1.03899279712317	908	1254	1746	1746	348	200	210	248	276	346	368	490	690	904	1246	1636	1636	1636	1636	1636	1636	1636	1636	1636	1636	1636	1636	1636	1636	1636	1636	1636	1636	1636	1636	1636	1636	1636	1636	1636	1636	1636	1636	1636	1636	1636	1636	1636
848	1.04175643100702	908	1304	1924	1924	1924	1924	1924	1924	1924	1924	722	236	200	212	224	276	338	452	654	912	1306	1884	1884	1884	1884	1884	1884	1884	1884	1884	1884	1884	1884	1884	1884	1884	1884	1884	1884	1884	1884	1884	1884	1884	1884	1884	1884	1884
849	1.01566516916926	908	1228	1612	1612	1612	1612	1612	1612	1612	1612	1612	1612	1612	1612	1140	1176	878	802	940	1092	1172	1538	1538	1538	1538	1538	1538	1538	1538	1538	1538	1538	1538	1538	1538	1538	1538	1538	1538	1538	1538	1538	1538	1538	1538	1538	1538	1538
850	1.01973783322288	908	1224	1632	1632	1632	1632	1632	1632	1632	662	594	502	490	486	544	588	798	1008	1380	1380	1380	1380	1380	1380	1380	1380	1380	1380	1380	1380	1380	1380	1380	1380	1380	1380	1380	1380	1380	1380	1380	1380	1380	1380	1380	1380	1380	1380
851	1.02913701859387	908	1310	1780	1780	810	348	252	200	188	208	236	328	440	600	770	1060	1396	1396	1396	1396	1396	1396	1396	1396	1396	1396	1396	1396	1396	1396	1396	1396	1396	1396	1396	1396	1396	1396	1396	1396	1396	1396	1396	1396	1396	1396	1396	1396
852	1.03018257524716	908	1206	1464	1464	1464	1464	1464	1464	1464	1464	1464	696	296	220	156	136	148	158	192	242	304	372	408	496	568	684	836	1014	1244	1626	1626	1626	1626	1626	1626	1626	1626	1626	1626	1626	1626	1626	1626	1626	1626	1626	1626	1626
853	1.0201054757317	908	1264	1690	1042	902	954	810	850	1038	1234	1762	1762	1762	1762	1762	1762	1762	1762	1762	1762	1762	1762	1762	1762	1762	1762	1762	1762	1762	1762	1762	1762	1762	1762	1762	1762	1762	1762	1762	1762	1762	1762	1762	1762	1762	1762	1762	1762
854	1.00813884790847	908	1266	1778	1778	1778	1778	1778	1778	1778	1778	1778	1778	1778	1778	1778	1778	1778	1778	1778	1778	1778	1778	1778	1778	1778	1778	1778	1778	1778	1778	1778	1778	1778	1778	1778	1778	1778	1778	1778	1778	1778	1778	1778	1778	1778	222	222	244
855	1.0529197966042	908	1238	1562	202	112	72	74	78	68	74	90	124	186	242	322	386	534	722	926	1248	1700	1700	1700	1700	1700	1700	1700	1700	1700	1700	1700	1700	1700	1700	1700	1700	1700	1700	1700	1700	1700	1700	1700	1700	1700	1700	1700	1700
856	1.04851797765567	908	1314	1868	1868	1868	1868	1868	1868	1868	1868	1868	240	124	130	98	112	108	130	182	272	384	524	690	1000	1362	1362	1362	1362	1362	1362	1362	1362	1362	1362	1362	1362	1362	1362	1362	1362	1362	1362	1362	1362	1362	1362	1362	1362
857	1.01534928961543	908	1302	1784	1784	1784	1784	1784	1784	1784	1784	1784	1784	1784	1198	1198	1054	1312	1480	1258	1496	1496	1496	1496	1496	1496	1496	1496	1496	1496	1496	1496	1496	1496	1496	1496	1496	1496	1496	1496	1496	1496	1496	1496	1496	1496	1496	1496	1496
858	1.02073365379262	908	1304	1898	1898	1898	1898	1898	776	834	666	688	664	772	980	1404	1404	1404	1404	1404	1404	1404	1404	1404	1404	1404	1404	1404	1404	1404	1404	1404	1404	1404	1404	1404	1404	1404	1404	1404	1404	1404	1404	1404	1404	1404	1404	1404	1404
859	1.03873939980223	908	1290	1840	1840	1840	1840	1840	1840	1840	1840	1840	1840	1840	1840	1840	1840	1840	1840	308	212	224	218	204	220	252	382	524	696	1002	1392	1392	1392	1392	1392	1392	1392	1392	1392	1392	1392	1392	1392	1392	1392	1392	1392	1392	1392
860	1.01760458240747	908	1136	1464	1464	1464	1464	1464	1464	1464	834	650	572	460	438	468	514	608	744	946	1198	1490	1490	1490	1490	1490	1490	1490	1490	1490	1490	1490	1490	1490	1490	1490	1490	1490	1490	1490	1490	1490	1490	1490	1490	1490	1490	1490	1490
861	1.03705239994639	908	1232	1716	1716	410	232	210	216	236	304	396	534	700	988	1320	1682	1682	1682	1682	1682	1682	1682	1682	1682	1682	1682	1682	1682	1682	1682	1682	1682	1682	1682	1682	1682	1682	1682	1682	1682	1682	1682	1682	1682	1682	1682	1682	1682
862	1.07508897434779	908	1246	1670	1670	70	50	42	24	32	38	38	54	82	114	144	216	320	438	590	804	1124	1464	1464	1464	1464	1464	1464	1464	1464	1464	1464	1464	1464	1464	1464	1464	1464	1464	1464	1464	1464	1464	1464	1464	1464	1464	1464	1464
863	1.0399280631817	908	1234	1616	1616	1616	1616	1616	1616	1616	1616	1616	1616	1616	1616	1616	1616	1616	1616	1616	1616	1616	1616	1616	1616	1616	1616	1616	1616	1616	1616	1616	1616	1616	262	178	164	160	216	242	278	376	484	634	854	1148	1526	1526	1526
864	1.04697092757451	908	1274	1752	1752	1752	1752	1752	1752	198	212	196	190	262	334	354	514	730	1058	1542	1542	1542	1542	1542	1542	1542	1542	1542	1542	1542	1542	1542	1542	1542	1542	1542	1542	1542	1542	1542	1542	1542	1542	1542	1542	1542	1542	1542	1542
865	1.03000301629732	908	1292	1858	618	308	316	348	316	350	410	580	788	1082	1458	1458	1458	1458	1458	1458	1458	1458	1458	1458	1458	1458	1458	1458	1458	1458	1458	1458	1458	1458	1458	1458	1458	1458	1458	1458	1458	1458	1458	1458	1458	1458	1458	1458	1458
866	1.06423158054007	908	1272	1778	1778	1778	1778	1778	1778	1778	1778	96	94	76	68	80	96	138	180	228	338	468	636	862	1142	1582	1582	1582	1582	1582	1582	1582	1582	1582	1582	1582	1582	1582	1582	1582	1582	1582	1582	1582	1582	1582	1582	1582	1582
867	1.02281195100437	908	1132	1498	1498	1498	1498	1498	1498	1498	1498	1498	1498	1498	660	650	492	462	500	556	620	806	1006	1246	1686	1686	1686	1686	1686	1686	1686	1686	1686	1686	1686	1686	1686	1686	1686	1686	1686	1686	1686	1686	1686	1686	1686	1686	1686
868	1.02339773813269	908	1110	1398	1398	1398	1398	1398	1398	1398	1398	1398	944	380	290	270	282	266	290	368	410	486	604	820	1014	1242	1500	1500	1500	1500	1500	1500	1500	1500	1500	1500	1500	1500	1500	1500	1500	1500	1500	1500	1500	1500	1500	1500	1500
869	1.03666471849003	908	1228	1746	1746	1746	1746	1746	1746	1746	1746	1746	1746	1746	1746	1746	1746	1746	1746	1746	1746	1746	1746	1746	1746	1746	1746	672	310	200	230	232	296	346	474	672	902	1314	1810	1810	1810	1810	1810	1810	1810	1810	1810	1810	1810
870	1.01626553353282	908	1288	1276	826	718	728	848	926	1130	1578	1578	1578	1578	1578	1578	1578	1578	1578	1578	1578	1578	1578	1578	1578	1578	1578	1578	1578	1578	1578	1578	1578	1578	1578	1578	1578	1578	1578	1578	1578	1578	1578	1578	1578	1578	1578	1578	1578
871	1.0430789524669	908	1200	1492	1492	1492	1492	1492	238	150	88	90	108	122	132	174	218	294	368	458	602	816	988	1170	1518	1518	1518	1518	1518	1518	1518	1518	1518	1518	1518	1518	1518	1518	1518	1518	1518	1518	1518	1518	1518	1518	1518	1518	1518
872	1.03731721316127	908	1226	1516	1516	1516	1516	1516	1516	1516	1516	1516	264	244	160	144	132	142	170	224	312	374	492	652	808	1050	1414	1414	1414	1414	1414	1414	1414	1414	1414	1414	1414	1414	1414	1414	1414	1414	1414	1414	1414	1414	1414	1414	1414
873	1.03538303855353	908	1160	1516	1516	1516	1516	1516	1516	1516	1516	1516	1516	1516	1516	1516	1516	1516	1516	1516	1516	1516	1516	1516	1516	1516	1516	1516	1516	1516	1516	1516	300	230	226	224	238	254	282	418	504	668	804	1018	1304	1620	1620	1620	1620
874	1.0329726715929	908	1222	1506	1506	1506	1506	1506	1506	540	368	198	194	216	256	276	362	422	576	780	1032	1346	1766	1766	1766	1766	1766	1766	1766	1766	1766	1766	1766	1766	1766	1766	1766	1766	1766	1766	1766	1766	1766	1766	1766	1766	1766	1766	1766
875	1.0711009232864	908	1160	1490	1490	1490	1490	1490	1490	1490	1490	1490	1490	1490	1490	1490	1490	1490	66	62	52	22	28	32	36	36	54	68	76	82	102	136	174	218	256	342	434	540	716	908	1190	1444	1444	1444	1444	1444	1444	1444	1444
876	1.02385832441047	908	1298	1780	1780	736	508	438	476	494	548	588	816	1106	1522	1522	1522	1522	1522	1522	1522	1522	1522	1522	1522	1522	1522	1522	1522	1522	1522	1522	1522	1522	1522	1522	1522	1522	1522	1522	1522	1522	1522	1522	1522	1522	1522	1522	1522
877	1.11300951830367	908	1212	1620	1620	1620	26	6	8	6	8	12	16	24	34	48	56	68	104	138	198	224	292	404	508	692	958	1234	1692	1692	1692	1692	1692	1692	1692	1692	1692	1692	1692	1692	1692	1692	1692	1692	1692	1692	1692	1692	1692
878	1.03282144934438	908	1206	1540	1540	1540	1540	718	334	178	142	126	108	88	118	154	194	250	324	386	432	530	692	936	1190	1496	1496	1496	1496	1496	1496	1496	1496	1496	1496	1496	1496	1496	1496	1496	1496	1496	1496	1496	1496	1496	1496	1496	1496
879	1.01110865087141	908	1142	1482	1482	1482	1482	1482	1482	1482	1482	1482	1482	1482	1482	1482	1482	1482	1482	1482	1482	1482	1482	1482	1482	1482	1482	1482	1482	1482	1482	1482	1482	1482	1482	1482	1482	1482	1482	1482	1482	1482	1482	1482	1482	1482	1482	1482	1482
880	1.03401664449788	908	1262	1644	1644	1644	508	316	184	194	150	158	206	262	350	468	592	822	990	1226	1556	1556	1556	1556	1556	1556	1556	1556	1556	1556	1556	1556	1556	1556	1556	1556	1556	1556	1556	1556	1556	1556	1556	1556	1556	1556	1556	1556	1556
881	1.05466252242018	908	1136	1514	228	92	66	56	72	96	108	166	240	340	448	588	738	960	1330	1748	1748	1748	1748	1748	1748	1748	1748	1748	1748	1748	1748	1748	1748	1748	1748	1748	1748	1748	1748	1748	1748	1748	1748	1748	1748	1748	1748	1748	1748
882	1.02907751685569	908	1340	1946	970	494	594	568	556	600	690	928	1338	1826	1826	1826	1826	1826	1826	1826	1826	1826	1826	1826	1826	1826	1826	1826	1826	1826	1826	1826	1826	1826	1826	1826	1826	1826	1826	1826	1826	1826	1826	1826	1826	1826	1826	1826	1826
883	1.05732444178428	908	1144	1440	1440	1440	1440	1440	1440	1440	1440	1440	124	96	62	80	70	96	110	154	204	286	376	528	692	908	1188	1642	1642	1642	1642	1642	1642	1642	1642	1642	1642	1642	1642	1642	1642	1642	1642	1642	1642	1642	1642	1642	1642
884	1.03388746082739	908	1258	1668	1668	1668	1668	1668	1668	1668	1668	1668	1668	1668	1668	1668	1668	1668	1668	1668	1668	1668	1668	1668	1668	1668	368	248	222	208	224	238	282	394	526	670	844	1066	1496	1496	1496	1496	1496	1496	1496	1496	1496	1496	1496
885	1.02838050871911	908	1256	1636	1636	1636	1636	1636	1636	1636	642	394	402	356	444	552	690	886	1218	1732	1732	1732	1732	1732	1732	1732	1732	1732	1732	1732	1732	1732	1732	1732	1732	1732	1732	1732	1732	1732	1732	1732	1732	1732	1732	1732	1732	1732	1732
886	1.02112915628188	908	1208	1630	1630	914	964	700	504	608	622	704	960	1226	1610	1610	1610	1610	1610	1610	1610	1610	1610	1610	1610	1610	1610	1610	1610	1610	1610	1610	1610	1610	1610	1610	1610	1610	1610	1610	1610	1610	1610	1610	1610	1610	1610	1610	1610
887	1.02151183592142	908	1258	1790	1790	1790	1790	1790	1790	1790	1790	1790	1790	1790	1790	1790	1790	1790	1790	1790	1790	1790	1790	1790	1790	1790	1790	1790	1790	1062	548	614	744	850	938	1110	1550	1550	1550	1550	1550	1550	1550	1550	1550	1550	1550	1550	1550
888	1.02866270326004	908	1242	1600	1600	1600	1600	1600	686	456	304	258	272	256	280	386	482	634	786	1004	1322	1722	1722	1722	1722	1722	1722	1722	1722	1722	1722	1722	1722	1722	1722	1722	1722	1722	1722	1722	1722	1722	1722	1722	1722	1722	1722	1722	1722
889	1.0133566793279	908	1228	786	692	694	764	812	920	1086	1428	1428	1428	1428	1428	1428	1428	1428	1428	1428	1428	1428	1428	1428	1428	1428	1428	1428	1428	1428	1428	1428	1428	1428	1428	1428	1428	1428	1428	1428	1428	1428	1428	1428	1428	1428	1428	1428	1428
890	1.05475619723813	908	1324	1960	1960	1960	1960	1960	1960	1960	1960	1960	1960	1960	1960	1960	210	136	126	110	132	156	202	290	418	582	818	1194	1712	1712	1712	1712	1712	1712	1712	1712	1712	1712	1712	1712	1712	1712	1712	1712	1712	1712	1712	1712	1712
891	1.03343074884081	908	1194	1612	502	262	244	218	212	270	268	362	458	574	756	966	1298	1690	1690	1690	1690	1690	1690	1690	1690	1690	1690	1690	1690	1690	1690	1690	1690	1690	1690	1690	1690	1690	1690	1690	1690	1690	1690	1690	1690	1690	1690	1690	1690
892	1.0299014998203	908	1262	1656	1656	1656	1656	1656	1656	1656	1656	1656	1656	676	432	354	320	352	342	370	476	674	890	1256	1802	1802	1802	1802	1802	1802	1802	1802	1802	1802	1802	1802	1802	1802	1802	1802	1802	1802	1802	1802	1802	1802	1802	1802	1802
893	1.03579550835634	908	1232	1762	1762	1762	1762	1762	1762	1762	1762	1762	1762	1762	1762	1762	1762	508	484	340	294	288	338	402	602	914	1300	1838	1838	1838	1838	1838	1838	1838	1838	1838	1838	1838	1838	1838	1838	1838	1838	1838	1838	1838	1838	1838	1838
894	1.04994373663736	908	1232	1728	1728	216	174	110	118	126	168	186	278	412	586	808	1130	1602	1602	1602	1602	1602	1602	1602	1602	1602	1602	1602	1602	1602	1602	1602	1602	1602	1602	1602	1602	1602	1602	1602	1602	1602	1602	1602	1602	1602	1602	1602	1602
895	1.02605225781477	908	1362	1362	1362	1362	674	396	354	242	250	302	380	492	664	886	1206	1572	1572	1572	1572	1572	1572	1572	1572	1572	1572	1572	1572	1572	1572	1572	1572	1572	1572	1572	1572	1572	1572	1572	1572	1572	1572	1572	1572	1572	1572	1572	1572
896	1.01801666285335	908	1056	1318	1700	980	688	594	578	554	554	616	764	988	1248	1520	1520	1520	1520	1520	1520	1520	1520	1520	1520	1520	1520	1520	1520	1520	1520	1520	1520	1520	1520	1520	1520	1520	1520	1520	1520	1520	1520	1520	1520	1520	1520	1520	1520
897	1.04834828050712	908	1290	1800	216	178	162	158	136	164	188	264	344	444	588	854	1218	1654	1654	1654	1654	1654	1654	1654	1654	1654	1654	1654	1654	1654	1654	1654	1654	1654	1654	1654	1654	1654	1654	1654	1654	1654	1654	1654	1654	1654	1654	1654	1654
898	1.02691057002371	908	1228	1804	1804	1804	1804	1804	1804	1804	1804	1804	1804	1804	1804	1804	1804	1804	1804	1804	1804	1804	1804	1804	1804	1804	1804	1804	672	612	610	768	864	1066	1286	1826	1826	1826	1826	1826	1826	1826	1826	1826	1826	1826	1826	1826	1826
899	1.01456445238923	908	1218	1664	1664	1664	994	1056	926	760	946	1180	1382	1382	1382	1382	1382	1382	1382	1382	1382	1382	1382	1382	1382	1382	1382	1382	1382	1382	1382	1382	1382	1382	1382	1382	1382	1382	1382	1382	1382	1382	1382	1382	1382	1382	1382	1382	1382
900	1.02283971470269	908	1238	1694	1694	806	578	490	572	596	602	690	906	1230	1640	1640	1640	1640	1640	1640	1640	1640	1640	1640	1640	1640	1640	1640	1640	1640	1640	1640	1640	1640	1640	1640	1640	1640	1640	1640	1640	1640	1640	1640	1640	1640	1640	1640	1640
901	1.02504225809315	908	1298	1850	1850	1850	1850	1850	1850	612	440	400	400	474	624	714	984	1392	1392	1392	1392	1392	1392	1392	1392	1392	1392	1392	1392	1392	1392	1392	1392	1392	1392	1392	1392	1392	1392	1392	1392	1392	1392	1392	1392	1392	1392	1392	1392
902	1.06145193108732	908	1244	1592	82	72	82	102	88	114	138	198	260	332	428	544	760	1076	1446	1446	1446	1446	1446	1446	1446	1446	1446	1446	1446	1446	1446	1446	1446	1446	1446	1446	1446	1446	1446	1446	1446	1446	1446	1446	1446	1446	1446	1446	1446
903	1.02813993750726	908	1274	1834	1834	520	512	488	522	572	654	828	1132	1586	1586	1586	1586	1586	1586	1586	1586	1586	1586	1586	1586	1586	1586	1586	1586	1586	1586	1586	1586	1586	1586	1586	1586	1586	1586	1586	1586	1586	1586	1586	1586	1586	1586	1586	1586
904	1.02412527258855	908	1230	1760	804	410	366	408	432	520	652	924	1398	1398	1398	1398	1398	1398	1398	1398	1398	1398	1398	1398	1398	1398	1398	1398	1398	1398	1398	1398	1398	1398	1398	1398	1398	1398	1398	1398	1398	1398	1398	1398	1398	1398	1398	1398	1398
905	1.01911709859725	908	1328	1808	1808	1808	1808	1808	1808	1808	1808	1808	1808	1808	1808	1808	1808	1808	1808	1808	1808	1808	1808	1808	1808	1808	1808	1808	1808	1808	1808	1808	1808	1808	1208	1036	874	800	872	1036	1222	1698	1698	1698	1698	1698	1698	1698	1698
906	1.01668324022171	908	1218	1610	1610	1610	1610	1610	1610	1610	1610	1610	1610	978	934	920	820	980	1038	1178	1582	1582	1582	1582	1582	1582	1582	1582	1582	1582	1582	1582	1582	1582	1582	1582	1582	1582	1582	1582	1582	1582	1582	1582	1582	1582	1582	1582	1582
907	1.02088742579092	908	1224	1718	1718	990	608	500	622	578	664	786	1106	1512	1512	1512	1512	1512	1512	1512	1512	1512	1512	1512	1512	1512	1512	1512	1512	1512	1512	1512	1512	1512	1512	1512	1512	1512	1512	1512	1512	1512	1512	1512	1512	1512	1512	1512	1512
908	1.03690434783335	908	1156	1542	1542	1542	1542	1542	458	188	148	148	134	150	182	230	298	408	532	726	984	1222	1602	1602	1602	1602	1602	1602	1602	1602	1602	1602	1602	1602	1602	1602	1602	1602	1602	1602	1602	1602	1602	1602	1602	1602	1602	1602	1602
909	1.03012865321188	908	1280	1830	1830	1830	1830	1830	1830	1830	1830	1830	1830	1830	1830	1830	1830	1830	1830	1830	1830	1830	1830	1830	1830	1830	1830	1830	1830	1830	1830	1830	1830	1830	1830	1018	426	350	430	460	496	618	880	1268	1754	1754	1754	1754	1754
910	1.02404503961627	908	1336	1840	1840	1840	1840	1840	1840	1840	1840	1840	1840	1840	1840	1840	1840	1840	1840	1840	1840	1840	1840	1840	882	596	588	662	682	666	832	1176	1666	1666	1666	1666	1666	1666	1666	1666	1666	1666	1666	1666	1666	1666	1666	1666	1666
911	1.06686527852667	908	1216	1642	1642	1642	1642	1642	1642	1642	78	56	56	72	58	50	58	62	82	124	162	242	338	448	594	810	1076	1432	1432	1432	1432	1432	1432	1432	1432	1432	1432	1432	1432	1432	1432	1432	1432	1432	1432	1432	1432	1432	1432
912	1.00677308313083	908	1152	1444	1444	1444	1444	1444	1444	1444	1444	1444	1444	1444	1444	1444	1444	1444	1444	1444	1444	1444	1444	1444	1444	1444	1444	1444	1444	1444	1444	1444	1444	1444	1444	314	174	100	60	44	42	34	46	56	60	76	90	104	130
913	1.05300911202514	908	1196	1444	1444	1444	1444	1444	1444	1444	1444	1444	254	68	74	84	76	94	126	156	214	224	286	380	502	640	812	1060	1352	1716	1716	1716	1716	1716	1716	1716	1716	1716	1716	1716	1716	1716	1716	1716	1716	1716	1716	1716	1716
914	1.04245991175297	908	1320	1916	1916	1916	1916	564	268	194	200	204	232	290	408	620	882	1304	1902	1902	1902	1902	1902	1902	1902	1902	1902	1902	1902	1902	1902	1902	1902	1902	1902	1902	1902	1902	1902	1902	1902	1902	1902	1902	1902	1902	1902	1902	1902
915	1.02387717714606	908	1148	1410	1410	1410	1410	1410	1410	1410	536	442	378	336	370	406	402	506	708	838	1044	1266	1600	1600	1600	1600	1600	1600	1600	1600	1600	1600	1600	1600	1600	1600	1600	1600	1600	1600	1600	1600	1600	1600	1600	1600	1600	1600	1600
916	1.03924366682999	908	1230	1732	1732	300	306	234	278	306	378	518	772	1054	1572	1572	1572	1572	1572	1572	1572	1572	1572	1572	1572	1572	1572	1572	1572	1572	1572	1572	1572	1572	1572	1572	1572	1572	1572	1572	1572	1572	1572	1572	1572	1572	1572	1572	1572
917	1.05041327153354	908	1152	1530	1530	1530	1530	1530	1530	1530	1530	1530	1530	1530	1530	1530	1530	1530	1530	1530	1530	1530	1530	1530	1530	1530	1530	138	86	68	70	76	100	112	158	186	244	290	370	480	586	780	1002	1196	1408	1408	1408	1408	1408
918	1.03317182870896	908	1240	1560	1560	1560	1560	1560	1560	1560	1560	364	284	222	210	204	198	222	276	346	468	566	708	884	1180	1578	1578	1578	1578	1578	1578	1578	1578	1578	1578	1578	1578	1578	1578	1578	1578	1578	1578	1578	1578	1578	1578	1578	1578
919	1.02302950260703	908	1104	1338	1722	1722	1722	1722	896	788	660	454	412	408	404	528	694	866	1036	1272	1692	1692	1692	1692	1692	1692	1692	1692	1692	1692	1692	1692	1692	1692	1692	1692	1692	1692	1692	1692	1692	1692	1692	1692	1692	1692	1692	1692	1692
920	1.01161881004193	908	1162	1512	1512	1512	1512	1512	1512	1512	1512	1512	1512	1512	1512	1512	1512	1512	1512	1512	1512	1512	1512	1512	1512	1512	1512	1512	1512	1512	1512	1512	1512	1512	1512	1512	1512	1512	1512	1512	1512	1512	1512	1512	1512	1512	1512	1512	1512
921	1.02582589178573	908	1176	1470	1470	1470	686	568	372	260	192	204	248	330	422	556	672	868	1140	1528	1528	1528	1528	1528	1528	1528	1528	1528	1528	1528	1528	1528	1528	1528	1528	1528	1528	1528	1528	1528	1528	1528	1528	1528	1528	1528	1528	1528	1528
922	1.06188459071948	908	1220	1648	1648	1648	1648	1648	1648	1648	1648	1648	132	52	44	52	56	68	70	100	136	180	232	326	444	608	804	1082	1484	1484	1484	1484	1484	1484	1484	1484	1484	1484	1484	1484	1484	1484	1484	1484	1484	1484	1484	1484	1484
923	1.03174460948198	908	1238	1782	1782	1782	1782	1782	1782	1782	1782	1114	412	288	306	332	372	436	600	880	1246	1734	1734	1734	1734	1734	1734	1734	1734	1734	1734	1734	1734	1734	1734	1734	1734	1734	1734	1734	1734	1734	1734	1734	1734	1734	1734	1734	1734
924	1.02418920372908	908	1216	1670	1670	1670	1670	1670	1670	1670	1670	1670	608	498	408	396	476	496	616	828	1122	1502	1502	1502	1502	1502	1502	1502	1502	1502	1502	1502	1502	1502	1502	1502	1502	1502	1502	1502	1502	1502	1502	1502	1502	1502	1502	1502	1502
925	1.03972581577434	908	1138	1260	1662	1662	1662	268	214	126	104	108	106	116	140	182	242	284	340	396	488	662	780	968	1152	1438	1438	1438	1438	1438	1438	1438	1438	1438	1438	1438	1438	1438	1438	1438	1438	1438	1438	1438	1438	1438	1438	1438	1438
926	1.0659587590964	908	1304	1824	1824	1824	1824	1824	1824	1824	1824	1824	1824	1824	1824	1824	1824	1824	1824	1824	1824	1824	204	68	42	54	68	70	84	94	140	222	320	430	608	868	1184	1706	1706	1706	1706	1706	1706	1706	1706	1706	1706	1706	1706
927	1.05012980328665	908	1214	1642	1642	1642	1642	1642	1642	1642	1642	1642	1642	1642	1642	1642	1642	1642	1642	1642	1642	1642	1642	1642	1642	1642	1642	1642	1642	1642	1642	1642	1642	1642	1642	1642	1642	286	82	114	132	142	162	186	236	302	408	498	692
928	1.02607421749835	908	1312	1842	1842	1842	1842	1842	1842	1842	1842	1842	1842	644	410	468	416	422	442	506	724	1050	1418	1418	1418	1418	1418	1418	1418	1418	1418	1418	1418	1418	1418	1418	1418	1418	1418	1418	1418	1418	1418	1418	1418	1418	1418	1418	1418
929	1.0606739109445	908	1256	1738	1738	1738	1738	1738	1738	1738	1738	1738	1738	1738	1738	1738	196	86	76	62	76	80	106	132	190	248	354	514	690	964	1308	1892	1892	1892	1892	1892	1892	1892	1892	1892	1892	1892	1892	1892	1892	1892	1892	1892	1892
930	1.03600315404799	908	1152	1556	1556	1556	1556	1556	1556	1556	1556	1556	1556	1556	1556	1556	1556	1556	1556	1556	1556	1556	564	272	160	122	102	104	122	146	212	282	332	406	504	636	806	1042	1290	1646	1646	1646	1646	1646	1646	1646	1646	1646	1646
931	1.06283557006964	908	1262	1800	1800	1800	1800	1800	1800	1800	1800	156	72	44	34	32	40	50	70	98	132	180	258	340	458	668	958	1390	1390	1390	1390	1390	1390	1390	1390	1390	1390	1390	1390	1390	1390	1390	1390	1390	1390	1390	1390	1390	1390
932	1.02927158068129	908	1364	638	350	366	322	378	398	492	630	894	1294	1824	1824	1824	1824	1824	1824	1824	1824	1824	1824	1824	1824	1824	1824	1824	1824	1824	1824	1824	1824	1824	1824	1824	1824	1824	1824	1824	1824	1824	1824	1824	1824	1824	1824	1824	1824
933	1.06476445451868	908	1186	122	56	40	22	16	20	26	38	54	74	90	118	162	244	338	418	576	740	974	1268	1606	1606	1606	1606	1606	1606	1606	1606	1606	1606	1606	1606	1606	1606	1606	1606	1606	1606	1606	1606	1606	1606	1606	1606	1606	1606
934	1.02579107026723	908	1284	482	290	230	322	366	424	526	720	1006	1412	1412	1412	1412	1412	1412	1412	1412	1412	1412	1412	1412	1412	1412	1412	1412	1412	1412	1412	1412	1412	1412	1412	1412	1412	1412	1412	1412	1412	1412	1412	1412	1412	1412	1412	1412	1412
935	1.01991942983105	908	1282	1772	1772	1772	1772	1772	1772	1772	1772	1772	1772	1772	1772	1772	1772	1772	1772	1772	1772	1772	1772	1772	1772	1772	924	600	724	678	752	900	1058	1488	1488	1488	1488	1488	1488	1488	1488	1488	1488	1488	1488	1488	1488	1488	1488
936	1.02955071818378	908	1268	1600	508	288	270	206	168	166	204	242	348	464	618	838	1100	1368	1368	1368	1368	1368	1368	1368	1368	1368	1368	1368	1368	1368	1368	1368	1368	1368	1368	1368	1368	1368	1368	1368	1368	1368	1368	1368	1368	1368	1368	1368	1368
937	1.0324774251827	908	1146	1326	1760	640	260	162	140	134	140	168	208	266	326	436	584	750	924	1188	1422	1422	1422	1422	1422	1422	1422	1422	1422	1422	1422	1422	1422	1422	1422	1422	1422	1422	1422	1422	1422	1422	1422	1422	1422	1422	1422	1422	1422
938	1.02223874985388	908	1260	1656	1656	1656	1656	1656	1656	1656	1656	1656	1656	1656	1656	1656	1656	1656	1656	1656	1656	1656	1656	1656	1656	1656	1656	1656	1656	1656	1656	846	872	852	680	784	904	1052	1314	1806	1806	1806	1806	1806	1806	1806	1806	1806	1806
939	1.07128037479697	908	1270	1750	1750	1750	1750	1750	1750	1750	1750	76	62	74	72	76	92	124	166	240	332	494	692	944	1318	1754	1754	1754	1754	1754	1754	1754	1754	1754	1754	1754	1754	1754	1754	1754	1754	1754	1754	1754	1754	1754	1754	1754	1754
940	1.03869864178253	908	1238	1728	1728	1728	1728	1728	1728	1728	1728	1728	1728	1728	1728	1728	1728	1728	1728	342	272	258	242	294	348	410	576	732	980	1308	1792	1792	1792	1792	1792	1792	1792	1792	1792	1792	1792	1792	1792	1792	1792	1792	1792	1792	1792
941	1.03851553911825	908	1250	1778	1778	1778	1778	1778	1778	1778	1778	1778	1778	1778	1778	1778	1778	406	290	184	180	162	150	190	268	390	584	756	1076	1504	1504	1504	1504	1504	1504	1504	1504	1504	1504	1504	1504	1504	1504	1504	1504	1504	1504	1504	1504
942	1.04013027559669	908	1246	1680	1680	1680	328	184	138	148	122	122	146	174	274	390	532	720	1002	1390	1390	1390	1390	1390	1390	1390	1390	1390	1390	1390	1390	1390	1390	1390	1390	1390	1390	1390	1390	1390	1390	1390	1390	1390	1390	1390	1390	1390	1390
943	1.02751454503428	908	1236	1568	1568	1568	1568	1038	390	372	418	378	344	412	530	660	846	1052	1304	1724	1724	1724	1724	1724	1724	1724	1724	1724	1724	1724	1724	1724	1724	1724	1724	1724	1724	1724	1724	1724	1724	1724	1724	1724	1724	1724	1724	1724	1724
944	1.02508708375935	908	1298	788	476	496	510	646	754	904	1340	1914	1914	1914	1914	1914	1914	1914	1914	1914	1914	1914	1914	1914	1914	1914	1914	1914	1914	1914	1914	1914	1914	1914	1914	1914	1914	1914	1914	1914	1914	1914	1914	1914	1914	1914	1914	1914	1914
945	1.03662676041251	908	1070	1292	1694	1694	1694	1694	1694	260	212	182	152	188	232	294	338	422	562	704	894	1050	1372	1372	1372	1372	1372	1372	1372	1372	1372	1372	1372	1372	1372	1372	1372	1372	1372	1372	1372	1372	1372	1372	1372	1372	1372	1372	1372
946	1.02718926509042	908	1310	1878	1878	1336	478	492	458	566	632	736	1054	1586	1586	1586	1586	1586	1586	1586	1586	1586	1586	1586	1586	1586	1586	1586	1586	1586	1586	1586	1586	1586	1586	1586	1586	1586	1586	1586	1586	1586	1586	1586	1586	1586	1586	1586	1586
947	1.01792364815785	908	1322	1870	1270	1294	1606	1192	1514	1230	1552	1552	1552	1552	1552	1552	1552	1552	1552	1552	1552	1552	1552	1552	1552	1552	1552	1552	1552	1552	1552	1552	1552	1552	1552	1552	1552	1552	1552	1552	1552	1552	1552	1552	1552	1552	1552	1552	1552
948	1.02471941610337	908	1210	1566	562	520	476	398	388	454	522	662	860	1142	1580	1580	1580	1580	1580	1580	1580	1580	1580	1580	1580	1580	1580	1580	1580	1580	1580	1580	1580	1580	1580	1580	1580	1580	1580	1580	1580	1580	1580	1580	1580	1580	1580	1580	1580
949	1.02197990038992	908	1148	1488	1488	690	638	584	486	562	650	716	954	1276	1682	1682	1682	1682	1682	1682	1682	1682	1682	1682	1682	1682	1682	1682	1682	1682	1682	1682	1682	1682	1682	1682	1682	1682	1682	1682	1682	1682	1682	1682	1682	1682	1682	1682	1682
950	1.02168242034262	908	1122	1450	1450	824	580	308	308	318	308	338	426	526	654	818	960	1190	1490	1490	1490	1490	1490	1490	1490	1490	1490	1490	1490	1490	1490	1490	1490	1490	1490	1490	1490	1490	1490	1490	1490	1490	1490	1490	1490	1490	1490	1490	1490
951	1.05116480885341	908	1154	1494	1494	1494	1494	1494	1494	1494	1494	1494	1494	1494	144	108	62	56	54	58	62	76	98	126	144	196	242	330	404	494	626	788	1036	1420	1420	1420	1420	1420	1420	1420	1420	1420	1420	1420	1420	1420	1420	1420	1420
952	1.02092210686547	908	1216	1638	1638	1638	1638	1638	1638	1638	1638	1638	1638	748	640	502	372	342	402	454	588	778	1066	1396	1396	1396	1396	1396	1396	1396	1396	1396	1396	1396	1396	1396	1396	1396	1396	1396	1396	1396	1396	1396	1396	1396	1396	1396	1396
953	1.03166041418925	908	1186	1632	1632	1632	1632	1632	1632	1632	500	238	278	232	242	304	340	396	572	746	1080	1444	1444	1444	1444	1444	1444	1444	1444	1444	1444	1444	1444	1444	1444	1444	1444	1444	1444	1444	1444	1444	1444	1444	1444	1444	1444	1444	1444
954	1.0330000755896	908	1204	1556	1556	1556	1556	1556	1556	422	256	150	174	192	196	228	298	412	534	728	956	1394	1394	1394	1394	1394	1394	1394	1394	1394	1394	1394	1394	1394	1394	1394	1394	1394	1394	1394	1394	1394	1394	1394	1394	1394	1394	1394	1394
955	1.03597133303338	908	1324	1844	1844	1844	1844	1844	1844	1844	1844	1844	694	302	228	174	196	246	314	452	608	850	1148	1638	1638	1638	1638	1638	1638	1638	1638	1638	1638	1638	1638	1638	1638	1638	1638	1638	1638	1638	1638	1638	1638	1638	1638	1638	1638
956	1.02358396800756	908	1118	848	410	374	414	442	450	514	714	972	1338	1782	1782	1782	1782	1782	1782	1782	1782	1782	1782	1782	1782	1782	1782	1782	1782	1782	1782	1782	1782	1782	1782	1782	1782	1782	1782	1782	1782	1782	1782	1782	1782	1782	1782	1782	1782
957	1.07902344459724	908	1240	1590	1590	1590	1590	1590	88	28	14	16	14	16	20	26	32	36	52	70	86	126	158	194	244	300	370	480	646	876	1256	1562	1562	1562	1562	1562	1562	1562	1562	1562	1562	1562	1562	1562	1562	1562	1562	1562	1562
958	1.03346825925943	908	1298	1870	1870	1870	1870	1870	1870	1140	494	270	348	310	376	482	674	920	1292	1772	1772	1772	1772	1772	1772	1772	1772	1772	1772	1772	1772	1772	1772	1772	1772	1772	1772	1772	1772	1772	1772	1772	1772	1772	1772	1772	1772	1772	1772
959	1.0313571399985	908	1224	1666	1666	1666	1666	1666	1666	1666	1666	1666	1666	1666	1666	1666	448	372	224	182	200	228	276	376	474	600	794	1096	1428	1428	1428	1428	1428	1428	1428	1428	1428	1428	1428	1428	1428	1428	1428	1428	1428	1428	1428	1428	1428
960	1.10494073891804	908	1174	1540	1540	1540	1540	1540	1540	1540	1540	1540	1540	22	10	6	6	8	10	12	16	22	36	56	72	108	164	214	262	344	452	592	856	1150	1530	1530	1530	1530	1530	1530	1530	1530	1530	1530	1530	1530	1530	1530	1530
961	1.0187539258888	908	1164	1534	1534	1534	1534	1534	1534	1534	1534	1534	1534	1534	1534	1534	1000	706	592	556	636	668	762	968	1270	1632	1632	1632	1632	1632	1632	1632	1632	1632	1632	1632	1632	1632	1632	1632	1632	1632	1632	1632	1632	1632	1632	1632	1632
962	1.01806576088454	908	1152	1434	1434	1434	1434	1434	1434	1434	1434	1434	1434	966	562	544	466	502	588	622	838	1114	1478	1478	1478	1478	1478	1478	1478	1478	1478	1478	1478	1478	1478	1478	1478	1478	1478	1478	1478	1478	1478	1478	1478	1478	1478	1478	1478
963	1.0471770576495	908	1172	1538	1538	160	128	118	132	124	150	160	210	292	394	498	616	826	1144	1506	1506	1506	1506	1506	1506	1506	1506	1506	1506	1506	1506	1506	1506	1506	1506	1506	1506	1506	1506	1506	1506	1506	1506	1506	1506	1506	1506	1506	1506
964	1.01947721337192	908	1272	1848	1848	1848	1848	1848	1848	1848	1848	1848	1848	1848	1848	1848	1848	1848	1848	1848	1848	1848	1848	1848	1848	1848	1848	1848	1848	1848	1848	1848	1848	1848	1178	1280	994	842	908	1004	1212	1674	1674	1674	1674	1674	1674	1674	1674
965	1.02633687213542	908	1160	1418	1418	1418	1418	1418	1418	1418	584	428	252	236	214	234	256	334	432	546	704	904	1184	1548	1548	1548	1548	1548	1548	1548	1548	1548	1548	1548	1548	1548	1548	1548	1548	1548	1548	1548	1548	1548	1548	1548	1548	1548	1548
966	1.06694324337795	908	1200	1538	1538	1538	1538	182	46	36	40	44	62	74	102	144	196	264	376	524	692	992	1324	1816	1816	1816	1816	1816	1816	1816	1816	1816	1816	1816	1816	1816	1816	1816	1816	1816	1816	1816	1816	1816	1816	1816	1816	1816	1816
967	1.02434054450389	908	1264	1804	1804	782	566	426	374	390	438	548	768	1064	1496	1496	1496	1496	1496	1496	1496	1496	1496	1496	1496	1496	1496	1496	1496	1496	1496	1496	1496	1496	1496	1496	1496	1496	1496	1496	1496	1496	1496	1496	1496	1496	1496	1496	1496
968	1.04838865196982	908	1210	1656	1656	1656	1656	1656	1656	1656	1656	1656	1656	1656	1656	1656	1656	152	134	118	124	134	162	180	232	308	436	590	816	1058	1426	1426	1426	1426	1426	1426	1426	1426	1426	1426	1426	1426	1426	1426	1426	1426	1426	1426	1426
969	1.04506360297389	908	1156	1432	1432	1432	1432	1432	1432	1432	1432	1432	238	232	138	132	124	134	148	200	258	318	418	594	790	1028	1346	1850	1850	1850	1850	1850	1850	1850	1850	1850	1850	1850	1850	1850	1850	1850	1850	1850	1850	1850	1850	1850	1850
970	1.02013027732898	908	1312	1758	1758	1758	1758	1206	1320	1296	1468	1034	1142	1312	1796	1796	1796	1796	1796	1796	1796	1796	1796	1796	1796	1796	1796	1796	1796	1796	1796	1796	1796	1796	1796	1796	1796	1796	1796	1796	1796	1796	1796	1796	1796	1796	1796	1796	1796
971	1.04451357579621	908	1204	1686	1686	1686	1686	1686	1686	1686	1686	1686	1686	1686	1686	1686	1686	1686	1686	1686	1686	1686	1686	1686	1686	1686	1686	1686	1686	1686	1686	1686	1686	1686	1686	320	206	156	194	226	234	246	358	520	720	1004	1326	1864	1864
972	1.10251947274438	908	1204	1654	1654	1654	1654	18	12	16	14	20	20	22	30	46	66	88	118	152	196	242	318	396	506	678	918	1194	1626	1626	1626	1626	1626	1626	1626	1626	1626	1626	1626	1626	1626	1626	1626	1626	1626	1626	1626	1626	1626
973	1.01690120127489	908	1196	1482	790	560	636	506	484	504	552	648	830	1062	1368	1368	1368	1368	1368	1368	1368	1368	1368	1368	1368	1368	1368	1368	1368	1368	1368	1368	1368	1368	1368	1368	1368	1368	1368	1368	1368	1368	1368	1368	1368	1368	1368	1368	1368
974	1.04582099051963	908	1320	1840	1840	1840	1840	378	158	104	112	124	134	174	234	320	464	620	884	1200	1580	1580	1580	1580	1580	1580	1580	1580	1580	1580	1580	1580	1580	1580	1580	1580	1580	1580	1580	1580	1580	1580	1580	1580	1580	1580	1580	1580	1580
975	1.02803086961458	908	1202	1536	1046	328	264	236	256	262	316	390	514	628	790	938	1186	1552	1552	1552	1552	1552	1552	1552	1552	1552	1552	1552	1552	1552	1552	1552	1552	1552	1552	1552	1552	1552	1552	1552	1552	1552	1552	1552	1552	1552	1552	1552	1552
976	1.07354533483469	908	1252	1812	1812	1812	1812	1812	1812	1812	1812	1812	1812	1812	1812	1812	1812	1812	64	50	40	32	42	50	60	86	120	158	200	268	360	458	608	766	1096	1476	1476	1476	1476	1476	1476	1476	1476	1476	1476	1476	1476	1476	1476
977	1.02318788649713	908	1200	1580	1580	1580	1580	1580	1580	1580	1580	1052	380	406	448	418	482	544	750	1012	1396	1396	1396	1396	1396	1396	1396	1396	1396	1396	1396	1396	1396	1396	1396	1396	1396	1396	1396	1396	1396	1396	1396	1396	1396	1396	1396	1396	1396
978	1.03728539859831	908	1156	1528	1528	1528	1528	1528	1528	1528	1528	1528	410	166	108	112	120	118	150	186	246	300	370	498	656	884	1116	1444	1444	1444	1444	1444	1444	1444	1444	1444	1444	1444	1444	1444	1444	1444	1444	1444	1444	1444	1444	1444	1444
979	1.02360121160936	908	1274	1712	1712	1712	566	522	456	414	434	502	638	808	1108	1424	1424	1424	1424	1424	1424	1424	1424	1424	1424	1424	1424	1424	1424	1424	1424	1424	1424	1424	1424	1424	1424	1424	1424	1424	1424	1424	1424	1424	1424	1424	1424	1424	1424
980	1.02286242255867	908	1228	1670	1670	1670	1670	1670	1670	1670	1670	1670	1670	846	730	580	444	404	440	464	612	748	978	1330	1648	1648	1648	1648	1648	1648	1648	1648	1648	1648	1648	1648	1648	1648	1648	1648	1648	1648	1648	1648	1648	1648	1648	1648	1648
981	1.04090437374697	908	1156	1558	338	200	98	96	98	110	106	132	188	244	332	432	582	756	958	1222	1492	1492	1492	1492	1492	1492	1492	1492	1492	1492	1492	1492	1492	1492	1492	1492	1492	1492	1492	1492	1492	1492	1492	1492	1492	1492	1492	1492	1492
982	1.04240286232274	908	1214	1630	1630	1630	1630	1630	1630	1630	1630	218	174	156	142	160	168	190	256	330	468	582	704	942	1146	1526	1526	1526	1526	1526	1526	1526	1526	1526	1526	1526	1526	1526	1526	1526	1526	1526	1526	1526	1526	1526	1526	1526	1526
983	1.01822049945019	908	1300	1830	1830	1830	1830	1830	1830	1830	1830	1830	1830	1830	1830	1280	780	744	942	1128	1286	1550	1550	1550	1550	1550	1550	1550	1550	1550	1550	1550	1550	1550	1550	1550	1550	1550	1550	1550	1550	1550	1550	1550	1550	1550	1550	1550	1550
984	1.02818858117546	908	1242	1708	1708	1708	982	346	260	214	234	252	280	384	528	734	1020	1384	1384	1384	1384	1384	1384	1384	1384	1384	1384	1384	1384	1384	1384	1384	1384	1384	1384	1384	1384	1384	1384	1384	1384	1384	1384	1384	1384	1384	1384	1384	1384
985	1.03800327173517	908	1260	1816	1816	1816	1816	1816	1816	1816	1816	1816	1816	1816	1816	1816	1816	1816	1816	1816	1816	340	374	360	460	504	580	766	1162	1696	1696	1696	1696	1696	1696	1696	1696	1696	1696	1696	1696	1696	1696	1696	1696	1696	1696	1696	1696
986	1.02260558918343	908	1230	1750	1750	1750	1750	1750	1750	1750	1750	1750	1750	1750	1750	1750	1750	1180	840	630	764	854	1056	1338	1850	1850	1850	1850	1850	1850	1850	1850	1850	1850	1850	1850	1850	1850	1850	1850	1850	1850	1850	1850	1850	1850	1850	1850	1850
987	1.03995260545824	908	1238	1704	1704	1704	1704	1704	1704	1704	1704	1704	1704	1704	1704	1704	1704	1704	1704	1704	1704	1704	1704	1704	1704	1704	1704	1704	1704	1704	372	176	190	196	198	226	280	338	448	600	736	930	1246	1698	1698	1698	1698	1698	1698
988	1.02625714144352	908	1218	1528	1528	1528	678	260	262	242	260	272	302	412	508	644	816	1044	1374	1374	1374	1374	1374	1374	1374	1374	1374	1374	1374	1374	1374	1374	1374	1374	1374	1374	1374	1374	1374	1374	1374	1374	1374	1374	1374	1374	1374	1374	1374
989	1.02144094754936	908	1244	1544	1544	1544	1544	1006	486	462	524	420	468	508	672	848	1100	1494	1494	1494	1494	1494	1494	1494	1494	1494	1494	1494	1494	1494	1494	1494	1494	1494	1494	1494	1494	1494	1494	1494	1494	1494	1494	1494	1494	1494	1494	1494	1494
990	1.05521715552203	908	1142	1524	1524	1524	1524	1524	1524	1524	1524	1524	1524	1524	1524	1524	1524	1524	1524	124	110	78	86	112	106	122	158	210	262	366	440	590	784	1024	1318	1654	1654	1654	1654	1654	1654	1654	1654	1654	1654	1654	1654	1654	1654
991	1.02399087558649	908	1222	1782	1782	1782	1782	1782	1782	1782	1782	1104	662	468	484	594	680	828	1180	1676	1676	1676	1676	1676	1676	1676	1676	1676	1676	1676	1676	1676	1676	1676	1676	1676	1676	1676	1676	1676	1676	1676	1676	1676	1676	1676	1676	1676	1676
992	1.02576334595295	908	1206	1584	1584	1584	502	502	382	280	350	362	372	460	580	770	1044	1402	1402	1402	1402	1402	1402	1402	1402	1402	1402	1402	1402	1402	1402	1402	1402	1402	1402	1402	1402	1402	1402	1402	1402	1402	1402	1402	1402	1402	1402	1402	1402
993	1.02379705437319	908	1208	1604	1604	1604	1604	1604	1604	1604	1604	1604	1604	1604	1604	1604	1604	1604	1604	1604	1604	1604	1604	1604	830	446	492	472	420	466	510	682	908	1224	1596	1596	1596	1596	1596	1596	1596	1596	1596	1596	1596	1596	1596	1596	1596
994	1.04144438810358	908	1350	1978	1978	1978	1978	1978	566	362	186	152	138	128	138	192	260	374	538	790	1110	1614	1614	1614	1614	1614	1614	1614	1614	1614	1614	1614	1614	1614	1614	1614	1614	1614	1614	1614	1614	1614	1614	1614	1614	1614	1614	1614	1614
995	1.02415626586708	908	1298	554	362	340	390	414	474	584	816	1138	1572	1572	1572	1572	1572	1572	1572	1572	1572	1572	1572	1572	1572	1572	1572	1572	1572	1572	1572	1572	1572	1572	1572	1572	1572	1572	1572	1572	1572	1572	1572	1572	1572	1572	1572	1572	1572
996	1.02386912957298	908	1116	1448	1448	1448	1448	1448	834	530	328	312	290	280	296	370	490	612	792	1018	1328	1628	1628	1628	1628	1628	1628	1628	1628	1628	1628	1628	1628	1628	1628	1628	1628	1628	1628	1628	1628	1628	1628	1628	1628	1628	1628	1628	1628
997	1.01301812257407	908	1240	1734	1734	1096	1070	1104	1108	1160	1244	1398	1398	1398	1398	1398	1398	1398	1398	1398	1398	1398	1398	1398	1398	1398	1398	1398	1398	1398	1398	1398	1398	1398	1398	1398	1398	1398	1398	1398	1398	1398	1398	1398	1398	1398	1398	1398	1398
998	1.02206438374836	908	1178	1450	1450	1450	1450	1450	1450	1450	1450	1450	1450	1450	1450	1450	1450	1450	1450	1450	1450	1450	1450	1450	804	418	364	310	296	264	276	350	404	478	604	754	948	1112	1488	1488	1488	1488	1488	1488	1488	1488	1488	1488	1488
999	1.02671574929305	908	1198	1586	1586	1586	1586	1586	1586	1586	1586	1586	1586	1586	1586	1586	1586	1586	738	370	336	388	372	370	380	506	686	924	1212	1620	1620	1620	1620	1620	1620	1620	1620	1620	1620	1620	1620	1620	1620	1620	1620	1620	1620	1620	1620
1000	1.03370231727669	908	1224	1550	1550	410	362	266	258	238	266	282	366	490	588	748	976	1266	1782	1782	1782	1782	1782	1782	1782	1782	1782	1782	1782	1782	1782	1782	1782	1782	1782	1782	1782	1782	1782	1782	1782	1782	1782	1782	1782	1782	1782	1782	1782
[truncated: 3 more columns]
