# Supplementary material for: BatTool: an R package with GUI for assessing the effect of White-nose syndrome and other take events on Myotis spp. of bats
Source: Source Code Biol Med. 2014 May 6;9:9. doi: 10.1186/1751-0473-9-9 (PMC4050442; doi:10.1186/1751-0473-9-9)
Supplement: Additional file 2 — This file contains the readme file for instillation, the csv files that belong in the working directory, and the complied Windows R package as a ZIP file. This file is all Windows users will need to install and run the package. [file 1751-0473-9-9-S2.zip › BatTool_files/ResultsSingleHib/CaseStudyHigh/ParameterValuesScenario__1.csv]

Sim No.	lambda	JWS	AWS	NSS	JSS	ASS	PFS	JFS	AFS	JP	AP	JB	AB
1	0.992	0.778283447990748	0.964728867797266	0.733570344420952	0.633506809184694	0.976792157997474	0.431418245180298	0.829518006733343	0.98119510905734	0.664715599655228	0.943528630976445	0.133487580308467	0.874987309194372
2	0.992	0.936421201570585	0.942204192812207	0.657311022006555	0.972585472106235	0.996713627481959	0.525831161021972	0.620520067699048	0.925360154630151	0.722561067562191	0.917607596013502	0.748556677391034	0.947307918540833
3	1.008	0.96547088601646	0.994213493974636	0.591122548041985	0.741918676287673	0.931774166150938	0.593829656252754	0.501458980995529	0.978556418265949	0.901167336091133	0.956849536666095	0.911875600665604	0.957893229608263
4	1	0.842681521639335	0.913522054641326	0.926333069179148	0.963162607318689	0.985078788337975	0.564093518483908	0.615767058339435	0.99142737513407	0.558257510673771	0.775505099824973	0.715772097769367	0.872150099904436
5	1.001	0.553367597870354	0.998437826355373	0.967900989982721	0.795048243640723	0.963580735738829	0.698404438531111	0.529560590903386	0.934015236551336	0.669776856340737	0.958264169946535	0.558656118495717	0.874018745791547
6	1.01	0.87041875898342	0.903458364152548	0.567803362477786	0.964210885446418	0.99210188382545	0.78022774795411	0.650403031854109	0.958757592290309	0.762283426926862	0.97665176336182	0.626743927497612	0.743166584342502
7	1.002	0.907320152112966	0.98504971125366	0.894446919002648	0.434409577006663	0.966070585294572	0.430512606730955	0.815555654348969	0.98315062431853	0.913831391076769	0.920862216932924	0.776957671789348	0.969684717674131
8	1.005	0.849067319819512	0.942760244796315	0.980885027931773	0.816418916096102	0.974322259723721	0.349915591215527	0.635806757891495	0.993768688443494	0.694845745985965	0.985245743581171	0.889580164195125	0.965666751456683
9	1.002	0.828595836135136	0.886977743833737	0.970168454387595	0.813233746619894	0.996208985392173	0.601631734398164	0.723173646045103	0.984776402651656	0.743198677093463	0.922794903240557	0.67584439947004	0.857990525485653
10	1.004	0.804183525471725	0.891796506013955	0.992382006625792	0.964279497799489	0.968035894923537	0.61478241561824	0.659640124880382	0.992820102962776	0.676443296024391	0.940706049903881	0.719244608978449	0.856716427064315
11	0.995	0.767533753060365	0.943185237763373	0.369647863745258	0.989780523988163	0.99453336874563	0.46315344576869	0.56762248134176	0.982150977649113	0.902808746042254	0.987003671639165	0.772041264057445	0.792231913458771
12	0.992	0.978933652175383	0.992407952699072	0.928866021365968	0.640862712194286	0.917746530262057	0.376393489170848	0.733587959069885	0.98378110244227	0.737344104375253	0.934612132632096	0.744445578739561	0.939461780777737
13	1.004	0.924956276709164	0.934465996044527	0.509023996347054	0.904366836008508	0.924629731779294	0.644554778956061	0.896168310117813	0.912611407183556	0.89121026425152	0.937606321686147	0.924263428311795	0.980081863195933
14	0.994	0.964666509158854	0.995200448105646	0.836304221593002	0.845569457854395	0.959491758402719	0.427676216116395	0.791747740418305	0.911672946925755	0.664107989747368	0.948774354582742	0.663590891312721	0.85122127962139
15	0.996	0.832470122178551	0.95598457277673	0.879344145770032	0.940674227200388	0.997306283206443	0.620083248592672	0.771823471822782	0.869961698939697	0.589286238885137	0.882231460832485	0.723749179186203	0.86257096656556
16	1.01	0.826525845698992	0.996780253624338	0.882404702324294	0.949025657578894	0.998113257877946	0.528251556187068	0.924352761438063	0.929360048944124	0.51727481235496	0.63209152973592	0.683357687705187	0.7945800015683
17	0.998	0.929002912048959	0.953479016134981	0.741251947166008	0.812304419767308	0.951054850535595	0.677282854335128	0.522957732493181	0.981996495275836	0.883772227015645	0.920132523525137	0.565643356971544	0.88114686522747
18	0.996	0.82876464283374	0.856674467917055	0.949124932930775	0.93923345106528	0.975504946620293	0.793185851168636	0.418780741242603	0.996161432537034	0.749073513001643	0.927449497379359	0.80294232560716	0.982207583125038
19	1.008	0.870278065562529	0.951195518194873	0.817434500455949	0.951245821177614	0.982328466733997	0.468290635875328	0.639048488009609	0.984736462594918	0.843173850063699	0.863336616253392	0.771096099537783	0.903235687237326
20	1	0.797192455833478	0.953079459844896	0.981930209244865	0.774621827338279	0.929472454298914	0.513638705205629	0.954358454674643	0.986670640374743	0.687076159001578	0.780973462226391	0.835067414011526	0.882147740888532
21	0.993	0.912530519268772	0.998761114431383	0.793496406185594	0.618479012464037	0.983709540336181	0.700166417309109	0.632974402913044	0.902383034847663	0.986000828059775	0.999084123790565	0.67167213638009	0.736560706186074
22	1	0.530571851948374	0.965710404436544	0.828790484251853	0.839592896818029	0.972869406923155	0.691120035578365	0.752680281684428	0.991357722302138	0.646003470491489	0.757013170442014	0.957023130168011	0.990123686667459
23	1.007	0.956685927876313	0.996843609241419	0.880089802002997	0.851670461479021	0.955677787674175	0.547212182179206	0.653872627221021	0.916393349893659	0.871415051037802	0.873295106329126	0.631022598188477	0.906369035033805
24	1.009	0.850541203692123	0.968778238127106	0.928281047198908	0.806756168826548	0.925918664416912	0.74310597003794	0.661701018585247	0.998277906292379	0.698895829707724	0.763346487713671	0.472414642601934	0.737592548998711
25	1.01	0.754207968496066	0.96583093686212	0.94759016088498	0.964405687492418	0.970819276422743	0.673743404380538	0.638024214303565	0.926619338894549	0.653752845414093	0.819159610198632	0.74178796963641	0.833729656331824
26	0.994	0.771501652258242	0.998648616220719	0.708533354759292	0.855666172116017	0.938716997660655	0.73986847653625	0.713047678189661	0.872997285566829	0.962346860671843	0.972725775722999	0.706870273361482	0.928599430415493
27	0.997	0.825719056744515	0.914616986369241	0.851697848436889	0.94833140197896	0.997277408757731	0.526047783196866	0.921538777325927	0.954849589420385	0.7806951290674	0.934282947444051	0.595554269795832	0.742032851550636
28	1.007	0.620320616228584	0.972929465473269	0.852952834972658	0.765277053546109	0.915508500240585	0.761712124427054	0.6448516927825	0.987434741980144	0.844852910354039	0.99560733321382	0.919175783555494	0.959844552187362
29	0.995	0.860110519471343	0.984904524346451	0.90624520446748	0.855204645738447	0.96536446397284	0.549194609202129	0.356989189185104	0.943431804219504	0.697087376487748	0.959623811134738	0.799380535644945	0.828055800965055
30	0.999	0.909628897279078	0.921200743033133	0.801075385516982	0.961972940112875	0.96860540362183	0.599855027027323	0.741729133623812	0.979929814298094	0.610254615498169	0.851933695563091	0.606174434406687	0.843973948653272
31	0.996	0.856985302988445	0.970329160726054	0.928629629453914	0.79600920655029	0.933670204728598	0.448239920308371	0.768102692273301	0.976674660247039	0.932733797687036	0.996150411341934	0.771949878689074	0.894292637232667
32	1.006	0.784099271873115	0.930398830218681	0.952146368707244	0.816342665103585	0.980365094369336	0.725242328131124	0.475668010154821	0.946592308182448	0.701259489886471	0.920849233826288	0.69518598053399	0.948078407782812
33	0.991	0.776925052037538	0.901257515741312	0.90280021934104	0.895681766283237	0.972396857798551	0.749968217117713	0.883657012301785	0.930341287644073	0.568829351815497	0.738121376565078	0.884939577762829	0.954354354325896
34	0.995	0.749899475457144	0.975548053420306	0.859533651216151	0.8366304238095	0.922004572411531	0.715794862902591	0.560122919718202	0.956183567177152	0.80314532089402	0.952181598807474	0.870113695976251	0.906799983253468
35	0.995	0.84199396773955	0.99714026886539	0.811894927576992	0.753225415046363	0.979653923162121	0.428413482953403	0.887098769756507	0.904085123047809	0.569493716011437	0.949562652740376	0.596339033330118	0.89360629663121
36	1.004	0.87790076076678	0.957757796689805	0.918976208147295	0.782902487771821	0.995237896298088	0.393197888582624	0.656665753892892	0.974920613681336	0.561353290711742	0.829748863938576	0.575379977514098	0.847760211976911
37	1.002	0.74397768196096	0.907394296214222	0.739187961011924	0.864754027342503	0.968634024645204	0.561272107330253	0.898192939544306	0.996234172337106	0.58900837772369	0.957594247948683	0.417375716522958	0.970099323878452
38	0.993	0.994705335634073	0.999141572165829	0.751791931358026	0.864770926764797	0.881932818341988	0.416832481780701	0.825470691969626	0.968973234816276	0.980624802625662	0.997692674821227	0.467646480517426	0.97694596876737
39	0.998	0.674896687712564	0.936927036911453	0.964671110586825	0.769048918464083	0.989419560737518	0.47840342685638	0.696675633773023	0.991568049280447	0.743832831320302	0.851174803087333	0.821092631329711	0.904150818595671
40	1.008	0.609066790313988	0.999385386049354	0.908472192949786	0.557218636158464	0.963852643833312	0.607779699414443	0.602517179251523	0.98305917540059	0.782051810060275	0.990577844515953	0.522435997426393	0.728165267865072
41	1.001	0.850769285615233	0.909899993707176	0.65322987198145	0.754076646506448	0.994470128926829	0.449959012440878	0.974899388493864	0.994442882492118	0.66337349510854	0.973811866586848	0.78246667958049	0.848968001912003
42	0.991	0.793054133364953	0.866902064255278	0.863760925105401	0.762088981754248	0.989074742298736	0.776981276530507	0.692022447228544	0.948035122844921	0.788580914931654	0.978804714586634	0.864321465578212	0.966956784033283
43	0.99	0.896387877489882	0.975116565484976	0.69633154913993	0.820097111928669	0.988175304281165	0.485793468171847	0.542712409015308	0.961355320653405	0.716006815970507	0.886565559601898	0.648947316382013	0.863719660989337
44	1.008	0.943043442725887	0.949618701181068	0.959276272783196	0.912476282201651	0.948514948544271	0.523107705868774	0.959710889457875	0.973114312391834	0.646227136435696	0.739316562925834	0.721175999543099	0.746833323261314
45	0.992	0.8662646969535	0.964875407782545	0.910507695436783	0.830383771939244	0.976313981659641	0.398022547596316	0.695047799821214	0.951703665440889	0.920633406264716	0.941169419817855	0.755353527794822	0.929453519586741
46	1.006	0.762498795151581	0.96206145879638	0.938704702257166	0.966910822200814	0.968511754078103	0.384412355308909	0.761167060021542	0.967703703896513	0.935610083557749	0.962994072713285	0.588524537284652	0.979649698962457
47	0.99	0.936263614837775	0.992552873357348	0.956370372630854	0.711520076311409	0.9471445126111	0.501526068327325	0.736784952995785	0.890768453712638	0.707204220206501	0.928911516916929	0.842048967464855	0.966473564574517
48	0.993	0.925871841876468	0.996843870228259	0.606227599195228	0.696749726979144	0.972824937518311	0.580617092054341	0.725832031033961	0.893180971897098	0.972122648037321	0.987255733369077	0.634578006966953	0.875475782795235
49	1.003	0.879502422496868	0.963238561951787	0.891963205206977	0.857393113102004	0.871711977969437	0.594958739807315	0.774878595880191	0.986872153614896	0.88571702927399	0.948399871993718	0.93394576469691	0.978594772612637
50	0.994	0.868132082749825	0.981431865063182	0.990767787811426	0.657855909779472	0.969292523673277	0.263441559398508	0.496980551399543	0.98504203090513	0.536634230024186	0.584450729708232	0.828142086866299	0.996688018592433
51	1.008	0.419601374360044	0.99370431507734	0.839300828199896	0.660000578760953	0.996251882084726	0.648141899261222	0.720131331589512	0.990235241703304	0.64914759021352	0.907968858920821	0.526210166042283	0.540058892290557
52	0.998	0.859545370603154	0.937373162807367	0.904723874292893	0.88621660292956	0.90786193777353	0.582337194258363	0.948374986575744	0.954628369933243	0.57027561611837	0.860916477367516	0.969610901228124	0.991316250746862
53	1.006	0.986921617639227	0.991252826087945	0.875682270008439	0.898511921959646	0.975671510657745	0.619531728699595	0.320016402965398	0.935442187646991	0.933845646782306	0.95224719926841	0.806869398493142	0.892781933835845
54	0.99	0.7774170929073	0.925737794989873	0.991204550911227	0.899531500717704	0.940771919559362	0.698965947938422	0.830433439801951	0.958634161338396	0.563205180345932	0.56561428697336	0.60353054761856	0.942818481144268
55	1.005	0.882003534663205	0.939561423108218	0.738217083023156	0.981578309082883	0.999980042716101	0.589591029501723	0.766587830201913	0.978470732192457	0.690870833022292	0.742639539520565	0.713135731241804	0.928973841797293
56	1.009	0.689261926136664	0.973322877296952	0.984491694523504	0.56794827141044	0.946764852943482	0.616848708427805	0.657312157597723	0.992511202298074	0.85539245965101	0.980975281335973	0.599048883153387	0.999527974916741
57	1.001	0.85651852946589	0.906847058226074	0.550170034288842	0.894437525247032	0.93586604142831	0.601851802402531	0.902786497434544	0.991201725264018	0.857115806434988	0.947177727828288	0.763671420317456	0.944504817426652
58	0.99	0.858825667603844	0.959447728603708	0.976336090034526	0.896554595963778	0.966306752691976	0.488074074062541	0.630603369498802	0.925974575338659	0.576262546482483	0.691973495837643	0.801660990815084	0.979518902332981
59	1	0.838846025649531	0.971621354847902	0.689098519068794	0.908243250869023	0.927249759024627	0.502806348072229	0.87709983304311	0.953525101197356	0.866929396545859	0.945235638451418	0.559916967133391	0.973102959421504
60	0.998	0.671180490666307	0.958785153542601	0.680075434686859	0.899996633008737	0.978276999965377	0.745954710025598	0.714905046477688	0.890401055352961	0.682750868504808	0.962164661371749	0.9015635207265	0.985213602996934
61	0.991	0.941479339151535	0.985387985822771	0.803635900904434	0.804841257771877	0.891080933188146	0.579637537646142	0.69690624942447	0.95370926286264	0.968770672799921	0.987043498831484	0.870898782601114	0.926081392730317
62	1.01	0.632315713743077	0.983851724385549	0.946379381134022	0.533221775136847	0.999818614581285	0.434915242008863	0.637413942458683	0.973785890597536	0.699398831393377	0.829600692634676	0.726194384889259	0.9416435868355
63	0.997	0.927231299658054	0.963022135761196	0.793787448775699	0.670086107017514	0.985727451884167	0.377166929670145	0.599638274605735	0.96291987947764	0.651059847229755	0.978204750946669	0.815475704655312	0.918029274393848
64	0.997	0.858198179319374	0.913987726724724	0.905051008159685	0.899973495846013	0.919530004780273	0.833708045714807	0.813877773493376	0.98244535080617	0.873287313984599	0.995495817242127	0.450444681307115	0.661531657021217
65	1.003	0.9158193730712	0.950478560378269	0.680606585999968	0.901966557086714	0.954607059285001	0.485922316625531	0.637876813243118	0.96004778028537	0.879303697347313	0.990533986375364	0.902185112818909	0.962459810417498
66	1.004	0.944423835336355	0.96925695723199	0.35378981964868	0.929831864181788	0.929865600418776	0.669222680062956	0.739487182165763	0.931540445679223	0.66147880883148	0.976167698182565	0.897457632117587	0.914894464727896
67	1.009	0.822466614910538	0.931717252685472	0.981063948280758	0.709701533672181	0.955290097817774	0.52562158104313	0.952033709802112	0.981153168911981	0.7826922329384	0.905132755278868	0.848924782770362	0.926371232771719
68	1	0.954385773295841	0.999615796543601	0.895738652794663	0.869778568387152	0.932228306298318	0.400132495245949	0.917967575447142	0.919864233444367	0.285027167621915	0.874013226217206	0.817781550059488	0.982229885621651
69	0.99	0.928841832067186	0.993507472618875	0.769981405587274	0.480662565370936	0.964729494586869	0.534592203073086	0.840027290422364	0.922159264732781	0.895868586783036	0.9787756495055	0.688553799320074	0.970237853983527
70	1.002	0.794340664751404	0.968276775543005	0.940830616095152	0.867378324059201	0.957572300443741	0.502475118495916	0.604395673733607	0.965971687243519	0.814920197246114	0.935144259068362	0.841326687017072	0.894046733009096
71	1	0.764073625453068	0.926492699775587	0.985948752349268	0.940330548638902	0.985972405116869	0.715495095241088	0.468543394855017	0.936006027271519	0.80029266337433	0.840090958833281	0.74518387773489	0.996923191403775
72	1.007	0.853010430012828	0.948086441945693	0.995829167293252	0.884856057620323	0.91972915931144	0.633018798580005	0.97025729665174	0.984700350526357	0.676554070084845	0.709637775673733	0.618292283357522	0.742918236850929
73	1.006	0.887320350880803	0.976431520749311	0.998895522965843	0.899995826943172	0.929656688230538	0.667746514670234	0.892428372030741	0.918524831128918	0.885434781513062	0.990973785027908	0.617415030363981	0.667448520304276
74	0.999	0.696020242067562	0.964003616921006	0.887145204852514	0.687747834900422	0.978934886729316	0.535836801470355	0.960587757281378	0.969371395742056	0.463296641613371	0.766486581866959	0.846089872114308	0.879476684928394
75	1.002	0.913576127743385	0.989717654290075	0.83784704200814	0.823181952104986	0.998640897785646	0.530317287691704	0.853035240098456	0.856750519627261	0.79909482355859	0.931593229244825	0.520197800338685	0.88587948415243
76	1.008	0.853730801891509	0.89124172271355	0.825905857742714	0.82156569305942	0.991485987551686	0.80604113454778	0.70551569481173	0.907532351625253	0.902212914574017	0.969586817697848	0.895973661022002	0.91243915230823
77	0.995	0.917808237134255	0.98328504099087	0.751154910146127	0.856066621648855	0.954073505567162	0.521752025333705	0.797769813174541	0.944192108327705	0.52857878077694	0.851285013026405	0.513760591740185	0.899475535872074
78	1.005	0.885087641646456	0.9549817251475	0.94750494445703	0.846507081337975	0.905639763874568	0.721899584668067	0.859747621345314	0.986809386791368	0.830225595529337	0.990566665581397	0.416304075354473	0.655400879784678
79	1.004	0.904984070471946	0.962157675407143	0.929326326353836	0.756950447080648	0.892912776502534	0.803374968774458	0.871377144861	0.959236682632961	0.864997549954389	0.871164203140584	0.701514142679147	0.754037342668811
80	1.004	0.855594365847411	0.941900761929079	0.898147012590852	0.675645788139925	0.991822883056713	0.570981268836227	0.662954569112209	0.969685026578207	0.713832933924069	0.910184571899155	0.479943306399057	0.818209874448263
81	0.99	0.858777053941922	0.936269099018186	0.434934099440401	0.916059108637994	0.972122787336273	0.39364253629383	0.956373769266361	0.958963087519008	0.957838216206389	0.975876033356799	0.54768604060895	0.904933263390909
82	0.991	0.818185425918367	0.931093692081342	0.466097174291074	0.959096274780148	0.974364202464166	0.725316730108288	0.636202865566417	0.938497862173033	0.649981377546871	0.948873825302755	0.831152985524491	0.945511750224589
83	0.998	0.847264398853981	0.913414049257661	0.612792857823205	0.869275805641162	0.98398764253519	0.561463759657813	0.877134577286566	0.987153387639346	0.685911681675219	0.976525946394657	0.702662908889721	0.710428959445425
84	1.005	0.800606526404639	0.990064630260371	0.572932967061728	0.807632793292757	0.937779896095996	0.588506260570766	0.840180691623117	0.995900319407993	0.77774098107101	0.893971700626657	0.798354412437765	0.818709457222994
85	0.999	0.75827342001236	0.856818401067529	0.821756762084566	0.921602375829532	0.96772464374445	0.814106675116863	0.66015931141867	0.966097390924481	0.863586260490181	0.974332691740201	0.906420577704828	0.978977099442464
86	1.01	0.757499409091604	0.909056371681938	0.884614010184503	0.990861029596883	0.999540540903573	0.540626871988283	0.682806604110277	0.954333442799946	0.647310712236484	0.950810168953007	0.969665582194592	0.973800340509987
87	0.995	0.831619381800264	0.920294224619749	0.735690877311288	0.857113205549575	0.90390794594432	0.744377736112137	0.819058256658121	0.947348248617529	0.902962915483353	0.948655586463525	0.868175185598497	0.969984111995254
88	0.99	0.674303718348188	0.947440272052836	0.939995417179091	0.853250221382805	0.968667189650125	0.577969606038447	0.598624058653124	0.973321253931661	0.941650370150547	0.956000313411679	0.776799887865833	0.915418611061949
89	1.003	0.626763624116169	0.976990260482065	0.913536804726476	0.802979584082687	0.933076950663855	0.492570948331688	0.923609068184056	0.989239422353127	0.587241226251323	0.878657521980328	0.945854418118456	0.953162154426193
90	0.991	0.927878902590826	0.947103893469677	0.218407440442721	0.78031576621417	0.916299686515608	0.5483759165587	0.956524878300433	0.980424796039684	0.923929820350724	0.939580929900383	0.953447224426157	0.994951144045514
91	1	0.86308660099765	0.900329630011877	0.989404710655511	0.528923328991247	0.961867963085041	0.799506052777557	0.838244520691666	0.959169233312442	0.517844179949406	0.663234835532962	0.888185437646193	0.972573287044564
92	1.003	0.872212040920279	0.973442059277546	0.903167369486209	0.653600492777428	0.94596776102541	0.459949761480348	0.896275736200778	0.962856010803771	0.755108037154881	0.993832957708157	0.876949944687076	0.878358184015612
93	0.992	0.921976922122197	0.934155693889123	0.991485182151048	0.906892556252624	0.987989327900081	0.438869277680454	0.702729251373989	0.919614203232812	0.603203696344265	0.976332253912298	0.508371200527613	0.936910758264465
94	0.99	0.803227285361104	0.934987426980242	0.873817238874114	0.344778834046905	0.994046309111059	0.860009871307639	0.743189339838326	0.986810135051608	0.933386732412481	0.942011209978899	0.738795433047925	0.790605057573187
95	0.994	0.792233487940749	0.988334666567538	0.948909087896242	0.951783035782587	0.969517483582992	0.403956805524551	0.50223815129944	0.937353216340731	0.782653303900512	0.958651384922317	0.922655490569734	0.97323318664909
96	1.01	0.878291102023019	0.892111525430729	0.973927261580847	0.973596303301484	0.975804960474013	0.464079738166612	0.811899321057621	0.979776623106949	0.931244712171679	0.961155089052365	0.876949510083761	0.965258935707536
97	1	0.853443052488166	0.993267687617056	0.981645610558076	0.902807863208575	0.972478324806232	0.290041391111274	0.840112289138085	0.968263449644775	0.679839176938533	0.855833248601229	0.5787056471215	0.658374940431929
98	0.992	0.986806023008715	0.997208216928157	0.959837334939014	0.691967617875809	0.821757582639023	0.620417008987082	0.944200734474446	0.989281828427183	0.531779617961142	0.806165994056362	0.591155833648512	0.880843980481767
99	1.009	0.732615295420519	0.995749458080481	0.829123251456118	0.715009606228741	0.980936573508929	0.228151317062582	0.880406385358361	0.991703462207028	0.760267075832339	0.960803000186229	0.751862092187061	0.836391595344402
100	1.004	0.849772065689571	0.989327242167248	0.797539218787217	0.866247771161516	0.984226089888682	0.489161893071666	0.680903929472106	0.888834067619797	0.629581105671492	0.963413789879352	0.971311698633741	0.973563303721912
101	1.005	0.978009453976266	0.994650232284783	0.748975675922908	0.88652034279378	0.978371714318205	0.359587296293394	0.952356550977545	0.969864118617751	0.615925008287109	0.7445526134322	0.932021596174867	0.997326243769464
102	1.001	0.952377089646562	0.96343206207362	0.817853067700002	0.701965361772859	0.946049795942356	0.628397045764598	0.907355463563301	0.938328027378756	0.767471099648191	0.791206150333203	0.719285797914892	0.962283843356535
103	0.991	0.943947090861391	0.976425679656279	0.887683554601952	0.584883352926842	0.971558407302477	0.886847964454259	0.751181652768243	0.904673817807936	0.601600332957235	0.747556810490909	0.517551953679324	0.653946014923725
104	0.992	0.919770527149432	0.987804533555347	0.694178699695112	0.687133994378791	0.954266562767875	0.458236207755337	0.905386920942671	0.930795325363622	0.958706397951637	0.98939967980462	0.561033020993986	0.871861415841286
105	0.996	0.917783181110317	0.975474469834019	0.733044456073997	0.92715941066735	0.958315749120428	0.514279464518015	0.460971058357849	0.962139583138307	0.899347629346622	0.958492306404275	0.673705588273327	0.929127243123633
106	1.007	0.977435669622178	0.996278221554973	0.976195957670262	0.88423131376298	0.890518326525403	0.533320201047208	0.781637547372909	0.949911893969976	0.851634326263883	0.868239866258838	0.682023600885254	0.872622533488911
107	1.004	0.844020116877084	0.988109248081237	0.731558027698346	0.597789535304006	0.929281017140714	0.752896065669449	0.50880597452786	0.945510049789432	0.673934807540057	0.97667781624044	0.954313510319059	0.967698191411787
108	0.996	0.80961245051996	0.98235419632196	0.844546307112419	0.84073277476547	0.899275408511418	0.778997313766148	0.63881109748629	0.936848088706147	0.766251544964495	0.862053796921477	0.851316387338435	0.943304032964069
109	0.995	0.845667694996748	0.996496099518711	0.989122111958201	0.598081960294403	0.981193063051252	0.600165124474304	0.520055585691495	0.883876888693535	0.738349650471398	0.975570291487089	0.874411546300071	0.972231199663407
110	0.994	0.872096553456981	0.979870339557463	0.798365894777512	0.576312011175314	0.904412619256983	0.654114895751863	0.849375667016353	0.997698469883199	0.860246119412507	0.964387838174721	0.711277269802826	0.781560332790005
111	0.999	0.782823623262265	0.969986895006604	0.849370952378258	0.881187276373545	0.9837554847189	0.424321240790967	0.669005910262303	0.941522996792262	0.737582190018366	0.9773132494696	0.815351281279703	0.914829787567673
112	1.008	0.901255147578832	0.993208615707611	0.955525611055701	0.732945291381563	0.969871599738113	0.368095947676466	0.762962950254413	0.939248965617878	0.753425051471577	0.960634294893284	0.800850452130536	0.93674755069161
113	0.997	0.892685646540913	0.899743159178357	0.644644485876179	0.84185264018815	0.902842083472116	0.804252941027713	0.921464682860784	0.960842976213857	0.740740033823905	0.901861267391469	0.783254189948262	0.993286267660329
114	0.991	0.884443700560898	0.981268998594229	0.907831805312622	0.830298979379494	0.865778181927327	0.798292895002962	0.803121239974373	0.898051983786728	0.719356550084828	0.915366276062817	0.850676954880703	0.872708438139366
115	1	0.655840386380435	0.994162990991933	0.645906366480013	0.913129397604627	0.980074473737065	0.527717646273644	0.477666315505909	0.981654282159574	0.779284736056263	0.914711584587237	0.333781298555848	0.906379598563545
116	1.009	0.906318721527493	0.94217979919314	0.992847150295273	0.928203261023791	0.951569904282255	0.580510384001248	0.549886187399849	0.966171832458173	0.95200976255739	0.955705275532036	0.800463763230756	0.955464415538496
117	0.999	0.662367481866405	0.989693642329065	0.99904871723437	0.803036601870051	0.994243391847282	0.533456387849957	0.763372085056578	0.917424901436479	0.810010427061368	0.887842017018295	0.620101583478021	0.756422585957834
118	0.991	0.870862047667959	0.987144905376127	0.819486912381178	0.421775024893738	0.905721553958371	0.830903992215611	0.917477646191322	0.931459063897882	0.856213621667056	0.984909237482626	0.728959803944271	0.991148300221166
119	1	0.962251415104206	0.996912924506789	0.920491365809733	0.904402550728216	0.973951263933951	0.63309193258696	0.53112251598097	0.858009504541023	0.872771546848946	0.995200654866348	0.700613169452363	0.874147713273449
120	1.005	0.833573971625489	0.977857782208334	0.928825365699569	0.716489356398532	0.954147270132695	0.521162916276597	0.933909362363282	0.941206371432568	0.756104653891528	0.759753374691938	0.62765424565154	0.991098040492492
121	1.008	0.941719280616439	0.94234500131981	0.752299995772128	0.98539397136393	0.99356761491578	0.769269491346505	0.795431419153693	0.884370681925825	0.755134557910262	0.757151060785606	0.819057654605378	0.823015730590376
122	0.991	0.894707554896006	0.98121243841718	0.840530147879956	0.732725416325342	0.878354981697196	0.717061439438481	0.576251739795888	0.987002784405844	0.520864677361295	0.973888587977122	0.750239359565426	0.755451576052974
123	0.992	0.960394044172283	0.977678988708251	0.555122017585429	0.739273556617297	0.974366033869362	0.759193872874538	0.603007454695876	0.914396813025234	0.336567159839598	0.857915145760445	0.86294700115405	0.988313738377625
124	1.004	0.897534057689059	0.950877607117368	0.898020878075197	0.805960637815489	0.949633469008048	0.554901641416236	0.693453203464225	0.955135522322635	0.554655276091091	0.806737226357621	0.968521413625622	0.999640924033193
125	1.008	0.889959230339841	0.995363284066236	0.949995737212193	0.955209657411944	0.973749700685946	0.414388554180735	0.82450562933775	0.894966806668299	0.530739332536539	0.884389688948495	0.73114127596701	0.904408786858646
126	0.998	0.90520483051346	0.916039371080974	0.586308410711163	0.920259065703419	0.949970587912862	0.802179861449294	0.78764334854926	0.884406633805065	0.604863770997638	0.964314670441154	0.872105951080029	0.95146417490746
127	1.004	0.532445424943205	0.985020018087647	0.914033548819567	0.893751616665866	0.969233618173458	0.572265593867727	0.809922419174247	0.955281840791683	0.514870224961553	0.909407868156169	0.536798229260161	0.832770791810577
128	1	0.930217697062638	0.98000639759681	0.828090042044599	0.954967100654697	0.99664528759296	0.642356874322749	0.59381990637776	0.967212117110382	0.385744937490083	0.574182672019265	0.7272302591819	0.845407422827303
129	1.001	0.947956452728911	0.988878620570268	0.451584402508527	0.698841503588122	0.971118876920985	0.503997467307901	0.819300743214608	0.927923678088694	0.635937023603439	0.974385321825795	0.777529391947041	0.94675009990962
130	1.003	0.93264550405631	0.989530233177438	0.968606747070495	0.648372414933714	0.921920464506119	0.484646726764863	0.780720115524867	0.984499147680132	0.616846058023303	0.852969802853322	0.40803862211429	0.77525191608308
131	1.003	0.919922430121501	0.923678359295884	0.610691557482413	0.890874994144449	0.987255954163768	0.567843867215929	0.625334683507215	0.990936236590982	0.788238842047983	0.920517956126599	0.798363743928485	0.867628358313889
132	1.005	0.883580013296056	0.943955114940007	0.984979795962167	0.607831262161682	0.960078371624462	0.570100658534788	0.724647813566314	0.986472658479126	0.936705849787428	0.963770159266242	0.721002687892312	0.943924890932274
133	1.005	0.798780461767823	0.985403519314524	0.986720793973524	0.9231047734844	0.993762960935501	0.56969311361344	0.716915994995182	0.837624476407605	0.365153350528474	0.653245561965495	0.846288826439831	0.986402407672124
134	0.997	0.834474139047378	0.970799111359967	0.940616601510297	0.924256939635868	0.98290945347765	0.243060714230143	0.84493800389399	0.968495957510455	0.926467824936639	0.9519951540784	0.914698385093921	0.921421392478342
135	0.998	0.729453030336791	0.975799149413843	0.951386921073613	0.738116760228256	0.935508560286794	0.473391250571619	0.778228736091251	0.993760957307098	0.564033263458015	0.683012407803357	0.838399777349143	0.985693737589607
136	0.996	0.922497900342813	0.94484088521873	0.815969532158102	0.665729763257199	0.940455033447849	0.589603891042939	0.697463288410945	0.972715491752449	0.932313799276595	0.986216052471017	0.90575252190061	0.95966593849212
137	0.996	0.974910731053227	0.980007657714881	0.941701394044739	0.850094324666324	0.91649223801838	0.659383442873206	0.811396446297778	0.84048304091382	0.987944362691482	0.995601547339152	0.706651106547933	0.973354352236123
138	0.995	0.785548598252655	0.982397279990112	0.996204903097964	0.706991711727848	0.958028768101855	0.224116299276558	0.844820268149075	0.999647579069423	0.800044937817429	0.852788854785535	0.782841811960034	0.970075617721914
139	1.001	0.676340746981205	0.948760486085891	0.734062799946953	0.8826470388422	0.995536393001137	0.45229524134661	0.654314450896742	0.997656576822287	0.766529465500008	0.892285156720466	0.938364285038349	0.968502715502905
140	1.008	0.744510516367401	0.982375343968263	0.820075041473072	0.875021929097177	0.921310575035789	0.527580040652008	0.942280152046377	0.987977874819341	0.818538262788118	0.848639309114933	0.870113711376124	0.905011297251875
141	0.999	0.95594547083433	0.960062490426394	0.913616481705594	0.919785103578905	0.954054196845807	0.388272142744438	0.520334182986857	0.960995625933031	0.416675151528561	0.943829359904304	0.865058101894001	0.953084394067473
142	1	0.705242001386686	0.923323840215315	0.991621786279906	0.876214333079021	0.976459241579944	0.576731922841763	0.505714377586934	0.999786924718716	0.866786557000839	0.928089558560556	0.895270181014034	0.962136576695697
143	1.01	0.881226784262128	0.908311632106765	0.945234450453392	0.878937175898664	0.94947310413641	0.70077960493649	0.869167998640439	0.923109197863579	0.886607137154013	0.973201356508596	0.722284217640266	0.872513037793782
144	0.994	0.92059370900981	0.988166904665955	0.87623104800123	0.849684626300782	0.898681078668624	0.552198184183185	0.314283069976018	0.99476429418174	0.409577776883474	0.762533333947556	0.799955457156415	0.980622744317012
145	0.99	0.976288283444221	0.988053585219373	0.958966901818525	0.767177305743575	0.879673425304649	0.701453949376047	0.802779945364551	0.863714685992215	0.898139468919095	0.969564615238926	0.805836654131216	0.99324192810938
146	0.993	0.400798976182947	0.945675549342557	0.979919610031214	0.75539523103986	0.98136578710051	0.764676781318379	0.708455262234742	0.973795406012105	0.620559852888527	0.864262806516378	0.826297396795319	0.926924781812472
147	1.003	0.942427409975524	0.998615393610457	0.71419294692989	0.956005798873708	0.972051437377555	0.373118978280069	0.907375575168474	0.947691819247002	0.771265140143178	0.795031756457394	0.845230423812042	0.99588203908832
148	0.999	0.909185532414191	0.958259546555441	0.99239301351268	0.841553105710893	0.891812861545608	0.78874509406616	0.655942607097174	0.871062074701731	0.53327956286539	0.979458878260215	0.931659572700293	0.934663935430234
149	0.992	0.784697212540312	0.984283005428468	0.894927318967175	0.973482830293787	0.995678114148914	0.404509979075777	0.657756146450325	0.938902728615613	0.742139845508329	0.985649277062247	0.46766139767667	0.631802723418916
150	0.995	0.769842432598713	0.967447373040836	0.736746004412407	0.860140620382747	0.95315733079938	0.656998426045753	0.864076975839062	0.946023652574062	0.553928447333582	0.829948662368208	0.55475436951004	0.97264107732209
151	0.994	0.806607335129468	0.983532113481647	0.904193301323164	0.81263682240569	0.968697410741737	0.514876053447012	0.740939028746071	0.928297022486487	0.735794268358397	0.949581231474818	0.519935372464304	0.792127240704969
152	0.996	0.649832629325331	0.969071410396844	0.899762194319958	0.653490485326442	0.92467382252388	0.643429677835579	0.838281470255497	0.984197340098168	0.875707954801324	0.986656945086099	0.474159603375281	0.983485506433892
153	0.996	0.848748594114722	0.929407691963412	0.483684546293638	0.8081135539667	0.982847040773206	0.662721416554019	0.589649268234187	0.946238255806317	0.91026870918003	0.979341588912297	0.932144394086668	0.939405718557168
154	1.01	0.925970926185763	0.979416431564198	0.930079523021174	0.867563711103558	0.95138878098586	0.65771424677954	0.723397961359861	0.886090954493141	0.633070279923254	0.701832280729016	0.763957248516834	0.956682590161771
155	1.003	0.926980452760213	0.956511455413906	0.995086092088198	0.454473372235293	0.984484312961292	0.634338189703743	0.566524916885028	0.939209981607011	0.817808706618192	0.989373250873232	0.865241209273894	0.99446236436703
156	0.999	0.912553811508352	0.925173192415982	0.970839071581802	0.881656558518836	0.962705165100359	0.608875848739972	0.744524034961212	0.906373422187562	0.894579450188277	0.945770395144309	0.914604758399187	0.92616200022453
157	1.003	0.888863658893996	0.94479047559486	0.875299287053586	0.903614163719744	0.973109359112715	0.345237397685029	0.738682380590167	0.979691040089234	0.957642459299837	0.991665668758295	0.812213386360685	0.978182616118305
158	1.009	0.723354080376212	0.91559490286779	0.617533799728245	0.815935113192402	0.97307282597617	0.596625328905797	0.923826122507098	0.997500578688714	0.746277064461944	0.987506095337536	0.638926481295611	0.838537792919371
159	0.997	0.871639116698467	0.987494487561855	0.821175579725354	0.675855237641394	0.996974863273477	0.697336199133144	0.728725247137999	0.873094077268525	0.818519243687065	0.886657101404523	0.641751308226758	0.864424269667416
160	0.992	0.836058842859088	0.99259637313211	0.899103519606745	0.941281774741953	0.974134670748642	0.379431111953178	0.637918430225448	0.980188160304964	0.658858509129515	0.683456163960677	0.630892680099676	0.782679917797001
161	1.005	0.891910966335381	0.959636098588168	0.964587303961331	0.728496408091747	0.948157976710327	0.660306468035681	0.549193770663374	0.970338905678481	0.910131985709137	0.944177698303335	0.770923781893159	0.898017318962152
162	0.997	0.897247942133065	0.930852756688065	0.489950389472774	0.94441634862682	0.986056575020618	0.550170487384703	0.855893907258888	0.990044030834216	0.442378422862022	0.959060275157324	0.476916248294986	0.735263531196637
163	0.991	0.898198127810302	0.977541718844683	0.936207352831524	0.800541054269849	0.990950222387885	0.344896787224868	0.732278199089811	0.935030167585709	0.611087208583178	0.930914965999645	0.582968992911579	0.798107407624493
164	1.01	0.910944470268094	0.924866722145471	0.814089302758624	0.882308802454929	0.980553852362234	0.587237816714951	0.777276218526634	0.964771039663295	0.686006156515144	0.966911767253075	0.263089057859602	0.791956494038789
165	0.993	0.854622866017428	0.941709495356386	0.435400144689749	0.753831779415238	0.955202907394773	0.755854739428771	0.861758625484602	0.997278412030683	0.760245922764441	0.856140367924231	0.616431674017152	0.980911761340929
166	0.992	0.939427011816669	0.945232523649685	0.610083106423382	0.94341536514477	0.994459310372567	0.510940896586644	0.853577945128545	0.971415314944135	0.591082693442155	0.932815680477155	0.442944592296547	0.622438946015373
167	1.004	0.888122433917373	0.96073281600868	0.906753555179237	0.966686841261804	0.973955735495819	0.403759987984097	0.728485283379675	0.997569412265765	0.358656939892478	0.865193320069936	0.553634921921476	0.632931338228668
168	1.002	0.923534292674296	0.947782163628008	0.681794019875557	0.902242776491764	0.987683370527109	0.555449591775473	0.46764580974848	0.982635820189986	0.902370544433525	0.960134843791203	0.511833955575316	0.81087757478874
169	0.994	0.750590922933513	0.970709320277686	0.9631350198028	0.836399306582825	0.985788732430167	0.338019220031278	0.621774599651902	0.972368830291844	0.746348081364158	0.926170324591568	0.804798981183174	0.82220130643133
170	1.009	0.876100757792155	0.969989105740845	0.934453328450834	0.958165623821957	0.976034723983103	0.537393674837883	0.733622836870105	0.967235005694795	0.749233569256574	0.903955030337659	0.396508625979974	0.575912951227252
171	1.008	0.85903998567071	0.910601099302546	0.895317750711303	0.978800725299896	0.987897885639538	0.443731197249153	0.639082200037021	0.992771510213064	0.810282164918741	0.933449221460008	0.834716888454095	0.976650481592102
172	0.999	0.943375917116842	0.948752747323486	0.483030145662993	0.883739662404523	0.986197830827721	0.568308909675977	0.752933485865639	0.929867894315909	0.678696676821946	0.946565572846731	0.702812361944515	0.928157539235684
173	0.991	0.873604286254443	0.933404502463096	0.992814013446631	0.931436462827352	0.997868693752844	0.401605987340999	0.466666752550436	0.975964354275195	0.872242498424262	0.874102885603892	0.6901020126856	0.985352833284702
174	1.001	0.926800931811617	0.995188820763382	0.910365588604713	0.461958492021322	0.979144963629673	0.615094643239125	0.553864244294367	0.946927577020926	0.855437149071193	0.916436186909657	0.792408829572655	0.816502212149317
175	1.002	0.920058991121985	0.979213943296003	0.79489504853586	0.888121140617526	0.985271166778778	0.604375369725317	0.883749393698622	0.88430398829081	0.850273043221125	0.881397841482187	0.600057519779354	0.745162843893029
176	0.995	0.738253020130941	0.917241204985274	0.980297779011332	0.746261138097692	0.997914072354277	0.451295170630812	0.288761635068757	0.98875536031206	0.20463446532498	0.844438231851329	0.547230855182934	0.845189411791276
177	1.01	0.555322969729875	0.995481579662412	0.880226546315916	0.778966703597827	0.980007844429763	0.491990811384135	0.59278840260556	0.9939719003734	0.675976230904537	0.862867916666386	0.640458271900437	0.749916709095276
178	1.007	0.846067250821753	0.961389976487167	0.890509393149956	0.77354662042288	0.92163964985185	0.658492560993659	0.839392853479673	0.935947876889546	0.986293805397437	0.989716872204858	0.843661615924556	0.920871607862636
179	0.991	0.624343627049327	0.995064615306537	0.516478635546471	0.872037235450034	0.932809464817308	0.456514237905919	0.954994232167785	0.997219195950806	0.787191630809249	0.945786824214318	0.811978083120165	0.836637406726639
180	1.007	0.908714501164591	0.988250383483258	0.953525885691485	0.944577365809713	0.955289748850176	0.362694207093984	0.739705786666898	0.97709568521902	0.550640977218445	0.617415924210269	0.673196460723875	0.933723528139246
181	1.005	0.890347675935644	0.912974286924338	0.986576740933607	0.878622395580561	0.992340891448285	0.538537266643206	0.637373101794443	0.940836481910277	0.710299763211435	0.950081587052215	0.809854672495364	0.943315259154055
182	0.99	0.825330716909746	0.960586280448269	0.973048689341569	0.658714996327301	0.922738990012427	0.485824354355917	0.870209359563085	0.99043638669326	0.764599422072716	0.846559956970488	0.921753986072069	0.923210728617348
183	1.007	0.869119444039569	0.948990771336266	0.992308455805053	0.972963223932015	0.974926042908701	0.441698077993733	0.748252295068649	0.948258674599619	0.791652916715588	0.827814347856268	0.870610822956666	0.908415930562677
184	1.009	0.813953390123367	0.914974881173625	0.811724168309686	0.976720392768117	0.981014872702597	0.710855094494521	0.809480147546376	0.998789650470787	0.442150417297661	0.891711127503293	0.60816844777845	0.650807444189195
185	1.006	0.931681035230088	0.989948703819675	0.712472415035575	0.869097821716632	0.896008074571953	0.691284887070214	0.785424988310797	0.890610039907562	0.713081240685644	0.955137985658394	0.78968365409451	0.990267283332443
186	0.99	0.892266842237483	0.999366715858769	0.998760397248695	0.910247212505518	0.913096574103536	0.44623038886879	0.661337511330321	0.915098938270778	0.319670232099128	0.580635738063139	0.815362336966085	0.891778855072109
187	0.993	0.864040942646516	0.936218964987412	0.925156918434322	0.914101698737891	0.976065342865209	0.303085269088173	0.770059777191151	0.995969515690903	0.65405770678284	0.912977609646116	0.658865136885057	0.952609487405477
188	1.01	0.882360965153316	0.999520518522231	0.783069599112952	0.874077795199763	0.943536340707494	0.323066784027602	0.884457224470634	0.983342663479286	0.594194535326271	0.91932406227356	0.362300354311985	0.970110699909972
189	1.001	0.499460304262414	0.974676462805924	0.93210700220751	0.834863461044855	0.961085774079098	0.630977753325963	0.495743778923061	0.998400725169071	0.807821166902621	0.917723868555881	0.709988258591839	0.911168848246661
190	0.992	0.854952127310061	0.942966275836884	0.975244297136829	0.785185686938021	0.933945105136526	0.615083380825907	0.689017261083006	0.922074670386674	0.388231088362511	0.851935855700635	0.718114379587484	0.965341234619621
191	0.995	0.892751088448183	0.913554847529959	0.979610306773891	0.600622669794976	0.973640552529447	0.645419380557367	0.888574745308223	0.924425984421692	0.841229604123454	0.982519575815397	0.935884286896585	0.964373291257988
192	1.01	0.773071207370465	0.990666608969767	0.870345200271427	0.748742077071056	0.911091721325523	0.510222234118501	0.867174263767403	0.982527180657363	0.92310127524273	0.952258050439262	0.939912272378405	0.975236499010463
193	1.005	0.91379082522467	0.965144215994606	0.990895223235322	0.96946596800615	0.993791281637861	0.468307174161257	0.797196561419006	0.905683316376851	0.477432220290396	0.504342813710366	0.883936298552208	0.926862280023877
194	1.004	0.895491721899704	0.916502565804027	0.879634367838665	0.897813661684569	0.995866760463406	0.488917523031193	0.787829110457082	0.917143339164725	0.978935855851089	0.984624504404657	0.938694826139301	0.982667369423837
195	0.994	0.616466782183055	0.921132783111306	0.851492934594926	0.890501092031888	0.990697858202282	0.69105005156062	0.925856131623097	0.978002595077412	0.317961461865639	0.963359722277221	0.629327372986956	0.641677154849918
196	0.993	0.783563649275187	0.967190494025129	0.874982302079519	0.933629981311739	0.960887674394557	0.583927503850169	0.613173009109446	0.903074988722703	0.860522794578526	0.957269073155228	0.956557582345441	0.999105956163778
197	0.995	0.938255493966143	0.963872951252738	0.974780661362461	0.940280739503482	0.982546620158934	0.526210102754752	0.652861306752801	0.908285779597882	0.704807251490162	0.745346317671287	0.770738314343095	0.792250753877375
198	1.01	0.910841651189611	0.982994432179672	0.769599969230556	0.615878817700097	0.966435472716981	0.515915478540969	0.794126436423865	0.973824423057528	0.813922487444152	0.939885073539075	0.722347936406311	0.776417092108207
199	0.994	0.627051186452369	0.951605749794747	0.991976147259042	0.805624167141543	0.999778754708616	0.60360864184753	0.680852516982029	0.940427519640375	0.886296905034385	0.99045076337255	0.664018011883698	0.833444113846991
200	0.999	0.683280165134725	0.966383657092148	0.858947870383233	0.726099998840508	0.997980550343882	0.756501293261501	0.541491943032914	0.9304752167187	0.701179574194968	0.852478724819166	0.511080770251878	0.914637374191614
201	1.006	0.871995790220436	0.986097634305261	0.956113968930236	0.835403838380143	0.837318594129846	0.776474079136639	0.827535432107351	0.977528604434315	0.205209656641552	0.591990129058999	0.505300439579112	0.942250711775871
202	0.99	0.832798106619477	0.969514448670228	0.971633511569116	0.85080822096636	0.887844187450951	0.636186056987138	0.880941758529508	0.920750894073176	0.769617535479646	0.779977418997188	0.712303375796233	0.997884905073105
203	1.004	0.55248916927957	0.981036328797278	0.927789763651805	0.455904092758309	0.965277522202347	0.649323515727824	0.909683916169879	0.990100015997392	0.972434805816069	0.999389201287797	0.772351711031444	0.866360043412626
204	1	0.745469954786242	0.938125038959556	0.806350681618561	0.869873611679383	0.959323430160795	0.715513632068343	0.675916572122455	0.990645448440158	0.794287758953232	0.801121751994333	0.672660469583545	0.976910809882248
205	0.999	0.792833778483945	0.998737264845499	0.940212695785492	0.782002511621702	0.951104763942169	0.542540770494501	0.419211813534113	0.975629094053478	0.56557704755726	0.697162676108585	0.594614403078776	0.757985784682755
206	1.01	0.935876259576908	0.981433045490594	0.885148641377902	0.645498402295106	0.958589544229136	0.599397317799442	0.776722120104466	0.917338385029263	0.491811879709051	0.82367935320859	0.696790554261893	0.916450052470602
207	1.008	0.927303504866725	0.976840324361064	0.631109529541734	0.787090819427463	0.959016125012515	0.508508718111674	0.654085284188803	0.96889699856728	0.965303016301871	0.976922856158665	0.818575318008938	0.824370340588093
208	1.01	0.801080196967811	0.924473788920695	0.99925681148299	0.948762557998516	0.984754575976799	0.548231733849422	0.848122401937314	0.969215884241311	0.654521466586783	0.832180185526244	0.734066680384564	0.756287481188213
209	1.002	0.785525233317074	0.944551231597677	0.820033865226724	0.958063894104314	0.998712961952773	0.846008750920651	0.709307042740649	0.951645611986563	0.495313987985133	0.615242402357127	0.552099229573238	0.956882364934581
210	0.993	0.765902497384709	0.973442489529176	0.983668095190586	0.707977281638002	0.906843307990219	0.599540090512078	0.583235252406144	0.985950426618201	0.693605459336287	0.931701439671884	0.865348214404441	0.938759170909934
211	0.99	0.832326484061483	0.869462399687573	0.940053125313554	0.902626753732076	0.956070592885972	0.624733688233534	0.729027629220659	0.988777996459844	0.47301675558655	0.92021052681719	0.780034461051427	0.945575671151677
212	1.01	0.928822652076721	0.957393609448177	0.881838652344146	0.824309916029557	0.967188460147981	0.697506381752045	0.628347781154089	0.929424200182258	0.646207432369691	0.79274999514243	0.700890179624536	0.88245089884217
213	0.993	0.689103817039214	0.988307178106456	0.688918508945404	0.711985042598224	0.938539881899572	0.768013000049144	0.899760679708492	0.92660828660401	0.815494842391177	0.947487517378212	0.601959212701078	0.854964218773363
214	0.997	0.926955414413543	0.947822264734151	0.457005753647824	0.957288290774296	0.959535079308852	0.594911687035498	0.953590174703461	0.9565371970822	0.813804002007394	0.891032925632573	0.513958819719423	0.8350422585436
215	1.008	0.868950279870852	0.927069532500288	0.713410487789754	0.914063929979538	0.977644845059784	0.764283691555407	0.89941001396484	0.930005478466975	0.664917848660087	0.815444028831244	0.565274468252833	0.918921741955255
216	1.01	0.769615500010381	0.963418567075864	0.886696262943929	0.481139536111114	0.934959685903318	0.723827137354988	0.693483146807757	0.995051939594951	0.721166926024111	0.939861872389577	0.784169413853321	0.945446056306282
217	1.002	0.88767220693687	0.953155836523128	0.526504833559457	0.924429403259796	0.970345739141026	0.400940156730383	0.815230474700232	0.987679953527772	0.882400974778001	0.958777335116469	0.693347805466819	0.82801816321619
218	1.007	0.910997576770187	0.979121383577815	0.849081136488651	0.911494958881196	0.980931460303805	0.851981119399899	0.494787526923818	0.834103329890405	0.570275173524801	0.797843463863709	0.859129666284843	0.901350627009084
219	0.994	0.876693571843343	0.945255684505638	0.871404676322114	0.69011530454093	0.963390988519768	0.628908698140173	0.633231211604962	0.947193069851259	0.482299673019208	0.825379477600096	0.807070875592287	0.923616280077595
220	1	0.857850955043847	0.913963871013009	0.890175478627736	0.966980046615838	0.989916586710953	0.408900152010871	0.58694425431691	0.9935743914592	0.948565002233043	0.975784492986952	0.78819965902581	0.993620914537911
221	1	0.828153776064433	0.91527523494538	0.798797579910202	0.89411925858101	0.908929042941102	0.734483184554965	0.845178621706571	0.975274784460373	0.634263021101245	0.918493397260533	0.586493683960096	0.980444851397116
222	0.998	0.518246507793162	0.94811050829589	0.879561976395121	0.892141531170934	0.965428946418845	0.635063036627652	0.828227431197035	0.994582517360205	0.524174480598823	0.896275013912077	0.768732017861032	0.822960619292951
223	1.001	0.908666529081682	0.996959383698622	0.919428428026838	0.802126221693575	0.857643034277833	0.630282459216527	0.787372745124193	0.963180294949403	0.927654630947521	0.959790015412638	0.806483199941055	0.942129236456809
224	0.994	0.977610532378964	0.984311212399456	0.975350182267194	0.898543405861717	0.994750632546028	0.470680634510426	0.797151400773806	0.821825091062771	0.752248212611726	0.778743662044121	0.877744623604776	0.97333453815496
225	1	0.745469954786242	0.938125038959556	0.806350681618561	0.869873611679383	0.959323430160795	0.715513632068343	0.675916572122455	0.990645448440158	0.794287758953232	0.801121751994333	0.672660469583545	0.976910809882248
226	1.01	0.839703212626785	0.933814248665866	0.882385494037366	0.794554367565557	0.928308626867148	0.625707251174744	0.917740378255558	0.993744095180997	0.789205800610073	0.924974572372991	0.515259644871128	0.872874935500484
227	0.99	0.75840350631947	0.985176501973758	0.947651556107413	0.870328786803012	0.909541501976901	0.798657192443291	0.787154039623074	0.847476564555449	0.859533239846386	0.938366466153966	0.764721713066053	0.978891645898099
228	1.01	0.795712431674389	0.937449256891282	0.936547168586138	0.912474885087908	0.993315596946909	0.547407185261791	0.902313287882829	0.967641499494211	0.768126674845037	0.769941549923764	0.624964476881655	0.791397587554135
229	0.99	0.865849325357301	0.981563590114152	0.548046215651572	0.791079984583307	0.91640758355658	0.700624782389406	0.792095716238613	0.889590677564768	0.918374597138706	0.995399206072776	0.857064851018873	0.909522503533357
230	1.008	0.71950301564919	0.950058855214753	0.99321321504102	0.92923202698889	0.97860144373531	0.416335244967594	0.844970561042835	0.972894055909811	0.432912147975263	0.798301532289554	0.815576118210081	0.916101582544674
231	0.992	0.812015613066202	0.879433121420916	0.678691645433241	0.962166444358249	0.979590926897691	0.654214324673993	0.808562699924167	0.949948387607039	0.907018919884331	0.979464306398887	0.766835143123071	0.83923557827241
232	0.999	0.48667019175135	0.985441015986605	0.949974824166322	0.87325198640583	0.989301281642037	0.619374141427226	0.812572802151333	0.911641892579364	0.590633216524668	0.997808235035404	0.752145682255971	0.873447577171995
233	1.008	0.973891801253091	0.985579115753523	0.999084948213467	0.847612045766954	0.989617850601432	0.451786640321011	0.575976938259142	0.919038417759636	0.901672983800666	0.982385386723529	0.797245734289325	0.851180861690876
234	1.006	0.83973364759358	0.964318826816154	0.974097787350046	0.882295678872497	0.882805298560694	0.807393145944202	0.636564433840241	0.956717736164268	0.670487959296459	0.883191398866496	0.76620955186814	0.845822428851919
235	1.007	0.854060321633803	0.97601800409066	0.983787601753631	0.871292800682113	0.925840608575628	0.838356077179576	0.468410432445641	0.87010996389367	0.587934248666455	0.684530531329285	0.854308834183356	0.985086683457626
236	1.004	0.924512069249413	0.945254428226294	0.976278255831657	0.955030071961936	0.981215746625891	0.647297036339614	0.841345075560401	0.885451044265672	0.960320025229454	0.992460109962603	0.400425098241667	0.729481472183576
237	1	0.899140005474787	0.936673140899034	0.764588064646582	0.917489925814301	0.991448730310297	0.715530666508439	0.880866662502459	0.885196236166973	0.644185291128388	0.891143641318049	0.719309778148472	0.77445777477507
238	1.007	0.751154476554537	0.968469218806448	0.878648200886491	0.814565032565496	0.921696871083753	0.659009308438881	0.85136420188813	0.973313283687572	0.476102686065237	0.83199937968678	0.704020560551228	0.914285476862946
239	1.009	0.792161595252568	0.946141155162131	0.938879067894391	0.850717967737988	0.979143027864597	0.434660067053581	0.898790222243375	0.961351669109566	0.953660790343874	0.954286356952432	0.887262132657646	0.894642008693841
240	0.992	0.83407806640351	0.868866754166294	0.886789368875632	0.834183013930981	0.915979124296479	0.838534539922695	0.808007573025424	0.984595565926066	0.821012443640193	0.98415415252789	0.824320898000172	0.850078684145026
241	1	0.844949520668706	0.982390874688591	0.781797593085551	0.748503711840939	0.928721087357809	0.771618532891101	0.927163846457032	0.995427177470602	0.683567145739986	0.710512567715855	0.6586659296836	0.774785894752874
242	0.999	0.819075905212427	0.921302700007469	0.61120042711277	0.735932360673605	0.980208994847859	0.588164558366008	0.832654178702338	0.981516960031234	0.736418015132412	0.960141030217561	0.825720798469253	0.873550256015827
243	1.001	0.792669730634536	0.948784929854771	0.960618453617504	0.754438360788046	0.988007335469174	0.515061812965514	0.506093679316227	0.96125744601859	0.688042219060692	0.877395180174422	0.926501533121342	0.945199640445066
244	0.99	0.413716834361886	0.965624374143496	0.858140872917173	0.635170452358793	0.976396695512464	0.627499780312119	0.7626598764028	0.992223661514336	0.914927231207659	0.929098214203307	0.846121535336371	0.974831891039539
245	0.992	0.819581594039967	0.998514072244771	0.846250496132733	0.678752042582796	0.906769729445034	0.82692036318173	0.497811661804639	0.94883574033025	0.857062334303586	0.873190221101936	0.926309596763254	0.994603646669635
246	0.993	0.894038761525384	0.9879349228748	0.997766860172002	0.750673759001422	0.999521668510465	0.558925654551147	0.483703227932011	0.879456271399759	0.723805579010741	0.884002188986954	0.55026327314898	0.865116286022153
247	0.995	0.749899475457144	0.975548053420306	0.859533651216151	0.8366304238095	0.922004572411531	0.715794862902591	0.560122919718202	0.956183567177152	0.80314532089402	0.952181598807474	0.870113695976251	0.906799983253468
248	0.994	0.894614845064263	0.955032997072001	0.776218237723181	0.68703849662512	0.946642696004207	0.437815805908568	0.829027333343992	0.981495855951805	0.787403856846072	0.998329876610503	0.846649004477999	0.890089558042613
249	1.01	0.933103499475386	0.968661863696527	0.784751116724073	0.894050238158412	0.895311344321262	0.555210559376419	0.760759550799185	0.989067916823873	0.869575672982084	0.980744587472294	0.671899752174612	0.883155927404121
250	1.009	0.825482161845108	0.915540238837993	0.934373783814992	0.947805572766513	0.976414174882524	0.6859727119794	0.82041059854676	0.908283862649303	0.764316253491753	0.795469325802764	0.897375304910498	0.94803391358275
251	0.994	0.778084818571599	0.894475727947552	0.861384165697209	0.813845857912582	0.981040008251384	0.871053687861548	0.453400324392805	0.971357982685354	0.640121846047557	0.933891316767878	0.814352174053052	0.823832545211065
252	1	0.727067773100027	0.971492834346416	0.921930697607498	0.819832001191563	0.884597956321135	0.665932289441179	0.987436454605501	0.988958726581059	0.714516861611536	0.782445025403193	0.791918044697547	0.909091145386942
253	1.007	0.92443303698818	0.965229585699743	0.868373402462253	0.793329698584568	0.941499334752081	0.603635574699637	0.765447814935704	0.905497699199385	0.601487730379917	0.997264363830031	0.706572355051266	0.934475438477282
254	0.996	0.918719925509928	0.940698466049903	0.935836612105261	0.854739019951472	0.855844834408031	0.812577631299717	0.651399521343981	0.987684473773979	0.671294877340272	0.872009862959086	0.698349442665581	0.901496256628822
255	0.995	0.73133401575122	0.990637409546812	0.956405745130201	0.592632586349399	0.972713276464347	0.323668414002866	0.748139881932023	0.988273456220628	0.762260313705383	0.782875250289769	0.679918456602669	0.825495044766704
256	1.002	0.848171521957174	0.89857489847339	0.854159949442463	0.578528149764429	0.996401891937935	0.575781526224038	0.4258824627535	0.991844511905158	0.485550081802464	0.9745161905851	0.776062361001619	0.93491710629513
257	0.995	0.730733568054569	0.914396956640293	0.859329252778595	0.834519610926114	0.938309029375808	0.665194657723388	0.847959470444802	0.995828411288993	0.782520968263873	0.855960882536681	0.915915254945079	0.969585898870458
258	1.005	0.924622225433939	0.992717379186686	0.892638504119635	0.569167351358929	0.960876411757688	0.49664437873028	0.758907020363035	0.963509274618743	0.63557522897372	0.705776842611642	0.853382901024677	0.960500442367022
259	1.01	0.654895016865327	0.980603888588663	0.753956748939593	0.695512686095108	0.948828880178536	0.693937591854309	0.823517718589577	0.943794911051867	0.726757572326054	0.992516114725705	0.892645441770176	0.922340700416418
260	1.003	0.855252517931257	0.963430919787323	0.656834300115757	0.888909783715166	0.985331338989534	0.484511874832122	0.587232408352999	0.971878132077876	0.787896379500327	0.912892919067303	0.625745275216782	0.976057839444538
261	0.99	0.908986132967917	0.984905871115166	0.842757352045427	0.986646662693452	0.995375629987284	0.78837330240718	0.438572285804765	0.836448343227273	0.763793978641575	0.988002009450676	0.658545555923274	0.752284302913009
262	0.997	0.751285620278611	0.927588032848841	0.333244306220486	0.959860103024332	0.999831601580161	0.772560807347182	0.556766521822459	0.916768298209997	0.934431261654011	0.949952163898606	0.95783876619493	0.976656077336988
263	0.99	0.733143477428914	0.839794154081559	0.974864266938206	0.740827650942261	0.992816245180874	0.744402077378676	0.939937010759187	0.988328576627671	0.928621336699858	0.977810682346374	0.697626009447748	0.897457424699847
264	0.995	0.881111936546127	0.940106485418073	0.857788631724434	0.732824700696841	0.898840528517851	0.597631595887422	0.950599509655877	0.967183723640897	0.870306138240889	0.970660675703108	0.773176524977708	0.997024558001104
265	1	0.738064690310314	0.924473713169912	0.966164417474791	0.921607623043291	0.962689794878759	0.595533280429448	0.594334426193057	0.984925069768667	0.790695852453517	0.912114046779324	0.854916694819821	0.93024791394158
266	1.002	0.69919240011288	0.994923790489966	0.749466655368672	0.735818317956726	0.988768217161528	0.611901790662635	0.499508201221045	0.993674753649206	0.669188739786037	0.78264126980543	0.690338640828669	0.856138462826005
267	1.01	0.914235226481499	0.965935162669314	0.963648458773722	0.806956393726012	0.974760729446061	0.700242008587341	0.534429791923154	0.936575646531453	0.420987397816788	0.571915731765677	0.588136086165653	0.792286789294716
268	1	0.802857686092603	0.997017751529642	0.944512039134578	0.888615445706061	0.963334201635515	0.628739325678004	0.511598132392982	0.924971934733212	0.728423340829922	0.940330994707254	0.699481593338037	0.718290367857372
269	0.997	0.738330921772448	0.938302832142148	0.958373450783246	0.889796168296979	0.981337286423117	0.762257056878935	0.671084808492932	0.905624583373511	0.379585979651258	0.967061239991165	0.714256646421723	0.725308739780898
270	0.997	0.825860095304694	0.988700494360956	0.836548785666745	0.623076956403001	0.962659764428018	0.603702751584634	0.695685775802637	0.989219429211836	0.556718766289578	0.644314566942005	0.901945964111286	0.946747848890033
271	0.992	0.809010210308534	0.965130113891479	0.786128814810425	0.751658895656913	0.942349844229674	0.752256631366583	0.426881614041452	0.942653122461803	0.70575150852201	0.960088208653493	0.812094440477717	0.983827703017263
272	1.01	0.530581725461135	0.956165869434428	0.933707253370361	0.860245753950516	0.98608760921657	0.62361708769329	0.584196960453323	0.976156563264652	0.768164388660079	0.909883120932226	0.802766945657228	0.988340935925028
273	1.008	0.87541383488392	0.936735713744232	0.977216480699023	0.91522524136233	0.978073261208503	0.320751842906195	0.961727787202363	0.989493172381603	0.840423534236917	0.886107989007122	0.896266906536491	0.900165974440567
274	1.009	0.757933886150941	0.985093189327293	0.978437357200356	0.686617216285098	0.967290442968816	0.391528554302115	0.91273964925328	0.971460250075604	0.633217994467976	0.919428974500461	0.180627175373869	0.814398547660474
275	1.003	0.486441960823547	0.997079949465481	0.864462383248083	0.92674789866828	0.994739792616616	0.26630240310378	0.818254887019947	0.973504535480344	0.609882169393892	0.935675751893826	0.725419944203451	0.902059326213108
276	0.994	0.733025810618447	0.864378507655893	0.941329602472438	0.977141664361314	0.992821871523978	0.545151497362541	0.827416437375536	0.982770788540364	0.650761117626959	0.975100771204935	0.663978853911753	0.963620517215133
277	1.01	0.943107391675587	0.999000725158003	0.846675784152534	0.688495153708821	0.926749549722503	0.536735063586216	0.765924768184302	0.970550857316482	0.811938055370765	0.958771600602751	0.46258336167105	0.814697273465971
278	0.99	0.665392624446928	0.907533457009316	0.777599451919609	0.948843256196758	0.964208223389635	0.514287666472761	0.857030777060301	0.996304739828825	0.904472615735328	0.95055730731393	0.905930867460393	0.941791344079944
279	1.006	0.738283326366074	0.975920901709195	0.641342799678183	0.929347744319739	0.979410164967039	0.764157810869165	0.74227884118776	0.968263526515663	0.722944383624679	0.752195219808402	0.802429205623964	0.966790545624455
280	0.998	0.500287526204066	0.969510275443816	0.91290260887457	0.688087064959122	0.981795097705775	0.48462003521566	0.945397878282399	0.966189120775677	0.57613882868205	0.923201816291729	0.863707677307405	0.954451899712955
281	1.008	0.905677517164225	0.992797455361043	0.651424871886529	0.809018548461015	0.886212054423836	0.595219221573052	0.959526981204314	0.985592643762402	0.926212541838047	0.931236045315667	0.558107923579737	0.821920072100717
282	0.996	0.908547601746458	0.967859990487048	0.592361650557502	0.793551803541558	0.951952886871143	0.735049034193891	0.795269834723285	0.838779733887302	0.929587522556826	0.967248700458246	0.847541641809619	0.965333725959602
283	1.008	0.796362184073103	0.972900912267967	0.938885113958159	0.541171363508306	0.946446007431209	0.735404564146867	0.519908315481735	0.974141737571206	0.608087653956832	0.816548243189122	0.821502999121742	0.842474910857985
284	0.991	0.885588121743137	0.952296513852066	0.782358067876415	0.775583110610424	0.93611386542174	0.507926607520706	0.663612683736033	0.991653607386622	0.886895461290571	0.959163549297793	0.542261375154979	0.974426719698567
285	1	0.817077505817407	0.998433607727538	0.860986777997915	0.739799702809727	0.828936523285925	0.77249573138516	0.937153535923875	0.967211175994333	0.326290737810332	0.885605812804179	0.868474384218433	0.965271911690825
286	1.01	0.627895880790519	0.988050604419939	0.978966523524254	0.833380146433953	0.923416840094487	0.741371058188401	0.878590568967177	0.911477766228153	0.501541885391537	0.796157315074491	0.749803356330407	0.974769984742163
287	1.002	0.95392085934761	0.979805363772921	0.90932676604986	0.721775735369254	0.942451904629366	0.372723992176103	0.871877212008686	0.970075208623494	0.87543705692146	0.933559822835639	0.726298898230863	0.966364663204457
288	1.009	0.964533375312362	0.997345835363275	0.9278876525075	0.709745727945554	0.892941311498832	0.748640337940902	0.387807252447689	0.991646880670717	0.660976010271555	0.82477831512118	0.695116118927327	0.803760576786773
289	1.003	0.735292693248628	0.960761531479021	0.69374237544859	0.936256688591802	0.984257069909051	0.753432388863268	0.864222904812292	0.895261705459101	0.803781481165598	0.920474563909768	0.502703614727122	0.809998691641249
290	1.001	0.884899932779379	0.952307207745535	0.911157913379108	0.909713171050107	0.963126221098751	0.509682936746411	0.894548745862826	0.953177738628107	0.599248259275667	0.667985964499285	0.790584549152689	0.986741072965693
291	1.006	0.976934262286545	0.989603549629125	0.996721844812523	0.86015425860122	0.890550129616989	0.71497335206317	0.831089624023974	0.8899193486451	0.738292778427587	0.953735140666182	0.597408889709646	0.79982609772557
292	0.995	0.874294416054311	0.981959347966976	0.963904131671734	0.836746662145161	0.932927163265193	0.419158402481576	0.654049608132752	0.978634666997826	0.863202425796556	0.969988313503652	0.465515058561619	0.917515220745931
293	0.996	0.853238472372087	0.944710616718399	0.906588167659909	0.990360037807167	0.993682132567858	0.560216208250321	0.452875193763258	0.934893797219216	0.880363931430343	0.896627377286474	0.93436366237941	0.955743791800352
294	1.008	0.806532781977507	0.977561586344922	0.794303298713337	0.877741967959259	0.941698595399113	0.673390197905481	0.859934787509062	0.918187739168337	0.601912654817485	0.822102374939814	0.932774528636536	0.964284713579716
295	0.998	0.500203044974949	0.955172109017216	0.797753748349939	0.956285097957104	0.983748968079683	0.585880702769624	0.50194533887568	0.999502757086101	0.683227185225267	0.981067306020678	0.549969622645296	0.746957366741142
296	0.996	0.87082185511601	0.97444974430398	0.973711365214784	0.933656173291405	0.965671720401808	0.320784740290816	0.743883156870313	0.976706958627094	0.793580798665003	0.914414933948756	0.496156824674105	0.781961503785399
297	1.006	0.472944582815123	0.988006674957846	0.951872240367819	0.937551029585256	0.995677637528	0.400238173197394	0.517538030576785	0.9723288398188	0.619392586059194	0.857897329704281	0.804865735890634	0.932084770847266
298	1.005	0.854122699509353	0.929101862499378	0.941411442758017	0.950866600937575	0.997186093768438	0.584765299828295	0.868554900485861	0.874216023360633	0.653844318887827	0.781348763842108	0.919958212209675	0.996838878488195
299	0.994	0.853005626068712	0.952548338329486	0.845680626488324	0.650329454931557	0.983262635384863	0.581966804495558	0.787347694859203	0.960298423515951	0.903464085856898	0.959024222587429	0.70491374989174	0.722443979762645
300	1	0.752247444910083	0.926676129759787	0.943235332676015	0.989433339489522	0.999036114423281	0.490918827518157	0.816599969062359	0.918889260183026	0.704964332326545	0.964042106289233	0.668723141386735	0.973478538396634
301	0.994	0.917486132849188	0.989406094307349	0.876647699020118	0.5823377436745	0.979534379471485	0.380999119979645	0.89167172560663	0.978704624286258	0.590329911897663	0.782886480046081	0.545074439883973	0.688590309916637
302	1.004	0.814437773254761	0.955075493482361	0.801431586692357	0.934464008672853	0.975186138320132	0.646955499979687	0.829521107084821	0.990586319274055	0.610669548910374	0.643174925725703	0.807865629328716	0.979106835972955
303	1.002	0.857510209722345	0.955790555852236	0.970007318359287	0.90514404434811	0.987531968540483	0.40245317100684	0.488597859849105	0.983555293521461	0.8417312749283	0.879235419588776	0.295948248279788	0.949446599412647
304	1.007	0.851478985063225	0.935009135972726	0.926238201403664	0.843003531476279	0.937640887512064	0.669746655657042	0.841649292279172	0.960535896252614	0.804600243801663	0.881850864870753	0.717508347661126	0.850055491193114
305	1.004	0.858819095287616	0.992229341773399	0.808359994032361	0.681718817987139	0.953770309720123	0.29421762399106	0.902367371048385	0.981252981185847	0.924791477141158	0.99022770584197	0.76782620370757	0.962736540701495
306	0.994	0.711354040125432	0.98469622009648	0.955016347046755	0.734314354150593	0.946044497916578	0.48535266238133	0.557999031855128	0.99563954555207	0.639925536618648	0.775334117644295	0.643417502447047	0.79046364527068
307	1.003	0.974415180778251	0.988193945706154	0.824040765627855	0.78881936981915	0.970388744608017	0.348465418093863	0.639733057140246	0.998602867456094	0.633847516898886	0.778656833807523	0.863537468733316	0.903612379593909
308	0.991	0.910978477835462	0.949788769421903	0.546350406233025	0.856177226135109	0.937923286395717	0.442963763727887	0.635787458999276	0.990604342742787	0.951355606990839	0.995263125625958	0.678022328195192	0.998864629513344
309	1.005	0.832460570008374	0.96706494693028	0.914990081370256	0.793997256928511	0.913300594254177	0.487837516623287	0.892793595155021	0.981137306860669	0.910281082289354	0.944556376562481	0.843970855733633	0.98229324352201
310	1.009	0.77672310425299	0.986967071878779	0.77326389186659	0.960788394741074	0.997706655135149	0.512136645490142	0.416052790516166	0.957504426482419	0.657099584652896	0.912682393382854	0.404646077107239	0.83324959166466
311	1.008	0.942028012479159	0.976983051446674	0.900635636032095	0.914642196249279	0.950867008082796	0.560241276589035	0.678226250255695	0.908855519737448	0.687584396255886	0.977300393328384	0.759383697712432	0.844407525616541
312	0.997	0.946514640913987	0.957965366039126	0.909425087316869	0.906080101141452	0.938367733018933	0.695947639212887	0.619044168863614	0.884408963160912	0.815094193012905	0.962350789751761	0.727832518915725	0.915753026593264
313	0.999	0.901258046701411	0.981460316893446	0.862210784270512	0.887724059695181	0.983851659441789	0.43808792887616	0.767144327086971	0.947353740333195	0.442120169929603	0.67334212222969	0.868478551930973	0.98774907244112
314	1.002	0.919412799203854	0.929834545943429	0.988213164723875	0.757822128641878	0.903853343843309	0.77471541494135	0.86983376691848	0.919721390768273	0.823152842566933	0.838073356293506	0.663159537163377	0.978188106078389
315	1.002	0.912276824971092	0.988274687127392	0.902223730613771	0.837533681971815	0.863849412015236	0.560754571735907	0.728863627362204	0.976051956823713	0.544628863572595	0.895439173441635	0.965333964474107	0.991849492441286
316	0.998	0.671497796914382	0.980181840710854	0.989646510917991	0.618965605711195	0.970471270148513	0.475854310629302	0.510383927500029	0.980847193944241	0.83285590172825	0.959056039547205	0.201270709498762	0.995074722476345
317	1.01	0.893009470291666	0.900071563448122	0.552390133851872	0.934334403630565	0.957134770237073	0.62264497332605	0.680466367731881	0.996011432394362	0.841069165680525	0.947039489441704	0.913821696092852	0.983114066943999
318	0.995	0.978900829349638	0.986229473724731	0.76040168876818	0.822288002929232	0.96753645481904	0.694581292458555	0.293924885867308	0.917603747791782	0.781129349535947	0.973193857121227	0.850942739547074	0.888205845074635
319	1.002	0.875641784143077	0.943889929580677	0.542857350513465	0.957643886868791	0.986752139046143	0.402959738225565	0.763829896028498	0.98434501920901	0.868809755088501	0.924221095716653	0.56338609912392	0.993964712992266
320	1.001	0.89901413096915	0.90433380065677	0.938427728343571	0.94489589343944	0.977025493547315	0.5796517730105	0.91534859594935	0.969147714678396	0.658923732435684	0.761256070193854	0.72552263163176	0.828436758502846
321	1.007	0.871924597131956	0.973312911589826	0.78820428979955	0.85418544265063	0.882907181032671	0.722302117064055	0.880160565227986	0.910090175211725	0.918276391832029	0.949911562959126	0.865711539610172	0.921903424108706
322	0.99	0.952332429515597	0.993877642575429	0.837038218184752	0.856985545482642	0.920703995513332	0.558954814097801	0.606562644570438	0.930870558983863	0.92642907238379	0.928404008139131	0.854402048098833	0.919111522943376
323	0.998	0.651352008871498	0.968561461931729	0.648874698210443	0.629313315156684	0.965225447402582	0.533241723351597	0.265310472394728	0.992894205640179	0.409623946528575	0.992361387969671	0.868386959821624	0.950147287334547
324	0.997	0.912398774815164	0.986212771716543	0.966082661687424	0.750677010959752	0.938182000419189	0.538098745651058	0.460532178297603	0.981159497972701	0.879887452154426	0.934583944269282	0.754616266557059	0.843284416376662
325	1.007	0.820372040225034	0.92479476046552	0.951488741675612	0.838842450485842	0.991406702344744	0.546030059210668	0.570758739978126	0.992761083432768	0.968890729915336	0.984518326611435	0.409473069668559	0.910918547927631
326	0.998	0.85765022455462	0.99602765181566	0.982936579891517	0.805941056101086	0.898797225438892	0.5105045676525	0.684935809473964	0.937750729756058	0.422708369767653	0.691458181313592	0.979247688973194	0.983616970659984
327	1.01	0.961119114810478	0.995804677871888	0.892854207075842	0.822714376300732	0.912990386662739	0.497358564610536	0.770609092540219	0.968644221870694	0.681461058760376	0.918655107162024	0.784936101182005	0.810935890333185
328	1.01	0.83055472644181	0.876467329863609	0.977037912671754	0.718588874004321	0.996911485690742	0.608380602217174	0.815860564366453	0.995845230374832	0.79567496574564	0.930410314308909	0.569940815361297	0.958382935616509
329	0.997	0.939011560104864	0.952800707706393	0.997416989991772	0.838579886980454	0.882667211483451	0.810810401702622	0.785457560769135	0.899561054512682	0.870175567099983	0.89920588618228	0.813192897091627	0.840327427697058
330	0.998	0.864739815108036	0.96290402940646	0.959575253698207	0.658476722897307	0.990247836419148	0.50965810032091	0.828337429955692	0.953830637085168	0.875712520192439	0.898041229778769	0.694607413217539	0.700540353016568
331	1.005	0.943040852992875	0.984852068077491	0.95927933739154	0.864047000881207	0.965486111087273	0.297487433043122	0.760198378305731	0.972299178915899	0.687562452308367	0.808028768068224	0.565329981035223	0.911707991702749
332	1.003	0.917209440467238	0.948301226200378	0.906091912533013	0.775887928318205	0.923962316647086	0.599367356877696	0.419076945023176	0.980391914016994	0.442969600037908	0.933958768864187	0.793842926539819	0.912701113573535
333	1.007	0.789696683056049	0.98245286824792	0.931549998040656	0.890245060403605	0.9699775253168	0.537334612930961	0.908138135194375	0.91073575408867	0.633299269375656	0.731659355124145	0.877616430859671	0.905601829674228
334	1.002	0.913660245587531	0.944231788212398	0.7805624028994	0.679551988777362	0.986312337192397	0.469290349759076	0.578338488437399	0.951746506988575	0.61178104389937	0.996230671800628	0.977332267030986	0.981889415183055
335	0.997	0.699201954720562	0.953743215995159	0.76880557992702	0.680235812463356	0.943580942301553	0.582419418451208	0.734764339847902	0.99817946340238	0.703242493730417	0.962621789592431	0.678772049489891	0.952639851143606
336	1.001	0.881639908945967	0.89664176638238	0.738698782974032	0.8330823697819	0.888875072116509	0.680497738452451	0.975812557016744	0.979626076879691	0.789363936754195	0.982763945735797	0.927227267263543	0.971703016136055
337	1.001	0.870468444115026	0.875235127290774	0.830110231181197	0.930467321161377	0.978304995539879	0.754671900233678	0.886703552311405	0.933386581746041	0.917618589531339	0.934702917363245	0.661578467850087	0.775313255140503
338	1.001	0.752381676245659	0.983637231039484	0.93494909406849	0.942914311463539	0.95565701851027	0.542997304456658	0.607405844198353	0.926768124349224	0.695905515351526	0.979771534206147	0.724078169005477	0.907869159438469
339	0.999	0.810187204857333	0.991472725812706	0.952670635443278	0.490382871208074	0.934738571444799	0.48768539236884	0.926388632716245	0.99452143604999	0.843255131004192	0.883730623601784	0.695703305640329	0.822342689306779
340	1.001	0.810999071780383	0.990863639252476	0.997323274890541	0.867380562097048	0.935243749050848	0.598430721333673	0.875465808680121	0.957625807544847	0.547877158252547	0.637580205686241	0.569211682935324	0.576385320676676
341	1.001	0.823239311606924	0.954285858152631	0.694196131851228	0.852538947386382	0.935292763512297	0.566614025343375	0.742427921632548	0.983115465306448	0.789232625365511	0.957166056436304	0.630922461154976	0.932320736042892
342	1.008	0.825718895705578	0.983508396720443	0.751871577060225	0.885481047741205	0.936655939089975	0.571128954506462	0.636757353479313	0.996210868010734	0.806052816967081	0.896566095923315	0.756518800792585	0.819926951897166
343	1.001	0.946605264816427	0.96309168944391	0.97667921282966	0.946155836284391	0.993032672174007	0.516544838176925	0.811176899091007	0.872166005468264	0.802533383965793	0.858014766493774	0.690789182203762	0.818772654115234
344	0.991	0.874487212710129	0.944227872214455	0.914207208360515	0.767257510561753	0.987139738692738	0.467727322217115	0.801314403012636	0.954649937058733	0.816811590139713	0.903962276584087	0.565341020584726	0.825992365552415
345	1.002	0.949278548023793	0.9652565686679	0.91262847557122	0.73282451272864	0.91628415363825	0.681815301021493	0.910036379924845	0.970111613254304	0.894323029988885	0.931360015943647	0.440557910603759	0.697900660717471
346	0.995	0.88554031141408	0.975698569341215	0.931459650896014	0.534798401487369	0.942416946379751	0.547270243561344	0.875831376446551	0.972022554615349	0.796899248644057	0.91859057411264	0.791159827992809	0.795418872507187
347	0.997	0.886514629283102	0.932903804214552	0.960970157107623	0.827347805914315	0.998185275384361	0.67876088657428	0.805613716113485	0.89482573192692	0.714602980100228	0.832832109820576	0.629854355207099	0.773659595310244
348	1.004	0.740958720504307	0.978449041220174	0.615969593730976	0.849265807348743	0.986051052944727	0.697119936710909	0.590868763712615	0.993214096737928	0.627537804497745	0.816526043309946	0.682736457634717	0.913265708632354
349	0.996	0.762419938402208	0.935128640096384	0.991354100701776	0.715292464797744	0.953976752537275	0.687410097256902	0.654639277891614	0.982978463230134	0.867350422929614	0.868983321047403	0.734777817996787	0.898702337816292
350	0.995	0.876411012469711	0.992621164773072	0.9348723843161	0.763941718259131	0.995657447036478	0.325315965583532	0.930660253851286	0.934329960612199	0.500657428248214	0.601930774412338	0.868572954665374	0.948245394411129
351	0.994	0.865645550574672	0.921194299383778	0.889993113308061	0.902314049340328	0.925391136788071	0.932420169342907	0.489564378898381	0.925551623786548	0.949545446549637	0.96616363735655	0.763117999730909	0.967174803721131
352	0.991	0.726484174239433	0.874846667437682	0.968237468572071	0.896344532495816	0.999832784210879	0.773072653850842	0.852734476176168	0.874008314622832	0.870423417045775	0.997420405757767	0.633564854548317	0.993228324641952
353	0.992	0.820866165547863	0.923320706787141	0.789902385269598	0.762644342239283	0.921990461113715	0.881003195752752	0.586661292660596	0.992048990465107	0.634925437830755	0.819202564842327	0.816155006784278	0.992160822567607
354	0.998	0.859000593853402	0.986713639440318	0.882760791752112	0.83407869147667	0.951291030010992	0.470668301818683	0.497838317387637	0.994334438220008	0.573661641462686	0.685334916817857	0.956368231880324	0.958832115510101
355	1.004	0.685634642159426	0.986875835614771	0.968699921516161	0.668994995222772	0.999427935291697	0.487495296209047	0.900134523082652	0.916876187985202	0.693680722384671	0.891963135402271	0.798292596041812	0.845061318995292
356	1.002	0.938846145888912	0.980909496738057	0.902034574517033	0.601460986741687	0.90939933986737	0.755153090217948	0.766621344929154	0.941845763659347	0.843521357468664	0.938359068373066	0.61882449801452	0.901557353748804
357	0.995	0.606303884385167	0.974853971823554	0.987754383679248	0.853900498404132	0.976977547251237	0.505766802428181	0.688483080931369	0.932532825460725	0.763921991460256	0.992364306193929	0.940019208685036	0.970577474138361
358	1.004	0.946403373467128	0.954816128307034	0.930828885330347	0.889458474925579	0.975905466131717	0.805014310409484	0.723370146100201	0.760238257146765	0.921261999914987	0.955843885139305	0.776244713921795	0.967783523111649
359	1.009	0.912577218119133	0.985706023090176	0.807454045461385	0.789809217278345	0.884778358106949	0.701971585215824	0.877880101556352	0.941727067307137	0.817449070886847	0.820002590664929	0.84185254047283	0.982895716086192
360	0.993	0.911540184133629	0.950672481657766	0.920188419002855	0.621967644272479	0.991429273567083	0.263977970574673	0.940813287783521	0.989621560065447	0.786133653694061	0.901230603186437	0.866174304074034	0.923014351759346
361	0.991	0.880920704987969	0.958318637417622	0.995274421269655	0.787840595845439	0.910803802164273	0.524643868365717	0.918646375727645	0.997834834715711	0.897207580552006	0.903388243794648	0.345060844863227	0.767374339248747
362	1.006	0.912378166722635	0.951155388850352	0.920581331324963	0.745718331533894	0.911115428065653	0.669122684683035	0.804481553315273	0.944130343497403	0.495197173497893	0.842923957643724	0.872752753976179	0.95332056297065
363	0.998	0.848675217528283	0.976930686683391	0.715242834274568	0.856189013992675	0.898910200432584	0.743028937578251	0.646497588376468	0.975134586452524	0.782905665302479	0.902209651818024	0.740318089521452	0.898430561814927
364	0.992	0.841790655643331	0.997131043822872	0.892089073397062	0.798883411104841	0.900997164424816	0.712329242214147	0.644133929609911	0.95588423863692	0.606524114527843	0.769133525341566	0.66874011874037	0.824139143306897
365	0.993	0.829184317753218	0.943773361733099	0.937958446932753	0.971108551200309	0.973530682282556	0.394123581534116	0.709658860592032	0.968576863487549	0.838018011441462	0.845773009160006	0.90054275868583	0.982955377549544
366	0.992	0.808462295314183	0.950741391754045	0.999191689493564	0.515693783017933	0.868980318514998	0.789759499278782	0.988696582118089	0.992197115106984	0.664073541111244	0.728403950554303	0.686981344495417	0.972413951590874
367	1.004	0.836549882286648	0.918202377638758	0.990629095684132	0.934535788526949	0.962598920946691	0.714740798950318	0.796750573284592	0.891440403478551	0.794259294620669	0.831449205422555	0.856351706538939	0.913066362922512
368	1.01	0.919455637949917	0.923648690494149	0.970938095523047	0.924760629449541	0.931147005927649	0.77495665017945	0.596348577558965	0.991614322949984	0.459152125990808	0.871932187672462	0.616831062159923	0.668748110437187
369	1.001	0.930863986143739	0.947449521221356	0.814000523815756	0.955028554734453	0.973771546398708	0.795517362124689	0.562782225811588	0.837073221228626	0.716712576154419	0.862904808409072	0.920754615321078	0.966457402879973
370	0.994	0.919821882701274	0.925298378894071	0.792915451898758	0.903602901509551	0.986622918033939	0.455144293682348	0.83195409983382	0.945202086466381	0.857120197414043	0.915225552825078	0.742760042540209	0.933420118318285
371	0.993	0.652283203848294	0.98310666416913	0.471113567921487	0.910424136662937	0.920504026111554	0.54177981574337	0.688917260840418	0.985501164033348	0.797198203434649	0.98971028576055	0.900258333838511	0.985378465244248
372	1.009	0.617627586657506	0.928930452962591	0.957939830956529	0.943472327409918	0.977046479153727	0.706760167290953	0.417978999633627	0.993353682124508	0.333703031087164	0.75945246906035	0.851173590203545	0.900627660987729
373	1.001	0.691702860221099	0.878758946719143	0.757118375548803	0.686557089034868	0.990486165672528	0.777367949218015	0.906613200863779	0.9612354420406	0.598450065694855	0.982915140626065	0.955055021287335	0.965891829844579
374	1.009	0.700651634711332	0.86062248707735	0.973034700825429	0.799908321389438	0.993383932302732	0.74206176390484	0.962482633842306	0.98752292909671	0.722527179287945	0.850742357474144	0.736088903167177	0.951559589522966
375	1.005	0.935688630229968	0.96742656982453	0.8184382498851	0.582470554771693	0.999646104226766	0.474056984779922	0.910283797799526	0.963989214346648	0.603014071543726	0.795725954850375	0.84619487263094	0.863975681238907
376	0.998	0.717586558975445	0.980759842563064	0.906496579803872	0.959604708712042	0.967535063938779	0.332881763281388	0.718870397595346	0.974303520475192	0.660557887082231	0.993699913263711	0.741390372666405	0.809606728919428
377	1.002	0.643888561056139	0.969035244889513	0.920036831560503	0.817605395513475	0.946606388574388	0.803313210473878	0.700903114435262	0.940386435958234	0.940929604160847	0.985700880665202	0.640145260453382	0.87786437981054
378	0.996	0.864239766252546	0.964523146132796	0.75868317455715	0.95748484613434	0.975463659718153	0.660036799002988	0.593682326030934	0.867010661981552	0.80704189845292	0.961368400674313	0.890157538566273	0.94056957028363
379	0.99	0.599008317358183	0.942424258499461	0.969102246174652	0.830686749334163	0.990209532088401	0.617481982806459	0.32756835505242	0.998843499485655	0.53229795658244	0.579635201012351	0.944062915034393	0.999844234266811
380	1.009	0.577431497384112	0.981712620793943	0.786899676189906	0.91863966934289	0.978541126603493	0.50690768438811	0.761341861550065	0.988294111449756	0.663995230060567	0.824711515857964	0.847967251921448	0.998301948830307
381	1.003	0.927988142292759	0.963205698172103	0.991335548117065	0.558108857369867	0.899362262702549	0.618857053216849	0.818462699143242	0.99487224688976	0.827113443377093	0.835686326205713	0.895847220863397	0.976345344633808
382	0.999	0.937943817800101	0.966157655774887	0.878766425236104	0.817316244766891	0.913043222246146	0.529253315245869	0.927468683540173	0.976141574531763	0.734627197119227	0.864351242776136	0.422414417382572	0.872227487987292
383	1.009	0.859310435237044	0.976811386684685	0.935232640209927	0.919822315806836	0.935797303611548	0.432851897669806	0.59179071454653	0.996789204400159	0.879915639356195	0.895806970017224	0.816679359132043	0.962022224779242
384	0.99	0.831794680904223	0.98625055309989	0.924827313330292	0.876329767207653	0.957139228785967	0.446570720345774	0.848458236095436	0.923244007498204	0.641222379809768	0.923849741393176	0.559078526628094	0.824223719855693
385	0.99	0.803396031693553	0.913092764591295	0.644125962015691	0.876760588789962	0.949322533609251	0.911303787280259	0.75249886395114	0.925908015942288	0.647797665284889	0.858110627543089	0.962012050701732	0.96767351062033
386	1.009	0.7734145964615	0.999264256978518	0.998830215074403	0.71010200866043	0.928310934377611	0.441183446907552	0.940017421411246	0.968959217376305	0.782925779236184	0.815252948988255	0.779248298813355	0.900859425761775
387	0.999	0.897048551592007	0.994834910150723	0.587614742963843	0.956490849042208	0.960994572188321	0.64223898840753	0.703330437951085	0.986431665335877	0.735449080292116	0.763303781194313	0.723519799970585	0.877156753989702
388	0.99	0.925242530047221	0.952319860039306	0.854276716670158	0.697867755874086	0.856634680506776	0.798231644254276	0.933933045652243	0.946211643272413	0.908608080088405	0.952597187717103	0.574274262506841	0.959729197750424
389	0.995	0.383745817793423	0.986601420136291	0.949014997508116	0.909864369082112	0.975412764205861	0.266022950256576	0.67345856428125	0.998769202549755	0.790413851156794	0.998842309417998	0.873439845169981	0.978667288203206
390	0.992	0.712821501743422	0.984292879248514	0.887293937831891	0.841763369672164	0.958928558078041	0.813020327547463	0.736340009391229	0.850185071627871	0.871542230236059	0.916388869350253	0.555530789026265	0.979757363422382
391	1.008	0.896412966103723	0.937690874915769	0.523119457948902	0.964114953363119	0.992754854536285	0.565683237818362	0.889319258090164	0.894537067909422	0.767642676076804	0.947044824614935	0.738315520425988	0.965501825313633
392	1.008	0.836267178044259	0.897737620631102	0.851428405156401	0.929369430073266	0.965897849724924	0.556279026710283	0.97411777944706	0.983079927064336	0.934011513679446	0.97712721717027	0.614003971401339	0.781408366813688
393	0.992	0.712878652615978	0.95830546197691	0.934723082610226	0.879882772886904	0.904427142792873	0.690516470168832	0.874481781046251	0.915013551692922	0.580411695822471	0.944488739367836	0.983171109884861	0.995981793036907
394	0.999	0.740304924887386	0.968316524044975	0.419593304164986	0.98152483320013	0.987425216994157	0.797531593291064	0.881072630279537	0.947654153354605	0.874437951330833	0.941685665958264	0.482590496840269	0.498551378602656
395	1.007	0.800406525570668	0.946874230541808	0.823366471051299	0.932473283788206	0.992280938075049	0.384024771339799	0.868453078428061	0.976146847596239	0.774735220995951	0.950286063229553	0.779130984494486	0.796843392614414
396	1.005	0.891920143653887	0.967469020212657	0.991081830681366	0.968241341602374	0.984004081873356	0.436995905645977	0.722961669810951	0.895569592413418	0.427925765050512	0.766981181682107	0.761365407301184	0.979302889917197
397	1.005	0.904579654374832	0.985294509779129	0.569959547138927	0.784154530893087	0.968556894160779	0.47206723825349	0.825694951466852	0.946502085134499	0.809516607890629	0.931214855995748	0.860216109198304	0.928380260779763
398	0.997	0.964667686547516	0.980520078191329	0.993836313431649	0.948239527789433	0.984281395980445	0.695170193924111	0.714262581902404	0.809040281108649	0.612136707294109	0.651838736248744	0.546733350787781	0.787362697610351
399	0.995	0.72440149278275	0.864281640586963	0.995975919046389	0.980405923512282	0.996564410382585	0.771305588795038	0.740296013159369	0.946168129971478	0.59804362311398	0.722365382574714	0.945995025734448	0.968056771017699
400	1.008	0.922132579491279	0.953780464011569	0.940975780727111	0.876584731459724	0.988314080612175	0.837449782706101	0.614405486705942	0.860711719847198	0.802820396480544	0.92457907734965	0.671291319068966	0.753455197642909
401	1.005	0.850344568840887	0.956886042093065	0.728329684749701	0.969219185076408	0.992824841518659	0.615814110813584	0.707858304557534	0.937151310227514	0.622304361002838	0.888339996497109	0.752564208630556	0.779185738602101
402	0.991	0.967381462792924	0.990071621203676	0.964788533292911	0.870098524580806	0.904627801174621	0.831129489062635	0.562420534237488	0.84802967873675	0.747411963985176	0.781504748898126	0.527000220408845	0.935953750327795
403	1.003	0.886641582670452	0.936984935418885	0.852630727933813	0.650500906375613	0.963113918251136	0.686342015708094	0.488823864626637	0.998766390643457	0.569795245347741	0.758197234095768	0.943835688945398	0.99394862649779
404	0.997	0.955002602839671	0.964964317923926	0.636894164265128	0.788098814405947	0.985219246963389	0.452077640891704	0.791713354894505	0.964264203577847	0.861671638389144	0.866515237826184	0.913276230287037	0.939479264251124
405	0.991	0.743062947873009	0.9182919848527	0.977671246761881	0.910667788441078	0.927638809206196	0.707606459461724	0.768168890874786	0.926274795335458	0.833488506715277	0.990151770343762	0.874212657120229	0.992952769414972
406	0.994	0.963073989681286	0.995802444673017	0.80535918132973	0.764711196938844	0.842436413781063	0.818928156712951	0.723216701145992	0.903571485260864	0.929696105485528	0.93970919785153	0.919026475447197	0.9694667250686
407	0.994	0.749049668042209	0.977413578044675	0.923165824768	0.832411206175818	0.960637083043171	0.549153617518401	0.416187211576513	0.994602543211253	0.962311453308628	0.975929389222982	0.338645971887303	0.820195381704238
408	1.009	0.850283893054923	0.918496578671658	0.950944129721804	0.906158728909104	0.996863476240786	0.482428500882803	0.765657487402782	0.947554294141846	0.809861789749615	0.892690165805102	0.874208088808789	0.992990031151197
409	0.99	0.808067820369162	0.912977167267551	0.911768261649	0.87745908157624	0.93756074476334	0.641689816255005	0.596739712917425	0.974476543850014	0.733947388611205	0.962355066402435	0.845839062076996	0.986495341679611
410	1.004	0.909311286864485	0.961446542485113	0.636820686142945	0.537780611933547	0.952630124167768	0.774768604506378	0.7918133005694	0.99131301440063	0.867847166089618	0.928919320979695	0.715061727934627	0.764600793934497
411	1.004	0.721708492011475	0.973825676063146	0.950872991553895	0.959246974689145	0.999678681248309	0.452140753542733	0.586088302222367	0.951053603501854	0.584365263849528	0.684722521886411	0.730994147646351	0.925819629062167
412	1.005	0.833573971625489	0.977857782208334	0.928825365699569	0.716489356398532	0.954147270132695	0.521162916276597	0.933909362363282	0.941206371432568	0.756104653891528	0.759753374691938	0.62765424565154	0.991098040492492
413	0.992	0.801491577918279	0.999521663898853	0.937580400799252	0.771442790200862	0.911970785110409	0.640779009978944	0.672270951688364	0.886004947002247	0.5184146795618	0.945754349417957	0.901957258257891	0.999657022268267
414	1.006	0.895308169350282	0.992908885233309	0.998755249979952	0.905806759682334	0.971076587559521	0.421360823064945	0.697959329421829	0.922583809969359	0.801329533326359	0.851112341564508	0.612418453230881	0.857509437583436
415	1.001	0.824463246778878	0.991788363917253	0.889094037606431	0.671730309842505	0.944501942988391	0.533832851062024	0.855630953754589	0.925364784658525	0.716980852637295	0.92420352325366	0.534485008829622	0.991136769238056
416	1.004	0.845719303998099	0.892215349229031	0.942214820223261	0.949681651466358	0.975172555337032	0.517374223371401	0.849766030362469	0.996999735851096	0.85127590330348	0.954732083490928	0.71528316519732	0.805123929431383
417	0.99	0.849401943893048	0.898212767770786	0.974906172244954	0.54423679965546	0.965970953037991	0.794733162001844	0.720481564288092	0.907015171146967	0.448186591572343	0.86740045087935	0.875852103520968	0.967753957882925
418	0.996	0.718780396399113	0.9119925991634	0.996086032096846	0.798062762563682	0.943089359792444	0.732935161467373	0.886030619894352	0.96929545211225	0.731625554593813	0.935481784064422	0.731107581166614	0.834803699864849
419	1.009	0.651609935403124	0.979559183035325	0.605163825831995	0.963672830296324	0.98337895847821	0.761396919610776	0.430715643698067	0.977826298828865	0.859225425228745	0.885813170077443	0.868971166205138	0.945062502595173
420	1.007	0.958183911785946	0.988754541122351	0.874588060945171	0.829852342296218	0.946069321073756	0.600652209217951	0.583727980376945	0.909658532115818	0.909933321068865	0.938046615317249	0.780816323272508	0.988450031445087
421	1	0.891710276219117	0.929480528169432	0.966478198347215	0.995439413037596	0.996722759697558	0.336190621281188	0.812681718534734	0.955177538427283	0.935508768473402	0.977650872909201	0.57027654278746	0.954368641396655
422	1.008	0.971183869688598	0.984509164873728	0.994964280818627	0.932035623324334	0.98768554221495	0.392234339798469	0.76250219299012	0.895540740354187	0.406243743382628	0.740432947463849	0.81767828702622	0.857392167210894
423	1	0.941153242236904	0.966907521232035	0.721576306549419	0.902938595204985	0.962503179294335	0.722068878801888	0.642900529323192	0.835740394781531	0.842990201036981	0.999507391691588	0.595111113088198	0.988207686621805
424	1.008	0.761847293598955	0.908981755194155	0.937583600256813	0.986510198870792	0.99220584100268	0.695865150730884	0.771061898618538	0.90966569734115	0.722384662489346	0.950363526953712	0.704510587848899	0.883379250580442
425	1	0.765552631929773	0.945232047528405	0.571324880208867	0.651403998256624	0.98567978442526	0.580252460477926	0.837671540916381	0.957577124525933	0.923818295969693	0.964417471145764	0.741025299975717	0.994780800678318
426	0.995	0.672820974761307	0.971325358125613	0.940697132442983	0.756448128507171	0.96418894072943	0.466660679102856	0.718257376363397	0.987966930240687	0.775364218611805	0.84627008147817	0.559665623172776	0.857615018017403
427	1.001	0.730418787264392	0.946244638050107	0.373981112648539	0.784998239617898	0.965857740769605	0.498379205319223	0.894059478139192	0.988963522209385	0.734920298255091	0.985356905162787	0.798249685777748	0.954483186494332
428	0.997	0.886474811064602	0.97490282813884	0.995862685746801	0.869654820898653	0.952582029935464	0.324719282847357	0.8539460834529	0.98096598723496	0.755675605666254	0.879659088442245	0.726125653286698	0.773794768668479
429	1.005	0.901412211971308	0.93938305833278	0.630818011257408	0.735697120481121	0.996332726093043	0.747009063123396	0.657945399893586	0.890744034591838	0.739016725572102	0.981065471431443	0.792655043127576	0.934832419002058
430	0.996	0.903360293186607	0.9499802628756	0.764402891274782	0.882627061691622	0.908524458694295	0.73999377347225	0.675230294147082	0.927202996903923	0.740988952870407	0.898073007368702	0.894248744731139	0.979243042577528
431	1	0.96053091289136	0.970256692071447	0.859872488836858	0.977223803461487	0.977680968936279	0.487610414732001	0.774880519508463	0.855524750593756	0.883889360099515	0.94161514957032	0.790504880436829	0.974660533116494
432	1	0.700188864677718	0.959524598061717	0.563187996716812	0.850717339831033	0.951842277299643	0.603997676040061	0.643383290558996	0.97043656672763	0.966943577768986	0.997799123110155	0.873675991147478	0.917144444120967
433	0.998	0.689147470720232	0.958297438419263	0.873526628329615	0.776372979426089	0.993215870420218	0.477581562551527	0.47851958176837	0.99293474183366	0.910117659895998	0.979810611124963	0.566205103203242	0.797434286128952
434	1.001	0.687938766030512	0.945569308891927	0.94501063887808	0.81584733023543	0.991599837632093	0.5845493350726	0.822819852333981	0.955574568121606	0.146529998391315	0.960168171240851	0.42983936751185	0.632513579028374
435	0.995	0.676870201411505	0.951233331724962	0.844504958974702	0.822741585341941	0.967591861248075	0.81252029824455	0.790928230871031	0.937881185115074	0.6907943641606	0.881694040815566	0.520248479695687	0.800514841753998
436	1.005	0.806237045593307	0.931212628639012	0.563906257962174	0.966984716748883	0.977301531180283	0.888603330379453	0.698251056360421	0.882753954602325	0.924054016667373	0.94675592509967	0.658914651589121	0.837458891084532
437	0.99	0.628112049648033	0.95759097416601	0.722419159776165	0.94578283638008	0.985688817979887	0.412170631492479	0.690780984698547	0.985937460537763	0.978710161694496	0.98288361344352	0.613517513927355	0.743132836819098
438	1.007	0.956685927876313	0.996843609241419	0.880089802002997	0.851670461479021	0.955677787674175	0.547212182179206	0.653872627221021	0.916393349893659	0.871415051037802	0.873295106329126	0.631022598188477	0.906369035033805
439	1.003	0.904325169770319	0.99088389365205	0.887047873713431	0.959045024516021	0.989536310428264	0.342290244120761	0.65529237371924	0.958783040645547	0.59210777898973	0.802962837374444	0.738019582277038	0.784761230855879
440	1.003	0.94566470032278	0.983733587937444	0.786707644495368	0.726849946454974	0.973908606478026	0.777600227018889	0.567206343920813	0.884540717849318	0.886464770403696	0.930096029099283	0.780293054303583	0.882034759662821
441	1.007	0.611270577769453	0.966969651201456	0.752503473745099	0.891589865841175	0.987029441772688	0.492295737530847	0.485678906812968	0.997897722622899	0.701912077229209	0.928379033756474	0.881767828044842	0.923573580425517
442	0.992	0.972476599403217	0.992850166126405	0.817298482297819	0.391868282961578	0.990229897663599	0.420296910655998	0.894445569541642	0.921804542104673	0.751994917057075	0.989187286034821	0.796319776083507	0.887404625669566
443	0.994	0.915321042123366	0.942636127949571	0.861354987638565	0.888368623209561	0.92055128692537	0.546031581198256	0.919063748293493	0.989061465360787	0.731050716487922	0.909154902265758	0.415060903926675	0.79690797296881
444	1.01	0.841596642898883	0.914955085200703	0.904228728167991	0.930109084408379	0.983328877118248	0.905639498029256	0.570642388548123	0.853557978764648	0.51609547266639	0.845650268496894	0.916842733099384	0.951421904519577
445	0.992	0.923846912816055	0.924980831356785	0.896745003119714	0.848008521848338	0.964398764669299	0.769214206693007	0.699575995300583	0.87118578960386	0.775955214591363	0.959142747558857	0.631792014976753	0.894405536437719
446	1.005	0.875595560347168	0.945617819039171	0.704977871710373	0.746926436676337	0.986606316596276	0.741508954048455	0.865354940963944	0.896807213586957	0.871269349543697	0.947049191281506	0.593979028387775	0.82885355825603
447	1.009	0.798602090233863	0.993226767239971	0.672413920456301	0.759128619859081	0.996892324909391	0.304045876307187	0.687009897289721	0.993456675906372	0.872964105589895	0.894522509917716	0.805159084934316	0.946881938452322
448	1.001	0.992318961552843	0.997362617267061	0.940530175185521	0.81825225990351	0.822800655530662	0.762272152658395	0.706813658610001	0.926779768617298	0.32145390675036	0.784543461217579	0.638416362706891	0.946730807636601
449	1.005	0.661830625720422	0.962073347399983	0.986824167965302	0.964243332400306	0.988749384056415	0.668649887073327	0.59864086898383	0.909274287571415	0.576481544372639	0.89478931530554	0.721044252719673	0.848469930690967
450	1.001	0.88767943438376	0.899692224079732	0.992952792782505	0.714284248261719	0.923532258921514	0.721302738638	0.558103293178575	0.994111800758727	0.701826810645186	0.988771154672615	0.889521647376973	0.99036100411567
451	0.992	0.798073557106954	0.999001260194071	0.410830854784282	0.794647534098098	0.903782011411503	0.463539343427459	0.846018255691653	0.980913603712647	0.900361051981174	0.976400827449313	0.834080459614352	0.981452087902868
452	0.991	0.602355252974148	0.995501564349351	0.78856224966451	0.914188668927551	0.973525936924619	0.405467470749823	0.694456917468062	0.960298462006622	0.844911878306206	0.987860608369616	0.596011536233091	0.758475486421879
453	0.991	0.652346891991296	0.946615982677075	0.923702737864552	0.797377081960615	0.914046688410796	0.650782767915847	0.866293804983714	0.985319214859751	0.858415982242525	0.915331123036435	0.87170868129777	0.971823448544157
454	1.003	0.868076218064942	0.954910032970317	0.519148134517277	0.767909494581782	0.989507880871787	0.575821806753841	0.872791840071447	0.873801298108175	0.98859169174617	0.992319029053453	0.753408043508147	0.984633239741193
455	0.99	0.757845731764234	0.992052288314492	0.962756008988357	0.893849970331186	0.991697962462829	0.571188766504049	0.672987808357017	0.856096026846333	0.831981947688374	0.840298238625743	0.62339009843646	0.973092029211248
456	0.99	0.845401578579296	0.89176923899445	0.808584103518087	0.943914950326409	0.967223683692957	0.416150171195147	0.97351498726432	0.999129904766765	0.879861973693133	0.935995148431071	0.800050304108247	0.933543744140436
457	0.997	0.930505388799314	0.98138160489312	0.687572698973959	0.953301484227502	0.998176410543805	0.777345264979995	0.667224913225334	0.795805148364149	0.776284020112753	0.865231544058402	0.549509882683328	0.991428967737073
458	1.002	0.850317917284544	0.996607118432595	0.884411838635704	0.882074882872569	0.907241153093905	0.774557740683425	0.620403175373895	0.896979246769587	0.794747829973719	0.798269446099293	0.914082988275434	0.951551402386337
459	1	0.962145794369132	0.988542397697879	0.913209102525353	0.841009915759999	0.98917892077277	0.141099652790119	0.909778449338851	0.984467743009769	0.654452525005976	0.95675862448189	0.615386247664241	0.743059354645045
460	0.99	0.956896572796582	0.99824605418136	0.965570757074533	0.901694457363162	0.928253013937381	0.823802395473961	0.688076973548033	0.737338823566799	0.884676455972713	0.977942755946165	0.821921586654854	0.934573531698443
461	1.001	0.859141783790401	0.972128439174162	0.971827393471984	0.736669511350822	0.95757082099624	0.507399808878908	0.576201171533567	0.958017301860039	0.523648930222505	0.651193687387878	0.880571748126603	0.924395462510812
462	1.007	0.808478892218438	0.963027058346823	0.9221836676882	0.887441358070673	0.977166920035939	0.523135501223234	0.468540505907548	0.968377337972006	0.650196360869564	0.772183869973596	0.966066005521539	0.987722241289304
463	0.993	0.841742509451555	0.950747832946388	0.648884945246262	0.719986094242596	0.997100712829608	0.826897281167183	0.703787251220465	0.873036693474106	0.746136258318847	0.890012928472585	0.879478750740266	0.978273926035337
464	1.008	0.909236213060939	0.988822229566203	0.942572287288662	0.530936940080013	0.921048160743413	0.471013428057154	0.960955359261465	0.988049391837463	0.573315263650231	0.76426053310239	0.910028157954535	0.922465496924415
465	0.992	0.864574103714766	0.921918273095525	0.902736917163689	0.840672124775236	0.973914038052527	0.442570323005725	0.814633333231821	0.981688263062443	0.818328076793233	0.941031896121375	0.263409807408994	0.927252319808453
466	1.001	0.907816968688102	0.993892196014551	0.87708671020167	0.914224762108623	0.988988337922598	0.351847647673349	0.115274286629914	0.976230207413837	0.67115521983826	0.88108423400985	0.933308809054041	0.948403030861698
467	1.007	0.818856662228299	0.990085452375667	0.956028001267556	0.893696231436749	0.951637860681611	0.576710847905812	0.547566496064507	0.940027656239181	0.657158831551428	0.789155958060808	0.720528275742801	0.8596401518385
468	1.009	0.94007320288715	0.999190504475835	0.628391143899748	0.857258362701514	0.920296250242658	0.615116568111825	0.525456983021992	0.992155336319751	0.883046741910937	0.907949703569236	0.737448295184844	0.912749858392627
469	0.994	0.542727625710391	0.924593693222899	0.983640181415458	0.867855472075677	0.954456395911086	0.875817961138885	0.585588630131393	0.999238015987371	0.621114801118826	0.788687273988857	0.583763219658966	0.854114173020639
470	1.002	0.56959360036213	0.981815178615268	0.95851948323776	0.665182362104409	0.967437955308117	0.508746051248108	0.736759687948538	0.97870052087555	0.761746203168976	0.996239438125733	0.733740586766051	0.829120976563196
471	1.008	0.784251806144327	0.945657724816802	0.821097864174545	0.845819463716363	0.918497970709618	0.695159371820437	0.743258012428055	0.972215781560368	0.93444609718074	0.946735052137892	0.792876439053729	0.97343434904279
472	0.997	0.980270775531065	0.981213209290185	0.861335046686533	0.713158643974826	0.989853525518778	0.444792173652261	0.786579588294326	0.897970944511501	0.807496319326057	0.926593608707161	0.723711177829096	0.947455106704039
473	0.994	0.702134346546482	0.963707996633231	0.876856573583534	0.788915932231701	0.972654429166253	0.696783498585275	0.791791692372753	0.907832349355955	0.460461857703834	0.786694488302441	0.898731378354342	0.958573021574093
474	0.991	0.814759017148486	0.928766260023597	0.987284847100947	0.955244263447063	0.995309155206443	0.668097608611951	0.560854146796985	0.927881680820498	0.810202184801663	0.867401221957425	0.62165138906128	0.793086518884857
475	0.998	0.704445444481418	0.936616238181206	0.780952764174946	0.778435305058034	0.971415245227429	0.726268200442515	0.523453244018066	0.958836796284057	0.757130288936155	0.978058043118986	0.954566223286107	0.971704078993043
476	0.992	0.801012552926134	0.90503499321785	0.866552227647316	0.832715982307564	0.898720039237822	0.685492762139258	0.879453674954426	0.985288033069119	0.632507284449272	0.948904427019728	0.920522586370841	0.993272315037703
477	0.999	0.891816499654062	0.937437682008393	0.358253190758472	0.735691125985266	0.987031781260648	0.70015598376485	0.827640613632538	0.990656817305375	0.616567521477415	0.910372081686978	0.771303467069395	0.889524092868016
478	1.007	0.621687003462263	0.890792858340527	0.909511901955754	0.925154175967443	0.999585021843734	0.538703380892844	0.899463310727913	0.994305097661868	0.715475458472285	0.918440284856694	0.981490463760193	0.985085971446449
479	0.991	0.816403935350743	0.955948752761604	0.71507935359142	0.713840729370281	0.953081633415225	0.494080888041072	0.893507655172525	0.961865852658355	0.942327168177817	0.990768045705674	0.571142294705778	0.91225273184102
480	0.996	0.942732566417214	0.995897746043019	0.891540300324046	0.712821626398846	0.917754066183355	0.573126745371177	0.789268823373767	0.912401337991577	0.72476172629634	0.937145470410256	0.913097903257994	0.9151054099039
481	0.994	0.57112131182731	0.99441281916484	0.911044323493223	0.890848490263067	0.993664760104508	0.139179786591318	0.901130062302043	0.985989564346138	0.812219576663849	0.889058053170527	0.726785960845808	0.923079620257539
482	1.005	0.986240877266556	0.989128640841758	0.968548314773456	0.621396247267676	0.858556198864771	0.75107736127506	0.860486755784146	0.935068203792635	0.298724532754857	0.810080812896843	0.699242932727207	0.80546164916666
483	0.992	0.837846090910826	0.976589653521326	0.900729585299972	0.902633785704143	0.932853738414958	0.553939270816089	0.838991043781133	0.887934085455749	0.740934371635589	0.906497879835574	0.947182870066853	0.98057844318182
484	0.995	0.882490062809869	0.942956835968494	0.890934389730498	0.87678604502753	0.991451337201378	0.397989095021275	0.508072782884649	0.99531110253754	0.80756750988071	0.877417111697383	0.33358363212051	0.938534838975793
485	1.001	0.803139725279519	0.940762635246583	0.940979779311864	0.982170200202602	0.991086399842253	0.326134792390139	0.884629470245899	0.964265433130508	0.751407722339425	0.951726631944597	0.279471326623876	0.96967282131589
486	1.002	0.835141603061389	0.951309076480729	0.903438139628136	0.903795769841506	0.923661213283563	0.792894467113767	0.705449401361536	0.978593764113927	0.757208202906313	0.891003801059019	0.624073662619599	0.673122828807464
487	1	0.947223771951683	0.994048914109155	0.931456785858477	0.764412252568463	0.87361411455862	0.620072913857638	0.868672852372509	0.921141844417798	0.718452962148114	0.931449510427202	0.659879827622742	0.974788027733825
488	1	0.580045489694492	0.933305531971806	0.991493654156217	0.798571444565182	0.963806735418385	0.59347418291807	0.935087938442733	0.966120572244279	0.552007618395222	0.906327883996281	0.870180534482973	0.981064608314339
489	1.003	0.918251826562798	0.956103466482111	0.632536066095904	0.907945851550427	0.968510742585969	0.45933339026959	0.78723068010715	0.93957512136594	0.449655882223719	0.983331533132835	0.953886398236084	0.982284902117629
490	1.004	0.911970349353216	0.938469578972823	0.942072713210882	0.710173945913549	0.985605361951158	0.5693802210181	0.767293038253225	0.911312467929079	0.788405915080499	0.976408258674758	0.857885882130317	0.952130351854952
491	0.99	0.963050478418303	0.9967014015066	0.758789708576291	0.777693681421099	0.913212436422645	0.512794715269037	0.75670588665636	0.979773278829602	0.67828703497663	0.792821111127907	0.701830895197896	0.994020058916239
492	1.005	0.962914278728788	0.971753617747831	0.904572340735605	0.508941902013556	0.990893005319939	0.465533311609858	0.498011810289181	0.978817948814786	0.893191480662258	0.913706502725346	0.924254001136056	0.972417235778082
493	1.006	0.826343722300431	0.967413461869512	0.448552071322903	0.9143729327562	0.933366623472603	0.447176657009881	0.974930882762226	0.995085650176005	0.859891204596034	0.997221283732878	0.545723768341065	0.73394511995547
494	0.999	0.556962193659429	0.947781286075575	0.931493902795535	0.779197326268478	0.938724079478365	0.725637866828221	0.816426027065705	0.990973090132017	0.674718764836512	0.891156631182009	0.836048207125145	0.912857120534007
495	1.004	0.78742680342804	0.933679340808672	0.921114906684045	0.92563745958711	0.990652917055844	0.329551860176329	0.883808693051759	0.991248405373477	0.753411133761086	0.919487153704222	0.548043746516615	0.9393924936213
496	0.996	0.743688422000503	0.91603913618026	0.916712412980255	0.928166488772588	0.987601885853671	0.637778356494899	0.921009874867967	0.937774103156203	0.895879993972393	0.902778367666172	0.537119224032058	0.791754221757463
497	1.003	0.755434603825674	0.955638065894403	0.974432759203029	0.735070037265174	0.989259910254515	0.516017279612562	0.92188603660507	0.946266757153076	0.820867481220344	0.841505734883465	0.570551505138036	0.848608639937076
498	1.002	0.90538408734685	0.962273062362672	0.794153695320055	0.895794351334344	0.959019414304642	0.892933087451614	0.381388483964715	0.905079151380159	0.670827071158748	0.996786655730225	0.466044034473584	0.813288539920184
499	0.994	0.866885865087661	0.969482069833841	0.741860394151476	0.863507320751559	0.939016226838535	0.711244808919599	0.839725080209265	0.865216927992103	0.907321446847525	0.930162882321886	0.605814244000497	0.944036142196433
500	0.993	0.885642700705742	0.982284261820395	0.95897593223044	0.885326454942796	0.921857455641141	0.288471829670831	0.806739257524321	0.988886709496219	0.741499564833873	0.99655189115142	0.97156430252292	0.990410172299943
501	1.002	0.89879767561328	0.980194516519103	0.816612310180253	0.946565790858566	0.961823070993999	0.521590109918757	0.813746756012854	0.891743906701775	0.857745121717643	0.876031901165777	0.764302130703509	0.948369458823535
502	1.009	0.803249609228621	0.992427138461827	0.998552547140071	0.988840318987025	0.993183413494075	0.310085817381902	0.802310968532009	0.912593019257758	0.784168016911677	0.971057711730971	0.817846942582122	0.990423160800909
503	1.001	0.863960033320013	0.956865957270123	0.816418420433343	0.549848264381019	0.992920023068564	0.450935008032046	0.839641802185626	0.963563123891561	0.810750008448005	0.919898463606074	0.853865865942888	0.995537251994372
504	0.99	0.772998793651737	0.974987585351285	0.909574986543059	0.871838800718193	0.897136646926276	0.569275342429542	0.958807593226241	0.963141317729706	0.799040797596239	0.904254749480685	0.833374053333314	0.837372300759275
505	0.991	0.806030339382172	0.995677708125318	0.873362134557148	0.84707678032448	0.909559490384931	0.331800807576504	0.993861674906598	0.998855904663071	0.49773200830281	0.888657658400078	0.7510159962331	0.932711474721232
506	0.996	0.717219393911298	0.953124000991612	0.583618819364563	0.923846334552085	0.966423826302809	0.747847076156478	0.982630925375718	0.986495739963338	0.462418205438213	0.81614567903999	0.792682088569757	0.93331741302553
507	1.008	0.848524319883983	0.869386058784423	0.834151531747241	0.740125188723124	0.956863923195625	0.885715230947672	0.78045187266324	0.912927804135027	0.267314707872811	0.998293788531413	0.808723293836708	0.984846150909819
508	0.995	0.675837322161232	0.908703047058978	0.680638211719348	0.897437002939396	0.956826643603346	0.672378624102169	0.841767888830493	0.981893196410698	0.891282194040361	0.92565290712884	0.896571861465501	0.96904435950192
509	0.995	0.717220113182592	0.953795972509936	0.550101499453408	0.771780364468084	0.994921550178977	0.541498626597279	0.783923290015549	0.984568320011598	0.814469867192146	0.880129120897713	0.938029150705496	0.99798026436983
510	1.009	0.506814894557592	0.920155862105043	0.704283952164587	0.911196776943861	0.996214414028233	0.579935995438307	0.980170637327232	0.995042413917466	0.483053462956359	0.98240998221958	0.914831980089245	0.918028007514308
511	0.996	0.940505765513361	0.979266863022705	0.815711302310794	0.864365419024339	0.99381001847225	0.422664201862378	0.891255440275908	0.905276874481306	0.675302052860144	0.831316946574454	0.451785504537071	0.959490036240337
512	0.99	0.803280268452142	0.912946167624611	0.985709355718647	0.97541558957137	0.981647330709807	0.48857368400125	0.656309090490653	0.974092075415817	0.809363694746482	0.861814308470334	0.827714541108352	0.912678222711307
513	1.001	0.952377089646562	0.96343206207362	0.817853067700002	0.701965361772859	0.946049795942356	0.628397045764598	0.907355463563301	0.938328027378756	0.767471099648191	0.791206150333203	0.719285797914892	0.962283843356535
514	0.999	0.91408006054305	0.980443868068828	0.966790686532543	0.619407640173409	0.983814598595425	0.547633585029724	0.633584656075874	0.933305020687814	0.812242535254283	0.852788440935222	0.714690926995029	0.805854580941969
515	1.006	0.976934262286545	0.989603549629125	0.996721844812523	0.86015425860122	0.890550129616989	0.71497335206317	0.831089624023974	0.8899193486451	0.738292778427587	0.953735140666182	0.597408889709646	0.79982609772557
516	1.003	0.769937987155939	0.937899631874789	0.915326819364089	0.835991664019556	0.931675426789092	0.808332987089416	0.911033164887458	0.972550565109917	0.810872300497647	0.839368075552498	0.397106347718402	0.770340857877639
517	0.992	0.95083442897372	0.990489031969493	0.727192697355159	0.740178617907642	0.949128084240411	0.605774702965765	0.715871990243893	0.864343918003177	0.635345686601201	0.981501816171418	0.802677444907035	0.997164331731153
518	0.992	0.799423150493569	0.962876311739747	0.916315752371957	0.853137060929075	0.862497770487564	0.655575377448499	0.835889857079224	0.978289383510741	0.923258812734598	0.942063162948525	0.895447092977396	0.945918333631471
519	0.995	0.870936461088055	0.939832531015232	0.814688295523224	0.703619194685658	0.92926228780215	0.600238338859286	0.600222521591818	0.998393751608686	0.781469792817401	0.958249543029237	0.910316540002994	0.987137559324723
520	0.993	0.946456012361977	0.947479004671852	0.972632930120637	0.876059223805687	0.961586522273086	0.257898574002083	0.937970552716088	0.980002301431591	0.848829070459056	0.979728875192791	0.83359656073089	0.990129772883496
521	1.003	0.942642657112657	0.942836241620084	0.729571395213709	0.825056210329812	0.985816215815502	0.766923269925145	0.212837234378854	0.996741704826058	0.751802697624658	0.857050133816809	0.960182119984967	0.969222392159779
522	0.991	0.825035247715397	0.890916931469082	0.932682936154725	0.857508374731909	0.990140153897286	0.669195984706899	0.824900654007606	0.925912706849347	0.404908952824579	0.805598022301151	0.675835993690967	0.965013005150544
523	0.991	0.858187273125002	0.984018040807952	0.872480446309481	0.937389057085796	0.980483508432895	0.406198725878897	0.799636114985292	0.926888850650105	0.774314149159737	0.792841594580632	0.844998835216141	0.892550057354501
524	1.006	0.876415443755454	0.939174255887479	0.74940466871357	0.664731194131817	0.972993836152688	0.64030698660511	0.940085372984669	0.958166325040296	0.542003030673412	0.86528252239101	0.742619780948647	0.943293607957951
525	0.997	0.776914834377278	0.946181331446207	0.840965411523206	0.9411386455921	0.964847566391361	0.49150509420085	0.733294249754624	0.955925600406251	0.899033237880832	0.98600767445104	0.757392030544618	0.901555936134524
526	1.006	0.836899349944994	0.904380768292485	0.80245639546695	0.893658730412295	0.920036229331298	0.813405110314967	0.927226899123094	0.938927547177068	0.771037098304519	0.799357062710087	0.935174884754512	0.994526249868377
527	1.004	0.780423759809605	0.992968577880013	0.636289532688595	0.698052707853093	0.983459570320444	0.548488270106568	0.792436640676856	0.939619116052875	0.648744571010683	0.893007981874203	0.866615127702033	0.986161856747801
528	0.995	0.90961766927206	0.971440169845508	0.855009806220936	0.542888101339824	0.914452839053083	0.623511718114561	0.899531755300754	0.974730730306037	0.642281953092219	0.790178631437692	0.906128169611987	0.998402465854591
529	0.993	0.827533930177923	0.999742374051118	0.835200707142909	0.795835463376099	0.922117532302485	0.426072921375834	0.705810395416371	0.995654423923359	0.766904116093834	0.964992548230473	0.587477872466897	0.741988893969349
530	0.997	0.80657449167047	0.93928615815935	0.894896730883127	0.909956199880834	0.973984840858484	0.750881629764938	0.82933093947285	0.953489919414233	0.787620687724743	0.898379932113443	0.491024701168333	0.581721628532712
531	1	0.677940384526886	0.928813361433709	0.770607798116357	0.754593499873506	0.993851800549843	0.659564936647457	0.813898016539976	0.986629916367091	0.973612928059348	0.984929619050221	0.21024864800057	0.709213723245275
532	1.006	0.788795462113931	0.920301089939731	0.740953447855692	0.899600945610931	0.989036191831612	0.628156894453324	0.881518194448683	0.946182134478537	0.383286940887549	0.920537800319403	0.818660636274693	0.941311096436011
533	1.009	0.948707409325957	0.975281336907095	0.748245558496854	0.829791068069719	0.988783557345829	0.263781786463433	0.957570051051676	0.963823723880045	0.679488276745555	0.96106967416272	0.605138917490217	0.935588787688893
534	0.991	0.763373633889816	0.922523020006575	0.880001051882449	0.762885129092837	0.987851835710204	0.500974912526779	0.807387402350177	0.957924375168461	0.898853953219925	0.957490730376453	0.901221236701849	0.984613802315398
535	1	0.930751115491932	0.996959030600489	0.901021758645307	0.595633394493465	0.860018232662989	0.873267055689215	0.698418113181843	0.96403669246175	0.913045736863873	0.969649551483114	0.612073526033488	0.957522322827369
536	1.01	0.887496137311276	0.994594409687329	0.671888939743544	0.832851852849301	0.908790343291664	0.689749387262646	0.59686171361097	0.968430627873107	0.777527574561462	0.896106077466938	0.806619548254313	0.995443222258219
537	0.998	0.785450420016131	0.950493486834515	0.781201832973093	0.771201164731749	0.937843947531265	0.41542215098775	0.962662053994346	0.998366986851612	0.944213161910675	0.960085981254263	0.775724953760724	0.994120329880354
538	1.008	0.856598440270302	0.980890049820412	0.89021289284296	0.764567580006219	0.968282603319205	0.556551910765865	0.770966066725104	0.935033953764884	0.773373851561607	0.88635612275918	0.68165919269199	0.84183071538424
539	1.003	0.945902421406711	0.964572219463662	0.905408550110011	0.386693154647404	0.959219416987847	0.531311288410197	0.920115799027833	0.992965330488253	0.745363886175814	0.932179644787755	0.606712114263492	0.781981185460716
540	1.001	0.706802084512076	0.971659602810931	0.995824176910324	0.653334126177282	0.960665762632855	0.562743904791876	0.735761509758527	0.975571679933441	0.434740846395298	0.830717562623208	0.529002500447262	0.660351027724696
541	1.003	0.907832949926581	0.985788500078008	0.927828767432881	0.792269386251138	0.970822541367129	0.366224921281655	0.811890677467605	0.955174632258182	0.753892540428396	0.983405663549489	0.693291113555968	0.743027681567709
542	0.999	0.581493246254562	0.932275557076419	0.885247552346775	0.924632724299658	0.99233971764486	0.658288778165961	0.828111502947517	0.934406393206683	0.859284532910666	0.949025341206746	0.67872651243869	0.928078835793525
543	0.996	0.832725140070541	0.994316661284068	0.704512368895785	0.83841021520908	0.931835933058366	0.647857029949569	0.878517241070816	0.903480513625248	0.436006813006512	0.906197486530387	0.752764608981202	0.971662607590889
544	1.003	0.909694645302598	0.914106025832623	0.48219488503015	0.934216407684167	0.960785581007228	0.773537937481178	0.858995423836944	0.913160367086894	0.888702205370124	0.932348522319175	0.674499949074246	0.821183639189218
545	1.005	0.813455487938183	0.986812928087625	0.896012607698795	0.839252107057011	0.857823373232442	0.613525712818476	0.952412626549497	0.982915668045562	0.875846115780301	0.89569336442431	0.71308114414844	0.952833982420258
546	0.99	0.720858198457	0.919308942185718	0.824274107317061	0.964019638478521	0.973984264835703	0.515209782421248	0.853699731071059	0.987046540515835	0.93588451057876	0.936947293518064	0.717397354293096	0.773395026535933
547	0.999	0.782289682576475	0.923023704215765	0.895006044083097	0.970665374084237	0.997242413809391	0.463784128455551	0.878133724150175	0.916252368948303	0.887583538330801	0.951784445462805	0.939390776418449	0.975126907901457
548	0.99	0.863207601423991	0.966685721454001	0.782963572466697	0.641275933806854	0.995331231764751	0.371145682157136	0.861437717097648	0.960548784910819	0.893411592945324	0.894613216535028	0.836338676858935	0.962329539715787
549	0.996	0.865278757157538	0.993426145605853	0.924656466896567	0.774630994689169	0.943315188470916	0.448805740511713	0.258778992006685	0.997541058710283	0.806562045467416	0.946627269399346	0.791965690170723	0.953033067149572
550	1.003	0.897668609446007	0.973303422429991	0.956020233773546	0.836614236551942	0.952308888114301	0.595123245901592	0.894314919903375	0.90478549358871	0.566717294892973	0.776919392059014	0.551380146002897	0.831562747907452
551	1.003	0.812187780675703	0.888519232334362	0.864934427349526	0.953532381278122	0.985136855727996	0.593627830385246	0.795112128512162	0.941344095235126	0.76618875755158	0.991053736076798	0.817404088457386	0.941571761389097
552	0.996	0.795584248341575	0.873424334290312	0.916088299558863	0.919164047487772	0.959661645845249	0.760635245724838	0.913798535530154	0.916724385869059	0.791239575075927	0.88139161379328	0.769726652369345	0.964952767026266
553	1	0.908942071786306	0.913367876835629	0.930669209078056	0.874519071264488	0.997132107657227	0.558843135687423	0.814326565980747	0.916183632614724	0.623156795955312	0.853675462212875	0.852952874020396	0.921087494551287
554	1.007	0.863496160245035	0.974823054516836	0.937090453381641	0.886857254171538	0.933181195403468	0.463968321126117	0.873232960575242	0.972330444154781	0.587070694605154	0.758060500292691	0.817542131904202	0.91632366513154
555	1.003	0.82395341844629	0.926313589254982	0.956098484536328	0.859568444538723	0.952145165094118	0.494875303480929	0.808335466083397	0.971561285070571	0.890054592188189	0.981522103722661	0.927883401047466	0.978562016876206
556	1.006	0.810974591078157	0.985372030096257	0.905844005011283	0.925935398274065	0.941497549885571	0.652767774199887	0.825058212677656	0.878934188325933	0.7227757143265	0.896074887923856	0.722500612948369	0.904431210582825
557	0.991	0.641586529924272	0.958373232106443	0.895564724818155	0.900567050539472	0.901321870060154	0.692958626392271	0.972143499853584	0.972414230490138	0.749167658461385	0.879595443424563	0.861110392832468	0.862431791981917
558	1.005	0.583847326004012	0.937901497262637	0.946698044952719	0.713039841405685	0.965246326404602	0.735156693705461	0.943369883872917	0.962649921324336	0.855159126687459	0.980088350249907	0.687437933404017	0.897174489442426
559	0.999	0.969573723414744	0.973490034443131	0.814090776338414	0.832811932928224	0.95191600229392	0.658350161808513	0.673919635289445	0.873810900842446	0.72766382371258	0.949071940329451	0.652247546251569	0.940407350843264
560	1.002	0.910374813554129	0.920304291139558	0.940474175046974	0.807870978096111	0.987086306789147	0.727140721147921	0.632367667743573	0.939764701060495	0.945888386196629	0.964238544938458	0.670066646699269	0.793720374643719
561	1	0.949038462824652	0.95060462266601	0.760264658988097	0.738447860304387	0.843287745182114	0.825946328825639	0.839876072299923	0.99283082599532	0.92285689891637	0.986498500069637	0.445038051648717	0.924748545470644
562	0.991	0.931108704177481	0.959155801084274	0.802347664726214	0.809722667257596	0.959310123180954	0.835664683093854	0.713694440278619	0.835803005358114	0.582519815218203	0.821741427857401	0.83710606171959	0.942386474534768
563	1.009	0.711336417873919	0.920937309412872	0.660481128965701	0.752352757278426	0.990147381467495	0.668376628687195	0.856519984970702	0.981032955577146	0.948733541673576	0.98712138652832	0.551253621844754	0.786099494189239
564	0.997	0.843201632833369	0.991824622583663	0.948989449974233	0.822006198355322	0.903372640297575	0.533182663988884	0.442082504239776	0.977519475484355	0.679432892328883	0.989710024724789	0.888153254700069	0.966708703573545
565	0.996	0.810879427428997	0.931768475243057	0.968623851028882	0.790205045883719	0.979174081936321	0.360666227739492	0.937732846196773	0.995691464602118	0.804562537456059	0.892969016372417	0.813706384369718	0.86528144336998
566	0.991	0.656467903463698	0.904948944463422	0.845131978937409	0.748939876003903	0.960657776162638	0.582637833439917	0.956038746987707	0.998990880821168	0.874910546437256	0.969435436447561	0.518888741891108	0.989469808493773
567	1.01	0.904156220630729	0.973913849511107	0.718846360222573	0.927849754978666	0.938183506420265	0.784930265487821	0.398117214041211	0.926185743851027	0.628520804801629	0.931214256168821	0.906137021515211	0.94970521092352
568	1.002	0.747927242331206	0.986520944736049	0.985956728246284	0.934527906525503	0.942204474352684	0.556285028991464	0.721072839166072	0.928343985069109	0.498021110267806	0.587442917187224	0.622303969821629	0.941055743227946
569	1.002	0.902776553674397	0.988505082563931	0.863634812814155	0.788533332454239	0.995959649451947	0.283672316683973	0.620362070965171	0.961394037830024	0.924206030440959	0.96433348966004	0.835919182893872	0.863809320646506
570	1.005	0.875828471361453	0.922971075310868	0.833993537710008	0.951678789197609	0.982486854348903	0.632051231843272	0.437731322703175	0.972138439739358	0.461153092555794	0.895865091141987	0.776869704416449	0.856250393801572
571	1.005	0.943808510222263	0.943832876531666	0.43234882020617	0.785275460767295	0.997520005987856	0.806173480214385	0.516338037763963	0.945924150263431	0.872988592665	0.950446133015634	0.732915247636521	0.811372171362408
572	0.993	0.837788955997212	0.925773387916243	0.931374885013839	0.817516839398048	0.938595180752001	0.658944835986971	0.873046841091656	0.934198909090806	0.868015619345683	0.942133971671682	0.500732558731844	0.95174598859052
573	1.003	0.875781796891398	0.992917767622284	0.804669425169967	0.877689216159931	0.982986614426938	0.583766165406455	0.869329994457078	0.879596079864987	0.671853024194262	0.732332139930729	0.832937720156018	0.995009463332964
574	1.002	0.740997423305828	0.940762975299421	0.844665493468136	0.823889416435525	0.95026649852912	0.654536452858487	0.806248313001193	0.993612755871649	0.780606633739987	0.856890134794271	0.630657005464531	0.878594874665204
575	0.998	0.842962129751563	0.977616411780572	0.980899684076976	0.439566014820269	0.967042911094473	0.413257544077542	0.44398807162237	0.992273316189151	0.749108560942015	0.886133565846622	0.622463664949283	0.969276865052637
576	1.003	0.863797922013574	0.993904666000581	0.962101145784824	0.91074031878294	0.950473769082591	0.55314379176193	0.783531031986183	0.85486141405216	0.835489878171361	0.987307655656633	0.887585327926308	0.971919890461206
577	0.993	0.86899680400747	0.993301227824714	0.680539688562619	0.940897611391225	0.955016019992069	0.540350563890195	0.43747294468949	0.984780113228951	0.576108132467806	0.846006482242559	0.868360146944475	0.880256862490747
578	1.001	0.876771177937206	0.973069637680647	0.775788751794442	0.814350647632887	0.983176353953537	0.339537207020563	0.795750157930451	0.97295532790692	0.812806096898879	0.984252745500787	0.251362700022224	0.751824523735792
579	1.007	0.914586493231744	0.974270670583095	0.953245903469823	0.483176907061298	0.954163028999793	0.690458410527174	0.924374951001524	0.941836426975231	0.780153349631539	0.934305313336667	0.729081585236	0.770322422207496
580	1.001	0.845366139300834	0.957608224489286	0.956696517190675	0.870599318181701	0.921809976418752	0.551926711993399	0.714948831644637	0.970345128821222	0.803847817823955	0.853309184266676	0.764452879434484	0.985434911086121
581	1.005	0.583847326004012	0.937901497262637	0.946698044952719	0.713039841405685	0.965246326404602	0.735156693705461	0.943369883872917	0.962649921324336	0.855159126687459	0.980088350249907	0.687437933404017	0.897174489442426
582	0.996	0.912941218559981	0.975939022978118	0.730781656626573	0.796170397017095	0.969829266772548	0.712483673971347	0.514197548779322	0.935612173052606	0.793211509600926	0.879509353825048	0.578455445511863	0.897107074162146
583	0.992	0.823539705195394	0.999616853695838	0.666801892803534	0.951877387391426	0.95195834891916	0.566379213212499	0.877567385567043	0.941121811270285	0.776106441567936	0.815118478892476	0.627551233184449	0.849317739967424
584	1.004	0.892940780730218	0.968258745936615	0.855701499537803	0.844834713009127	0.972105519940869	0.371435384526816	0.744728661059876	0.95992757677348	0.56415955106328	0.953108126100175	0.818983713702769	0.901327964671313
585	0.991	0.714369139981368	0.96324991408294	0.899394035733514	0.759579600087281	0.997414886965198	0.354652304598398	0.546347091724122	0.979761788136357	0.937676565163584	0.985067736310018	0.771957557953497	0.868130582384789
586	0.996	0.78032684238844	0.952440215392551	0.981441983033468	0.782133894319416	0.929376135510153	0.580347209571554	0.871536072278959	0.9616551422902	0.773680934912053	0.891756856726418	0.559005898400947	0.928174757093613
587	1.009	0.850952641171991	0.943442411691675	0.796090370155461	0.97126226231703	0.989622046076848	0.424716547130473	0.797248157328234	0.984914014977251	0.828846377159398	0.951733688657177	0.676914136866413	0.713344626545376
588	0.993	0.867945148196615	0.987518070081371	0.995654980296362	0.664206304849286	0.908765081016956	0.604455039655741	0.65171547949223	0.97259932400882	0.978264175358024	0.980044434318068	0.827423656154522	0.980503817133341
589	1.002	0.733741801348203	0.903487608636655	0.965033656634832	0.727183410590756	0.952229670757993	0.8838490285387	0.730516998358305	0.963387490185731	0.813017469889387	0.912439712567561	0.830254308097283	0.918981937412011
590	0.99	0.916113485697139	0.959461987770305	0.857271660722138	0.809649333658734	0.940937178846555	0.581611564553877	0.541539097640219	0.962408982228377	0.901669732389905	0.92698597388895	0.831704668414982	0.963795947594596
591	0.992	0.916883918951039	0.942223389369961	0.624764263740519	0.93486624131229	0.994211185689242	0.621740201389775	0.719828243867592	0.855690234370415	0.593991727830243	0.978223619018459	0.956943211028758	0.962289597839279
592	1.008	0.910128599458254	0.979730096417871	0.982753755748785	0.503648145748952	0.971528334245641	0.374845599904254	0.867816140454254	0.973477319535347	0.7255380921628	0.980867968371752	0.746215381576905	0.825181860841747
593	0.996	0.92577013448713	0.955583596680253	0.947570376489841	0.887426087422394	0.905561803468597	0.611419916163668	0.77762894562556	0.912804197105741	0.613116537922042	0.939406457919631	0.906557963467389	0.941308973001446
594	1	0.770558213865312	0.96298095437397	0.987571651216198	0.752073606087921	0.982800247373433	0.51126103284316	0.466971198161142	0.978967636936638	0.766822263651661	0.93476302516705	0.441402434916659	0.788631813648862
595	1.006	0.850202446891199	0.984299743995169	0.988574938158231	0.726150363066122	0.98036951733064	0.237340328419811	0.773112664350039	0.967294706792481	0.484338031058474	0.898255403117273	0.968654738379287	0.978549539782309
596	1	0.725520525964514	0.955725630571573	0.886355612630855	0.942186410061148	0.9606598993927	0.579165968727951	0.955824928055401	0.969278459692176	0.739215651740521	0.788205859786169	0.654474418345631	0.790744113802031
597	1.01	0.857535650950087	0.982547542683132	0.818064199264721	0.756144219442685	0.875292157503216	0.694393055048085	0.92524239673813	0.985172067534298	0.485759148862262	0.824462118667591	0.877724436312029	0.973010027746138
598	0.995	0.682277406856461	0.986086753731532	0.902141405580095	0.622748404480541	0.986994626170362	0.727566736790656	0.495112145106952	0.970533764554449	0.6286596604717	0.693218772324993	0.514580600797363	0.715947680854672
599	0.994	0.821026303395687	0.93734334721431	0.892925271541314	0.795726073101161	0.985904074751689	0.42550719573363	0.777071864981579	0.96020226557635	0.345149283954715	0.960486776233262	0.627360144093496	0.845564158791933
600	1.003	0.867513949988178	0.893917960653123	0.898955987538032	0.78400940061073	0.989057205832089	0.512919284231618	0.930482487169756	0.974419637428984	0.771162169717647	0.885017958684088	0.919359187147958	0.971538587772807
601	1.007	0.845374522772096	0.990361040349822	0.831832711443817	0.800221997442815	0.936869032060609	0.41482626870423	0.964342924298675	0.971340851943069	0.758650255992372	0.950496876633531	0.828556077693818	0.830649270874258
602	0.999	0.828180908748727	0.976056082769939	0.926169903118307	0.550388102170567	0.970617666977274	0.409043525068345	0.883151394567627	0.994647557311062	0.68162657270558	0.71430874699366	0.773349232768097	0.889172230600378
603	1.007	0.485818814184174	0.975123773202282	0.896619394579834	0.832812189634559	0.992814078625348	0.570389135113708	0.452679962223534	0.975310415238829	0.653526970886875	0.956776590809079	0.76427115395123	0.876520424968119
604	0.998	0.741659324702598	0.895006573005391	0.851855927049481	0.717691062193082	0.991873520900281	0.697975655210931	0.65211975024848	0.996234731027954	0.884330796231896	0.956920522268583	0.767946031999742	0.920012670591038
605	1.006	0.952177429603298	0.998591397918396	0.972338606323526	0.728048658732265	0.901615798623171	0.514323580551163	0.617443059420439	0.977695712937067	0.90282306187152	0.943709116827172	0.981290370574809	0.986870046399718
606	1.005	0.905784885307375	0.998387698895756	0.853055118875781	0.76859212895405	0.98924823421925	0.485245874319931	0.857396828871444	0.877306470241993	0.539201883628614	0.855467097478453	0.66802316218088	0.953298472734249
607	0.99	0.836357313937946	0.965476320116645	0.961734215060416	0.943948557290167	0.950625791464785	0.522450869123108	0.816624511419006	0.882462102142581	0.891975016886169	0.997879721634446	0.85291780224211	0.944022118647508
608	0.997	0.90597247154505	0.91062474780792	0.918617304060269	0.76777986664621	0.975012394348392	0.550676833407503	0.940018215464944	0.949891958442252	0.681904343556544	0.875720325709737	0.442667418381151	0.950173419672492
609	0.996	0.908283397748337	0.982259547389941	0.854371360346944	0.624263529466994	0.983733294308214	0.526099825213634	0.769875653103234	0.964869353357222	0.281609117252781	0.801691118462813	0.571876564588671	0.577481166804346
610	0.994	0.970758160682206	0.97657921704611	0.964620233380991	0.846582651072536	0.983078084265378	0.261400487872123	0.444798399080622	0.993711695189053	0.487718790207243	0.799766291383794	0.420731820846379	0.624978845871185
611	1.005	0.886870944954893	0.908594004092025	0.863381540534672	0.900969594626028	0.949800272262451	0.591572659753945	0.890264682021373	0.975889580705762	0.575554037010447	0.917097889772804	0.781724754964555	0.875778019915621
612	0.992	0.791752070426397	0.961656581283883	0.978500057362819	0.773641161375666	0.995795977611681	0.439377502110864	0.568694194026198	0.963524414964734	0.389165813837976	0.54132771915759	0.66175625800226	0.837369970832597
613	1.009	0.836423014616026	0.910796439220008	0.907802712428183	0.866926647278639	0.978563832929859	0.67727003774092	0.813641772133446	0.926995065817022	0.643684550281369	0.813713891913965	0.934442927311898	0.987122069393811
614	1.003	0.853338835710293	0.907037587658567	0.827823779266983	0.924839069121475	0.989520454486481	0.818629933044018	0.824789713251578	0.898476857624696	0.792759441573809	0.856703616534888	0.665451172135103	0.814834778697027
615	1.008	0.851476074957342	0.97934485464431	0.912663220235439	0.956255728060403	0.982997374765931	0.472552957305698	0.31105354880317	0.976786171933053	0.903252830242266	0.983073560540375	0.676017141047661	0.896168250278614
616	1.008	0.96741723000212	0.968668393941964	0.586904161945644	0.92656157347474	0.94958234186154	0.472670903635	0.830750384892934	0.960283382021955	0.798023291435139	0.941398858731348	0.695723313550549	0.881519288345456
617	0.995	0.695641603571673	0.929125306531221	0.992606673158744	0.923634181681305	0.984406006534895	0.522594955894469	0.916903052259252	0.95220716792118	0.434087486449527	0.742603916577966	0.890817679538545	0.899690246467749
618	1.01	0.928898123023296	0.93876275986606	0.765836895798949	0.808598774263088	0.97885736614128	0.622036713123982	0.783715615280947	0.923994628892533	0.878631396262881	0.994524684004777	0.671353152739295	0.819792074671559
619	0.994	0.641084268421646	0.982841264471159	0.835601545059043	0.801228899579172	0.98989746500765	0.490336806046448	0.573334022114605	0.949526285807332	0.719241062476108	0.923875178911609	0.795589871869315	0.906085667298653
620	0.995	0.799286760761294	0.993408591619366	0.953545345111395	0.825645540554266	0.93503574356696	0.575117083428868	0.908154377872982	0.925031438231645	0.81397008825585	0.910819082232544	0.629367600174481	0.74668241549672
621	0.993	0.955583013004741	0.957425928657119	0.830212159308063	0.676313020490892	0.958190282201236	0.493401816648656	0.825415942616375	0.952469286250907	0.831030436197668	0.871036909094699	0.882723943605737	0.999003506893539
622	1.008	0.80982925701108	0.985482440780036	0.98936828362308	0.70416703486039	0.973165486058144	0.564806734266066	0.834806673571493	0.887687741433846	0.622710902364483	0.91709665668594	0.816254101836315	0.912651784410576
623	1	0.933583676595969	0.985061892166243	0.894606017224151	0.78257102070584	0.948172315121006	0.558953270131468	0.615962564407741	0.921249258848376	0.71610267130375	0.825929233689954	0.788834876691208	0.997192130912608
624	0.994	0.865722105420046	0.871913421265798	0.65177943960483	0.90072304093429	0.972771012695907	0.700054291807373	0.847976108382492	0.971113602408376	0.817153600794408	0.860840062131679	0.901171264985401	0.992797633966823
625	0.996	0.795584248341575	0.873424334290312	0.916088299558863	0.919164047487772	0.959661645845249	0.760635245724838	0.913798535530154	0.916724385869059	0.791239575075927	0.88139161379328	0.769726652369345	0.964952767026266
626	1.004	0.984174693738532	0.99832241110201	0.902743783042036	0.838111353971597	0.974341719683218	0.639900576937114	0.717772180903448	0.787074609029627	0.815394604733021	0.961281002857838	0.950406393359997	0.961713353443284
627	1.003	0.815661514929346	0.951325725690713	0.907205358280317	0.885836657456487	0.972939231623079	0.724491979953884	0.373972507001254	0.938791720411486	0.609317872046643	0.878457396244703	0.701887754848296	0.896549258225737
628	1.01	0.938382583630159	0.974654343905789	0.96035358692923	0.764702958531651	0.90575558117245	0.476345665138958	0.866379560379756	0.977211002115907	0.895232479485549	0.952061460706456	0.851581761322386	0.967349761951723
629	0.992	0.701071269101062	0.892773729292853	0.710451362043324	0.757319126860317	0.970647246331398	0.761280570114281	0.950391648249693	0.977263212813721	0.923793436914948	0.977402523064254	0.214910235933834	0.880662340097907
630	0.999	0.824908729235086	0.94907239029029	0.894711881602634	0.923751359659108	0.929953023206175	0.492974386564153	0.933155417717389	0.949101764643818	0.889658725907919	0.93471461333679	0.71621264299701	0.973325278131577
631	1.008	0.419601374360044	0.99370431507734	0.839300828199896	0.660000578760953	0.996251882084726	0.648141899261222	0.720131331589512	0.990235241703304	0.64914759021352	0.907968858920821	0.526210166042283	0.540058892290557
632	1.01	0.83055472644181	0.876467329863609	0.977037912671754	0.718588874004321	0.996911485690742	0.608380602217174	0.815860564366453	0.995845230374832	0.79567496574564	0.930410314308909	0.569940815361297	0.958382935616509
633	1.004	0.762526920115712	0.981693154946572	0.746959072884054	0.927658727279456	0.982935785607947	0.728313830171007	0.624998908272964	0.920774119608091	0.793280155230466	0.825408118446345	0.813599604843643	0.878346643854446
634	0.997	0.824401041122897	0.837226925461664	0.947891473123089	0.800452791758569	0.995197798647313	0.773585634322651	0.761558801319246	0.980641927502581	0.61511236857738	0.953180899058898	0.762786686568573	0.845823390661186
635	1.003	0.527932486515974	0.945292434749681	0.895220128698815	0.906680253104846	0.994651816277159	0.613671054729639	0.738168691228213	0.991825902152025	0.793746708390915	0.867003470969024	0.481420496350171	0.819811219221885
636	0.994	0.867203620727218	0.962752816622482	0.781899305647643	0.758737416557126	0.993901711915943	0.234059447439188	0.845600938512245	0.979290037139187	0.89966612652351	0.971162447426599	0.874933776505595	0.937532840069544
637	1	0.863331213291923	0.903486284879534	0.958539040929773	0.858713033234006	0.977584479546382	0.47706636794449	0.839983311090266	0.987908370666705	0.912690385208546	0.916122568591482	0.824560313714339	0.893589090254065
638	0.991	0.797475849040396	0.984991362239087	0.840758968650607	0.930198688795748	0.988998582195677	0.576532597545952	0.449583023190037	0.900509855863144	0.878408155705207	0.950859952462222	0.9355574401032	0.943719229296174
639	1.01	0.984433874265707	0.995308632709983	0.999513951295473	0.891620637207594	0.993556132648887	0.251049328913828	0.708287086979951	0.934526791295703	0.887480370765116	0.951097279208728	0.807759388363012	0.986195013915735
640	1.008	0.879114988143756	0.995922287387233	0.853746069547755	0.81155789266609	0.81641473911726	0.700870961307917	0.962213588013983	0.994336532494082	0.48346749422325	0.85054902456306	0.962090607522257	0.987905050439464
641	1.008	0.920626859381305	0.976926307346817	0.856512814366704	0.61214448397954	0.984595649197512	0.480646760627609	0.780087904909314	0.921506609115843	0.781152816696368	0.956476688582629	0.917132373673653	0.988365453678647
642	0.996	0.730201564770024	0.920219547089285	0.991759557614223	0.792747942651594	0.926066508121382	0.660880794106784	0.879437850958425	0.965598921714424	0.959192590379363	0.995530212544536	0.897515594752897	0.986774166782022
643	0.998	0.955917986295295	0.991161408349691	0.823042586953719	0.589965745979934	0.883750933263428	0.855916928385431	0.801803478415643	0.932997355297544	0.901320532343514	0.909742167325231	0.833786667460953	0.894214049180811
644	0.995	0.672706181610335	0.984776879231141	0.432890297578138	0.48518351573311	0.977802194026746	0.756745799954858	0.477477837177133	0.998379851635783	0.885164365977563	0.949343913136173	0.744049636624018	0.939711685885677
645	0.997	0.864441771650669	0.991085571203445	0.662977954572793	0.678376397160805	0.920963389240408	0.454203435281571	0.938752105522508	0.964283455900997	0.981330529630224	0.993536579397481	0.796143892655364	0.92935820990688
646	1.003	0.89879917638567	0.937870705216008	0.91742132794566	0.613517527499092	0.937305682163565	0.717859256382027	0.928515740017024	0.95256648609696	0.288993669642794	0.756708384552812	0.461785406350525	0.894024410871949
647	1.002	0.906932610615021	0.993748880307483	0.862320732071364	0.931953047521156	0.962268629821468	0.719804871641502	0.593195477883749	0.814741423365002	0.618247660968755	0.946806912405485	0.807211697589825	0.939696750471593
648	1.004	0.78599502346942	0.973951923014074	0.673995735532444	0.779615437643624	0.958199537666536	0.713489821051661	0.777375820434035	0.928888240029091	0.918277273193005	0.950784728747283	0.54142479341073	0.864766652853352
649	0.999	0.918883745397013	0.97448850071053	0.91508677344094	0.863425365162573	0.907782778888369	0.56547515780032	0.928576268553318	0.984305582921014	0.797019637168654	0.821203530628066	0.446084819889977	0.738346593827057
650	0.993	0.919477816718433	0.930497786779765	0.654037620125031	0.982462354630437	0.984732652667019	0.426212074038258	0.731028203721458	0.963899946287643	0.645206768451965	0.983747651406088	0.643532174367819	0.851829652759377
651	1.004	0.876927542170254	0.961061342716112	0.772027710789319	0.823437919238115	0.994475548441633	0.394545555879866	0.694077464174581	0.967417040966043	0.918938334746933	0.964114926582502	0.814915684857797	0.820548546157035
652	0.992	0.757808540400678	0.996963174136982	0.83717645202762	0.892914438307969	0.973226132943239	0.644416130072213	0.700988033961628	0.883438982178831	0.654888042716765	0.861886097795788	0.839099684903092	0.84224851070957
653	0.993	0.892872824262506	0.901297881613113	0.840681180676365	0.913750604663675	0.996805295837175	0.619220128714062	0.58906779144371	0.963777996942984	0.908982522516213	0.976537328256449	0.543305651422619	0.817777730371109
654	1	0.853443052488166	0.993267687617056	0.981645610558076	0.902807863208575	0.972478324806232	0.290041391111274	0.840112289138085	0.968263449644775	0.679839176938533	0.855833248601229	0.5787056471215	0.658374940431929
655	1.006	0.96620354929364	0.972817856847358	0.772220086676335	0.897286206401437	0.897485777889023	0.618132566724264	0.690551213250813	0.983862354618009	0.952633745998827	0.993524055371506	0.677906605764945	0.756221831146297
656	0.993	0.928608885776138	0.983958979811075	0.963171085803148	0.713840977058553	0.841574409319422	0.635608241280292	0.925446416157543	0.976643250737418	0.698757354233618	0.867503503535471	0.63592084611759	0.936489500735314
657	0.999	0.639306349221129	0.991782264882738	0.436770575037109	0.814960770154905	0.974034861477668	0.657376567694433	0.342817544129747	0.958498861548295	0.510740130054697	0.991468006917802	0.94476583624036	0.981912833817142
658	0.99	0.822703472557715	0.980094013308476	0.791574515115658	0.57026631269962	0.933792995954186	0.686656643726955	0.816129264200395	0.974556344692894	0.784924624193052	0.819246614795636	0.631592519442658	0.958097815868422
659	0.993	0.954946692180473	0.98399991280913	0.581976388518489	0.828272185765028	0.990799423650264	0.567555688131034	0.899268283819177	0.946282725949974	0.741350247001922	0.763370619798997	0.783225372613617	0.929099059791389
660	1.003	0.648280434008943	0.992702743248785	0.908144762121767	0.729174705991646	0.930513361579265	0.783514396979756	0.449922502144979	0.964188587580794	0.805848429151045	0.955158259397435	0.901767725454809	0.981005370251616
661	0.995	0.757355083437546	0.91394490536065	0.996789009545814	0.865327009601606	0.994233938888032	0.547904828501851	0.413823244237105	0.998017895989901	0.709132067872275	0.971674017063213	0.512224093351019	0.820841872614674
662	0.993	0.908158316367003	0.973932483363403	0.907535011736821	0.884422444824156	0.983430615567411	0.559107763033766	0.708748356160169	0.923026786711032	0.688034231134876	0.892286029635412	0.598435716702266	0.63053231918918
663	1.003	0.814072899173144	0.970612053916164	0.712620708033292	0.829181066480543	0.978237737099214	0.451061482137106	0.89360827853161	0.941118106826036	0.740188201166015	0.984545779302731	0.778877660086935	0.814206017899185
664	0.996	0.894721837370149	0.96152759411117	0.758884365392605	0.811864338305428	0.993395494617836	0.287855776862615	0.762244603088506	0.974780421399233	0.902169636903985	0.939954030600809	0.910884662530782	0.955623949342081
665	1.008	0.725483427830693	0.987672235644976	0.747827239944363	0.811656723743138	0.999593061540743	0.576284527871623	0.822164727876651	0.872990431208252	0.653019505943398	0.959121185921261	0.977634736217626	0.986594334553997
666	1.009	0.949936513783457	0.971186836551954	0.830704964886444	0.798108130365726	0.92784356296037	0.761634963023976	0.516532409951201	0.935396405164409	0.79894971206944	0.914671026635286	0.73990020114811	0.955907155176481
667	1.003	0.922763024136872	0.959685922999683	0.884588670859618	0.780053835364304	0.97815553293259	0.572517513377309	0.599142208110474	0.958187251772576	0.704910986974479	0.745585187754416	0.667414460958226	0.962017572229831
668	1.005	0.787215875476004	0.926722414181867	0.656293362405358	0.905317963163926	0.967474155835671	0.743438728815595	0.666415990139014	0.913997618999786	0.88133796176298	0.990722799764874	0.808568526277215	0.966827467158001
669	0.999	0.905908590417527	0.938958193448505	0.990153364980901	0.6166010936948	0.901401081219161	0.63131043925456	0.763306260285987	0.996005297087486	0.564999025130633	0.747217857672537	0.861492374840431	0.968831704396885
670	1.01	0.827893550812926	0.977448576838962	0.903258066828892	0.789736350262747	0.916779381156743	0.802745183497697	0.368952783951404	0.939254385379319	0.501445386703092	0.896307681138082	0.52283307289825	0.966807440520162
671	0.992	0.830427604205262	0.946940592855297	0.97908874501068	0.90388047001354	0.973805997937321	0.310741997295088	0.88608273011248	0.98217889646962	0.63844523224422	0.823120221555626	0.819940362183155	0.905190864227876
672	0.998	0.901362711795929	0.993515486135309	0.686150835553157	0.926444546467461	0.997100486413699	0.219209258492355	0.734360202776405	0.955764008559116	0.746886134160453	0.965175936008279	0.86600120505461	0.882606159946891
673	1.005	0.629891245846764	0.99760811022956	0.993893227931614	0.718519808359559	0.966550125786592	0.631179108760137	0.876756614446034	0.933196693241752	0.805070271657112	0.831685091449583	0.701230393230843	0.742736740736535
674	0.999	0.831074263531939	0.953246015554076	0.984764704788005	0.973332372831722	0.98870490682081	0.570943167924874	0.805731009941175	0.837599706959777	0.719379566882962	0.936166707953584	0.805518229844197	0.986670164301099
675	0.991	0.792750095416626	0.947505222239362	0.878998181502277	0.776250281633527	0.979570205878164	0.403133685861075	0.838050924199263	0.988372203864238	0.777105000813101	0.83651112362203	0.628309262442283	0.929816150570063
676	1.005	0.850344568840887	0.956886042093065	0.728329684749701	0.969219185076408	0.992824841518659	0.615814110813584	0.707858304557534	0.937151310227514	0.622304361002838	0.888339996497109	0.752564208630556	0.779185738602101
677	0.995	0.706533061307737	0.954997976524112	0.942322420819099	0.76561552851937	0.917140597483156	0.70145496872528	0.900571046279628	0.947581559084446	0.847747672674744	0.963261175907417	0.861573916593155	0.917091425833168
678	1.009	0.54687773410919	0.95205416410864	0.99805892778776	0.974114481317372	0.981877763709969	0.597702417233785	0.898752993606825	0.924445563724609	0.913042319441626	0.973355311387626	0.773774224092131	0.972073434198668
679	1.005	0.922915206974699	0.975594247799662	0.490117048949624	0.985183832937191	0.996371789335551	0.598526668876496	0.749763175028932	0.904382229976478	0.58713273610752	0.888010781854927	0.94666570522987	0.959027182773487
680	0.998	0.879905952524681	0.914467487316505	0.973693647074404	0.926681995544858	0.998503676049255	0.537644251685899	0.582156508020736	0.95741453748362	0.31803500444203	0.858895679620124	0.526755389028775	0.753197358439714
681	1.008	0.969819631433726	0.993393455110408	0.937490601257089	0.810350865458055	0.995062002683379	0.763594595293485	0.742305486213032	0.743640638243106	0.602543344681909	0.736412618222264	0.870365011719766	0.947425520987575
682	1.009	0.715692316263308	0.956234186348956	0.985328380854646	0.903841078827879	0.991377064673279	0.327777255887421	0.913426992623793	0.999857138059525	0.794105241980213	0.935973074475473	0.650605141021228	0.658895088254409
683	0.993	0.659076129590851	0.97832665704926	0.971284568485539	0.700329068019149	0.947798612110377	0.543755542429169	0.664289785924592	0.977153449002957	0.822004841405923	0.894303033710812	0.818695529820794	0.90965528629684
684	0.994	0.913660269023266	0.96559633532335	0.857399953167666	0.943522729610727	0.971975281839008	0.30579768422186	0.917729058098553	0.955070467407028	0.794382000861067	0.878101157835981	0.809649401470212	0.968669287385245
685	1.002	0.922540507626145	0.967816369002027	0.966059355026744	0.946636492013297	0.94805459077331	0.578495215456916	0.653271540679329	0.936139017581632	0.654521790050893	0.811771070166555	0.494385739411926	0.809876990588464
686	1.002	0.347144273197057	0.994051468412151	0.918886990650439	0.971271941578267	0.982451841191085	0.316593466425978	0.80914494418671	0.995937365977889	0.888906456594518	0.939356698528382	0.741412900352368	0.796618665849695
687	1.006	0.682832881297279	0.964762186688308	0.904307447683737	0.811538171707592	0.963836779652039	0.867796478177057	0.489807045814202	0.932863500309971	0.765284134971782	0.869490001371851	0.928743239451614	0.934290942486286
688	1.006	0.784099271873115	0.930398830218681	0.952146368707244	0.816342665103585	0.980365094369336	0.725242328131124	0.475668010154821	0.946592308182448	0.701259489886471	0.920849233826288	0.69518598053399	0.948078407782812
689	1.007	0.820905489997962	0.989692083937195	0.94308802642157	0.855651627260159	0.903579944674057	0.833665428200653	0.501718528948657	0.945484438869931	0.973985852868199	0.996291679857943	0.595055136902083	0.998676074602824
690	0.992	0.820859527235355	0.94843429375633	0.998272863732653	0.666968794305024	0.991324633206733	0.478384418113745	0.660235208285353	0.962823971516655	0.555691259310191	0.709791748695244	0.655083192154235	0.78079340791482
691	1.005	0.86399450110001	0.925242271629911	0.683967218152009	0.947629570524331	0.950830165019212	0.786685350649421	0.651665483373208	0.977580526201119	0.765809929938348	0.83987507102011	0.796758859765426	0.924818613805028
692	0.992	0.870662895418106	0.942919817645141	0.985848142564294	0.362935557627819	0.918500032920823	0.770821900000729	0.91728180398475	0.924633487517471	0.460940407728661	0.954956500496142	0.894507536341788	0.915728294825831
693	1.01	0.967015610931234	0.987910348445925	0.914224976787967	0.947026179907221	0.954686128650306	0.614091516922643	0.517476755230005	0.905534966852464	0.79691624644898	0.950547668825169	0.751794619330157	0.84504061208923
694	0.997	0.926271051820556	0.997511888610361	0.626879316080221	0.824279150198133	0.960154013895695	0.660354874370249	0.462401944222533	0.921938834585376	0.980125230704604	0.996831621738847	0.507605040287725	0.887488060124658
695	1.005	0.833290563735445	0.87676129862152	0.899891509409462	0.899335987765988	0.95552213362387	0.688066182083085	0.870978387248241	0.930814780820518	0.772949404342436	0.996688855946289	0.75864205573729	0.993140280657118
696	0.991	0.566644124123059	0.970391383064205	0.987756158393332	0.885258477950129	0.992484233329965	0.526261420186249	0.686737574362453	0.921454446736768	0.802742959105762	0.942147789108223	0.856479278276072	0.964376403992006
697	1.007	0.786628932546291	0.906322558462433	0.770780340583211	0.837543911343636	0.983178663382776	0.69879149984038	0.874561188989846	0.901781606194907	0.809803176993766	0.959243708822836	0.950444730785981	0.990124691888202
698	1.004	0.804089697396918	0.880888898927578	0.895079588263527	0.800384505144836	0.977745309046081	0.830435496301214	0.920156179858875	0.950564926342775	0.623602993750387	0.809468529796306	0.581437427177807	0.935422900994655
699	1.004	0.911735498721493	0.924088536334602	0.83810699730736	0.838028160819304	0.972299840450507	0.865793579237697	0.734685065795591	0.814103698793252	0.60789653362764	0.921438922550762	0.797029824261681	0.987901242197685
700	0.998	0.929865170358129	0.99736699590509	0.833030247882283	0.837569679217225	0.914287244297147	0.559836508901206	0.721459492979476	0.967433739147617	0.795192363221408	0.850421304954381	0.655622951148631	0.828579164459316
701	0.999	0.793490827183548	0.987350118524539	0.973909346384817	0.733443625907131	0.957741857298527	0.357199707684424	0.933863794061885	0.970716500822765	0.878781054104156	0.901888041474996	0.747354951500405	0.822266323694422
702	0.999	0.87746926156291	0.955994492280715	0.993495562413783	0.842222513546729	0.91819056376686	0.54423043553223	0.669272492621233	0.951995769005577	0.642701038813616	0.876295529983612	0.935496449603104	0.992108272041344
703	1.008	0.801771452972288	0.986656024783638	0.913219092500899	0.862225779921199	0.987346465161141	0.460678597210607	0.865813745338397	0.9206018764723	0.741863874436604	0.868315108735157	0.771140585442441	0.825335293696018
704	1.006	0.919309484484929	0.972012105200213	0.722185889739932	0.928995652414828	0.967275540354341	0.477858215704555	0.683193574189464	0.936483907218713	0.882808950948428	0.948853760538562	0.702310592426548	0.934045391452086
705	1.001	0.681537209278916	0.998608464203235	0.953549057525938	0.789752186206824	0.994641066110196	0.468335333932336	0.493169221621103	0.934022652266522	0.763113993114757	0.841929031491342	0.875717055543059	0.912062787075795
706	1.004	0.770184857826782	0.894845315592503	0.790032986419923	0.930410618102032	0.998921833542917	0.865684229847226	0.827504114069547	0.988835723042811	0.73959111975756	0.809043155532287	0.594651413309598	0.713055215062097
707	1.01	0.934314762711319	0.958333909591019	0.181042515121943	0.773384715115628	0.987880414806248	0.794746859319785	0.666931332292498	0.902910182259669	0.832980227861269	0.969985099772398	0.611335182722984	0.964906490628136
708	1.002	0.775187838455404	0.985456510192168	0.668194417833039	0.863866650736814	0.99860004242232	0.58203654322813	0.890797693207021	0.947094284720171	0.673798831031018	0.745890961378152	0.974392709174852	0.998701664212369
709	0.995	0.921677868618034	0.924387268754841	0.788402266067981	0.914218291443009	0.943169835342019	0.458990289476133	0.844426027972148	0.952478542195362	0.843096004131283	0.997413388536788	0.943161253228468	0.97317080427409
710	1.009	0.872431241063742	0.995015434106336	0.96889540552423	0.7681409086497	0.966549301214972	0.221811238609558	0.840704215241339	0.993859976898154	0.742830400719163	0.869335899748068	0.565939235420262	0.860569948052986
711	0.99	0.969410181349247	0.998969975537667	0.893115751651313	0.705971576448555	0.868659844915477	0.499357462963703	0.887745409813656	0.95909885194349	0.855212964731174	0.963224270506001	0.956867614301426	0.984593151100544
712	0.992	0.913933703412466	0.967735227569068	0.863028972228753	0.688261846172554	0.980983404126131	0.683229737139633	0.639746788977184	0.88112833443187	0.641300512203131	0.825084617669823	0.789247528708352	0.95361994632625
713	1.006	0.980088518772203	0.998080075974871	0.974680237356329	0.769162835664167	0.892564846458042	0.855215041700874	0.248240513570071	0.961189645227707	0.739390193705657	0.846603318621366	0.641876414768228	0.899216634454553
714	0.993	0.518171180236012	0.996740159314521	0.9770631350524	0.628848153788002	0.919290534240689	0.54860420826495	0.645806737067287	0.995898845791228	0.624593138064469	0.836688829788348	0.766214770848873	0.982904969784148
715	1.009	0.917426567818149	0.972703614909376	0.6449741607534	0.866136612961891	0.995420375037539	0.645675685117999	0.830202598014864	0.958854169919373	0.685585541567218	0.831662873588909	0.680096958677241	0.705209167735048
716	0.992	0.913933703412466	0.967735227569068	0.863028972228753	0.688261846172554	0.980983404126131	0.683229737139633	0.639746788977184	0.88112833443187	0.641300512203131	0.825084617669823	0.789247528708352	0.95361994632625
717	1.008	0.85433409063102	0.992314803146961	0.686311966866289	0.861285221253429	0.957518028881082	0.452526493534692	0.557468847293768	0.9731157037203	0.948115308471555	0.973839657729585	0.736770690776011	0.912163225670831
718	0.997	0.868613817555637	0.936505920580072	0.8656495485896	0.73561230767904	0.982781510575191	0.628008836796535	0.622131014234246	0.95649142887411	0.800414819435473	0.8876571586453	0.695473203358302	0.913731303717995
719	1	0.87145172589117	0.980966796392995	0.569364260912563	0.946423851326985	0.959740841425962	0.478110382137871	0.695948538169777	0.962849936066433	0.872299352505967	0.947824642465122	0.502636113722952	0.844690275365063
720	0.996	0.525224309053152	0.987953835799695	0.780499363216046	0.90911879211825	0.941315400476733	0.56834895930641	0.793966966814514	0.962931803299469	0.960277843282666	0.996186663328205	0.709011171652262	0.909900313436139
721	1.006	0.888127423772616	0.987735742668505	0.637518669804404	0.874806200673876	0.930176111260706	0.606100529820945	0.817919193458532	0.937786952738569	0.904190342663556	0.928396243532838	0.674365442174534	0.854928139303417
722	1	0.883760455449302	0.979607850337245	0.7767509333462	0.856509973202517	0.911579710710821	0.554662325841585	0.578564517669414	0.976257933274042	0.846791082748369	0.97442457714395	0.894463405489336	0.961013784643619
723	1.006	0.887108662302758	0.897603211961315	0.970732444640332	0.499208843331897	0.988290449742043	0.689029411161894	0.546084906074672	0.98785584481281	0.533871182245322	0.956058317693233	0.779662609662888	0.789313518971058
724	0.997	0.933807281107536	0.981221749139518	0.760141352068591	0.631788763241787	0.959465742337286	0.776169291301186	0.677262270794967	0.922114354098833	0.855601678927372	0.877997483730849	0.462123724029698	0.915803570596867
725	1.006	0.952177429603298	0.998591397918396	0.972338606323526	0.728048658732265	0.901615798623171	0.514323580551163	0.617443059420439	0.977695712937067	0.90282306187152	0.943709116827172	0.981290370574809	0.986870046399718
726	1.004	0.927075918770169	0.997179095701733	0.789902224992572	0.86173472168163	0.992921460533454	0.395238113649079	0.62950012851101	0.959897384873257	0.788804370314919	0.795549499748362	0.827432268058118	0.912631719016554
727	0.994	0.798105521524805	0.996248830021696	0.989295444600236	0.851587377246616	0.975398850609826	0.365076323888183	0.190271098765516	0.992539874179615	0.849252324567237	0.909887668369914	0.415985787484988	0.71060614242176
728	0.992	0.870590560053813	0.949488623688134	0.56663848237447	0.926337068152552	0.953840374258613	0.568575644689599	0.735221311167973	0.926302410462644	0.759268778713968	0.955388258956565	0.97559962734093	0.981277737864824
729	1.002	0.824885622657168	0.933897230343606	0.47572899984956	0.833701700567099	0.983300855752503	0.455340470517713	0.72866350001719	0.983945998230557	0.877994245703243	0.986761161571019	0.615267418727318	0.949650633066044
730	0.997	0.5544664064696	0.962976805171149	0.966225030209571	0.942913216213468	0.956011350183285	0.682018675706139	0.541363866864854	0.97263107621746	0.782040477121473	0.860511591845155	0.723207835683661	0.943589852992378
731	0.992	0.823454414317475	0.983285855773671	0.969043632660592	0.854469597070132	0.986243706435155	0.252705497361375	0.733696425682757	0.952740447853199	0.845930559874581	0.910926056453937	0.851222159729428	0.96725819484039
732	0.999	0.615375543355977	0.96541487739393	0.983752089361874	0.430855726329932	0.997031037675171	0.502196148729117	0.71282227849746	0.961441999826694	0.423091142935797	0.72655551266223	0.17146257725819	0.887929803273278
733	0.99	0.897172167299776	0.991187235362383	0.898029981583165	0.84001710110797	0.902918438590927	0.500621744228781	0.902632438879014	0.954373931173691	0.495301696974567	0.852967779033336	0.819558417628442	0.843046815012995
734	1.003	0.844664789040596	0.908255354919108	0.887646597992694	0.809816428169752	0.999076746528745	0.564882437818854	0.769385001960895	0.989270456824087	0.725508714023309	0.880553475818346	0.77988680853577	0.785660201909014
735	0.992	0.918454277754986	0.957321477645629	0.945781912800349	0.758446042643505	0.899022001962282	0.61198520110596	0.818042837654468	0.908714801906472	0.268261405378294	0.969467421091627	0.81811685664579	0.966212285644808
736	1.001	0.829517433487978	0.976839916309722	0.814486332438364	0.733226995860298	0.985025757818081	0.366753684576641	0.487908139054375	0.9977629471302	0.89113357233476	0.965946736043582	0.684670247660699	0.759345557638327
737	0.998	0.554541704578338	0.973143964231752	0.701312332597104	0.819445622204979	0.988993093966343	0.705084922837458	0.705089395689326	0.96471975526277	0.668362106704707	0.84431333121357	0.973033001140896	0.984991547601449
738	0.999	0.880609046794791	0.966881221717972	0.896696479906261	0.915637264030476	0.925353188594096	0.489391683724675	0.506219182588591	0.996528090013817	0.878369208299981	0.953571959080335	0.822453577740731	0.983161761484578
739	1.007	0.901225595492922	0.994712691648352	0.884487133168508	0.713938167152276	0.968394002139426	0.5653062249427	0.788930990644918	0.883246227569237	0.759659220785374	0.854932720348603	0.945037026440028	0.994036130015729
740	0.996	0.978570186169096	0.987642465997491	0.89636231225561	0.289672321163818	0.954345817397592	0.7817432614756	0.77098328088019	0.878717785682909	0.641030462046406	0.989328847141875	0.632666273604299	0.955829118035553
741	0.999	0.961844357108072	0.965907209347783	0.636407106492605	0.683282814047417	0.976079796018402	0.541624837738418	0.554588924777931	0.981646177572433	0.846511359993244	0.942269656610952	0.693529942470807	0.842117427593477
742	1.01	0.931976951550861	0.998293184896247	0.999322186114989	0.819248025743721	0.979678528015575	0.319478741168195	0.529254458136841	0.9689980506829	0.960934936453312	0.986400173296541	0.630005018273867	0.884584489417665
743	0.99	0.592825697876288	0.998929016414234	0.936670599714519	0.801325702753577	0.957294382071683	0.699095990265543	0.572011680542078	0.918066274872116	0.558968082648017	0.64581591173732	0.954280189490807	0.960454802918703
744	1.004	0.974933183736255	0.976621522351554	0.712756266401083	0.933090232517277	0.942443100156614	0.70148632985253	0.380637766664011	0.975138290470274	0.523451930661155	0.880724677836996	0.633364845376412	0.803026943715227
745	1.01	0.931288386335706	0.964806316683466	0.835457406074184	0.962991865778936	0.975606226965159	0.580600091608344	0.458650039221191	0.953520057338847	0.826404051096023	0.839168944711732	0.832006167949667	0.971027162854772
746	0.999	0.90766183332691	0.996114977829932	0.961847397710097	0.875735498807613	0.924395381211779	0.710665647832673	0.603160276939813	0.885128225016028	0.466842042722328	0.498170865712769	0.780469224348844	0.897161809590688
747	1.004	0.692834364140744	0.962025563578791	0.973211819458111	0.714224637275429	0.983187934578657	0.685255501572514	0.769527736614123	0.932859454980215	0.929826944512438	0.967643471665655	0.672220867937006	0.853622745084596
748	0.991	0.89310829671013	0.940827406940208	0.756463600924547	0.920771334871893	0.984919156478937	0.427704939708353	0.79289457974114	0.915095210519193	0.824016072622633	0.985332182593744	0.914329766313441	0.967913305442065
749	0.99	0.813386566834098	0.85103265380499	0.941956004017461	0.779993176115994	0.999935853060107	0.591163407905	0.930510431009392	0.991693333063401	0.867586594194454	0.92712176871461	0.649955622310838	0.921217928345769
750	1.006	0.938731882301018	0.998170324020937	0.947608042534506	0.823547821805159	0.999006171589399	0.675335315466143	0.56220984653854	0.806054305490852	0.812877379839314	0.940337402671198	0.781442189969808	0.990143241997957
751	1.005	0.688116228308936	0.928039389435901	0.781061636256737	0.935124263261783	0.97978339463444	0.749986521239366	0.821161016884179	0.979033175092286	0.759015392284039	0.768622623383634	0.744157796180487	0.95371444075907
752	1.001	0.937571552485185	0.964025145905036	0.994355759871699	0.768396708695005	0.9505060160231	0.684585029274485	0.730945246865941	0.857801074808271	0.733619415896753	0.954907836365214	0.645683513952912	0.963808065306951
753	0.999	0.879836984086765	0.956152136333268	0.710260045688799	0.957977284140112	0.989856694551631	0.451980715586315	0.742712448793972	0.96749425979781	0.790519992778816	0.876283717952952	0.76182052405809	0.852007077420469
754	0.99	0.788987392707059	0.889969650891026	0.634120332060497	0.863382271403568	0.946158636141137	0.749714317246984	0.79742591606769	0.962437056544861	0.777988333772039	0.947944988723085	0.84245918043862	0.98996173502129
755	0.996	0.83448382172133	0.996175265931227	0.769195915881817	0.93727608320929	0.941464629128392	0.689463674188453	0.448342560782748	0.937995141241665	0.845989601893868	0.873876783010739	0.691055232372954	0.983631952333582
756	0.998	0.762963546368419	0.987469244562451	0.878672325495289	0.847528893892897	0.991606236461726	0.264364428728827	0.825186334393313	0.964066665241549	0.670172019925334	0.898519053774023	0.840140159461593	0.871797662075544
757	0.996	0.673850678209302	0.992747710612228	0.827833819675927	0.718090618406232	0.976483603137922	0.485937520681882	0.544356397903107	0.957112869121803	0.95186560813228	0.997203666647409	0.660004523543612	0.962576281212272
758	0.999	0.961907281742401	0.988691684284935	0.591431851314987	0.847230359856871	0.994684712918028	0.359242752978258	0.582753599168958	0.926448415411592	0.938069488063578	0.979082311454761	0.967114459201697	0.99239722907778
759	0.991	0.878879332234224	0.938639825087925	0.956671114723531	0.973064736140753	0.987314179477768	0.425168610975351	0.586856431746021	0.968175638464606	0.879074638649511	0.998531239136641	0.665145373976013	0.772636852534879
760	1.003	0.894092581114227	0.983331197691846	0.927745117909086	0.767760310896314	0.932794246842726	0.557268076119953	0.660777051766354	0.992057552123129	0.98489517783071	0.993525725286911	0.668704347763002	0.7006021135029
761	0.997	0.954680961754356	0.997818873609113	0.875862700972867	0.52091083604756	0.882456070312565	0.895426519727846	0.356186509660783	0.963329237367571	0.675043244229054	0.922792549313903	0.551870404793865	0.942532354127592
762	0.991	0.767756795728156	0.991641160934333	0.90100798662215	0.730722908099298	0.872341215584539	0.836226771237394	0.806758890337781	0.991271920248624	0.843743002154349	0.965691409963787	0.437772681274628	0.698927695830157
763	0.991	0.840544224960871	0.988533961880335	0.557400189337249	0.757355917647626	0.9693964827576	0.851203034005719	0.843406604592578	0.864788585396618	0.864163259834196	0.927622082373243	0.520712167168522	0.794974349305296
764	0.993	0.911911308616984	0.959740798652456	0.919923145584022	0.554681610300287	0.981540114470089	0.560979168320381	0.743419230720328	0.970427235531993	0.923965127125364	0.934627112270072	0.605836961301839	0.729159286690871
765	1.005	0.938377561774566	0.970471950469717	0.922626445033306	0.859965706664696	0.964001349257318	0.692372144780008	0.839681548891495	0.921473253896889	0.475339017137386	0.535799008891265	0.777042028278719	0.849760198372983
766	0.994	0.755000805255069	0.952705264448332	0.632223471999788	0.525942545705692	0.984467864214869	0.756917345935669	0.986493727360759	0.994625312560382	0.620887554743199	0.82579376536077	0.806469311092784	0.876305628177826
767	1.008	0.872461333468342	0.971069930361542	0.891772568638747	0.933609110516607	0.999453044884992	0.391048779926183	0.582508197208472	0.92582594751029	0.609290284372318	0.950074175001906	0.775629486287497	0.968635329769717
768	1	0.886449077188305	0.968997522120238	0.922175016999852	0.784517460128859	0.978178926161327	0.351378234578628	0.745270788347456	0.96807001387843	0.828001950866364	0.910346769985996	0.547965463691104	0.924627137199442
769	1.001	0.897462287021352	0.955875199888039	0.982324679634489	0.951222577772767	0.983397027360994	0.509656197829391	0.812475163146001	0.876204565175162	0.381092788424988	0.800414727638257	0.631794188713312	0.945753934856113
770	0.996	0.691368127965927	0.988336735490676	0.917968558491664	0.751076276574768	0.944573349958165	0.517170162938244	0.522207231280447	0.988083930272273	0.57529203606377	0.762355386904739	0.820539666886917	0.922379733495664
771	0.997	0.9826672604923	0.986056945566207	0.499878418037987	0.937548158505503	0.944990955965542	0.658750859424633	0.665125962809423	0.870947707961582	0.664330334251399	0.986903054543865	0.805446614011951	0.914567453217496
772	1.009	0.773408973729916	0.966961449837164	0.994292974429789	0.840654974956739	0.999734608504044	0.683564000631346	0.511895323507193	0.888421933917459	0.693907287142057	0.806286376964543	0.655088287407662	0.952102116921879
773	0.992	0.728369346319288	0.951751789594974	0.997391581426487	0.94013632058345	0.957602281876071	0.494299446324557	0.900883227716593	0.940906705300943	0.695535396615234	0.969587449978152	0.72648493146154	0.840648049485679
774	1.006	0.933770726481325	0.980589272167769	0.867412989338472	0.601717072813551	0.922349864782799	0.757840081867507	0.878248055861348	0.888210726772937	0.521325457009272	0.838549096541347	0.917201737276625	0.9540168423677
775	0.998	0.76291338117334	0.941645877195053	0.986430583202991	0.782322346780876	0.948265278502022	0.624324250533515	0.850169544831363	0.938902978661058	0.852054337704657	0.873805990561863	0.879986244650056	0.963317934857928
776	0.994	0.978795294234059	0.995429123083216	0.993352597513592	0.707983674116596	0.903904009654647	0.551553518782643	0.36926928374941	0.974949482903144	0.617034426652537	0.641098114147896	0.76855359341918	0.822334797875122
777	0.992	0.860200369899307	0.966142586401754	0.975578042429621	0.870457113304055	0.971579453541403	0.352628080490415	0.744411353288064	0.963147374444242	0.633747516224265	0.731485328870466	0.889207916514672	0.894326968912274
778	0.998	0.765109518086977	0.934627245847445	0.820454510261367	0.825974611607432	0.89518352824484	0.813547646501916	0.875797647077979	0.95178869144759	0.950626113110379	0.990608952967178	0.596476611599239	0.918472175696223
779	1.008	0.889426309699623	0.948326772588491	0.960365274210825	0.600209082901538	0.976637722642549	0.616438963057127	0.502776520154938	0.936896279558368	0.647825747580842	0.969126219007046	0.790394999035526	0.974242812022287
780	1.005	0.9255868247231	0.996386331565985	0.836934475591157	0.808787065787767	0.912253066604106	0.781566268933645	0.723764344454472	0.85320744028919	0.907307392690498	0.980149073430817	0.864416808602236	0.903377803465115
781	0.998	0.500203044974949	0.955172109017216	0.797753748349939	0.956285097957104	0.983748968079683	0.585880702769624	0.50194533887568	0.999502757086101	0.683227185225267	0.981067306020678	0.549969622645296	0.746957366741142
782	0.995	0.706533061307737	0.954997976524112	0.942322420819099	0.76561552851937	0.917140597483156	0.70145496872528	0.900571046279628	0.947581559084446	0.847747672674744	0.963261175907417	0.861573916593155	0.917091425833168
783	1.004	0.872430461171062	0.996885591835354	0.777212700940554	0.858700393303185	0.948356725726073	0.626302924608439	0.337022721696921	0.973065494824737	0.910064024767075	0.921690406188414	0.918188006145779	0.97320668840852
784	1.01	0.7801009258263	0.898365986000435	0.993862778729757	0.907455183667275	0.987853750609477	0.577569887412913	0.913798208014599	0.951465043032059	0.910455529782875	0.933723710341023	0.730124283493004	0.901589640018367
785	1.006	0.945573564127205	0.951191416897513	0.95820446405102	0.195087568909456	0.970710704965218	0.732691890185185	0.596637715496041	0.970713439797076	0.552418841173071	0.735952345922371	0.436116516199015	0.902123138202295
786	0.995	0.871363637224648	0.974783216752244	0.944625370433647	0.863363470446469	0.887770251912002	0.797410599710758	0.314747764708811	0.945002156199737	0.546430894091439	0.933362528211606	0.570877262876118	0.94841651246247
787	1.001	0.838242910572051	0.989303385924601	0.865146580177816	0.67107995363275	0.963445791177878	0.398097003779788	0.782057441064742	0.95058774807255	0.517447733545103	0.959104444748609	0.799994986010144	0.878870994339654
788	0.996	0.827543191130547	0.832867843151436	0.865351550345036	0.892547209972246	0.906695719107503	0.752797926444326	0.947677116842725	0.983967902173866	0.985687576785893	0.989884670912777	0.891282495004479	0.965057212591023
789	1.004	0.57232238866443	0.989191338593797	0.612950866467934	0.846105318718342	0.960034218409726	0.588691670213614	0.510870953979255	0.995114224947481	0.586068664200266	0.947822328031692	0.632683564513524	0.953984402430333
790	1.006	0.987418307899811	0.990631137118401	0.927562050479489	0.824494789002574	0.949203509390385	0.540823317788816	0.618854412714513	0.89698227417612	0.908033768079122	0.997280935687078	0.957072504694329	0.959766050207189
791	0.991	0.83348071704691	0.92702762218876	0.803332591116555	0.960861284563677	0.985635887597443	0.411510208807986	0.740953584443513	0.980144179987185	0.849703127378712	0.98411805252632	0.667983426234252	0.784524212456752
792	1.002	0.832692164095585	0.947018857243503	0.848229529585851	0.39422327189842	0.999594870668633	0.731605715873793	0.788442493527758	0.952115712264132	0.437938987587147	0.750793482716271	0.715274221124198	0.912815449651744
793	0.999	0.729361805831466	0.975375926552063	0.825484618178728	0.937197865552832	0.946740399168606	0.700563394831738	0.558767061328192	0.916751352535915	0.971266531356484	0.976729458042743	0.937381290260819	0.980022869981823
794	1.006	0.861062373687304	0.940374377034998	0.803699931498948	0.780434236718966	0.953968284085408	0.748249332427147	0.925438895627615	0.988983474220004	0.615248039228796	0.861726739713437	0.233502749267989	0.708702613963449
795	0.994	0.907740817544444	0.948466431600481	0.537096473491716	0.925674463082997	0.985553171317814	0.831947512158866	0.720723907963489	0.829124656656051	0.808081455968655	0.863137829591176	0.907983457484268	0.964390250486299
796	1.008	0.878106335769504	0.998101682996596	0.939860405108469	0.910219204908791	0.957284223799107	0.583240589912123	0.69668848717039	0.864308075282739	0.881738030621123	0.893497130611637	0.732142152296945	0.997603353119884
797	0.99	0.876346566572509	0.995929521683969	0.757921052849922	0.784470725912238	0.90976744100124	0.597312973306487	0.868887966328834	0.933500958193528	0.642257003022199	0.925891820769419	0.695854347616587	0.873167200239776
798	0.998	0.747258470891035	0.911896078883418	0.955466794855334	0.870731761882775	0.946347369755659	0.613353797826335	0.872588535454579	0.970357129215007	0.456914444999007	0.837650371831147	0.881908427970625	0.992054459327271
799	1.005	0.753980761964023	0.996731647173192	0.980494778064416	0.965495257007732	0.989977659974992	0.24498816361634	0.636346596580072	0.946766934359386	0.352954951492604	0.799961044327358	0.743246233343898	0.979065689838622
800	1.007	0.721085702329719	0.979542600304299	0.653160117868106	0.94981201182013	0.951804797646865	0.712152355312533	0.910646100311962	0.928213581879082	0.553914191386178	0.85977954513837	0.9458388483201	0.961297134604276
801	0.994	0.89676012603344	0.91579864794099	0.910915436644094	0.816660043419525	0.968740196237	0.493090764304448	0.676386389557018	0.990427392140429	0.149339817490254	0.786344843211972	0.651110203422077	0.923955969071546
802	1.009	0.87417664804731	0.948277527222717	0.963903042919027	0.83516055481674	0.959508803674528	0.57614982858251	0.869249012032087	0.927119400954809	0.929124367586206	0.956518719202556	0.840094218882132	0.843529546551698
803	1.003	0.844750972199968	0.945109259362877	0.91410049893546	0.947996037024608	0.983479058593375	0.679945502896436	0.781914366358069	0.86101088898027	0.680481523224271	0.979146665021879	0.715800894751555	0.839739410281358
804	0.994	0.634768136818275	0.889866286997564	0.974076504456198	0.972976950445197	0.999126023156954	0.619124907242506	0.592562084423058	0.986510559816043	0.776725883505932	0.944175441741579	0.676313923246482	0.9522994180304
805	1.003	0.647078593899833	0.972100408791807	0.985721533642858	0.974640019176537	0.975462331554753	0.622479030622245	0.710560400820498	0.910499954454185	0.882383658077708	0.994836079023708	0.601372533145892	0.905469572411411
806	1	0.981468454955126	0.994929443450701	0.803373561990084	0.674167141673767	0.898970409312517	0.700428415147475	0.821249454497192	0.954041528566912	0.938602150381528	0.959834830493546	0.736628106288623	0.744950858653071
807	0.997	0.826446624555071	0.996257677126144	0.965363790539156	0.440059942543017	0.996353836744089	0.343956924719929	0.618943574491694	0.957710522825428	0.830735175420998	0.923511149263516	0.685031537512696	0.857547578012757
808	0.997	0.925588560645867	0.978869625051394	0.8158406994481	0.60069528503671	0.996039411783273	0.498545541344404	0.759618741027541	0.920756646774863	0.83158917117512	0.862121034820687	0.953449718724733	0.997046653848021
809	1.004	0.542332204993493	0.956993614636861	0.977309837577627	0.922388913903595	0.961366366617287	0.614980487813791	0.578361686187091	0.997175319777459	0.938831478178516	0.948520652713611	0.822795001491505	0.926856828845629
810	1.008	0.868950279870852	0.927069532500288	0.713410487789754	0.914063929979538	0.977644845059784	0.764283691555407	0.89941001396484	0.930005478466975	0.664917848660087	0.815444028831244	0.565274468252833	0.918921741955255
811	1	0.806604690466858	0.882845878218153	0.99064401475943	0.890920829419082	0.967575569187495	0.803442163366522	0.781794883526875	0.971639271866174	0.580528002098064	0.798861457224665	0.514679020144147	0.814591808819317
812	1.003	0.855436257963362	0.991551616722238	0.949608422413559	0.380905049293798	0.959116764177573	0.42309208706731	0.608473499695733	0.966207485931626	0.604694799287853	0.968510526997343	0.927451233616792	0.933626870939389
813	1.007	0.751509748702939	0.950570782960391	0.877343558207192	0.862331603094206	0.989892617004901	0.488491685762845	0.642972834555917	0.991947057829769	0.811115656627069	0.870571801248588	0.727618584361093	0.849626617451727
814	1.001	0.712340234668595	0.983466989669514	0.817787012984379	0.73493253136081	0.973241385146264	0.445511222186193	0.812065502933185	0.977383657239858	0.765941260609684	0.952960424334715	0.692815397859773	0.712464292099463
815	0.997	0.787242298129998	0.96778840280586	0.981072252510058	0.958790318391531	0.988471637727574	0.539769270020187	0.890037907340791	0.904021956312296	0.73343817488932	0.880077594321982	0.568936355411169	0.702142528724344
816	1.006	0.950126990250415	0.963807532022142	0.745214380529815	0.622207236592307	0.962839900780064	0.56037370841987	0.576135990588883	0.968306174254415	0.79223047026505	0.987431191757306	0.518997820890543	0.962260780576511
817	0.993	0.938033510577041	0.998003542263467	0.695739528150232	0.839142484974051	0.940992436309023	0.474380590720276	0.484830114978097	0.95579835289129	0.776540620246517	0.976636304199361	0.788070053411547	0.917312421936364
818	0.991	0.829832037852794	0.973672041746932	0.998273406570401	0.666597681044782	0.867244596721902	0.648355515775809	0.799926178009335	0.959532242658432	0.607180665202515	0.891397221226039	0.942648222933732	0.998636105991718
819	1.009	0.660939821611178	0.990202858243513	0.893444831721227	0.62426566608691	0.944593544840015	0.554850195625061	0.741711645256796	0.983788760028975	0.707869227072732	0.892233331216089	0.659366805474947	0.981588649441387
820	0.994	0.690350762465656	0.972618486211274	0.621935213999159	0.822327622739434	0.921520619477563	0.767205001522293	0.776393806129315	0.953735678735223	0.847303306201642	0.907390091400424	0.969292967860954	0.969656473144653
821	0.999	0.850725366569837	0.921432181663478	0.974297345273937	0.391309806802682	0.994853930990188	0.681196363303091	0.908644318597266	0.95482364546333	0.749075112431873	0.988772774356121	0.751482155507654	0.859046428134026
822	0.99	0.61699861950125	0.997950241922409	0.777069392845068	0.934646261638552	0.985051722094189	0.611192106903539	0.823295035107313	0.904646840388719	0.867483247242867	0.923524934270629	0.642857235775861	0.737394576136059
823	1.005	0.779940917993348	0.979666544438885	0.983752122460458	0.904227461639349	0.958865747211197	0.448894140930235	0.383567057940371	0.99279121479391	0.866306924369204	0.92056220224894	0.855983124439544	0.95227984699945
824	1.001	0.522655425154569	0.964859525116325	0.97758420433731	0.730017380114521	0.986629738348675	0.591366914256743	0.723137279632707	0.967644623250937	0.833351014303714	0.894160325032418	0.742580790761193	0.907918114291796
825	0.998	0.850941711035239	0.977706718573385	0.677298359373641	0.926122758089397	0.927571483818596	0.448246531102373	0.916234322065075	0.976977205108577	0.843073494068043	0.93540939135342	0.545904170413538	0.875130325099593
826	1	0.58477003838519	0.934451323865941	0.994099644647786	0.842309858195447	0.981143616607804	0.559266813701139	0.849907187976007	0.98988632791092	0.682575624615438	0.740525090381705	0.85826642190303	0.895012152630062
827	0.993	0.770659067047363	0.977391708590476	0.772320957517137	0.73680258509439	0.994219882412656	0.497039803857576	0.318662450468696	0.989191625049526	0.885095037053222	0.898355591445527	0.821595996579392	0.950612312401683
828	0.993	0.930303553183875	0.947538324759105	0.417651661348805	0.777189347472938	0.976657143268458	0.453730581547687	0.602702528182089	0.991667171936198	0.936284903007397	0.961757303340251	0.718270393061354	0.966031918155989
829	0.991	0.900450023656816	0.974670929579665	0.890834991872438	0.652046825719283	0.93338702435981	0.369207709103389	0.938193141169026	0.987140203306265	0.69278669538578	0.867565161144493	0.937275884017503	0.976160072281588
830	0.994	0.848161648996202	0.889764624257258	0.853626380721566	0.566316719784179	0.952088765562081	0.70315336082549	0.88020770380528	0.996687193880305	0.570691048995992	0.940291057260693	0.708174156824569	0.925815498810945
831	0.994	0.935499252771352	0.976455952545808	0.881188842886206	0.917995640417405	0.994166892984749	0.466761255458471	0.713769053091489	0.878647872941993	0.802328783078721	0.979643120619551	0.80308126939041	0.838816438877182
832	1.007	0.620320616228584	0.972929465473269	0.852952834972658	0.765277053546109	0.915508500240585	0.761712124427054	0.6448516927825	0.987434741980144	0.844852910354039	0.99560733321382	0.919175783555494	0.959844552187362
833	1.002	0.833215415080988	0.987815669171778	0.710006908876071	0.900650242289194	0.971281155978267	0.419472608665688	0.892238395794581	0.998465618345568	0.370004462545071	0.791824499774497	0.875762754323101	0.940689715992145
834	1.007	0.882651818500313	0.969580285577161	0.473038584338277	0.829717540593683	0.963728150204193	0.656778701169462	0.836157401103882	0.959159023158443	0.795882504061922	0.868643885375777	0.918018819176113	0.918178892513605
835	0.999	0.655280060560435	0.98826070078003	0.932885830363402	0.728305149540917	0.951651369489443	0.623050520253783	0.514892174162612	0.974204519398982	0.851702741766517	0.940683200381034	0.759115574478193	0.901706219489118
836	1.007	0.965150699623792	0.999720859540692	0.953724730375612	0.854546536709649	0.916384593168753	0.6329943129858	0.661185991298039	0.86604108863614	0.79401725806092	0.843304605277097	0.984565928577316	0.993428479540329
837	0.996	0.77390211978298	0.940435462510324	0.878639546697284	0.894277938804389	0.956134645383503	0.525611589477032	0.780903965557064	0.953573258942874	0.802957931842183	0.911818320205416	0.949159015771173	0.992520514601826
838	0.991	0.738274148914807	0.920864295277131	0.814471872993117	0.886098869355241	0.992007743415639	0.772439356408331	0.583863492639028	0.947212183944536	0.483872037719141	0.875771265007798	0.475004390726958	0.854270234868795
839	0.993	0.677928119889262	0.984087643926783	0.827723890399365	0.77199131506921	0.93580079266474	0.534339663927802	0.636107569482317	0.987201403540187	0.937924688629019	0.969612563910123	0.782368362199007	0.937427013297506
840	1.008	0.986039312532191	0.995819390474862	0.94445152688189	0.767358153277686	0.912484288541363	0.422438674942788	0.801325272962745	0.978170110010228	0.845726620482775	0.931574069411213	0.841395950772176	0.8816196402749
841	1.003	0.90209399875539	0.913916881858887	0.980851462941475	0.689156116313458	0.972023784992669	0.477582703410401	0.248458990304937	0.975897824812028	0.223095924280173	0.845862947055295	0.814373513646318	0.991834628231215
842	0.994	0.815564092211428	0.998891073041308	0.780848164088414	0.726511713529655	0.982316209531816	0.515179133846121	0.426021493497522	0.962178654739213	0.800131885570461	0.870202092250094	0.735352471089271	0.893274111131316
843	0.99	0.785226604547113	0.967811902727683	0.82979367536634	0.940428308466792	0.969999393444898	0.449465179754011	0.802671286584013	0.935992073519379	0.284948799293998	0.926591657380977	0.624094940073732	0.902791364758068
844	1.002	0.831182713443768	0.96827363234682	0.878204034899667	0.721728067564722	0.969446780085792	0.387895135622242	0.68534578726293	0.991190383512332	0.753101783095855	0.93214337754567	0.653104290893961	0.874397443057888
845	0.993	0.942860307822589	0.985912243533839	0.812153270190162	0.694202191163	0.900817150705316	0.550517140443437	0.754655844574408	0.998404831383127	0.719298613204331	0.900607912297163	0.757400757749586	0.820298303501483
846	0.994	0.949530247983335	0.967820345876479	0.948424529968665	0.609877938719887	0.888038758914454	0.624019930690821	0.907925600148495	0.945363813650931	0.724937223614264	0.904013921859174	0.830865962148701	0.998418053821297
847	1.003	0.879502422496868	0.963238561951787	0.891963205206977	0.857393113102004	0.871711977969437	0.594958739807315	0.774878595880191	0.986872153614896	0.88571702927399	0.948399871993718	0.93394576469691	0.978594772612637
848	0.999	0.936172338345527	0.956996868713948	0.959327079937429	0.94511533828225	0.971431022476226	0.432452584430715	0.453565927285931	0.977218196085	0.883538544723874	0.932895002843008	0.879415546987619	0.885423623826528
849	0.99	0.934695953211836	0.963281204410918	0.650324009571156	0.719302582912202	0.999485242257489	0.646098770197503	0.689361630395443	0.973025426594542	0.592331646080304	0.752148069859153	0.828107243883839	0.944638134923726
850	1.007	0.883804000464772	0.953631195819438	0.918286851592816	0.923186253555346	0.93962264528866	0.719330506703392	0.79958256966134	0.86201170026905	0.838649940575902	0.852233286884865	0.904482622107488	0.925442715121632
851	1.005	0.910161487174516	0.989959155333516	0.55505724923347	0.83888921225819	0.918146692064675	0.839689286132776	0.696539953051754	0.908774010477115	0.556183248143863	0.997356480157944	0.754469731943902	0.788739686031415
852	0.993	0.853010360275529	0.965509426413565	0.975365332746455	0.953844266724784	0.961772285953178	0.416435088629497	0.935770658650596	0.940332794910055	0.882781078740612	0.989224341273615	0.700034682057431	0.719079630345193
853	1.003	0.560561045222504	0.947651490416009	0.683071850200735	0.925180064413099	0.944646558246002	0.79380082318504	0.893643805891305	0.944103657474616	0.823754685142513	0.971080354115948	0.88702175176705	0.898051425364032
854	0.999	0.694229137070588	0.980415300554315	0.969786948385551	0.760136941201416	0.945851192820587	0.712812820782632	0.454674021632539	0.983433824696664	0.808222437590098	0.990845215424039	0.610906563987346	0.74469243651338
855	1.007	0.944725665774122	0.958930296285691	0.95266018611721	0.532386814598716	0.985044410921601	0.293171378320801	0.877134691327936	0.99005713474469	0.698067881165512	0.92643001591263	0.804843542527355	0.953859647575093
856	0.995	0.975866929861063	0.99629081660395	0.883296172828459	0.791089536295401	0.935209560182735	0.525546394117437	0.684772967337606	0.90158702423743	0.756713354342232	0.952514442698763	0.853694599393404	0.929045001124514
857	1.009	0.860319243948677	0.979252872764733	0.976626045895179	0.910155399750997	0.962176080705056	0.556427172808306	0.819460050485592	0.91987494593433	0.454889862068258	0.455567886523651	0.889290889450109	0.961775738890403
858	0.995	0.723636596899504	0.98566463728722	0.877722066323439	0.877756635112786	0.960045379033558	0.580804756879289	0.420613626736957	0.960433212806606	0.903407683658257	0.971814878002828	0.531209424265646	0.985706632100625
859	1.002	0.706204131086191	0.996713780277287	0.8378976982579	0.815452571628495	0.885903397811196	0.795290621238469	0.811845836348727	0.991795795509154	0.360070351677643	0.70596207794378	0.891564339362283	0.946651502810164
860	0.993	0.694259082956584	0.982120138388714	0.639435880766678	0.944351324593448	0.95899529366431	0.376998997634547	0.783671055009122	0.968134552176728	0.950259234542428	0.966498859066136	0.798353920358603	0.935700006193524
861	1.01	0.608088047986351	0.940389251528326	0.495600700547926	0.858831535223001	0.990748876926517	0.844130237621228	0.943402878359477	0.950079922299517	0.610418430959864	0.930825844431366	0.727167452913269	0.918858619395699
862	0.993	0.937226609040146	0.992900545585527	0.895910654110992	0.410563640497531	0.922284924417144	0.660828262474562	0.742734997509209	0.959301938225151	0.733721351867315	0.852278488159962	0.385135343938004	0.963958224833689
863	0.999	0.552116808639577	0.966325501302229	0.998743987292231	0.713006949747295	0.931747779127452	0.855217356703839	0.613960462854603	0.99761699252291	0.813954071974793	0.978558749146015	0.63107906266474	0.801696154508144
864	0.99	0.910007484563212	0.949844059076792	0.970574458263324	0.765410515930143	0.935182656247347	0.751476060641075	0.772582211555057	0.864762170102535	0.882828983320124	0.886318051155318	0.841318353597539	0.947165461613072
865	0.991	0.756538766407367	0.997761879202514	0.798912651113465	0.772277902439763	0.983794451762866	0.757401530116389	0.624490818733293	0.86996751416625	0.906139826623979	0.986129037049563	0.701751198751431	0.827933532510046
866	1.007	0.935924314797192	0.973604047205697	0.969227913439279	0.755284839836341	0.998696921851833	0.307249505302655	0.780051453119776	0.92786869377689	0.439139657985147	0.89148644712685	0.801696458189939	0.97291028791193
867	1.007	0.694603421483743	0.981706044996932	0.898044761601201	0.670606391233364	0.966702609818079	0.634872840433795	0.872585789109175	0.918332712082939	0.744734179248674	0.957047903350735	0.872346707173079	0.919831842108205
868	0.999	0.829703178052276	0.970098290550698	0.803315962057259	0.773199931329952	0.972995098015663	0.719467134920401	0.561808894949177	0.914639715025336	0.532771028366472	0.856308391414969	0.830416337468138	0.907376921653682
869	0.999	0.812812491713424	0.886891242225968	0.858731932573176	0.949425467892408	0.981121918374381	0.677938304995288	0.661725572805767	0.958813281023235	0.708834218983838	0.932870535522549	0.825103517281955	0.924995070074763
870	1.004	0.830184108356113	0.86534163061242	0.949469188794502	0.853489303511517	0.986582412404002	0.48506950404278	0.980340670928138	0.995606516044989	0.871781516598159	0.983749731855941	0.654369132639648	0.971480951048375
871	1	0.854666305563084	0.978354142898923	0.884897166899829	0.878174501000709	0.925575821288913	0.57789028312797	0.612571683688244	0.951187837188807	0.678173967441725	0.860905942662911	0.905974201300855	0.958463160037276
872	0.994	0.909162022516033	0.963719636243787	0.889802227935197	0.879490713389499	0.957022575858734	0.463950240658195	0.724930769707774	0.964913710122537	0.705920183522505	0.71364023334313	0.912804291324134	0.998944259067816
873	1.01	0.967419247520447	0.998987251077092	0.822644762841177	0.70551102799693	0.934124613573741	0.693897218830607	0.873656110271304	0.876799921378799	0.629962523312154	0.896828417868818	0.827586678401144	0.870955117653464
874	0.997	0.778112194981985	0.978181555122287	0.715720474844358	0.721905178430933	0.925463702696602	0.648996746564964	0.728351631451327	0.971255800191698	0.942159628332776	0.942561260915072	0.901087012920173	0.932543553823724
875	1.008	0.978065900012753	0.978935501535677	0.959031782855653	0.762850142860391	0.961809969060249	0.74695320921148	0.507229097673175	0.846898739797608	0.622551291581434	0.9322510900116	0.778341942054005	0.910251868403277
876	1.009	0.773408973729916	0.966961449837164	0.994292974429789	0.840654974956739	0.999734608504044	0.683564000631346	0.511895323507193	0.888421933917459	0.693907287142057	0.806286376964543	0.655088287407662	0.952102116921879
877	1	0.812326970297189	0.906537108415797	0.653917160589633	0.899063545746492	0.988807086274813	0.5413179995591	0.879963738168308	0.989171901114239	0.879238697023963	0.916224443805255	0.824323029919988	0.845967800132975
878	0.993	0.945980793260156	0.960555796552499	0.632845901529867	0.87081355547729	0.962648606265217	0.580059729847676	0.442022193589756	0.964445111378529	0.920693770514131	0.950764330304596	0.854754931520641	0.951642422923772
879	0.991	0.831389660147455	0.941232754207421	0.961727726724925	0.831037590277311	0.944322950395223	0.72825278915965	0.556142471189529	0.937538789766099	0.889587851134063	0.941230412380047	0.860810103598248	0.933347173546556
880	0.993	0.802810432609324	0.968136342128545	0.821791745393401	0.89802052645505	0.973013621372853	0.623733424861295	0.521785744146094	0.96354051566195	0.99438473428208	0.995266724239506	0.536216953581694	0.680667817740952
881	1.01	0.727742023529135	0.96856689565197	0.871218223356199	0.502466027186913	0.941535490099941	0.774866280039377	0.686097503848074	0.992374687490252	0.372844621487761	0.708566169190897	0.897244145115122	0.958968666027825
882	1.004	0.729670172197909	0.931338538393335	0.781107576031473	0.934737958446527	0.997908635253796	0.842660197076813	0.729045224325252	0.880856508363391	0.772089615224355	0.952363690859047	0.768166157689402	0.82655103002437
883	1	0.660968325530876	0.990087781122328	0.817847283357487	0.9399055039762	0.981774026594441	0.60098258690255	0.558231849063745	0.970411506638036	0.509515326801261	0.841043503600337	0.625727671632525	0.675179280451802
884	0.994	0.894682523148739	0.931221673956362	0.620773853227292	0.745892751106289	0.940580978920027	0.826547976438215	0.787359073539875	0.939087813208451	0.580045818172777	0.907091154154105	0.759515592789856	0.956307916625552
885	0.994	0.806607335129468	0.983532113481647	0.904193301323164	0.81263682240569	0.968697410741737	0.514876053447012	0.740939028746071	0.928297022486487	0.735794268358397	0.949581231474818	0.519935372464304	0.792127240704969
886	1.002	0.731139798350594	0.963415224391788	0.895239965212311	0.814393182263267	0.933895552243239	0.440409564865323	0.936211636491171	0.991027033833358	0.648741763508268	0.930906237412558	0.875633115327181	0.95043346856938
887	0.992	0.625773663423319	0.954884459846439	0.903636790640698	0.853169931354287	0.958487841667754	0.512854573898171	0.667427684477612	0.969868419860126	0.568860158478368	0.980352478191291	0.75961323737085	0.950003365141746
888	1.004	0.836750406679236	0.90827959559257	0.880366043131728	0.920430868013763	0.944999204104724	0.786055054352301	0.73643490129073	0.928654666021149	0.68361972771143	0.976607409053989	0.687808446945125	0.868905396030598
889	0.998	0.751069331118922	0.99811365241392	0.699810685906296	0.783929245006665	0.969509631730912	0.433402584365468	0.696840988527978	0.984395330959032	0.720883493048827	0.910070905897087	0.69116978885657	0.751629454074095
890	0.998	0.6106854250808	0.992317332391934	0.964320737330454	0.895095458504407	0.92375206395137	0.556667261394825	0.603179017349314	0.974974722964696	0.76059797955933	0.924957838468142	0.779163918215832	0.98244800115523
891	0.999	0.787986479673472	0.997195041083141	0.969326308764834	0.764054933741473	0.94566793124535	0.536685425734197	0.6746012036193	0.981838217120941	0.595245576789714	0.70584177667254	0.476310490603823	0.594122196084044
892	1	0.888181653289177	0.96162460483094	0.711158239671236	0.878522185555241	0.895449563906336	0.680571758853962	0.834554793271715	0.975069927521043	0.539336516117843	0.91085112645912	0.85264518473949	0.893871597334657
893	0.998	0.865761496529271	0.97141073341526	0.56199327516399	0.756484748415307	0.908326933980815	0.822009435980495	0.759838201266436	0.998816132645682	0.811200826551704	0.845398902917379	0.691322800098496	0.939712953226379
894	0.996	0.695041491043026	0.990332191104518	0.904332564058079	0.883118804282801	0.941444351211855	0.44323255988905	0.831132603139024	0.999361215141208	0.611762012004798	0.771537881512036	0.614412583686644	0.775792779479613
895	0.998	0.737561943274771	0.996597837970639	0.8782594560826	0.767930986530925	0.973177535472333	0.553927258741355	0.542593176688068	0.953908982493708	0.948850950505246	0.967623529693271	0.737349810460951	0.781745202983066
896	1.009	0.860319243948677	0.979252872764733	0.976626045895179	0.910155399750997	0.962176080705056	0.556427172808306	0.819460050485592	0.91987494593433	0.454889862068258	0.455567886523651	0.889290889450109	0.961775738890403
897	0.992	0.819633683243238	0.97558140593031	0.760104853098734	0.63299588320384	0.952147012833534	0.8707415887261	0.498227857271958	0.961459434252356	0.650138884105928	0.799271275116288	0.551227870462778	0.946927844371788
898	0.992	0.845338406019124	0.967494778357938	0.794816630162036	0.923252820466962	0.967483518275223	0.47049257443386	0.805658387857609	0.9407274793078	0.707915289758634	0.838894926546806	0.803688245234013	0.965349954385789
899	1.01	0.620613928775625	0.979684158292932	0.948824797553348	0.810330463493056	0.96632372093377	0.380493839484294	0.813103990645916	0.999747067996903	0.781354028567353	0.826650497047291	0.626075911498789	0.953222868412551
900	1.002	0.856798574927853	0.96568754615775	0.962086905418705	0.775457590051328	0.951214808970212	0.476397065898138	0.889188952986866	0.971177255116345	0.827200590348959	0.932596707916212	0.742055934022825	0.751999301159436
901	0.994	0.868132082749825	0.981431865063182	0.990767787811426	0.657855909779472	0.969292523673277	0.263441559398508	0.496980551399543	0.98504203090513	0.536634230024186	0.584450729708232	0.828142086866299	0.996688018592433
902	0.997	0.627859659992268	0.99662726922561	0.942764884834992	0.693634215606674	0.906446275829426	0.559477650754104	0.678957211386468	0.997596513132404	0.662733347100528	0.88812579750017	0.918868748813664	0.952771691367153
903	0.991	0.793634987286036	0.832770620250952	0.827712515182167	0.851057047203445	0.997045700496109	0.84641991954748	0.791174271631531	0.958549219382871	0.807863431960216	0.868000738537531	0.93538052563477	0.951138875845265
904	0.996	0.899012067024452	0.940096723084113	0.893888314936157	0.896016575172187	0.911464674723045	0.729610875176477	0.651893611870702	0.956986776796015	0.826510795237337	0.96265583951476	0.349137515328493	0.923545497615354
905	0.998	0.977274434185229	0.997178506690361	0.953126552243902	0.390068968310001	0.895924093488285	0.706731815591074	0.917474561291684	0.971419582502338	0.885838879469448	0.900089987751522	0.826618104028306	0.92739129721538
906	0.999	0.71880778862996	0.982739141750558	0.965800794801888	0.600420465015836	0.98039820299475	0.649472534514596	0.645567445867264	0.896347345334991	0.335725290047321	0.672115012944702	0.783650291763334	0.889526093507292
907	0.998	0.796148185816294	0.947233722093621	0.929041219764448	0.763197032614289	0.894659472808137	0.637704501701879	0.904386242230487	0.977038157071181	0.70122243857079	0.951446248138349	0.650835315585063	0.975172800151782
908	1.006	0.677470985768028	0.963504056529218	0.992109238283234	0.884137565618345	0.951101142733531	0.722021207074369	0.481459298721586	0.96745953220502	0.340242063112991	0.735275164167847	0.348566027195776	0.752102623288603
909	1.01	0.633059649448573	0.916505644479778	0.908405964258701	0.951068759972159	0.981455758547887	0.707913970489453	0.864586349518385	0.945359199831895	0.880501365710244	0.954905162969373	0.703901329524107	0.876968120904854
910	1.008	0.81327402553744	0.92183338492261	0.779090982364517	0.97987055122308	0.993830547325955	0.80478116700321	0.81920477311159	0.845610128401077	0.906173466129587	0.910020001564562	0.447795689275684	0.960585389466065
911	0.992	0.888837791624343	0.917103876756762	0.965142578255874	0.899412673650388	0.942888669852522	0.778670253077477	0.78019650226049	0.924615440617007	0.484727681838188	0.768214352114885	0.627202329187449	0.802209119402274
912	0.995	0.65152815301623	0.94897986578415	0.901569362809726	0.736130812632202	0.964885032207297	0.719879716962294	0.599132195833515	0.977117870850196	0.64210012434472	0.7934423804515	0.791855514872266	0.953445480295275
913	1.007	0.971693805589002	0.990874690324904	0.900614003036544	0.850757976537763	0.930592352060568	0.839132529996407	0.249720221106791	0.935376830085049	0.821426054484419	0.926007085008044	0.88719504183535	0.920487114434139
914	0.993	0.664112632401217	0.922130474402079	0.694286372572757	0.747014885588894	0.985772150298956	0.632824215594531	0.596446396707797	0.983760680442635	0.316733361804421	0.95135142894584	0.770244941800205	0.948829117409915
915	0.999	0.90808813057618	0.995718661120897	0.732059566275009	0.965909609116245	0.984957412936245	0.469888799991423	0.929407170410629	0.949784621766087	0.641079375817968	0.681660458579327	0.782644981446519	0.990459331254233
916	1.006	0.831354367654718	0.994799218212659	0.973611544297631	0.950105244829685	0.992603776780135	0.722385375891719	0.690496348182239	0.796028124837299	0.637189855307201	0.718107619900546	0.865095796770988	0.871829861496464
917	0.992	0.831657341230171	0.863234393952609	0.798328533723264	0.938561620904301	0.99319735110909	0.675086004562353	0.763117446997369	0.915243554693284	0.654695456615547	0.991480527453617	0.814804590008781	0.997297306201374
918	1.006	0.920306613452965	0.938886375297454	0.949609178123086	0.64715068842123	0.978952360045023	0.419883064442375	0.816457454494017	0.990651168032603	0.945447899807021	0.993797580907652	0.872412490078943	0.883804998632214
919	1.01	0.834082095858514	0.979010730519982	0.991548177188031	0.814001688050126	0.885924491935352	0.51961402236426	0.709741991773586	0.996600693099519	0.434525163527416	0.907419071765113	0.4565057854253	0.955087427383905
920	1	0.799604315668819	0.931515744285106	0.891627066052324	0.958906516102325	0.993245982623012	0.757644121821986	0.72204611443993	0.953766709331606	0.540010333654722	0.609460105363229	0.60151036600631	0.93100082982884
921	1.003	0.839352550602486	0.94503118053188	0.862209997777691	0.942264315304599	0.988744501035818	0.492893282186979	0.672811560869486	0.988831593837601	0.632968239120865	0.790865511291582	0.789613267612164	0.845043669767957
922	1.001	0.881403269210233	0.969634571270094	0.540010844693865	0.848598736629761	0.887269336511712	0.596485586520449	0.913997031024565	0.956653374775525	0.938536528619874	0.959544197684829	0.840375494116914	0.947722836950386
923	0.994	0.829853736397028	0.921084535447809	0.975599496744444	0.47775620698861	0.956982812964942	0.738573378209639	0.676266052521106	0.978148947730155	0.774088611399028	0.990234296454906	0.650389143898388	0.961677106862693
924	0.994	0.771228401314902	0.959298066840454	0.890833196681786	0.905060000652228	0.967160936394008	0.557101105450354	0.837733550238439	0.99398517771755	0.462177016133228	0.604572341968942	0.817947146064261	0.908977408084011
925	1.004	0.836533054158854	0.940799934287709	0.807743798587803	0.864614205808821	0.981914504645825	0.491149929386445	0.707754485218262	0.984906199665115	0.932965927312515	0.976208492281072	0.724096595088022	0.745023123832309
926	0.992	0.643104742680446	0.960495618411872	0.952642255762666	0.69069662913674	0.98949578744152	0.74379781032495	0.649909404166696	0.928770652383642	0.948018327739034	0.974357922823363	0.5922112367102	0.925296623840381
927	0.996	0.868310595292276	0.991715604428199	0.683824472523058	0.428531791258443	0.982298674011305	0.520760568437557	0.911284763655719	0.997647036525312	0.543501884108743	0.770193703031014	0.551519249077076	0.994758423476107
928	0.993	0.799269464897794	0.941043973897896	0.966092374554828	0.46571712221583	0.911772928724159	0.667406860993873	0.760020524597869	0.974857270390698	0.495141678593371	0.940657866649836	0.903060722618863	0.99754395345033
929	1.008	0.927853504999291	0.97008557440113	0.950756721819043	0.913164818975276	0.960020233929184	0.465975760531339	0.854565749086331	0.928852095043358	0.661429519285292	0.842270484790507	0.802961721705023	0.848512159009733
930	1.004	0.667779758562686	0.979002076112005	0.979725544488422	0.915111965819117	0.95189661174958	0.417966250535635	0.734064118621366	0.974914142512252	0.653978112690069	0.999023204566408	0.770913501380784	0.89109833957631
931	1	0.746286454565334	0.990718476768372	0.805132943243344	0.938437655658515	0.968405164737053	0.337102563526106	0.739417853766284	0.971584380977426	0.773293130845747	0.899282077581521	0.856512254092854	0.961635521609812
932	1.006	0.77026788093052	0.998048674857967	0.932188876875379	0.872905545827995	0.998132644731707	0.400694615787604	0.80936482664814	0.908009054705517	0.531239752674587	0.983484790553224	0.763323003622043	0.782296237074169
933	1.009	0.723354080376212	0.91559490286779	0.617533799728245	0.815935113192402	0.97307282597617	0.596625328905797	0.923826122507098	0.997500578688714	0.746277064461944	0.987506095337536	0.638926481295611	0.838537792919371
934	1	0.570616014893351	0.960773697040802	0.891722457280483	0.924744846332583	0.995461748159673	0.593504768400914	0.841511526972983	0.896157475278518	0.673811340932584	0.972435027367673	0.989074535925437	0.994489524003353
935	1.007	0.976324354870273	0.979485539183723	0.952936786733171	0.64711829500145	0.89206546997962	0.588862623407134	0.843981035173508	0.943960605702762	0.664985585619196	0.998092046464163	0.711774328109765	0.979263294140157
936	1.006	0.940636882290778	0.961952738742685	0.830002133692574	0.664073409240478	0.949351726684058	0.774081134982933	0.773258841476019	0.924685661598307	0.734374387112139	0.886896815074692	0.375300195027031	0.891047695074106
937	0.999	0.915424319914354	0.984427698317352	0.98449746844477	0.833950563030594	0.915582140073788	0.363034527142965	0.6750430480868	0.987049408705059	0.608890265765129	0.876288563278211	0.938378911430213	0.963389321309516
938	1.003	0.540628286182526	0.93123723086226	0.846577350418985	0.857886496969909	0.991218651529948	0.788030796883696	0.77460796160198	0.957806778573781	0.598511758535896	0.991277336383719	0.551564990407532	0.786971959820644
939	1.004	0.860788887363913	0.940256183799832	0.915005386256707	0.833684151866241	0.980614125919188	0.65019446379256	0.645546036450755	0.921865921023216	0.694641323310205	0.906136756117374	0.828065247575703	0.868314900861782
940	0.992	0.933687092392846	0.966848359729554	0.927908509360311	0.7941658326126	0.873749419743237	0.509138003166224	0.90609708288931	0.984598155604828	0.837298888721946	0.948773382840486	0.773576472181037	0.950465477790607
941	1.001	0.959316358231879	0.971004101240109	0.715048736782366	0.90141837263884	0.915452411205352	0.753221293298932	0.881493765345359	0.89773538897246	0.673090934841942	0.812694480076761	0.86186132254968	0.899787954192061
942	1.006	0.978056538020491	0.987681163761882	0.706981481601122	0.882267285968398	0.944740086982268	0.576041902710848	0.636358153466133	0.999450377204689	0.722106688685079	0.756928561282553	0.806847839808964	0.936004992327726
943	1.008	0.871146012529277	0.973448656785881	0.811779714901157	0.849165710727415	0.948940196195459	0.535448358846618	0.708425061036767	0.962770619112122	0.597239788114795	0.954327799114947	0.702366719814822	0.80452220889867
944	0.993	0.867429336814325	0.993023542788172	0.890307860702052	0.825592604732108	0.919657719732097	0.415202262071515	0.737039739332242	0.97786884804751	0.844371778337281	0.873158272359539	0.895263580711549	0.953549526153515
945	0.993	0.920167604631223	0.923078941160353	0.878607602246071	0.795119491953984	0.987704539283104	0.507971528638533	0.725935608457768	0.981013205403433	0.906929353183864	0.935027006909954	0.618362172456756	0.770608292794999
946	0.999	0.829809507448844	0.844032434281957	0.735895331764104	0.923871095050433	0.994251381294871	0.733845356892708	0.771073486488267	0.955917514689221	0.908452326623736	0.932111825282115	0.934919280246109	0.935245463246573
947	1.003	0.749291308253784	0.934643526543457	0.850547915492285	0.87560456611837	0.977837777497145	0.517506831993325	0.746200474776612	0.995120254165351	0.840826954654407	0.995997821027303	0.597583180690866	0.713539768115028
948	0.991	0.903889060737731	0.987827986323333	0.754407672915187	0.849870960245105	0.970236190175824	0.753736511320834	0.427885390095214	0.927802285529054	0.944113098070591	0.970612766517132	0.545975270811565	0.728042486788407
949	1.003	0.94981981680883	0.954676395921948	0.882931439158788	0.93254379962675	0.97035905964295	0.581108701045048	0.712646919680594	0.904130479195813	0.591411170217752	0.935172991726081	0.711196111762013	0.817742492775227
950	1.003	0.883035599726057	0.96018400347462	0.922507110927517	0.686191900689141	0.98570125342633	0.491173338458376	0.62667386641556	0.957538503172067	0.966815579814352	0.969816074538853	0.913044875804556	0.957470946410651
951	0.997	0.880243182481719	0.930645985596723	0.327200424454607	0.86124710051314	0.889490681621042	0.803234982902688	0.861348301327754	0.990254430821665	0.83412079994011	0.944422935773739	0.821022732242907	0.873333814900803
952	1.003	0.925623858397198	0.929568671397544	0.915468018997114	0.881683856506453	0.907633854619913	0.72093638848948	0.761456150632022	0.931658822481937	0.706074187816828	0.864096075469181	0.886111630372305	0.942678830915983
953	1.006	0.729059899979751	0.999196919439071	0.939320155294325	0.965736630098237	0.998888113058711	0.554815288466293	0.801848942127272	0.858712442125991	0.68188723821719	0.866777131792766	0.771329210862022	0.864803058253152
954	0.996	0.964513278676887	0.996991918299964	0.828845044938897	0.70611653382832	0.899294313217988	0.458363328778631	0.847232793010702	0.963517558114945	0.542169527234029	0.956203330205995	0.883124602632361	0.92309128985019
955	0.993	0.859677021567754	0.975982388653196	0.95339503048383	0.854554718784576	0.916024115760235	0.482593898301725	0.934377877488426	0.965105423927764	0.85495665430754	0.910347719087691	0.65687880565232	0.802277382349182
956	0.997	0.776468185401276	0.974441945338226	0.997020962287811	0.6914758798052	0.864072373620684	0.686733056946952	0.821159531639894	0.981533996895672	0.569050837609917	0.688797482712198	0.90686937846894	0.968068416742466
957	1.008	0.923148788749759	0.993639337098339	0.924764136001984	0.88514119070369	0.935123035315159	0.426926460268852	0.653346337910383	0.979926583559187	0.811931690892876	0.925288828662243	0.558088535749818	0.822295699205584
958	1.002	0.777852707533024	0.864415896413048	0.499622382769014	0.96946253375376	0.973160933306754	0.668948887461485	0.948840659102722	0.973181894688663	0.905320899961588	0.959552259034657	0.789536153103227	0.886408418130608
959	0.992	0.926778086463344	0.967012593747153	0.725601568337779	0.814350648338389	0.996974364346532	0.476469066778752	0.569140679165665	0.957550698806149	0.833506132636721	0.896719131826125	0.355325885171523	0.894682337475061
960	1.005	0.698634589671219	0.97044108823511	0.926864952328812	0.786963273370575	0.948150900529017	0.478245228132071	0.964404961844946	0.980308382168603	0.31813232727164	0.796026840056079	0.886876100527586	0.93996261081911
961	1	0.945834861163139	0.999286065125598	0.794422332259462	0.616909357799381	0.898156814121817	0.718589195798563	0.649993554035164	0.969143374960599	0.826675147075692	0.876548078506264	0.799153043350716	0.954573879335122
962	0.995	0.80608163035194	0.971985485629473	0.985826196480623	0.76748831222721	0.924391057861332	0.552339407760534	0.892800643040669	0.930551395445455	0.712190319617962	0.954342624688189	0.907600757607374	0.922555557113638
963	1.001	0.743764162748195	0.929714011612257	0.516794739241742	0.846758695350024	0.981987295582129	0.856892171036821	0.800461381277534	0.980583324925412	0.792596885880331	0.821531601648903	0.899822674013891	0.942680151174985
964	1.009	0.925516073577812	0.955126982560178	0.554015014377774	0.882134098999913	0.915493870004624	0.807201900051541	0.764308906524411	0.955123755489715	0.761943670653697	0.883284187554413	0.759006022057562	0.921287879929674
965	0.995	0.792760704063296	0.957727101885727	0.828013558396594	0.784239291204535	0.965154716890789	0.710082274680901	0.793879438279363	0.877271613108453	0.897038419960115	0.990695644310321	0.534063456386625	0.989949216579659
966	0.991	0.828207474848567	0.989047128110504	0.832143859144562	0.852701948000468	0.984288978561824	0.511218989325771	0.524524970852523	0.908298902195914	0.765106636840806	0.971745502940079	0.849293206508118	0.875840896498575
967	1	0.748135357638008	0.983263063276502	0.947179904477066	0.741870385337138	0.903232141076853	0.622826367932417	0.596001202361946	0.973847804060028	0.569024773239562	0.873908138686065	0.702354159537269	0.987304297965297
968	0.993	0.780534463310089	0.87640019211972	0.863936359279132	0.912123462832438	0.991584132795181	0.777103830744567	0.879948243154889	0.899029793422977	0.552969261127568	0.857657668277864	0.960085405789819	0.969650899584247
969	1.006	0.833609318101048	0.999354440575825	0.927357999144054	0.751567315010215	0.997248778995165	0.290828680659187	0.835395871857416	0.985791252595878	0.551106456213201	0.623581585431674	0.744146938293334	0.752966978102695
970	0.993	0.741551547820175	0.986687856023927	0.839400330187889	0.974178887921848	0.996123471090828	0.512609278500108	0.686943606496279	0.882514877897538	0.681603764252466	0.933285304197868	0.886975262580923	0.894610211725188
971	0.994	0.904482382108783	0.933142139113524	0.822733183674743	0.829248775582233	0.987340763219053	0.442711941842609	0.621343404820778	0.944423142103804	0.344602020413558	0.963446387075135	0.69749247394893	0.959725599911032
972	1	0.634538107542281	0.931001878625367	0.586820075554928	0.811858793018319	0.950536851217625	0.847684137113369	0.720421895489941	0.986208554080637	0.800696472730061	0.971818022065266	0.587123231581991	0.906172023318885
973	0.995	0.800398268198623	0.91811571106471	0.747225124225667	0.722556536001644	0.928354750515794	0.853395415099896	0.646261460468484	0.999570966191758	0.696195464875032	0.988182099792028	0.667767806880845	0.806661611559415
974	1.009	0.842021665400037	0.967596009296679	0.777777108475105	0.932679859126882	0.971665451221128	0.413627699426094	0.715042368535997	0.948874686119095	0.835306474317503	0.991681103344272	0.834892744528809	0.951917473637604
975	0.993	0.925804949086365	0.97752991737126	0.644762557533803	0.922542294248575	0.946658292367584	0.473014058240175	0.781272916415271	0.928352367122121	0.797564420534866	0.980495854828287	0.693381555936889	0.873690425643905
976	0.999	0.947161432257967	0.994736885062694	0.856644194736104	0.679195519659305	0.970900677946463	0.453243068214377	0.573919713812504	0.97595724404184	0.73397049953936	0.757981496652345	0.347272187632907	0.930447110256899
977	1.003	0.801992623445169	0.971965993691529	0.72170147693565	0.948372938510902	0.954526718130087	0.639276138771549	0.850949354856705	0.874966138926221	0.837160917590597	0.89807965170798	0.949267257048691	0.967452813704341
978	1	0.860861305345749	0.996588353534214	0.691770698966693	0.91874734878087	0.922360510887113	0.636460351063531	0.853297289125429	0.875508390352559	0.851647952843447	0.920568960752043	0.826672387831255	0.943333731676466
979	1.01	0.86970157232163	0.905146271624006	0.976286195648574	0.956487012316352	0.981116706368576	0.579216465075502	0.843007594851473	0.987550144600904	0.510635838466362	0.724358776835425	0.761624376354905	0.832186514982047
980	0.993	0.837286919347468	0.96381012940152	0.979333979906331	0.648543212863607	0.967774873983679	0.383708042953162	0.527580203795318	0.987623079242181	0.651403391902011	0.834758084956927	0.695625146448406	0.909508458535506
981	0.993	0.805630507683989	0.992436553557915	0.858191015887978	0.946300633595302	0.996073846771721	0.349592861290618	0.703880880267603	0.951075869588822	0.744541018397211	0.755028671406341	0.725815257537998	0.907507013315484
982	1.003	0.915511319163044	0.990712916545752	0.669877706828825	0.979536477387684	0.999236084635655	0.264934436771425	0.341109473874866	0.967057235757618	0.745663585734922	0.994867713261162	0.710035181185983	0.890051852471728
983	0.994	0.76826267749346	0.977603576663447	0.902071800377056	0.840318565702757	0.968469768639598	0.857122288833751	0.501985890804672	0.846758193033963	0.489089271837694	0.757906054703196	0.85261566447204	0.961531543025901
984	1	0.916787918516968	0.973834947532256	0.810225321061724	0.848410292629051	0.953303810133222	0.535900917748843	0.756201848044019	0.921293490392393	0.786108794996407	0.894241186912576	0.880287305466417	0.936947790019086
985	0.99	0.869592268885536	0.97564662931236	0.955414477753832	0.916809762356149	0.922757378912105	0.602988304097809	0.780325663898822	0.883707209043809	0.543066098807937	0.859669839073443	0.674202137696951	0.943662637698931
986	1.003	0.947311287860067	0.959412219050536	0.833645446755458	0.780777007768647	0.964029169695053	0.489867347565712	0.767066159077018	0.97602498188804	0.428672604999899	0.945839100267781	0.523904306058835	0.68518225746465
987	1.009	0.866766142856924	0.87152249070003	0.675542784785368	0.977039853892244	0.99110891728982	0.703369989458105	0.950569078380496	0.967117498174232	0.760850829699577	0.846080288740543	0.87038321232336	0.88990266134058
988	1.007	0.675759827994253	0.999210333231478	0.928206406422422	0.961505573113487	0.970772507221657	0.33282706584236	0.734061332966052	0.958691234190906	0.387372146206484	0.976797068250296	0.507861653389589	0.84169641841916
989	1.008	0.405669070879936	0.979789367832562	0.605435099124981	0.847875144032494	0.963305701558297	0.762932379016233	0.776678606552005	0.965910881832312	0.895843440924476	0.985815670392579	0.85608859346796	0.976229194377629
990	0.994	0.92059370900981	0.988166904665955	0.87623104800123	0.849684626300782	0.898681078668624	0.552198184183185	0.314283069976018	0.99476429418174	0.409577776883474	0.762533333947556	0.799955457156415	0.980622744317012
991	1.002	0.967573469923376	0.991290718703401	0.946696860722333	0.950992882968618	0.99136629650112	0.368050818163777	0.655869845056708	0.90336698850423	0.492056905136965	0.871101813506382	0.827639462110196	0.840988813886604
992	1.009	0.921114496489045	0.937456629844542	0.942980614548704	0.848360035229387	0.985468395654247	0.49584350034213	0.508452131342465	0.99236024055801	0.780611229249079	0.882871501482539	0.584780584256325	0.877430830812326
993	0.994	0.771493326500574	0.983867790986202	0.856465788468226	0.7865208331616	0.974873973411324	0.300349240379869	0.500739146449324	0.987869782220005	0.724903698774549	0.919548289006064	0.87833515061031	0.956222848962391
994	0.991	0.661095989890161	0.888967205247585	0.871052879331831	0.761922757322155	0.966655645495764	0.898821996961153	0.9637948797262	0.975400701809409	0.763505830759027	0.968443081478468	0.700999261255557	0.713124768848868
995	1.006	0.898923445945851	0.940225458423316	0.754125799735817	0.94102605678599	0.969961421451364	0.709060202601474	0.82070175617591	0.909372397582706	0.772777826447831	0.781815029330377	0.73845692765538	0.970390898285089
996	0.99	0.903023417221348	0.983461950658948	0.81937666636906	0.927078547975992	0.960680546547077	0.323450370242403	0.817423589521949	0.952294864635102	0.638538144035311	0.97660546958487	0.551785336551157	0.827536889388088
997	0.998	0.941728182397727	0.942395844329245	0.784180009334251	0.812431527518016	0.947020542049898	0.518061287704645	0.714842373536011	0.949557719747442	0.790505008405097	0.996496076991778	0.735500446071255	0.985960111192477
998	1.009	0.846685948812812	0.992021849614445	0.82740519809973	0.9247555209758	0.999260429997733	0.681363999480126	0.766328352172421	0.889132987611226	0.793857725828949	0.798636378826833	0.655066458709944	0.729115305540706
999	1.008	0.832948685453782	0.840888199442718	0.997361470331113	0.804515919925251	0.976846128122835	0.828435779064632	0.699898856447911	0.996988669176709	0.503465941637365	0.794108165514445	0.804131439940407	0.946486456724708
1000	1.008	0.937436752136008	0.958506165724563	0.676394837338119	0.832819100920562	0.969625902101768	0.582060754256911	0.544604609345697	0.984400297578444	0.799997813245629	0.88486146402792	0.737933787959289	0.964074615207597
