# Supplementary material for: BatTool: an R package with GUI for assessing the effect of White-nose syndrome and other take events on Myotis spp. of bats
Source: Source Code Biol Med. 2014 May 6;9:9. doi: 10.1186/1751-0473-9-9 (PMC4050442; doi:10.1186/1751-0473-9-9)
Supplement: Additional file 2 — This file contains the readme file for instillation, the csv files that belong in the working directory, and the complied Windows R package as a ZIP file. This file is all Windows users will need to install and run the package. [file 1751-0473-9-9-S2.zip › BatTool_files/ResultsSingleHib/CaseStudyHigh/ParameterValuesScenario__2.csv]

Sim No.	lambda	JWS	AWS	NSS	JSS	ASS	PFS	JFS	AFS	JP	AP	JB	AB
1	0.996	0.942732566417214	0.995897746043019	0.891540300324046	0.712821626398846	0.917754066183355	0.573126745371177	0.789268823373767	0.912401337991577	0.72476172629634	0.937145470410256	0.913097903257994	0.9151054099039
2	1.009	0.850283893054923	0.918496578671658	0.950944129721804	0.906158728909104	0.996863476240786	0.482428500882803	0.765657487402782	0.947554294141846	0.809861789749615	0.892690165805102	0.874208088808789	0.992990031151197
3	1.002	0.931932183971302	0.993847743321703	0.911128142975241	0.839150079603492	0.939433847818664	0.385601609122454	0.78128118336757	0.993462513476961	0.65634613681385	0.734543845042567	0.545722726482628	0.836398630385858
4	1	0.902407247417174	0.995649770066768	0.982943422132909	0.921210959205725	0.970715604777028	0.706975122952142	0.446387216305517	0.883327669565547	0.69212864308436	0.7876449699712	0.624656446127749	0.732085587941529
5	0.994	0.792233487940749	0.988334666567538	0.948909087896242	0.951783035782587	0.969517483582992	0.403956805524551	0.50223815129944	0.937353216340731	0.782653303900512	0.958651384922317	0.922655490569734	0.97323318664909
6	0.998	0.891712283352322	0.924519585682703	0.826326955513843	0.880945538852759	0.947305833890986	0.738571566916012	0.764648637053337	0.851868559762671	0.958643834800173	0.983439872400018	0.936986508493959	0.961624915999176
7	1.002	0.877916876146445	0.97022123283375	0.902743978368686	0.627426706416622	0.964751502689605	0.380614413479194	0.937668591756979	0.972468931587122	0.866888938078549	0.95481340873028	0.385674184422466	0.961955652718116
8	1.002	0.741787369094804	0.914447900489575	0.728537379183048	0.845863435162861	0.980119328456601	0.584171681820844	0.87891481546193	0.9910222171777	0.813142223860026	0.988466200102238	0.464789600450546	0.765720557733877
9	1.002	0.919412799203854	0.929834545943429	0.988213164723875	0.757822128641878	0.903853343843309	0.77471541494135	0.86983376691848	0.919721390768273	0.823152842566933	0.838073356293506	0.663159537163377	0.978188106078389
10	0.995	0.672706181610335	0.984776879231141	0.432890297578138	0.48518351573311	0.977802194026746	0.756745799954858	0.477477837177133	0.998379851635783	0.885164365977563	0.949343913136173	0.744049636624018	0.939711685885677
11	0.999	0.705595189324856	0.974888562222148	0.937500566878368	0.85145180920507	0.962353523944283	0.790057379899166	0.839860392429761	0.887642677305358	0.417848073740348	0.533777318980604	0.899914864152603	0.986714038166951
12	1	0.962145794369132	0.988542397697879	0.913209102525353	0.841009915759999	0.98917892077277	0.141099652790119	0.909778449338851	0.984467743009769	0.654452525005976	0.95675862448189	0.615386247664241	0.743059354645045
13	1.002	0.823359599391211	0.968601798464174	0.979753455800038	0.977726167522072	0.978133226400201	0.293087023218987	0.617709221362546	0.973126712564286	0.562722052296962	0.836103239737922	0.55019374384611	0.988007737971907
14	1.007	0.733661306417158	0.968911705587566	0.743951366177673	0.866175994405628	0.922026225112707	0.699085935213332	0.942869706434621	0.959923960475049	0.771987167232899	0.90726320415	0.819528071038519	0.847441714613094
15	1.008	0.986039312532191	0.995819390474862	0.94445152688189	0.767358153277686	0.912484288541363	0.422438674942788	0.801325272962745	0.978170110010228	0.845726620482775	0.931574069411213	0.841395950772176	0.8816196402749
16	1.002	0.95166145179872	0.989263493118124	0.848984964389288	0.8625673011953	0.969118458665556	0.547426171681897	0.802783603546794	0.914386885326693	0.654144817002758	0.701600774051575	0.607966531035139	0.950006771092461
17	1.009	0.90686543616294	0.997139709441816	0.526351882526663	0.885265880762519	0.927341413987301	0.756630127600453	0.669015116779684	0.992666017490687	0.739395819469087	0.903237198599291	0.529834755991551	0.694843618456622
18	1.007	0.971693805589002	0.990874690324904	0.900614003036544	0.850757976537763	0.930592352060568	0.839132529996407	0.249720221106791	0.935376830085049	0.821426054484419	0.926007085008044	0.88719504183535	0.920487114434139
19	1.006	0.968248597107034	0.99028400786288	0.751676893446347	0.88300989133478	0.905350863340009	0.517903468319316	0.904693190874992	0.964225698186409	0.798257200835351	0.912953710428225	0.769500426732095	0.819218974240775
20	1.006	0.805290842952879	0.99464718486051	0.815803561653597	0.853137857591447	0.950477064934971	0.544490370599801	0.559644507205158	0.924067914173531	0.56154917794811	0.953720151946749	0.94644486525463	0.988060443042341
21	0.995	0.870936461088055	0.939832531015232	0.814688295523224	0.703619194685658	0.92926228780215	0.600238338859286	0.600222521591818	0.998393751608686	0.781469792817401	0.958249543029237	0.910316540002994	0.987137559324723
22	0.991	0.743062947873009	0.9182919848527	0.977671246761881	0.910667788441078	0.927638809206196	0.707606459461724	0.768168890874786	0.926274795335458	0.833488506715277	0.990151770343762	0.874212657120229	0.992952769414972
23	0.998	0.867766310062684	0.952539429054803	0.963941231581887	0.675312430306359	0.942569504435944	0.569348423372597	0.933950346045337	0.971045013368385	0.667880529376332	0.768809971915559	0.801001776394295	0.829026067363413
24	0.999	0.615375543355977	0.96541487739393	0.983752089361874	0.430855726329932	0.997031037675171	0.502196148729117	0.71282227849746	0.961441999826694	0.423091142935797	0.72655551266223	0.17146257725819	0.887929803273278
25	0.996	0.872631871775438	0.968932783747019	0.952631948151215	0.804360537326137	0.862157403076543	0.840611857385042	0.541701661951493	0.984297466944941	0.889099992386455	0.891793797387712	0.777925737246544	0.954640135155697
26	1	0.916367618356609	0.979413930700213	0.980234143946411	0.423010198159461	0.888054403625571	0.574287357352554	0.740638958978612	0.983144579846085	0.429547218517864	0.75682952514771	0.938045241206614	0.951373584000827
27	0.999	0.683280165134725	0.966383657092148	0.858947870383233	0.726099998840508	0.997980550343882	0.756501293261501	0.541491943032914	0.9304752167187	0.701179574194968	0.852478724819166	0.511080770251878	0.914637374191614
28	0.992	0.714700411432966	0.958893936478569	0.858124124063454	0.90197644163653	0.956906340636347	0.566892395383845	0.906462486196347	0.967094714347593	0.874627448732682	0.915913647993217	0.43481607454572	0.72631430520546
29	0.994	0.565416676277767	0.990770434974446	0.842871738184052	0.59746590637629	0.980133066100067	0.6137337898189	0.687605060265767	0.995828387001801	0.720993152535054	0.770067207849484	0.743722822836848	0.780180095911517
30	0.993	0.937226609040146	0.992900545585527	0.895910654110992	0.410563640497531	0.922284924417144	0.660828262474562	0.742734997509209	0.959301938225151	0.733721351867315	0.852278488159962	0.385135343938004	0.963958224833689
31	0.99	0.803227285361104	0.934987426980242	0.873817238874114	0.344778834046905	0.994046309111059	0.860009871307639	0.743189339838326	0.986810135051608	0.933386732412481	0.942011209978899	0.738795433047925	0.790605057573187
32	0.997	0.801955031203554	0.921959986579686	0.591159660818521	0.95511527649586	0.977417168320021	0.595971727630765	0.680597333038129	0.988623108341967	0.914408997980587	0.962316014341039	0.717380224676367	0.754895148976177
33	0.992	0.795847568658348	0.956939864290763	0.952961537611635	0.797305051075938	0.980053789910995	0.551491551908436	0.744579100662572	0.921239785379087	0.889690312437235	0.898139689181785	0.812306764460321	0.906249840791017
34	1.008	0.879114988143756	0.995922287387233	0.853746069547755	0.81155789266609	0.81641473911726	0.700870961307917	0.962213588013983	0.994336532494082	0.48346749422325	0.85054902456306	0.962090607522257	0.987905050439464
35	1.008	0.744510516367401	0.982375343968263	0.820075041473072	0.875021929097177	0.921310575035789	0.527580040652008	0.942280152046377	0.987977874819341	0.818538262788118	0.848639309114933	0.870113711376124	0.905011297251875
36	1	0.930217697062638	0.98000639759681	0.828090042044599	0.954967100654697	0.99664528759296	0.642356874322749	0.59381990637776	0.967212117110382	0.385744937490083	0.574182672019265	0.7272302591819	0.845407422827303
37	0.99	0.910007484563212	0.949844059076792	0.970574458263324	0.765410515930143	0.935182656247347	0.751476060641075	0.772582211555057	0.864762170102535	0.882828983320124	0.886318051155318	0.841318353597539	0.947165461613072
38	1.007	0.857189696682651	0.961622391243684	0.897465657459957	0.986946701030544	0.997036001616431	0.511160880922563	0.801880364897484	0.901779655301836	0.504574637320104	0.869059709845384	0.709859396093737	0.862396829732238
39	1.006	0.876415443755454	0.939174255887479	0.74940466871357	0.664731194131817	0.972993836152688	0.64030698660511	0.940085372984669	0.958166325040296	0.542003030673412	0.86528252239101	0.742619780948647	0.943293607957951
40	1	0.655840386380435	0.994162990991933	0.645906366480013	0.913129397604627	0.980074473737065	0.527717646273644	0.477666315505909	0.981654282159574	0.779284736056263	0.914711584587237	0.333781298555848	0.906379598563545
41	1.006	0.897259743420127	0.954908416952628	0.955517860626149	0.664573819526926	0.887210944195414	0.765142525019814	0.61050224463028	0.994182571462925	0.71431272868752	0.870177995684067	0.740358202153819	0.963916988306295
42	1.004	0.924956276709164	0.934465996044527	0.509023996347054	0.904366836008508	0.924629731779294	0.644554778956061	0.896168310117813	0.912611407183556	0.89121026425152	0.937606321686147	0.924263428311795	0.980081863195933
43	1.008	0.761847293598955	0.908981755194155	0.937583600256813	0.986510198870792	0.99220584100268	0.695865150730884	0.771061898618538	0.90966569734115	0.722384662489346	0.950363526953712	0.704510587848899	0.883379250580442
44	1.004	0.897534057689059	0.950877607117368	0.898020878075197	0.805960637815489	0.949633469008048	0.554901641416236	0.693453203464225	0.955135522322635	0.554655276091091	0.806737226357621	0.968521413625622	0.999640924033193
45	0.998	0.824596123120867	0.984429774124644	0.924442047935476	0.893540954943792	0.989677300008793	0.187979550868234	0.910844267818314	0.983234241265403	0.765699118192422	0.8314379687104	0.622640280728935	0.889673544060668
46	1.003	0.749291308253784	0.934643526543457	0.850547915492285	0.87560456611837	0.977837777497145	0.517506831993325	0.746200474776612	0.995120254165351	0.840826954654407	0.995997821027303	0.597583180690866	0.713539768115028
47	1.01	0.826525845698992	0.996780253624338	0.882404702324294	0.949025657578894	0.998113257877946	0.528251556187068	0.924352761438063	0.929360048944124	0.51727481235496	0.63209152973592	0.683357687705187	0.7945800015683
48	0.992	0.790680906943582	0.931548944996103	0.980364607607084	0.964663249085916	0.972239959699574	0.849213034169573	0.808746606214488	0.851536436309738	0.567614743637569	0.904871153986716	0.734208955166954	0.744798127467709
49	0.999	0.701450813779132	0.984161486369795	0.510237463319019	0.909903121094069	0.998436649028118	0.603800685569742	0.709164189593952	0.920856088017313	0.835924093221491	0.921420638104852	0.789735212000825	0.920836647102254
50	0.992	0.8662646969535	0.964875407782545	0.910507695436783	0.830383771939244	0.976313981659641	0.398022547596316	0.695047799821214	0.951703665440889	0.920633406264716	0.941169419817855	0.755353527794822	0.929453519586741
51	0.998	0.927089276449964	0.96614040574392	0.814081569470246	0.82240937550741	0.946630351042849	0.566526732660429	0.58395219602084	0.950133585382777	0.831221826093803	0.92774775879786	0.774200656529547	0.969869968697697
52	0.994	0.904482382108783	0.933142139113524	0.822733183674743	0.829248775582233	0.987340763219053	0.442711941842609	0.621343404820778	0.944423142103804	0.344602020413558	0.963446387075135	0.69749247394893	0.959725599911032
53	0.993	0.613617972559974	0.958897820273108	0.943800499257174	0.96218395756426	0.994315089629113	0.507287390245043	0.756954653505967	0.93755202875424	0.389405268796736	0.709545235087601	0.896899226357784	0.994535992848134
54	1.007	0.620320616228584	0.972929465473269	0.852952834972658	0.765277053546109	0.915508500240585	0.761712124427054	0.6448516927825	0.987434741980144	0.844852910354039	0.99560733321382	0.919175783555494	0.959844552187362
55	1.01	0.938382583630159	0.974654343905789	0.96035358692923	0.764702958531651	0.90575558117245	0.476345665138958	0.866379560379756	0.977211002115907	0.895232479485549	0.952061460706456	0.851581761322386	0.967349761951723
56	1	0.530571851948374	0.965710404436544	0.828790484251853	0.839592896818029	0.972869406923155	0.691120035578365	0.752680281684428	0.991357722302138	0.646003470491489	0.757013170442014	0.957023130168011	0.990123686667459
57	0.994	0.868132082749825	0.981431865063182	0.990767787811426	0.657855909779472	0.969292523673277	0.263441559398508	0.496980551399543	0.98504203090513	0.536634230024186	0.584450729708232	0.828142086866299	0.996688018592433
58	1.001	0.764228559757415	0.992880500139918	0.792237172484196	0.982045286085999	0.984763882617418	0.307930816856498	0.886683935227902	0.917111939059215	0.819422510587945	0.98981481774642	0.979806671942639	0.980034569566745
59	1.002	0.682726595318834	0.98664239149527	0.838356422282807	0.73287185961665	0.996396701342113	0.44876523415632	0.855762948793938	0.936451711938099	0.801583520015981	0.865032623789034	0.922398644681113	0.991244421102992
60	0.995	0.717220113182592	0.953795972509936	0.550101499453408	0.771780364468084	0.994921550178977	0.541498626597279	0.783923290015549	0.984568320011598	0.814469867192146	0.880129120897713	0.938029150705496	0.99798026436983
61	1.004	0.721708492011475	0.973825676063146	0.950872991553895	0.959246974689145	0.999678681248309	0.452140753542733	0.586088302222367	0.951053603501854	0.584365263849528	0.684722521886411	0.730994147646351	0.925819629062167
62	0.991	0.83348071704691	0.92702762218876	0.803332591116555	0.960861284563677	0.985635887597443	0.411510208807986	0.740953584443513	0.980144179987185	0.849703127378712	0.98411805252632	0.667983426234252	0.784524212456752
63	0.996	0.82023548731065	0.941950878107354	0.92282066681893	0.856307023381834	0.942959398635423	0.568180986599825	0.765651622540894	0.974900540504949	0.927252831563964	0.948502879786052	0.689498999805772	0.854244552524826
64	0.992	0.845297641354015	0.950000443485838	0.941693242740351	0.928903467063159	0.953444993493164	0.379924657133713	0.84954927275381	0.992307381513018	0.865014667698141	0.889469417946472	0.794543052549801	0.798969834333283
65	0.994	0.866885865087661	0.969482069833841	0.741860394151476	0.863507320751559	0.939016226838535	0.711244808919599	0.839725080209265	0.865216927992103	0.907321446847525	0.930162882321886	0.605814244000497	0.944036142196433
66	1.004	0.909311286864485	0.961446542485113	0.636820686142945	0.537780611933547	0.952630124167768	0.774768604506378	0.7918133005694	0.99131301440063	0.867847166089618	0.928919320979695	0.715061727934627	0.764600793934497
67	1.009	0.790021039818086	0.979281289659026	0.882699363656169	0.926112016294232	0.979870998377314	0.669758726163473	0.837716446644689	0.878909604367675	0.508756162544629	0.866144369058993	0.776358710811449	0.81349594019583
68	1.01	0.878291102023019	0.892111525430729	0.973927261580847	0.973596303301484	0.975804960474013	0.464079738166612	0.811899321057621	0.979776623106949	0.931244712171679	0.961155089052365	0.876949510083761	0.965258935707536
69	0.998	0.741659324702598	0.895006573005391	0.851855927049481	0.717691062193082	0.991873520900281	0.697975655210931	0.65211975024848	0.996234731027954	0.884330796231896	0.956920522268583	0.767946031999742	0.920012670591038
70	0.994	0.755000805255069	0.952705264448332	0.632223471999788	0.525942545705692	0.984467864214869	0.756917345935669	0.986493727360759	0.994625312560382	0.620887554743199	0.82579376536077	0.806469311092784	0.876305628177826
71	1.003	0.844750972199968	0.945109259362877	0.91410049893546	0.947996037024608	0.983479058593375	0.679945502896436	0.781914366358069	0.86101088898027	0.680481523224271	0.979146665021879	0.715800894751555	0.839739410281358
72	0.99	0.947961986980003	0.983858307318206	0.978781411694887	0.772975061234683	0.949592046227592	0.861299007384959	0.692531855340609	0.703231899702153	0.529143426516054	0.929859710648709	0.880389354163918	0.995655694367421
73	1.008	0.907773187117195	0.960116585815689	0.36338831975926	0.795220253847201	0.961787972170365	0.813832381304778	0.32512185131834	0.980566386479757	0.742397231740446	0.978602909546363	0.830322845444543	0.98858122885983
74	0.991	0.82641196529029	0.916374366096466	0.885464329959972	0.751580664479266	0.958581380455831	0.610875367627303	0.860894198155634	0.984902331245893	0.916077444671867	0.937221711535883	0.469414094404459	0.849197501118507
75	1.003	0.988712050128362	0.994939474955785	0.981135954649751	0.705295225262541	0.893192935769933	0.480745333084555	0.637395903078666	0.984535495127818	0.439357589369436	0.700614161859918	0.760789688702489	0.837521156253126
76	0.997	0.834474139047378	0.970799111359967	0.940616601510297	0.924256939635868	0.98290945347765	0.243060714230143	0.84493800389399	0.968495957510455	0.926467824936639	0.9519951540784	0.914698385093921	0.921421392478342
77	1.002	0.627215220811909	0.999039801123102	0.450657451976548	0.928338261651574	0.946392950421432	0.594032493143903	0.857365433760072	0.936955511059022	0.831216967112907	0.958351481733716	0.743516058886893	0.961635405371755
78	0.994	0.627051186452369	0.951605749794747	0.991976147259042	0.805624167141543	0.999778754708616	0.60360864184753	0.680852516982029	0.940427519640375	0.886296905034385	0.99045076337255	0.664018011883698	0.833444113846991
79	0.995	0.539158110795947	0.9669386048148	0.914056565932275	0.944441701247327	0.985685273297812	0.571030937999366	0.638487380826332	0.959965225563174	0.835398513565547	0.94319548205897	0.659521287967818	0.822572684925031
80	0.996	0.78032684238844	0.952440215392551	0.981441983033468	0.782133894319416	0.929376135510153	0.580347209571554	0.871536072278959	0.9616551422902	0.773680934912053	0.891756856726418	0.559005898400947	0.928174757093613
81	0.996	0.743688422000503	0.91603913618026	0.916712412980255	0.928166488772588	0.987601885853671	0.637778356494899	0.921009874867967	0.937774103156203	0.895879993972393	0.902778367666172	0.537119224032058	0.791754221757463
82	1	0.765552631929773	0.945232047528405	0.571324880208867	0.651403998256624	0.98567978442526	0.580252460477926	0.837671540916381	0.957577124525933	0.923818295969693	0.964417471145764	0.741025299975717	0.994780800678318
83	0.993	0.975885031168088	0.989655547781954	0.755840992660888	0.794911061151853	0.922361157503517	0.530831805115711	0.616398647265555	0.985354063865913	0.830713838118834	0.859587212325481	0.851230203655977	0.896738631521625
84	1.007	0.956685927876313	0.996843609241419	0.880089802002997	0.851670461479021	0.955677787674175	0.547212182179206	0.653872627221021	0.916393349893659	0.871415051037802	0.873295106329126	0.631022598188477	0.906369035033805
85	0.998	0.717586558975445	0.980759842563064	0.906496579803872	0.959604708712042	0.967535063938779	0.332881763281388	0.718870397595346	0.974303520475192	0.660557887082231	0.993699913263711	0.741390372666405	0.809606728919428
86	1.009	0.803249609228621	0.992427138461827	0.998552547140071	0.988840318987025	0.993183413494075	0.310085817381902	0.802310968532009	0.912593019257758	0.784168016911677	0.971057711730971	0.817846942582122	0.990423160800909
87	1.008	0.870278065562529	0.951195518194873	0.817434500455949	0.951245821177614	0.982328466733997	0.468290635875328	0.639048488009609	0.984736462594918	0.843173850063699	0.863336616253392	0.771096099537783	0.903235687237326
88	1.003	0.915511319163044	0.990712916545752	0.669877706828825	0.979536477387684	0.999236084635655	0.264934436771425	0.341109473874866	0.967057235757618	0.745663585734922	0.994867713261162	0.710035181185983	0.890051852471728
89	0.992	0.712821501743422	0.984292879248514	0.887293937831891	0.841763369672164	0.958928558078041	0.813020327547463	0.736340009391229	0.850185071627871	0.871542230236059	0.916388869350253	0.555530789026265	0.979757363422382
90	0.993	0.947860851901105	0.991501801004397	0.834486964937472	0.953889617643996	0.995912357310198	0.417303312995127	0.809766154357213	0.888338211918824	0.757247487103634	0.77486785507924	0.655106579370508	0.960330284658588
91	0.997	0.625504041989828	0.931637774486117	0.894217891773785	0.871730349094025	0.942510304572127	0.555411034474122	0.835814008178348	0.996209558098635	0.792913075084491	0.961041676426977	0.814395569985943	0.991796952955786
92	1.007	0.869119444039569	0.948990771336266	0.992308455805053	0.972963223932015	0.974926042908701	0.441698077993733	0.748252295068649	0.948258674599619	0.791652916715588	0.827814347856268	0.870610822956666	0.908415930562677
93	0.992	0.913933703412466	0.967735227569068	0.863028972228753	0.688261846172554	0.980983404126131	0.683229737139633	0.639746788977184	0.88112833443187	0.641300512203131	0.825084617669823	0.789247528708352	0.95361994632625
94	1.002	0.828595836135136	0.886977743833737	0.970168454387595	0.813233746619894	0.996208985392173	0.601631734398164	0.723173646045103	0.984776402651656	0.743198677093463	0.922794903240557	0.67584439947004	0.857990525485653
95	1.006	0.717753072825489	0.96459825660933	0.914320065011117	0.917199985089107	0.944921406294401	0.567307311920005	0.728027566875515	0.982867682583876	0.809592191936884	0.813968102454566	0.905024416576436	0.905612997322441
96	1.009	0.911251612785183	0.918283781936048	0.539013783901352	0.848354607120881	0.924630162047581	0.833430762991656	0.71650509060709	0.977531743409897	0.91933981981772	0.981389492946109	0.635700301441139	0.796395854928931
97	0.996	0.733046290578648	0.997475350177329	0.847831666781787	0.705970233351418	0.982623798044717	0.625501505643196	0.706740122185816	0.920760351154824	0.711281919194636	0.73417083101849	0.840141143567728	0.983351114404993
98	0.993	0.853973315620749	0.945310629596833	0.913452168114487	0.860401099780131	0.971839281067786	0.436080094418667	0.659796566156559	0.985776002845432	0.711263345942476	0.888507657988592	0.499792995910173	0.853023891107889
99	1.005	0.85353686833281	0.917740711136132	0.960377696509919	0.824152072181131	0.98202309008777	0.58240560470871	0.822078324284552	0.926938215447914	0.62069231484756	0.938993157963563	0.620038858030467	0.933645816736157
100	0.99	0.785226604547113	0.967811902727683	0.82979367536634	0.940428308466792	0.969999393444898	0.449465179754011	0.802671286584013	0.935992073519379	0.284948799293998	0.926591657380977	0.624094940073732	0.902791364758068
101	1.008	0.913475259164445	0.964347409844694	0.710697974526244	0.931535740285847	0.954551417606959	0.549741492198091	0.759224673300811	0.956877794945553	0.16690688645231	0.958502625915966	0.811801420453592	0.842085682354802
102	1.004	0.908043068680688	0.989169933907966	0.912908223144869	0.723152671984255	0.964013141033077	0.408711857112958	0.739872587721344	0.948235419121176	0.686785195065797	0.953923630526643	0.822622916559455	0.83831927901304
103	1.01	0.925970926185763	0.979416431564198	0.930079523021174	0.867563711103558	0.95138878098586	0.65771424677954	0.723397961359861	0.886090954493141	0.633070279923254	0.701832280729016	0.763957248516834	0.956682590161771
104	0.999	0.880609046794791	0.966881221717972	0.896696479906261	0.915637264030476	0.925353188594096	0.489391683724675	0.506219182588591	0.996528090013817	0.878369208299981	0.953571959080335	0.822453577740731	0.983161761484578
105	1.004	0.897036939509631	0.986556009409311	0.909382481402964	0.7044113764304	0.839509869349094	0.849892123775654	0.639662714892651	0.933575238785289	0.506555216566792	0.975907568354239	0.72738659019488	0.987957396111201
106	0.991	0.879515381786122	0.964689458053435	0.776659423614839	0.912001940390338	0.985858683446911	0.649182466790508	0.523460821528022	0.921740241322101	0.367077099742425	0.789755883413429	0.564154292968201	0.924549854109982
107	1.002	0.347144273197057	0.994051468412151	0.918886990650439	0.971271941578267	0.982451841191085	0.316593466425978	0.80914494418671	0.995937365977889	0.888906456594518	0.939356698528382	0.741412900352368	0.796618665849695
108	1.007	0.970564593241417	0.983686727857723	0.944118592155999	0.728518909918262	0.954087186484011	0.522865695630152	0.859772104014024	0.89337122555968	0.622307066948007	0.747697005793323	0.86368436408608	0.998500781328783
109	1.008	0.923148788749759	0.993639337098339	0.924764136001984	0.88514119070369	0.935123035315159	0.426926460268852	0.653346337910383	0.979926583559187	0.811931690892876	0.925288828662243	0.558088535749818	0.822295699205584
110	1.007	0.732772538123957	0.996321076711993	0.798621432554612	0.854908201119245	0.973725105385798	0.728089049059275	0.539864773845078	0.965826162124987	0.806604500211747	0.989155042898331	0.275261160444805	0.50497259257238
111	0.991	0.714369139981368	0.96324991408294	0.899394035733514	0.759579600087281	0.997414886965198	0.354652304598398	0.546347091724122	0.979761788136357	0.937676565163584	0.985067736310018	0.771957557953497	0.868130582384789
112	0.992	0.541440889324782	0.993998062529029	0.777277466348491	0.772362135211518	0.9624709678443	0.588383792356804	0.934519140659447	0.982390311363402	0.847890862082106	0.889675790311358	0.540588192830493	0.665841825666521
113	1.005	0.933547471804133	0.996769505822153	0.93513388545916	0.378937517254992	0.986136063544178	0.674633415896151	0.795375966080719	0.900874506002708	0.72256061749689	0.946285555991147	0.610643896769202	0.793734247764292
114	0.997	0.776914834377278	0.946181331446207	0.840965411523206	0.9411386455921	0.964847566391361	0.49150509420085	0.733294249754624	0.955925600406251	0.899033237880832	0.98600767445104	0.757392030544618	0.901555936134524
115	0.997	0.811884963071576	0.990642440735942	0.943438240796331	0.944884769442472	0.960245757921639	0.199953753189736	0.729006383157235	0.989288387776467	0.648952244887484	0.989614251657224	0.890104552232244	0.903342179501577
116	1	0.853443052488166	0.993267687617056	0.981645610558076	0.902807863208575	0.972478324806232	0.290041391111274	0.840112289138085	0.968263449644775	0.679839176938533	0.855833248601229	0.5787056471215	0.658374940431929
117	1.006	0.94412836698921	0.967647809443232	0.87442943929545	0.880150297225002	0.973879657847843	0.762328205223184	0.7370174214313	0.872599767382927	0.779322030344652	0.837681980396227	0.251215395795163	0.855935677842074
118	1.009	0.834892469778664	0.998379935272397	0.93808287456839	0.661168651123761	0.979339220910368	0.290204608113069	0.900146957837086	0.960886147978394	0.722244141882167	0.881605569727981	0.865864419637375	0.934945279253737
119	0.992	0.908056746517565	0.959415719360568	0.828491528029942	0.790064245724132	0.962983831973753	0.488703539044744	0.646034693390845	0.955992418792285	0.698380009025009	0.880720421820927	0.921883191032497	0.955915581614349
120	0.991	0.821478089468681	0.994915383861077	0.95503350162942	0.680087076309965	0.820994459352142	0.76856304737434	0.90317112096006	0.988308475438157	0.66470988687699	0.913768512529155	0.778479572933968	0.876848128659967
121	0.996	0.899012067024452	0.940096723084113	0.893888314936157	0.896016575172187	0.911464674723045	0.729610875176477	0.651893611870702	0.956986776796015	0.826510795237337	0.96265583951476	0.349137515328493	0.923545497615354
122	0.999	0.90808813057618	0.995718661120897	0.732059566275009	0.965909609116245	0.984957412936245	0.469888799991423	0.929407170410629	0.949784621766087	0.641079375817968	0.681660458579327	0.782644981446519	0.990459331254233
123	1.005	0.854122699509353	0.929101862499378	0.941411442758017	0.950866600937575	0.997186093768438	0.584765299828295	0.868554900485861	0.874216023360633	0.653844318887827	0.781348763842108	0.919958212209675	0.996838878488195
124	0.993	0.954946692180473	0.98399991280913	0.581976388518489	0.828272185765028	0.990799423650264	0.567555688131034	0.899268283819177	0.946282725949974	0.741350247001922	0.763370619798997	0.783225372613617	0.929099059791389
125	0.997	0.695599580300405	0.944448091293747	0.855551317022049	0.911671404106421	0.969889664981583	0.581601081306679	0.717408702183971	0.973759571378168	0.649176635053805	0.818316229847674	0.796544357523911	0.986783988312332
126	1.006	0.587666357198192	0.98141488941285	0.8607171695108	0.822739435374035	0.94741383250186	0.614414565796453	0.617249975775588	0.987483201774935	0.378022499530413	0.809819659057113	0.7960613695719	0.985257630501426
127	0.991	0.880920704987969	0.958318637417622	0.995274421269655	0.787840595845439	0.910803802164273	0.524643868365717	0.918646375727645	0.997834834715711	0.897207580552006	0.903388243794648	0.345060844863227	0.767374339248747
128	1.003	0.856085465652665	0.963725469872617	0.62190041670504	0.743914050172698	0.979043280949075	0.801796370031546	0.739050113239687	0.875728601022549	0.720397296000051	0.9335527616683	0.590317210998024	0.995057810556954
129	0.998	0.811652620714944	0.999801287549004	0.849476535214589	0.812738576193371	0.975950766158322	0.596953476293345	0.782809314872794	0.883409587410754	0.579741316289348	0.736475059094953	0.883698798155549	0.990891912200951
130	1.006	0.77026788093052	0.998048674857967	0.932188876875379	0.872905545827995	0.998132644731707	0.400694615787604	0.80936482664814	0.908009054705517	0.531239752674587	0.983484790553224	0.763323003622043	0.782296237074169
131	0.993	0.652283203848294	0.98310666416913	0.471113567921487	0.910424136662937	0.920504026111554	0.54177981574337	0.688917260840418	0.985501164033348	0.797198203434649	0.98971028576055	0.900258333838511	0.985378465244248
132	1.01	0.555322969729875	0.995481579662412	0.880226546315916	0.778966703597827	0.980007844429763	0.491990811384135	0.59278840260556	0.9939719003734	0.675976230904537	0.862867916666386	0.640458271900437	0.749916709095276
133	0.998	0.996018523568713	0.997370381703944	0.914394798174652	0.636929348480914	0.955097570683116	0.268802211005679	0.854865864852229	0.989598808515028	0.783232450843523	0.789591488770431	0.828421441232407	0.923017793625781
134	1.005	0.629891245846764	0.99760811022956	0.993893227931614	0.718519808359559	0.966550125786592	0.631179108760137	0.876756614446034	0.933196693241752	0.805070271657112	0.831685091449583	0.701230393230843	0.742736740736535
135	1.009	0.54687773410919	0.95205416410864	0.99805892778776	0.974114481317372	0.981877763709969	0.597702417233785	0.898752993606825	0.924445563724609	0.913042319441626	0.973355311387626	0.773774224092131	0.972073434198668
136	1.006	0.887108662302758	0.897603211961315	0.970732444640332	0.499208843331897	0.988290449742043	0.689029411161894	0.546084906074672	0.98785584481281	0.533871182245322	0.956058317693233	0.779662609662888	0.789313518971058
137	1.005	0.612127083819013	0.981758028558635	0.858262498248894	0.688145865068269	0.940300461001791	0.814784394297291	0.876036634529106	0.988088570837292	0.545510548500009	0.778425968703259	0.410876856464595	0.815385419871874
138	0.994	0.690350762465656	0.972618486211274	0.621935213999159	0.822327622739434	0.921520619477563	0.767205001522293	0.776393806129315	0.953735678735223	0.847303306201642	0.907390091400424	0.969292967860954	0.969656473144653
139	1.005	0.830450961526705	0.92552897540413	0.859236458910258	0.723955911451427	0.945601919133776	0.867994635805207	0.610918647442765	0.976924232196692	0.871410550734869	0.978661529157165	0.566142506099722	0.866640589084693
140	0.996	0.77390211978298	0.940435462510324	0.878639546697284	0.894277938804389	0.956134645383503	0.525611589477032	0.780903965557064	0.953573258942874	0.802957931842183	0.911818320205416	0.949159015771173	0.992520514601826
141	1.003	0.872212040920279	0.973442059277546	0.903167369486209	0.653600492777428	0.94596776102541	0.459949761480348	0.896275736200778	0.962856010803771	0.755108037154881	0.993832957708157	0.876949944687076	0.878358184015612
142	1.009	0.948707409325957	0.975281336907095	0.748245558496854	0.829791068069719	0.988783557345829	0.263781786463433	0.957570051051676	0.963823723880045	0.679488276745555	0.96106967416272	0.605138917490217	0.935588787688893
143	1.007	0.729818567308819	0.993363652143079	0.786637127034104	0.552450946234642	0.957184770630707	0.65240909498781	0.617491859502854	0.988802995496726	0.945461051532286	0.974863790803037	0.774434779600261	0.796581942063594
144	1.003	0.946693004131279	0.996175634194811	0.969096142001588	0.88754942689046	0.972805621293517	0.697535300717703	0.424421244315446	0.889032547512706	0.777053016966021	0.866960482377545	0.493511566990147	0.805818203196123
145	1	0.933583676595969	0.985061892166243	0.894606017224151	0.78257102070584	0.948172315121006	0.558953270131468	0.615962564407741	0.921249258848376	0.71610267130375	0.825929233689954	0.788834876691208	0.997192130912608
146	0.995	0.694111476933706	0.991155239611777	0.957172872864827	0.897144760839956	0.911623461638365	0.641434426447922	0.606161270508095	0.957752339880547	0.826804984098874	0.953776977851115	0.750853132833046	0.92807898988328
147	1.001	0.838242910572051	0.989303385924601	0.865146580177816	0.67107995363275	0.963445791177878	0.398097003779788	0.782057441064742	0.95058774807255	0.517447733545103	0.959104444748609	0.799994986010144	0.878870994339654
148	1.009	0.933645382226952	0.984790813767865	0.873775935207432	0.935022712283205	0.978797930210618	0.547578256014495	0.610905414504614	0.92901885177121	0.814979654738969	0.931938294796173	0.646815009805228	0.708197193178264
149	0.998	0.867366772293758	0.999779305267398	0.732069757415785	0.81679225300353	0.954108206482931	0.351546913288954	0.789954849794849	0.954950387675041	0.671146919538339	0.954800712226439	0.679718311431373	0.952177309124948
150	1.006	0.78890845325437	0.935814663909892	0.912559597783669	0.757703749833927	0.990786324469857	0.420116301624535	0.972760519620758	0.973603007758005	0.693182409880485	0.973150766842219	0.798135494800106	0.829749918779342
151	0.99	0.772998793651737	0.974987585351285	0.909574986543059	0.871838800718193	0.897136646926276	0.569275342429542	0.958807593226241	0.963141317729706	0.799040797596239	0.904254749480685	0.833374053333314	0.837372300759275
152	1.002	0.913576127743385	0.989717654290075	0.83784704200814	0.823181952104986	0.998640897785646	0.530317287691704	0.853035240098456	0.856750519627261	0.79909482355859	0.931593229244825	0.520197800338685	0.88587948415243
153	1.008	0.973891801253091	0.985579115753523	0.999084948213467	0.847612045766954	0.989617850601432	0.451786640321011	0.575976938259142	0.919038417759636	0.901672983800666	0.982385386723529	0.797245734289325	0.851180861690876
154	1.004	0.94549493786721	0.971146278820326	0.405366109851926	0.847526382087063	0.905239053202419	0.766357738087009	0.780870322289978	0.872153419466458	0.978308730683218	0.982657253640621	0.836315919055753	0.893678961112784
155	1.008	0.942028012479159	0.976983051446674	0.900635636032095	0.914642196249279	0.950867008082796	0.560241276589035	0.678226250255695	0.908855519737448	0.687584396255886	0.977300393328384	0.759383697712432	0.844407525616541
156	0.996	0.878067197356412	0.971178032970313	0.970114307437817	0.911414858341436	0.975136402006826	0.609038332096367	0.807506893871059	0.817051872952211	0.931812986530694	0.981700105297462	0.919794548008283	0.922898983380456
157	0.995	0.706533061307737	0.954997976524112	0.942322420819099	0.76561552851937	0.917140597483156	0.70145496872528	0.900571046279628	0.947581559084446	0.847747672674744	0.963261175907417	0.861573916593155	0.917091425833168
158	1.007	0.721085702329719	0.979542600304299	0.653160117868106	0.94981201182013	0.951804797646865	0.712152355312533	0.910646100311962	0.928213581879082	0.553914191386178	0.85977954513837	0.9458388483201	0.961297134604276
159	0.993	0.919477816718433	0.930497786779765	0.654037620125031	0.982462354630437	0.984732652667019	0.426212074038258	0.731028203721458	0.963899946287643	0.645206768451965	0.983747651406088	0.643532174367819	0.851829652759377
160	0.996	0.832725140070541	0.994316661284068	0.704512368895785	0.83841021520908	0.931835933058366	0.647857029949569	0.878517241070816	0.903480513625248	0.436006813006512	0.906197486530387	0.752764608981202	0.971662607590889
161	1.004	0.665550897892045	0.999440952616946	0.89927195535872	0.840646800230114	0.995661485435469	0.361232490807805	0.580402618956944	0.95309984998003	0.90628220491452	0.912047118465064	0.810953012350455	0.967226193106724
162	0.997	0.946514640913987	0.957965366039126	0.909425087316869	0.906080101141452	0.938367733018933	0.695947639212887	0.619044168863614	0.884408963160912	0.815094193012905	0.962350789751761	0.727832518915725	0.915753026593264
163	0.992	0.820859527235355	0.94843429375633	0.998272863732653	0.666968794305024	0.991324633206733	0.478384418113745	0.660235208285353	0.962823971516655	0.555691259310191	0.709791748695244	0.655083192154235	0.78079340791482
164	1.005	0.854874133716298	0.958244487667503	0.907369771098165	0.955862039399066	0.997246000055054	0.5676610620811	0.771813533896671	0.897794193108972	0.802573403541323	0.875131142736169	0.682557587633005	0.819898060215665
165	1.002	0.74397768196096	0.907394296214222	0.739187961011924	0.864754027342503	0.968634024645204	0.561272107330253	0.898192939544306	0.996234172337106	0.58900837772369	0.957594247948683	0.417375716522958	0.970099323878452
166	1.008	0.908470527517203	0.936549085107474	0.935179462197939	0.771808659763852	0.916939736019369	0.571190614069343	0.845975788251723	0.983541831126578	0.885260945616497	0.919117919171107	0.803611019570796	0.988475094354451
167	1.009	0.938012124600237	0.966288696358332	0.88461104658466	0.508399284160419	0.995095597505945	0.358012391867289	0.941005574039243	0.969879980873609	0.822202948518877	0.918692855546976	0.75283756301822	0.970407013995087
168	1.001	0.937557064157615	0.954021531676807	0.936872911403118	0.812501566753388	0.947671152342588	0.582294512566646	0.698560821457185	0.965682595767707	0.756938728670189	0.879879708006431	0.680493932056509	0.777818637768397
169	1.003	0.942427409975524	0.998615393610457	0.71419294692989	0.956005798873708	0.972051437377555	0.373118978280069	0.907375575168474	0.947691819247002	0.771265140143178	0.795031756457394	0.845230423812042	0.99588203908832
170	1.005	0.684125365940501	0.944893368544293	0.897464651359882	0.826452019796642	0.96477517018025	0.559580066295894	0.578298907094076	0.993034004706321	0.631813583900864	0.92725052632154	0.718471689646998	0.948063016982768
171	1	0.746286454565334	0.990718476768372	0.805132943243344	0.938437655658515	0.968405164737053	0.337102563526106	0.739417853766284	0.971584380977426	0.773293130845747	0.899282077581521	0.856512254092854	0.961635521609812
172	0.998	0.747258470891035	0.911896078883418	0.955466794855334	0.870731761882775	0.946347369755659	0.613353797826335	0.872588535454579	0.970357129215007	0.456914444999007	0.837650371831147	0.881908427970625	0.992054459327271
173	0.991	0.943947090861391	0.976425679656279	0.887683554601952	0.584883352926842	0.971558407302477	0.886847964454259	0.751181652768243	0.904673817807936	0.601600332957235	0.747556810490909	0.517551953679324	0.653946014923725
174	0.999	0.937943817800101	0.966157655774887	0.878766425236104	0.817316244766891	0.913043222246146	0.529253315245869	0.927468683540173	0.976141574531763	0.734627197119227	0.864351242776136	0.422414417382572	0.872227487987292
175	1.009	0.757933886150941	0.985093189327293	0.978437357200356	0.686617216285098	0.967290442968816	0.391528554302115	0.91273964925328	0.971460250075604	0.633217994467976	0.919428974500461	0.180627175373869	0.814398547660474
176	1.01	0.690734453699224	0.935088565985	0.853033026127837	0.584103545631788	0.995386528262198	0.630222177769893	0.906244903657191	0.977134214258778	0.787397687009939	0.912737693496034	0.883481939309176	0.919545810157352
177	0.994	0.963073989681286	0.995802444673017	0.80535918132973	0.764711196938844	0.842436413781063	0.818928156712951	0.723216701145992	0.903571485260864	0.929696105485528	0.93970919785153	0.919026475447197	0.9694667250686
178	0.994	0.789706487305142	0.993315715049727	0.926882653135669	0.959054415154505	0.99640989869435	0.36514894170954	0.515954959945359	0.939157537307671	0.932964573158039	0.994964942632791	0.627456323201089	0.793453246257716
179	0.995	0.623020826706133	0.933081597956731	0.749134441457669	0.960082567268155	0.962542195280143	0.631980016367895	0.591866079708345	0.989550028995216	0.691036329151192	0.981908957518809	0.56831370003123	0.930944632780506
180	1.003	0.903299805932597	0.94228704118468	0.246291203810688	0.827854577799663	0.873775785846818	0.651373280681458	0.911153428384633	0.97524578316585	0.919387722320468	0.986488615525018	0.841200238340406	0.991145309679778
181	1.003	0.560561045222504	0.947651490416009	0.683071850200735	0.925180064413099	0.944646558246002	0.79380082318504	0.893643805891305	0.944103657474616	0.823754685142513	0.971080354115948	0.88702175176705	0.898051425364032
182	1.004	0.729670172197909	0.931338538393335	0.781107576031473	0.934737958446527	0.997908635253796	0.842660197076813	0.729045224325252	0.880856508363391	0.772089615224355	0.952363690859047	0.768166157689402	0.82655103002437
183	0.997	0.692024854301081	0.966028055143039	0.808430370987811	0.787772640030278	0.919073972210453	0.55241626420794	0.941281456039674	0.99965565424933	0.852743294429285	0.873136142746605	0.775213844963276	0.988371633270291
184	1.008	0.868950279870852	0.927069532500288	0.713410487789754	0.914063929979538	0.977644845059784	0.764283691555407	0.89941001396484	0.930005478466975	0.664917848660087	0.815444028831244	0.565274468252833	0.918921741955255
185	0.999	0.784647825131242	0.923381120493238	0.91483803371874	0.882949673810174	0.945382169667175	0.481017315946337	0.93090107241441	0.968937914600448	0.893246336274346	0.98720385041411	0.807233923196533	0.991597040840964
186	0.99	0.42775631856314	0.974373141272656	0.881734792049377	0.863044938464432	0.924030503727962	0.565449205940575	0.974086383650456	0.998095508861972	0.942393228300534	0.969171143949392	0.448747045320922	0.984120488757334
187	1	0.825438382968181	0.978629473459732	0.911018726311267	0.825807357374416	0.855135247845099	0.797033129730986	0.678086978174632	0.994742051430408	0.591700980750327	0.797301705266781	0.721231374001363	0.892136186183823
188	0.993	0.910472198383511	0.964102543165991	0.922520853400021	0.783877409991566	0.958664329424107	0.478984624776543	0.419053563080198	0.932867157327291	0.335209315376942	0.943137940438241	0.791045918845269	0.892120145040415
189	0.99	0.674303718348188	0.947440272052836	0.939995417179091	0.853250221382805	0.968667189650125	0.577969606038447	0.598624058653124	0.973321253931661	0.941650370150547	0.956000313411679	0.776799887865833	0.915418611061949
190	1.002	0.824885622657168	0.933897230343606	0.47572899984956	0.833701700567099	0.983300855752503	0.455340470517713	0.72866350001719	0.983945998230557	0.877994245703243	0.986761161571019	0.615267418727318	0.949650633066044
191	0.997	0.5544664064696	0.962976805171149	0.966225030209571	0.942913216213468	0.956011350183285	0.682018675706139	0.541363866864854	0.97263107621746	0.782040477121473	0.860511591845155	0.723207835683661	0.943589852992378
192	1.004	0.879091363831349	0.954042299247609	0.920969375734497	0.875050832252475	0.913901047198772	0.451548039140724	0.909387044495771	0.979147726173939	0.945676791560389	0.975203703931689	0.757471785411247	0.974227401400729
193	0.99	0.976288283444221	0.988053585219373	0.958966901818525	0.767177305743575	0.879673425304649	0.701453949376047	0.802779945364551	0.863714685992215	0.898139468919095	0.969564615238926	0.805836654131216	0.99324192810938
194	1.001	0.687938766030512	0.945569308891927	0.94501063887808	0.81584733023543	0.991599837632093	0.5845493350726	0.822819852333981	0.955574568121606	0.146529998391315	0.960168171240851	0.42983936751185	0.632513579028374
195	0.992	0.703258206495837	0.984819583175929	0.869427399241195	0.809430208895751	0.967811660205274	0.565202558215549	0.908084750568957	0.967905026857428	0.684501010730665	0.696194811789963	0.399377587102327	0.824714799556188
196	0.994	0.794966370051622	0.981853062162332	0.940601920773641	0.4945453558161	0.998443708108533	0.74448273793649	0.776217230038954	0.876857058031165	0.967176423501063	0.984414950660915	0.979546826275748	0.996763412065722
197	0.99	0.660444309911467	0.982598194905682	0.827170480856599	0.870633795910074	0.938019255562944	0.532546192302105	0.97639065491303	0.983250179973506	0.783067491648051	0.800885920495555	0.64534969087816	0.850077977987331
198	1.008	0.909480063265097	0.991868169196335	0.90996276187814	0.973838481190444	0.974084860600895	0.437514976212502	0.317919904373344	0.947414229320455	0.794905415672087	0.980911490409941	0.891058709076693	0.9968044918121
199	1.009	0.660939821611178	0.990202858243513	0.893444831721227	0.62426566608691	0.944593544840015	0.554850195625061	0.741711645256796	0.983788760028975	0.707869227072732	0.892233331216089	0.659366805474947	0.981588649441387
200	1	0.817077505817407	0.998433607727538	0.860986777997915	0.739799702809727	0.828936523285925	0.77249573138516	0.937153535923875	0.967211175994333	0.326290737810332	0.885605812804179	0.868474384218433	0.965271911690825
201	1	0.899140005474787	0.936673140899034	0.764588064646582	0.917489925814301	0.991448730310297	0.715530666508439	0.880866662502459	0.885196236166973	0.644185291128388	0.891143641318049	0.719309778148472	0.77445777477507
202	0.997	0.592915619944979	0.988552588374241	0.909508235891755	0.919386857877361	0.946787976240498	0.441328323255784	0.850304088096063	0.978682013071479	0.700594054513363	0.827434091094674	0.730807459048752	0.940030979536421
203	0.99	0.916113485697139	0.959461987770305	0.857271660722138	0.809649333658734	0.940937178846555	0.581611564553877	0.541539097640219	0.962408982228377	0.901669732389905	0.92698597388895	0.831704668414982	0.963795947594596
204	0.991	0.814811258642487	0.967646431459183	0.940375994830161	0.795305514018116	0.887775775485652	0.581277554431785	0.932920736465566	0.939649193855183	0.673727333941277	0.949904568546215	0.985028861617198	0.98929168152605
205	1.01	0.632315713743077	0.983851724385549	0.946379381134022	0.533221775136847	0.999818614581285	0.434915242008863	0.637413942458683	0.973785890597536	0.699398831393377	0.829600692634676	0.726194384889259	0.9416435868355
206	1.008	0.922132579491279	0.953780464011569	0.940975780727111	0.876584731459724	0.988314080612175	0.837449782706101	0.614405486705942	0.860711719847198	0.802820396480544	0.92457907734965	0.671291319068966	0.753455197642909
207	1.009	0.700651634711332	0.86062248707735	0.973034700825429	0.799908321389438	0.993383932302732	0.74206176390484	0.962482633842306	0.98752292909671	0.722527179287945	0.850742357474144	0.736088903167177	0.951559589522966
208	0.99	0.872997642694376	0.873044932387791	0.819782295861032	0.939473565513245	0.961941058249358	0.682903181318611	0.987826899876726	0.990007375094623	0.556249335973163	0.837631404242019	0.716445430839864	0.844701614205526
209	1.01	0.839703212626785	0.933814248665866	0.882385494037366	0.794554367565557	0.928308626867148	0.625707251174744	0.917740378255558	0.993744095180997	0.789205800610073	0.924974572372991	0.515259644871128	0.872874935500484
210	1.008	0.698605974973735	0.992854587503787	0.887674569741819	0.871844552413658	0.931942356815905	0.66134451319765	0.880108830261341	0.920160635426222	0.617875355319543	0.796953335817882	0.850388456049236	0.978065799510184
211	0.992	0.778283447990748	0.964728867797266	0.733570344420952	0.633506809184694	0.976792157997474	0.431418245180298	0.829518006733343	0.98119510905734	0.664715599655228	0.943528630976445	0.133487580308467	0.874987309194372
212	1.009	0.866766142856924	0.87152249070003	0.675542784785368	0.977039853892244	0.99110891728982	0.703369989458105	0.950569078380496	0.967117498174232	0.760850829699577	0.846080288740543	0.87038321232336	0.88990266134058
213	1.006	0.977287027888311	0.993680559315061	0.713973908222538	0.820021374438661	0.965177718441396	0.431878495374086	0.835562020625534	0.939293363941807	0.893220112283504	0.964526311633445	0.722937618405304	0.745064894917223
214	1.01	0.950458403046951	0.998121340735076	0.846764495475047	0.599964785465872	0.931356726492362	0.798054571734214	0.711083221817776	0.901974882800305	0.809282106564076	0.909051632569164	0.833530475831341	0.900474767425362
215	0.998	0.500287526204066	0.969510275443816	0.91290260887457	0.688087064959122	0.981795097705775	0.48462003521566	0.945397878282399	0.966189120775677	0.57613882868205	0.923201816291729	0.863707677307405	0.954451899712955
216	1.005	0.984631332799399	0.990485019275795	0.795527723856177	0.906575883658598	0.938494525983535	0.562420774410314	0.637166340300157	0.98258786638534	0.747216169412187	0.770226318784225	0.812772776539796	0.816729062220741
217	1.01	0.967419247520447	0.998987251077092	0.822644762841177	0.70551102799693	0.934124613573741	0.693897218830607	0.873656110271304	0.876799921378799	0.629962523312154	0.896828417868818	0.827586678401144	0.870955117653464
218	1.008	0.623067688224849	0.992705694291001	0.964757248495637	0.479245939170544	0.966551152196889	0.523298564377565	0.942267719724269	0.945176382051478	0.613833074216869	0.976331030069408	0.928698296147579	0.967416591767843
219	0.99	0.61699861950125	0.997950241922409	0.777069392845068	0.934646261638552	0.985051722094189	0.611192106903539	0.823295035107313	0.904646840388719	0.867483247242867	0.923524934270629	0.642857235775861	0.737394576136059
220	1.007	0.871924597131956	0.973312911589826	0.78820428979955	0.85418544265063	0.882907181032671	0.722302117064055	0.880160565227986	0.910090175211725	0.918276391832029	0.949911562959126	0.865711539610172	0.921903424108706
221	1.005	0.800606526404639	0.990064630260371	0.572932967061728	0.807632793292757	0.937779896095996	0.588506260570766	0.840180691623117	0.995900319407993	0.77774098107101	0.893971700626657	0.798354412437765	0.818709457222994
222	0.992	0.895314083737041	0.967691593734228	0.977779898984051	0.755641951571352	0.965970272985013	0.639853002804749	0.166603784136293	0.973882717500145	0.810152100383971	0.872151995402153	0.877156508377437	0.955926292189483
223	1.001	0.959316358231879	0.971004101240109	0.715048736782366	0.90141837263884	0.915452411205352	0.753221293298932	0.881493765345359	0.89773538897246	0.673090934841942	0.812694480076761	0.86186132254968	0.899787954192061
224	0.996	0.886931516380664	0.926922427244075	0.831846643572976	0.974088424436842	0.974361274539701	0.675527309189142	0.785376703084594	0.866029488087756	0.795827660374936	0.864872031444351	0.779081762365785	0.962829833595971
225	1.006	0.887320350880803	0.976431520749311	0.998895522965843	0.899995826943172	0.929656688230538	0.667746514670234	0.892428372030741	0.918524831128918	0.885434781513062	0.990973785027908	0.617415030363981	0.667448520304276
226	0.992	0.757808540400678	0.996963174136982	0.83717645202762	0.892914438307969	0.973226132943239	0.644416130072213	0.700988033961628	0.883438982178831	0.654888042716765	0.861886097795788	0.839099684903092	0.84224851070957
227	1.008	0.978065900012753	0.978935501535677	0.959031782855653	0.762850142860391	0.961809969060249	0.74695320921148	0.507229097673175	0.846898739797608	0.622551291581434	0.9322510900116	0.778341942054005	0.910251868403277
228	0.996	0.803618720674761	0.953379611945923	0.89317653982977	0.703356828783362	0.988762438832165	0.432125315653074	0.855369235049325	0.972812493681243	0.490921288429414	0.844826598014528	0.812545362508507	0.818970965516703
229	1.005	0.935688630229968	0.96742656982453	0.8184382498851	0.582470554771693	0.999646104226766	0.474056984779922	0.910283797799526	0.963989214346648	0.603014071543726	0.795725954850375	0.84619487263094	0.863975681238907
230	0.994	0.958017351080159	0.98955425646383	0.698140815169553	0.683348654704969	0.978611101938781	0.606166905222285	0.73640093357262	0.863043315425966	0.846790184155624	0.971991196622132	0.838400561294682	0.95369178063382
231	0.999	0.969573723414744	0.973490034443131	0.814090776338414	0.832811932928224	0.95191600229392	0.658350161808513	0.673919635289445	0.873810900842446	0.72766382371258	0.949071940329451	0.652247546251569	0.940407350843264
232	1.009	0.784410118817149	0.950911220366612	0.989100261517042	0.692917033122616	0.988792397737097	0.467103268761391	0.943508289925303	0.971631988553984	0.890018676928565	0.939638310852956	0.549880250274982	0.798375688373275
233	0.996	0.950340751938088	0.996670476603211	0.875568318939989	0.833714858603077	0.909854142636802	0.336555106771898	0.879177788737456	0.974838712248964	0.965806576013135	0.981232088194798	0.840936832935361	0.952350152814778
234	1.005	0.787215875476004	0.926722414181867	0.656293362405358	0.905317963163926	0.967474155835671	0.743438728815595	0.666415990139014	0.913997618999786	0.88133796176298	0.990722799764874	0.808568526277215	0.966827467158001
235	0.99	0.88686127651234	0.993476180508525	0.791215347956216	0.912922927507275	0.964535023819064	0.621690524294065	0.647918662531063	0.827769376107964	0.904845012999038	0.979943604763068	0.89625842006888	0.976965108549605
236	0.991	0.839489388269135	0.927748927689322	0.991632782728694	0.896969295062842	0.898364686410896	0.79178331860156	0.838831370050516	0.905195887409718	0.69920324311173	0.702336397180651	0.869710253105233	0.947568724697209
237	0.992	0.791752070426397	0.961656581283883	0.978500057362819	0.773641161375666	0.995795977611681	0.439377502110864	0.568694194026198	0.963524414964734	0.389165813837976	0.54132771915759	0.66175625800226	0.837369970832597
238	0.993	0.93687514541608	0.971410087351824	0.980285266739437	0.678145086884201	0.958724923619279	0.682056108859966	0.52564195248493	0.892874914039309	0.807503053126843	0.927174267956111	0.841265282851629	0.980873371850782
239	1.006	0.850202446891199	0.984299743995169	0.988574938158231	0.726150363066122	0.98036951733064	0.237340328419811	0.773112664350039	0.967294706792481	0.484338031058474	0.898255403117273	0.968654738379287	0.978549539782309
240	0.999	0.852577475171894	0.9409478513457	0.927539708549516	0.602643068655193	0.991115111257197	0.427928960294093	0.892090219414951	0.977148495126064	0.590562618995806	0.806296249842985	0.223791831709881	0.974288689370201
241	0.993	0.955583013004741	0.957425928657119	0.830212159308063	0.676313020490892	0.958190282201236	0.493401816648656	0.825415942616375	0.952469286250907	0.831030436197668	0.871036909094699	0.882723943605737	0.999003506893539
242	0.993	0.95432772822825	0.991023425421073	0.834079547799548	0.550517548569589	0.950525014738497	0.372603286822378	0.71401468842322	0.987189143105143	0.830422543285542	0.930856051677114	0.705371414567468	0.907492515596866
243	1	0.842681521639335	0.913522054641326	0.926333069179148	0.963162607318689	0.985078788337975	0.564093518483908	0.615767058339435	0.99142737513407	0.558257510673771	0.775505099824973	0.715772097769367	0.872150099904436
244	1.008	0.825718895705578	0.983508396720443	0.751871577060225	0.885481047741205	0.936655939089975	0.571128954506462	0.636757353479313	0.996210868010734	0.806052816967081	0.896566095923315	0.756518800792585	0.819926951897166
245	0.996	0.718780396399113	0.9119925991634	0.996086032096846	0.798062762563682	0.943089359792444	0.732935161467373	0.886030619894352	0.96929545211225	0.731625554593813	0.935481784064422	0.731107581166614	0.834803699864849
246	1.004	0.77819698025255	0.972742824479707	0.963825370654453	0.656564785262789	0.926464015333031	0.539293437333952	0.683563913687408	0.997576731838466	0.608238610589961	0.737558051071549	0.883147866096347	0.967841895684024
247	1.008	0.419601374360044	0.99370431507734	0.839300828199896	0.660000578760953	0.996251882084726	0.648141899261222	0.720131331589512	0.990235241703304	0.64914759021352	0.907968858920821	0.526210166042283	0.540058892290557
248	0.993	0.859677021567754	0.975982388653196	0.95339503048383	0.854554718784576	0.916024115760235	0.482593898301725	0.934377877488426	0.965105423927764	0.85495665430754	0.910347719087691	0.65687880565232	0.802277382349182
249	0.995	0.841691894780991	0.992942362592901	0.913256492045462	0.78356295860543	0.953920964548631	0.496898488133459	0.865860478872653	0.908992376047012	0.740595118473548	0.988248682589046	0.775427523616365	0.831444384886765
250	0.997	0.848457075768272	0.990634280190533	0.835017253907658	0.618990086933433	0.891227065448044	0.659307944473757	0.644101269136549	0.994253158570504	0.592898646068313	0.907654253679227	0.860280307719432	0.869090305183415
251	0.995	0.73133401575122	0.990637409546812	0.956405745130201	0.592632586349399	0.972713276464347	0.323668414002866	0.748139881932023	0.988273456220628	0.762260313705383	0.782875250289769	0.679918456602669	0.825495044766704
252	1.002	0.706204131086191	0.996713780277287	0.8378976982579	0.815452571628495	0.885903397811196	0.795290621238469	0.811845836348727	0.991795795509154	0.360070351677643	0.70596207794378	0.891564339362283	0.946651502810164
253	1.01	0.654895016865327	0.980603888588663	0.753956748939593	0.695512686095108	0.948828880178536	0.693937591854309	0.823517718589577	0.943794911051867	0.726757572326054	0.992516114725705	0.892645441770176	0.922340700416418
254	0.994	0.894682523148739	0.931221673956362	0.620773853227292	0.745892751106289	0.940580978920027	0.826547976438215	0.787359073539875	0.939087813208451	0.580045818172777	0.907091154154105	0.759515592789856	0.956307916625552
255	1.01	0.914235226481499	0.965935162669314	0.963648458773722	0.806956393726012	0.974760729446061	0.700242008587341	0.534429791923154	0.936575646531453	0.420987397816788	0.571915731765677	0.588136086165653	0.792286789294716
256	0.995	0.882270425350608	0.960635200122426	0.97996566579017	0.706161297410656	0.94883895617444	0.565979201389659	0.851321251786506	0.943641961173935	0.805175386794582	0.859785415975271	0.482898306162249	0.865529777192254
257	0.992	0.909597299561687	0.982885976855236	0.943822103356395	0.954954476036511	0.999501235425039	0.245812461872888	0.881486740485176	0.929100847516278	0.656946473790425	0.809390061176066	0.700076089898348	0.923764914618845
258	1.008	0.922132579491279	0.953780464011569	0.940975780727111	0.876584731459724	0.988314080612175	0.837449782706101	0.614405486705942	0.860711719847198	0.802820396480544	0.92457907734965	0.671291319068966	0.753455197642909
259	1.001	0.810999071780383	0.990863639252476	0.997323274890541	0.867380562097048	0.935243749050848	0.598430721333673	0.875465808680121	0.957625807544847	0.547877158252547	0.637580205686241	0.569211682935324	0.576385320676676
260	1.003	0.941876057183013	0.944630085464874	0.410520123241055	0.787943414784776	0.979503652538853	0.576711065981547	0.744481783970773	0.981140155053754	0.538364976877418	0.940672701273841	0.52083334000766	0.991208300953748
261	1.009	0.836423014616026	0.910796439220008	0.907802712428183	0.866926647278639	0.978563832929859	0.67727003774092	0.813641772133446	0.926995065817022	0.643684550281369	0.813713891913965	0.934442927311898	0.987122069393811
262	1.009	0.846685948812812	0.992021849614445	0.82740519809973	0.9247555209758	0.999260429997733	0.681363999480126	0.766328352172421	0.889132987611226	0.793857725828949	0.798636378826833	0.655066458709944	0.729115305540706
263	0.991	0.816403935350743	0.955948752761604	0.71507935359142	0.713840729370281	0.953081633415225	0.494080888041072	0.893507655172525	0.961865852658355	0.942327168177817	0.990768045705674	0.571142294705778	0.91225273184102
264	1.001	0.792669730634536	0.948784929854771	0.960618453617504	0.754438360788046	0.988007335469174	0.515061812965514	0.506093679316227	0.96125744601859	0.688042219060692	0.877395180174422	0.926501533121342	0.945199640445066
265	1.003	0.81686243488514	0.961457890133181	0.880801423600009	0.936319997313681	0.989555653833565	0.499493644169899	0.689143825575925	0.934721776274951	0.854446063073629	0.938770327501592	0.727450835307441	0.83077835318771
266	0.99	0.832326484061483	0.869462399687573	0.940053125313554	0.902626753732076	0.956070592885972	0.624733688233534	0.729027629220659	0.988777996459844	0.47301675558655	0.92021052681719	0.780034461051427	0.945575671151677
267	1	0.797192455833478	0.953079459844896	0.981930209244865	0.774621827338279	0.929472454298914	0.513638705205629	0.954358454674643	0.986670640374743	0.687076159001578	0.780973462226391	0.835067414011526	0.882147740888532
268	0.992	0.625773663423319	0.954884459846439	0.903636790640698	0.853169931354287	0.958487841667754	0.512854573898171	0.667427684477612	0.969868419860126	0.568860158478368	0.980352478191291	0.75961323737085	0.950003365141746
269	0.997	0.776468185401276	0.974441945338226	0.997020962287811	0.6914758798052	0.864072373620684	0.686733056946952	0.821159531639894	0.981533996895672	0.569050837609917	0.688797482712198	0.90686937846894	0.968068416742466
270	1.005	0.915253808377398	0.973297724796129	0.908539999444078	0.770052554970898	0.991627571442314	0.316814627513436	0.851156878238302	0.958432394655832	0.737368997663581	0.811137866044181	0.875362205611879	0.998124225184697
271	1	0.945834861163139	0.999286065125598	0.794422332259462	0.616909357799381	0.898156814121817	0.718589195798563	0.649993554035164	0.969143374960599	0.826675147075692	0.876548078506264	0.799153043350716	0.954573879335122
272	1.001	0.913029066850263	0.989603670077146	0.87365914606598	0.884581033500511	0.971986909290429	0.246836485985574	0.803950386149694	0.979252183856286	0.578817265521203	0.843228022358333	0.724157400057714	0.9604681378958
273	0.999	0.792511963395607	0.991307072666894	0.213846940554741	0.941190731566877	0.993842568343456	0.489413683365992	0.840570163274642	0.973570316425551	0.581786129346535	0.926233307708511	0.838442654714696	0.884179279763702
274	1.007	0.789696683056049	0.98245286824792	0.931549998040656	0.890245060403605	0.9699775253168	0.537334612930961	0.908138135194375	0.91073575408867	0.633299269375656	0.731659355124145	0.877616430859671	0.905601829674228
275	0.995	0.975866929861063	0.99629081660395	0.883296172828459	0.791089536295401	0.935209560182735	0.525546394117437	0.684772967337606	0.90158702423743	0.756713354342232	0.952514442698763	0.853694599393404	0.929045001124514
276	1.009	0.850541203692123	0.968778238127106	0.928281047198908	0.806756168826548	0.925918664416912	0.74310597003794	0.661701018585247	0.998277906292379	0.698895829707724	0.763346487713671	0.472414642601934	0.737592548998711
277	1.01	0.957119953071274	0.99669799633314	0.851142775014009	0.823011746313734	0.925942930191471	0.447726163927843	0.791717517330161	0.953618300237011	0.868627352979605	0.889436649922787	0.882503375150011	0.977024609920802
278	0.994	0.935499252771352	0.976455952545808	0.881188842886206	0.917995640417405	0.994166892984749	0.466761255458471	0.713769053091489	0.878647872941993	0.802328783078721	0.979643120619551	0.80308126939041	0.838816438877182
279	1.008	0.801792908983182	0.951323807216077	0.808017197314417	0.964846300524644	0.999168590544376	0.462672264520477	0.551910477402614	0.988481220801614	0.515919155792699	0.840588327499413	0.785118544970159	0.903365508271145
280	0.998	0.864739815108036	0.96290402940646	0.959575253698207	0.658476722897307	0.990247836419148	0.50965810032091	0.828337429955692	0.953830637085168	0.875712520192439	0.898041229778769	0.694607413217539	0.700540353016568
281	1.002	0.905550680121697	0.960027512735481	0.687003661687647	0.695145682830389	0.960288179393345	0.64362633854239	0.78758071268451	0.976057947505875	0.649801076549969	0.943399943212551	0.578171892583782	0.709160573688395
282	0.999	0.865086121988822	0.957961837488855	0.861353189068091	0.84603072488931	0.927931835010632	0.630412482813426	0.636451374995517	0.928912098014378	0.52115551173936	0.990607572331176	0.586436676434546	0.963831908324924
283	1.009	0.900743721810915	0.979251113018346	0.94753739050238	0.928600197855144	0.950663527346013	0.603274375214171	0.779954264911706	0.8746436380951	0.884326123622071	0.950358118937623	0.802013299388096	0.872960852426182
284	0.999	0.831374468724566	0.992005917194784	0.729598441924006	0.599078474910996	0.952593792255336	0.676238069199855	0.926045379061087	0.940835633548092	0.853962704447095	0.888502454923769	0.755465764939021	0.836735429496007
285	1	0.727067773100027	0.971492834346416	0.921930697607498	0.819832001191563	0.884597956321135	0.665932289441179	0.987436454605501	0.988958726581059	0.714516861611536	0.782445025403193	0.791918044697547	0.909091145386942
286	0.99	0.720858198457	0.919308942185718	0.824274107317061	0.964019638478521	0.973984264835703	0.515209782421248	0.853699731071059	0.987046540515835	0.93588451057876	0.936947293518064	0.717397354293096	0.773395026535933
287	0.994	0.882205298575871	0.939097316300912	0.919221784982187	0.767629716950273	0.980232104916098	0.543794860568951	0.553402540690908	0.947802404707916	0.655569691644284	0.879521011910338	0.889823148228482	0.944366803330194
288	0.991	0.979036013294317	0.991908587280621	0.494869697754433	0.924843392182946	0.978240911332865	0.380291331107448	0.672630217424831	0.953436719783345	0.855912762966034	0.893869571739928	0.937835008897281	0.978394856271543
289	0.994	0.742191220526045	0.977495306568393	0.876207096025152	0.972107666279576	0.984481569666787	0.462688528131572	0.524663217556546	0.943581658116238	0.884973689901549	0.902370376108582	0.613500653635005	0.996730200514482
290	0.991	0.894707554896006	0.98121243841718	0.840530147879956	0.732725416325342	0.878354981697196	0.717061439438481	0.576251739795888	0.987002784405844	0.520864677361295	0.973888587977122	0.750239359565426	0.755451576052974
291	1.008	0.889426309699623	0.948326772588491	0.960365274210825	0.600209082901538	0.976637722642549	0.616438963057127	0.502776520154938	0.936896279558368	0.647825747580842	0.969126219007046	0.790394999035526	0.974242812022287
292	0.998	0.859545370603154	0.937373162807367	0.904723874292893	0.88621660292956	0.90786193777353	0.582337194258363	0.948374986575744	0.954628369933243	0.57027561611837	0.860916477367516	0.969610901228124	0.991316250746862
293	1.001	0.914900039319068	0.930940521616652	0.93696308875262	0.67359608825227	0.98505144198608	0.674639399398786	0.948679204358827	0.955380475576246	0.524922822164236	0.569183794139506	0.821800655515634	0.915719988612621
294	1.005	0.986240877266556	0.989128640841758	0.968548314773456	0.621396247267676	0.858556198864771	0.75107736127506	0.860486755784146	0.935068203792635	0.298724532754857	0.810080812896843	0.699242932727207	0.80546164916666
295	1.009	0.792416903211057	0.984691345887595	0.907638061837323	0.804524379950757	0.98368661270582	0.374998648802017	0.628846595913303	0.98209769398381	0.683974725016863	0.767645136367835	0.863944160439037	0.953568347448101
296	0.999	0.772584469778889	0.965932187838022	0.923642585458937	0.918470912959992	0.987605410908051	0.66661868657085	0.469237506331339	0.972299490973711	0.402368624724673	0.567570310735773	0.501164095244916	0.817158776385113
297	0.996	0.830264398159672	0.949637809430221	0.8960162849279	0.719523897533963	0.907215636289628	0.912791695591784	0.890289140899857	0.941511782921384	0.472761853892913	0.70083494063959	0.582910174223161	0.897814463865551
298	0.995	0.952001023078252	0.984235372929238	0.75113476716395	0.743416129320308	0.983211096164007	0.458314721115143	0.482837216789327	0.959715738859555	0.728532812465189	0.900960780440293	0.849301988258291	0.860525621382152
299	1.008	0.975926793263801	0.986062088076094	0.756856209258715	0.79937462458866	0.970962927203505	0.561505433737744	0.471308680833071	0.972857200872181	0.483387644499673	0.834432087174477	0.24058036566785	0.842946573279665
300	1.003	0.94566470032278	0.983733587937444	0.786707644495368	0.726849946454974	0.973908606478026	0.777600227018889	0.567206343920813	0.884540717849318	0.886464770403696	0.930096029099283	0.780293054303583	0.882034759662821
301	1.003	0.904325169770319	0.99088389365205	0.887047873713431	0.959045024516021	0.989536310428264	0.342290244120761	0.65529237371924	0.958783040645547	0.59210777898973	0.802962837374444	0.738019582277038	0.784761230855879
302	1.005	0.674918084894694	0.970976330594208	0.836518515520693	0.978714152624296	0.985152576454745	0.529946427394671	0.711321532899468	0.928379690781421	0.871255309328018	0.953065318040335	0.64255435243652	0.935114375011113
303	1.001	0.956136202572147	0.969592534341288	0.81294082147912	0.827437345766161	0.954159867479575	0.805113929807401	0.652625939584212	0.867582159555977	0.783894791685077	0.809499313955141	0.691415006039445	0.963485969160291
304	1.008	0.935723020117226	0.959867887857843	0.837000254641783	0.836758187910691	0.986716848424147	0.490904537234516	0.495762629272549	0.989845615258743	0.836328262077872	0.853953690834254	0.585368111511721	0.914322940829401
305	0.993	0.892872824262506	0.901297881613113	0.840681180676365	0.913750604663675	0.996805295837175	0.619220128714062	0.58906779144371	0.963777996942984	0.908982522516213	0.976537328256449	0.543305651422619	0.817777730371109
306	1.007	0.884522883528732	0.949575898011059	0.948280631165622	0.812408313487053	0.936881464017992	0.518486665391193	0.839694826465572	0.994852976508872	0.842849312503177	0.995508777777072	0.715551815929903	0.742780445616866
307	0.991	0.845129880294622	0.945743165380736	0.867905653335479	0.856679509403528	0.957066769553727	0.43081000759807	0.626625935368808	0.980625818248068	0.960917642156876	0.985804909754854	0.936647032324347	0.993181620683124
308	1.003	0.780886379383458	0.933626286070489	0.990165661747749	0.78252642267272	0.980405964555748	0.45432714734997	0.851132510681795	0.978366920149205	0.575113035655295	0.89881845670906	0.435898564763566	0.863670385719669
309	1.004	0.969217048031264	0.995789926980061	0.694898445756715	0.701358310521889	0.935712044522151	0.739478824623176	0.619292142296653	0.881350838697079	0.973421844162209	0.985317683794805	0.925968699559246	0.990569488187627
310	1.01	0.887251301004661	0.896434799081957	0.899445653350384	0.866428299401186	0.897611918902465	0.728773740189513	0.918699345210218	0.979446513442841	0.839751062752426	0.997888985569886	0.610924286642593	0.910401682656242
311	0.993	0.783563649275187	0.967190494025129	0.874982302079519	0.933629981311739	0.960887674394557	0.583927503850169	0.613173009109446	0.903074988722703	0.860522794578526	0.957269073155228	0.956557582345441	0.999105956163778
312	1.002	0.848171521957174	0.89857489847339	0.854159949442463	0.578528149764429	0.996401891937935	0.575781526224038	0.4258824627535	0.991844511905158	0.485550081802464	0.9745161905851	0.776062361001619	0.93491710629513
313	1.008	0.872461333468342	0.971069930361542	0.891772568638747	0.933609110516607	0.999453044884992	0.391048779926183	0.582508197208472	0.92582594751029	0.609290284372318	0.950074175001906	0.775629486287497	0.968635329769717
314	0.992	0.923846912816055	0.924980831356785	0.896745003119714	0.848008521848338	0.964398764669299	0.769214206693007	0.699575995300583	0.87118578960386	0.775955214591363	0.959142747558857	0.631792014976753	0.894405536437719
315	1.009	0.888488240049305	0.96712516915293	0.914238835516742	0.662385757807123	0.87342037501792	0.639354493035846	0.910821592215316	0.992647609717537	0.488906434883068	0.9700840754421	0.723003254279005	0.896681007285376
316	1.008	0.744510516367401	0.982375343968263	0.820075041473072	0.875021929097177	0.921310575035789	0.527580040652008	0.942280152046377	0.987977874819341	0.818538262788118	0.848639309114933	0.870113711376124	0.905011297251875
317	0.999	0.696020242067562	0.964003616921006	0.887145204852514	0.687747834900422	0.978934886729316	0.535836801470355	0.960587757281378	0.969371395742056	0.463296641613371	0.766486581866959	0.846089872114308	0.879476684928394
318	1.001	0.798232752876179	0.955188270107028	0.887361012773184	0.928667246067177	0.979100877289999	0.588316672371944	0.838810057095482	0.900330791869053	0.950653200067165	0.977641850842451	0.44212963501309	0.860096840132468
319	1.007	0.845374522772096	0.990361040349822	0.831832711443817	0.800221997442815	0.936869032060609	0.41482626870423	0.964342924298675	0.971340851943069	0.758650255992372	0.950496876633531	0.828556077693818	0.830649270874258
320	0.991	0.923640993487813	0.942967691945409	0.583575930862192	0.90240834396632	0.987549928315478	0.749004553773425	0.907711966739886	0.95359284450116	0.702936722116401	0.740192331114837	0.712622861036137	0.889008776050315
321	1.001	0.978633390146859	0.991391727343906	0.728135871844763	0.840546632020352	0.947287194774928	0.611532672299435	0.597909919057516	0.954582589358528	0.385062580190464	0.787250068690606	0.525332685113969	0.952309979045517
322	1.008	0.911604111241011	0.938188331010585	0.817759229729924	0.868640960353705	0.976053361729133	0.799492165402025	0.597383138560264	0.892230221755161	0.963945289081036	0.98624863534407	0.35487856557344	0.990275423386745
323	0.996	0.945193249976161	0.962987582529718	0.789740904191563	0.938200551464688	0.973920857285417	0.625102859756389	0.775556826340992	0.804256278476351	0.910870890366348	0.975959727557431	0.840519816805295	0.957148549530454
324	1.002	0.725291866875077	0.973946024089925	0.674946657951368	0.939732320511312	0.980589004195481	0.635094588368613	0.876102636088035	0.880348277612242	0.900629641044441	0.939825344533286	0.77099982622584	0.880194987653393
325	1.008	0.87541383488392	0.936735713744232	0.977216480699023	0.91522524136233	0.978073261208503	0.320751842906195	0.961727787202363	0.989493172381603	0.840423534236917	0.886107989007122	0.896266906536491	0.900165974440567
326	0.997	0.980270775531065	0.981213209290185	0.861335046686533	0.713158643974826	0.989853525518778	0.444792173652261	0.786579588294326	0.897970944511501	0.807496319326057	0.926593608707161	0.723711177829096	0.947455106704039
327	1.009	0.792416903211057	0.984691345887595	0.907638061837323	0.804524379950757	0.98368661270582	0.374998648802017	0.628846595913303	0.98209769398381	0.683974725016863	0.767645136367835	0.863944160439037	0.953568347448101
328	1.006	0.665922789218122	0.968836977366723	0.969736874567873	0.799230821164898	0.963742474895073	0.606423710439216	0.723418769243223	0.940655273595463	0.732127502140398	0.986003473190725	0.891369317604898	0.90274233649261
329	0.99	0.903023417221348	0.983461950658948	0.81937666636906	0.927078547975992	0.960680546547077	0.323450370242403	0.817423589521949	0.952294864635102	0.638538144035311	0.97660546958487	0.551785336551157	0.827536889388088
330	1.001	0.908666529081682	0.996959383698622	0.919428428026838	0.802126221693575	0.857643034277833	0.630282459216527	0.787372745124193	0.963180294949403	0.927654630947521	0.959790015412638	0.806483199941055	0.942129236456809
331	1.003	0.907832949926581	0.985788500078008	0.927828767432881	0.792269386251138	0.970822541367129	0.366224921281655	0.811890677467605	0.955174632258182	0.753892540428396	0.983405663549489	0.693291113555968	0.743027681567709
332	0.994	0.909162022516033	0.963719636243787	0.889802227935197	0.879490713389499	0.957022575858734	0.463950240658195	0.724930769707774	0.964913710122537	0.705920183522505	0.71364023334313	0.912804291324134	0.998944259067816
333	1.009	0.926754589403558	0.942509869998632	0.803546436967903	0.828801887828718	0.987757933089188	0.530651206225671	0.493445326958297	0.99063337313165	0.890507076026364	0.97248398339565	0.325144505754198	0.857551814696579
334	1.009	0.825482161845108	0.915540238837993	0.934373783814992	0.947805572766513	0.976414174882524	0.6859727119794	0.82041059854676	0.908283862649303	0.764316253491753	0.795469325802764	0.897375304910498	0.94803391358275
335	1.001	0.983873150989691	0.9959841284343	0.92543800170609	0.809753330794154	0.871686407352372	0.603501565273715	0.769113875812059	0.955608541441244	0.588574261307971	0.883516758626163	0.723924872759118	0.85042528773186
336	1.01	0.7801009258263	0.898365986000435	0.993862778729757	0.907455183667275	0.987853750609477	0.577569887412913	0.913798208014599	0.951465043032059	0.910455529782875	0.933723710341023	0.730124283493004	0.901589640018367
337	1.01	0.633059649448573	0.916505644479778	0.908405964258701	0.951068759972159	0.981455758547887	0.707913970489453	0.864586349518385	0.945359199831895	0.880501365710244	0.954905162969373	0.703901329524107	0.876968120904854
338	0.993	0.890949310720982	0.949692534116396	0.612097301680839	0.844954161487856	0.896525249684177	0.904418795891735	0.534503888011999	0.948765175323281	0.977537303779083	0.981602714259456	0.811031201622713	0.894070374826168
339	0.996	0.543604782588428	0.965051350582708	0.931059577412672	0.905263966545199	0.991095486685945	0.45967607292392	0.876816283001096	0.960290380686755	0.782459446025076	0.884554091683687	0.726640484032815	0.850509032155072
340	0.997	0.88985292107715	0.979061002897116	0.876978464006579	0.565165116950317	0.988249003929267	0.415075018874553	0.806023921628368	0.950625285056026	0.977010077739497	0.9998058235422	0.241354799805551	0.907680137315986
341	1.003	0.735292693248628	0.960761531479021	0.69374237544859	0.936256688591802	0.984257069909051	0.753432388863268	0.864222904812292	0.895261705459101	0.803781481165598	0.920474563909768	0.502703614727122	0.809998691641249
342	0.992	0.628642187032192	0.961171407890768	0.999865462450038	0.916413939903038	0.941513997614034	0.739313183101461	0.555357355495065	0.912573262385738	0.409233313252396	0.96225578782315	0.711391557475142	0.925557290432556
343	0.995	0.938255493966143	0.963872951252738	0.974780661362461	0.940280739503482	0.982546620158934	0.526210102754752	0.652861306752801	0.908285779597882	0.704807251490162	0.745346317671287	0.770738314343095	0.792250753877375
344	1.003	0.879502422496868	0.963238561951787	0.891963205206977	0.857393113102004	0.871711977969437	0.594958739807315	0.774878595880191	0.986872153614896	0.88571702927399	0.948399871993718	0.93394576469691	0.978594772612637
345	1.01	0.769615500010381	0.963418567075864	0.886696262943929	0.481139536111114	0.934959685903318	0.723827137354988	0.693483146807757	0.995051939594951	0.721166926024111	0.939861872389577	0.784169413853321	0.945446056306282
346	0.999	0.628578347724082	0.93560580746218	0.947842193712419	0.62621713373634	0.935530306526246	0.848706723331183	0.775359977921258	0.98953442942983	0.732293655805767	0.874637331106605	0.744493013079082	0.947530736111981
347	0.991	0.661095989890161	0.888967205247585	0.871052879331831	0.761922757322155	0.966655645495764	0.898821996961153	0.9637948797262	0.975400701809409	0.763505830759027	0.968443081478468	0.700999261255557	0.713124768848868
348	1.005	0.978009453976266	0.994650232284783	0.748975675922908	0.88652034279378	0.978371714318205	0.359587296293394	0.952356550977545	0.969864118617751	0.615925008287109	0.7445526134322	0.932021596174867	0.997326243769464
349	1.006	0.954572037086679	0.989721021285864	0.554376368112304	0.892242570967321	0.932001373516343	0.650168429866464	0.725206280878085	0.907342007523726	0.773807808023253	0.906767011053036	0.878985565102971	0.986824303074905
350	0.993	0.827533930177923	0.999742374051118	0.835200707142909	0.795835463376099	0.922117532302485	0.426072921375834	0.705810395416371	0.995654423923359	0.766904116093834	0.964992548230473	0.587477872466897	0.741988893969349
351	1.01	0.944265715761936	0.997916234791778	0.977229867512451	0.74084047624968	0.892639456520701	0.676629267499938	0.914554885361613	0.943403515229887	0.791819739970537	0.974164428887751	0.403361950680967	0.755148000910389
352	1	0.705242001386686	0.923323840215315	0.991621786279906	0.876214333079021	0.976459241579944	0.576731922841763	0.505714377586934	0.999786924718716	0.866786557000839	0.928089558560556	0.895270181014034	0.962136576695697
353	1.006	0.978056538020491	0.987681163761882	0.706981481601122	0.882267285968398	0.944740086982268	0.576041902710848	0.636358153466133	0.999450377204689	0.722106688685079	0.756928561282553	0.806847839808964	0.936004992327726
354	0.99	0.926997923897948	0.963482009914126	0.896958465643417	0.751210283290573	0.982854271516826	0.578564413046571	0.651225580751149	0.930924373541137	0.882515292383699	0.972938801187946	0.368330107092906	0.758991792213629
355	0.995	0.811733915051666	0.998622682264134	0.922956921382601	0.501835692081682	0.868202030918102	0.718884709508302	0.909336018285827	0.969283182220591	0.691563871723048	0.985201068765274	0.890491950641609	0.931357945694906
356	0.999	0.655280060560435	0.98826070078003	0.932885830363402	0.728305149540917	0.951651369489443	0.623050520253783	0.514892174162612	0.974204519398982	0.851702741766517	0.940683200381034	0.759115574478193	0.901706219489118
357	1.007	0.621687003462263	0.890792858340527	0.909511901955754	0.925154175967443	0.999585021843734	0.538703380892844	0.899463310727913	0.994305097661868	0.715475458472285	0.918440284856694	0.981490463760193	0.985085971446449
358	1.005	0.964805331924489	0.972159314812146	0.921780125444697	0.878680535970359	0.898150237519277	0.71410258535267	0.760675941055407	0.965577450356748	0.776721713966898	0.876810807639468	0.548809669990143	0.714166349958001
359	1.003	0.808178664146553	0.999996032576819	0.925845478313621	0.638086850884445	0.976560428278155	0.703794887427316	0.732517277986453	0.864547788911483	0.548529738103512	0.951201372208099	0.687029125587136	0.812142867300428
360	1.008	0.889426309699623	0.948326772588491	0.960365274210825	0.600209082901538	0.976637722642549	0.616438963057127	0.502776520154938	0.936896279558368	0.647825747580842	0.969126219007046	0.790394999035526	0.974242812022287
361	0.994	0.89676012603344	0.91579864794099	0.910915436644094	0.816660043419525	0.968740196237	0.493090764304448	0.676386389557018	0.990427392140429	0.149339817490254	0.786344843211972	0.651110203422077	0.923955969071546
362	1.004	0.532445424943205	0.985020018087647	0.914033548819567	0.893751616665866	0.969233618173458	0.572265593867727	0.809922419174247	0.955281840791683	0.514870224961553	0.909407868156169	0.536798229260161	0.832770791810577
363	0.991	0.756538766407367	0.997761879202514	0.798912651113465	0.772277902439763	0.983794451762866	0.757401530116389	0.624490818733293	0.86996751416625	0.906139826623979	0.986129037049563	0.701751198751431	0.827933532510046
364	1.008	0.971183869688598	0.984509164873728	0.994964280818627	0.932035623324334	0.98768554221495	0.392234339798469	0.76250219299012	0.895540740354187	0.406243743382628	0.740432947463849	0.81767828702622	0.857392167210894
365	0.997	0.983071366567506	0.986047074820934	0.681669642455811	0.812957142182132	0.967457789330301	0.731185491700707	0.715475461872049	0.85141082352635	0.849854253616495	0.900165483650052	0.646454103070472	0.902474827589866
366	0.991	0.705790158854223	0.96459891026875	0.881368865643096	0.89202782305446	0.994698998754547	0.259186984509684	0.507078711438977	0.99444481749621	0.8501657124325	0.947117691896159	0.4135849696946	0.946759333732262
367	0.996	0.905887577474835	0.984731628918124	0.841157463776903	0.69663114195318	0.957889141222598	0.48996301526302	0.906193507936779	0.91713987634975	0.83104335664021	0.947001118272095	0.556966340238745	0.929924278257008
368	0.99	0.832798106619477	0.969514448670228	0.971633511569116	0.85080822096636	0.887844187450951	0.636186056987138	0.880941758529508	0.920750894073176	0.769617535479646	0.779977418997188	0.712303375796233	0.997884905073105
369	0.998	0.859639857732084	0.892255234009204	0.890436634930179	0.946030003705283	0.986107438637086	0.624680916833417	0.825365932949132	0.976638058505529	0.626315359135975	0.743976009737526	0.755572221545873	0.944091568624125
370	0.993	0.867945148196615	0.987518070081371	0.995654980296362	0.664206304849286	0.908765081016956	0.604455039655741	0.65171547949223	0.97259932400882	0.978264175358024	0.980044434318068	0.827423656154522	0.980503817133341
371	0.997	0.778943664181937	0.971339607642711	0.633500804915497	0.93185294374765	0.982216241179735	0.694247548022131	0.677036545434822	0.981485520318713	0.554466453503487	0.825937824255804	0.736652209488363	0.773214611736045
372	1.002	0.8855446029003	0.963776757343521	0.948054531595692	0.74394324534508	0.946684174467442	0.693578667288757	0.804189358608017	0.961887294258303	0.641474758667995	0.771567771654854	0.644720076900261	0.673568149451256
373	0.997	0.868613817555637	0.936505920580072	0.8656495485896	0.73561230767904	0.982781510575191	0.628008836796535	0.622131014234246	0.95649142887411	0.800414819435473	0.8876571586453	0.695473203358302	0.913731303717995
374	1.009	0.7734145964615	0.999264256978518	0.998830215074403	0.71010200866043	0.928310934377611	0.441183446907552	0.940017421411246	0.968959217376305	0.782925779236184	0.815252948988255	0.779248298813355	0.900859425761775
375	0.991	0.835628503667682	0.989694538903716	0.977668222638204	0.55217119444094	0.917116724434454	0.429334397398639	0.755954920825713	0.992152351951225	0.643656343699067	0.754446319629658	0.605989871127826	0.923206386790622
376	1.001	0.88767943438376	0.899692224079732	0.992952792782505	0.714284248261719	0.923532258921514	0.721302738638	0.558103293178575	0.994111800758727	0.701826810645186	0.988771154672615	0.889521647376973	0.99036100411567
377	0.992	0.943693394661337	0.983395615144181	0.571285275292066	0.531185586089719	0.883348662077039	0.879422800500841	0.93585124015777	0.986754075971758	0.800797238419279	0.951108905214103	0.661706617123513	0.743320965445579
378	1.005	0.833573971625489	0.977857782208334	0.928825365699569	0.716489356398532	0.954147270132695	0.521162916276597	0.933909362363282	0.941206371432568	0.756104653891528	0.759753374691938	0.62765424565154	0.991098040492492
379	0.991	0.928643492081349	0.967343483113916	0.96794702891746	0.72900512786975	0.976807712127772	0.524165372672502	0.679190128252512	0.919607711132193	0.611934599355156	0.641851269082502	0.608134124168417	0.904897819606828
380	0.998	0.865761496529271	0.97141073341526	0.56199327516399	0.756484748415307	0.908326933980815	0.822009435980495	0.759838201266436	0.998816132645682	0.811200826551704	0.845398902917379	0.691322800098496	0.939712953226379
381	1.003	0.917209440467238	0.948301226200378	0.906091912533013	0.775887928318205	0.923962316647086	0.599367356877696	0.419076945023176	0.980391914016994	0.442969600037908	0.933958768864187	0.793842926539819	0.912701113573535
382	1.008	0.853730801891509	0.89124172271355	0.825905857742714	0.82156569305942	0.991485987551686	0.80604113454778	0.70551569481173	0.907532351625253	0.902212914574017	0.969586817697848	0.895973661022002	0.91243915230823
383	1.002	0.799001514556443	0.957603970371211	0.674482248459611	0.939428871194338	0.966455301196631	0.602236289717443	0.939000636769546	0.977373630258674	0.697058807895514	0.889982109701264	0.645354651498789	0.699525554896891
384	1.008	0.724072043583458	0.984625447627794	0.921115865582887	0.644696869672472	0.906067053870091	0.840150147308578	0.580150698318557	0.924581407420474	0.495141904209259	0.987811566324004	0.858123936791199	0.965563386594035
385	0.993	0.924047251321405	0.956292695103214	0.95079336476327	0.734051345157374	0.944055776500243	0.529903511827891	0.843615410927903	0.932781763149052	0.90326382777957	0.949178663221668	0.516654584684879	0.983091865134944
386	0.995	0.939178948233131	0.975499248356679	0.940022174094135	0.757020982432764	0.952525656979951	0.713934209759766	0.320001073663845	0.9234181833745	0.704018314055758	0.806732869508855	0.815737894967083	0.943174115730808
387	0.998	0.966243124927875	0.992191693797381	0.86563484012752	0.391999150016758	0.921729948332303	0.917141148247059	0.227343742461504	0.977359546342194	0.777893504374904	0.981882316758072	0.609028453439817	0.925633892165387
388	1.007	0.910997576770187	0.979121383577815	0.849081136488651	0.911494958881196	0.980931460303805	0.851981119399899	0.494787526923818	0.834103329890405	0.570275173524801	0.797843463863709	0.859129666284843	0.901350627009084
389	1.008	0.796362184073103	0.972900912267967	0.938885113958159	0.541171363508306	0.946446007431209	0.735404564146867	0.519908315481735	0.974141737571206	0.608087653956832	0.816548243189122	0.821502999121742	0.842474910857985
390	1.003	0.883035599726057	0.96018400347462	0.922507110927517	0.686191900689141	0.98570125342633	0.491173338458376	0.62667386641556	0.957538503172067	0.966815579814352	0.969816074538853	0.913044875804556	0.957470946410651
391	1.006	0.895308169350282	0.992908885233309	0.998755249979952	0.905806759682334	0.971076587559521	0.421360823064945	0.697959329421829	0.922583809969359	0.801329533326359	0.851112341564508	0.612418453230881	0.857509437583436
392	0.996	0.864867982185547	0.947701597805395	0.88967663883633	0.63665910885031	0.974610899589823	0.684351249055457	0.682566169116509	0.950999322894175	0.496032440269432	0.68836362008816	0.711159518669158	0.958607168044189
393	0.99	0.762479897958851	0.946622074356526	0.942078816062592	0.808009648149187	0.983156895537661	0.628292614300974	0.675389217509809	0.914287187538575	0.688964953469643	0.923548699304122	0.638086189976188	0.895286257900938
394	0.995	0.66929228771488	0.921524300290035	0.853037739612917	0.675025799370247	0.972335445503364	0.699402922964348	0.909947450130776	0.978313881918282	0.930656213799525	0.962817091040629	0.751737591504261	0.843503675671448
395	0.996	0.971576216751318	0.978051504820838	0.93763030004849	0.861187204838711	0.925724643779502	0.575032513432553	0.825928996849811	0.933574492524488	0.958831982229616	0.977459698821089	0.361217011495073	0.764658506955318
396	0.992	0.830427604205262	0.946940592855297	0.97908874501068	0.90388047001354	0.973805997937321	0.310741997295088	0.88608273011248	0.98217889646962	0.63844523224422	0.823120221555626	0.819940362183155	0.905190864227876
397	0.999	0.787986479673472	0.997195041083141	0.969326308764834	0.764054933741473	0.94566793124535	0.536685425734197	0.6746012036193	0.981838217120941	0.595245576789714	0.70584177667254	0.476310490603823	0.594122196084044
398	1.008	0.883129638783429	0.933615815472578	0.725712857355516	0.899669816951299	0.999376457799488	0.450290409775746	0.816951716435972	0.938483621518262	0.922597587346696	0.970801291290682	0.576356031900506	0.955663592719027
399	1.003	0.839352550602486	0.94503118053188	0.862209997777691	0.942264315304599	0.988744501035818	0.492893282186979	0.672811560869486	0.988831593837601	0.632968239120865	0.790865511291582	0.789613267612164	0.845043669767957
400	0.991	0.797475849040396	0.984991362239087	0.840758968650607	0.930198688795748	0.988998582195677	0.576532597545952	0.449583023190037	0.900509855863144	0.878408155705207	0.950859952462222	0.9355574401032	0.943719229296174
401	1	0.752247444910083	0.926676129759787	0.943235332676015	0.989433339489522	0.999036114423281	0.490918827518157	0.816599969062359	0.918889260183026	0.704964332326545	0.964042106289233	0.668723141386735	0.973478538396634
402	1.002	0.833215415080988	0.987815669171778	0.710006908876071	0.900650242289194	0.971281155978267	0.419472608665688	0.892238395794581	0.998465618345568	0.370004462545071	0.791824499774497	0.875762754323101	0.940689715992145
403	1.01	0.914315575484341	0.975788163216942	0.97611247363112	0.803052131553793	0.895260699614243	0.800300704266224	0.94976874895652	0.961196939879667	0.909609616601066	0.935162449518979	0.468761713243411	0.61658561364532
404	1.01	0.862654346765176	0.938096860341989	0.731066384855262	0.958027224360363	0.958677076989772	0.632475011029503	0.556660585778459	0.981653439159966	0.855455714178504	0.973711059996709	0.705862834803424	0.839750688167587
405	0.991	0.67458558965035	0.967370975153289	0.818446508362739	0.897552267959948	0.953700270947738	0.533921209036279	0.774886187035436	0.990312628639097	0.579288977945863	0.874970169475475	0.720505080571621	0.790108036995598
406	0.993	0.946456012361977	0.947479004671852	0.972632930120637	0.876059223805687	0.961586522273086	0.257898574002083	0.937970552716088	0.980002301431591	0.848829070459056	0.979728875192791	0.83359656073089	0.990129772883496
407	0.994	0.73179513990303	0.983912415262242	0.890761456016888	0.536625326169043	0.934450692396689	0.817319836428918	0.426002756729318	0.922553968263438	0.358029998691955	0.87573541456111	0.832638488100694	0.854954427924079
408	1.002	0.904692382070562	0.994848316680565	0.913164845980793	0.758686791308938	0.929897573111502	0.55157828553697	0.830756984631043	0.95324090116026	0.642321645026376	0.668975647706186	0.844362965577852	0.883784377618954
409	0.997	0.925164437968828	0.98380880191816	0.998042189757092	0.774442472686764	0.943468574072676	0.431365939700433	0.657076947625566	0.965164666794387	0.936818169849147	0.970528043600969	0.836078676056938	0.890153248099273
410	0.996	0.782330568132547	0.93230074480099	0.810233735003887	0.710513717689049	0.958833887675994	0.557904321015983	0.829507523921885	0.989446207438489	0.910356652113573	0.937198510138821	0.728473105559082	0.962305859746767
411	0.995	0.83195132374084	0.973138344197608	0.922612841210669	0.520014212209394	0.890016197658808	0.739393818794779	0.897725005708718	0.955210141948997	0.48913546245569	0.976437322415284	0.780290406536796	0.853572668518538
412	0.99	0.766015269899875	0.880535291505056	0.973164954295869	0.80208340136836	0.944456781277284	0.819198429752214	0.758617958994213	0.989023836963785	0.694471499497765	0.725738653019364	0.915736780771132	0.960250921140649
413	0.996	0.896447389950343	0.981986962151035	0.393319969351571	0.736847025002447	0.952301600299275	0.648435824259473	0.742248809827159	0.976198696384123	0.860812425879775	0.893051393539285	0.871491709936646	0.916674439360491
414	1.003	0.920734269004157	0.926569450290756	0.842086620027088	0.826785065027976	0.905111304205538	0.536306924475629	0.906062941592433	0.985645698959461	0.720413016989869	0.998897069606815	0.765692941069192	0.976629234143941
415	1.007	0.749636631664789	0.816607140689941	0.822933965968695	0.932887183790497	0.984628409953551	0.91170727291802	0.949547727762415	0.964468215360881	0.788363532996572	0.912794204806268	0.674619149673943	0.920703079295293
416	1.001	0.784781083927924	0.944774267711884	0.747477600144949	0.89947009997137	0.966961685191587	0.823983607016689	0.735214353972495	0.854011100907537	0.670118589191031	0.979975779616019	0.913403603698456	0.917188813560194
417	0.99	0.733143477428914	0.839794154081559	0.974864266938206	0.740827650942261	0.992816245180874	0.744402077378676	0.939937010759187	0.988328576627671	0.928621336699858	0.977810682346374	0.697626009447748	0.897457424699847
418	1.002	0.60992100949444	0.9315297948087	0.987396786027815	0.9419840732927	0.995269041348283	0.437863830523518	0.870984572741788	0.995666524950975	0.744227146318434	0.821591009738485	0.664254442553722	0.849198419205149
419	1.004	0.856366809692975	0.94042519050555	0.873706639159553	0.80218565848214	0.973155439733047	0.663614347047116	0.607979939947794	0.968291741181381	0.556766448222552	0.722268191293232	0.924287153966712	0.976355205387827
420	1.005	0.905784885307375	0.998387698895756	0.853055118875781	0.76859212895405	0.98924823421925	0.485245874319931	0.857396828871444	0.877306470241993	0.539201883628614	0.855467097478453	0.66802316218088	0.953298472734249
421	0.99	0.928841832067186	0.993507472618875	0.769981405587274	0.480662565370936	0.964729494586869	0.534592203073086	0.840027290422364	0.922159264732781	0.895868586783036	0.9787756495055	0.688553799320074	0.970237853983527
422	1	0.985241869240997	0.99469768079174	0.249416651473862	0.891383300859476	0.978747382838317	0.584786593395237	0.53575149579887	0.977837097768768	0.72910788365557	0.903127247210606	0.857941953531216	0.929054658894228
423	0.994	0.76826267749346	0.977603576663447	0.902071800377056	0.840318565702757	0.968469768639598	0.857122288833751	0.501985890804672	0.846758193033963	0.489089271837694	0.757906054703196	0.85261566447204	0.961531543025901
424	0.997	0.876147699980213	0.9042089221033	0.869687481261771	0.968147035151364	0.99322797996778	0.440248219378256	0.823261060626381	0.998254834109552	0.482227336061363	0.94872264422441	0.703052499847926	0.722345583004965
425	1	0.828153776064433	0.91527523494538	0.798797579910202	0.89411925858101	0.908929042941102	0.734483184554965	0.845178621706571	0.975274784460373	0.634263021101245	0.918493397260533	0.586493683960096	0.980444851397116
426	0.999	0.913452462182779	0.998861492951835	0.999071872677311	0.687491202077331	0.917048693686506	0.429324907297085	0.680335982758636	0.996381163806247	0.912348866295439	0.981257964866202	0.677004689558728	0.853077064234958
427	1.006	0.861062373687304	0.940374377034998	0.803699931498948	0.780434236718966	0.953968284085408	0.748249332427147	0.925438895627615	0.988983474220004	0.615248039228796	0.861726739713437	0.233502749267989	0.708702613963449
428	0.997	0.955002602839671	0.964964317923926	0.636894164265128	0.788098814405947	0.985219246963389	0.452077640891704	0.791713354894505	0.964264203577847	0.861671638389144	0.866515237826184	0.913276230287037	0.939479264251124
429	0.992	0.845338406019124	0.967494778357938	0.794816630162036	0.923252820466962	0.967483518275223	0.47049257443386	0.805658387857609	0.9407274793078	0.707915289758634	0.838894926546806	0.803688245234013	0.965349954385789
430	1.008	0.856598440270302	0.980890049820412	0.89021289284296	0.764567580006219	0.968282603319205	0.556551910765865	0.770966066725104	0.935033953764884	0.773373851561607	0.88635612275918	0.68165919269199	0.84183071538424
431	0.993	0.802810432609324	0.968136342128545	0.821791745393401	0.89802052645505	0.973013621372853	0.623733424861295	0.521785744146094	0.96354051566195	0.99438473428208	0.995266724239506	0.536216953581694	0.680667817740952
432	1.002	0.747927242331206	0.986520944736049	0.985956728246284	0.934527906525503	0.942204474352684	0.556285028991464	0.721072839166072	0.928343985069109	0.498021110267806	0.587442917187224	0.622303969821629	0.941055743227946
433	0.992	0.921976922122197	0.934155693889123	0.991485182151048	0.906892556252624	0.987989327900081	0.438869277680454	0.702729251373989	0.919614203232812	0.603203696344265	0.976332253912298	0.508371200527613	0.936910758264465
434	0.999	0.810187204857333	0.991472725812706	0.952670635443278	0.490382871208074	0.934738571444799	0.48768539236884	0.926388632716245	0.99452143604999	0.843255131004192	0.883730623601784	0.695703305640329	0.822342689306779
435	0.997	0.933807281107536	0.981221749139518	0.760141352068591	0.631788763241787	0.959465742337286	0.776169291301186	0.677262270794967	0.922114354098833	0.855601678927372	0.877997483730849	0.462123724029698	0.915803570596867
436	0.993	0.799858694347729	0.979761974063345	0.994070331626673	0.721345534897707	0.92984138418045	0.436565822314028	0.808483344486356	0.976492618884449	0.833978560056938	0.835954485349422	0.893242059442878	0.932790659344968
437	0.998	0.923212849183073	0.993687564444713	0.984657693846006	0.64932268871271	0.863186008693367	0.628977633193539	0.744924441345928	0.957517874538392	0.623365422502335	0.669082608176653	0.941665108905582	0.983516197166273
438	1.008	0.9729678638649	0.993005573185515	0.596360405452215	0.901765800194947	0.931024874200929	0.656643879907378	0.690999127083435	0.956958851679211	0.750710072698551	0.847642672744989	0.821985158597693	0.902388524477537
439	1.005	0.86399450110001	0.925242271629911	0.683967218152009	0.947629570524331	0.950830165019212	0.786685350649421	0.651665483373208	0.977580526201119	0.765809929938348	0.83987507102011	0.796758859765426	0.924818613805028
440	0.993	0.659076129590851	0.97832665704926	0.971284568485539	0.700329068019149	0.947798612110377	0.543755542429169	0.664289785924592	0.977153449002957	0.822004841405923	0.894303033710812	0.818695529820794	0.90965528629684
441	1.007	0.958183911785946	0.988754541122351	0.874588060945171	0.829852342296218	0.946069321073756	0.600652209217951	0.583727980376945	0.909658532115818	0.909933321068865	0.938046615317249	0.780816323272508	0.988450031445087
442	0.99	0.927008132756153	0.986110432049038	0.92744731795661	0.871079196070422	0.996150716943389	0.208675203735472	0.67762859294815	0.952106032413478	0.728639950816335	0.882277979876182	0.6727120539505	0.953504749844327
443	0.993	0.867429336814325	0.993023542788172	0.890307860702052	0.825592604732108	0.919657719732097	0.415202262071515	0.737039739332242	0.97786884804751	0.844371778337281	0.873158272359539	0.895263580711549	0.953549526153515
444	1.01	0.790089832897724	0.901133871649872	0.95486414548376	0.860771065639804	0.944168853269299	0.673428363735343	0.784919299473689	0.989888701935326	0.751485172499144	0.880177441616926	0.81234810833982	0.973127415726762
445	0.995	0.875182374704673	0.951124999826461	0.916312424909335	0.643770553380418	0.996622227105937	0.71744964643378	0.479007370936562	0.95533537466067	0.763811940019165	0.849561634328779	0.504009212190126	0.759015674455701
446	0.994	0.979250704621748	0.994249930464705	0.471604055721165	0.770218512511446	0.959152623623259	0.349888307071672	0.725809319264178	0.998155240256276	0.717667900744956	0.963834061629278	0.514597254055516	0.670793154891241
447	0.999	0.915424319914354	0.984427698317352	0.98449746844477	0.833950563030594	0.915582140073788	0.363034527142965	0.6750430480868	0.987049408705059	0.608890265765129	0.876288563278211	0.938378911430213	0.963389321309516
448	0.997	0.910660368064271	0.982026794734028	0.711675029608216	0.925491954291173	0.972844072900423	0.597719372862493	0.741126946740404	0.977005259689254	0.766824668372976	0.819935108285612	0.518624369103661	0.646168385468759
449	1.008	0.856360704807773	0.970143126383878	0.997927313943871	0.826531077653799	0.955899813162532	0.413389473265202	0.844071761791218	0.959964187010714	0.973174605485834	0.975234436717546	0.799867264980383	0.918354264749975
450	0.998	0.920448500623979	0.943553261851925	0.943676441855167	0.539683756159193	0.981125252654026	0.567069096812106	0.905048482103139	0.990146366322581	0.925109575617998	0.934239942016687	0.57870761873936	0.650890802932603
451	1.007	0.949360664791447	0.960245497015157	0.731949643254963	0.941884877264428	0.992765919938488	0.578305791252406	0.755342792385871	0.922268211892964	0.464747146266311	0.796478438818529	0.85386398563482	0.985204876524441
452	0.994	0.868132082749825	0.981431865063182	0.990767787811426	0.657855909779472	0.969292523673277	0.263441559398508	0.496980551399543	0.98504203090513	0.536634230024186	0.584450729708232	0.828142086866299	0.996688018592433
453	0.991	0.883518865730614	0.989579679386626	0.725125425908336	0.910691523904673	0.97243632378368	0.425353583498967	0.887645632194272	0.92057379165058	0.703720680526606	0.83827228560074	0.83116724858541	0.992966621671941
454	1.008	0.878106335769504	0.998101682996596	0.939860405108469	0.910219204908791	0.957284223799107	0.583240589912123	0.69668848717039	0.864308075282739	0.881738030621123	0.893497130611637	0.732142152296945	0.997603353119884
455	0.992	0.919770527149432	0.987804533555347	0.694178699695112	0.687133994378791	0.954266562767875	0.458236207755337	0.905386920942671	0.930795325363622	0.958706397951637	0.98939967980462	0.561033020993986	0.871861415841286
456	0.994	0.880872999850721	0.940187353609548	0.992412623700531	0.887930497507074	0.915832850059782	0.540993854263138	0.951318698681696	0.951409980198855	0.536578164705749	0.731590238817918	0.531116009695026	0.983157295808317
457	1.003	0.648280434008943	0.992702743248785	0.908144762121767	0.729174705991646	0.930513361579265	0.783514396979756	0.449922502144979	0.964188587580794	0.805848429151045	0.955158259397435	0.901767725454809	0.981005370251616
458	0.99	0.865849325357301	0.981563590114152	0.548046215651572	0.791079984583307	0.91640758355658	0.700624782389406	0.792095716238613	0.889590677564768	0.918374597138706	0.995399206072776	0.857064851018873	0.909522503533357
459	0.997	0.927231299658054	0.963022135761196	0.793787448775699	0.670086107017514	0.985727451884167	0.377166929670145	0.599638274605735	0.96291987947764	0.651059847229755	0.978204750946669	0.815475704655312	0.918029274393848
460	1.005	0.833290563735445	0.87676129862152	0.899891509409462	0.899335987765988	0.95552213362387	0.688066182083085	0.870978387248241	0.930814780820518	0.772949404342436	0.996688855946289	0.75864205573729	0.993140280657118
461	1.002	0.938846145888912	0.980909496738057	0.902034574517033	0.601460986741687	0.90939933986737	0.755153090217948	0.766621344929154	0.941845763659347	0.843521357468664	0.938359068373066	0.61882449801452	0.901557353748804
462	1.001	0.826798474694474	0.932247113456571	0.800889964136563	0.853884089341826	0.97028924680393	0.508430567621183	0.709329270955826	0.964552837667263	0.957114722253822	0.978956057632153	0.790108152629221	0.995769047549484
463	1.01	0.83055472644181	0.876467329863609	0.977037912671754	0.718588874004321	0.996911485690742	0.608380602217174	0.815860564366453	0.995845230374832	0.79567496574564	0.930410314308909	0.569940815361297	0.958382935616509
464	1.005	0.9255868247231	0.996386331565985	0.836934475591157	0.808787065787767	0.912253066604106	0.781566268933645	0.723764344454472	0.85320744028919	0.907307392690498	0.980149073430817	0.864416808602236	0.903377803465115
465	1.002	0.693545456111264	0.933559546796966	0.675201184562671	0.72069540002075	0.979184174894397	0.672414686737266	0.873474981127073	0.955530190379231	0.853340437349341	0.9368174030303	0.932381652850139	0.980031824632092
466	1.007	0.843089185518138	0.88197183457296	0.837098186507718	0.920316963453725	0.993567517489205	0.632516228795037	0.828897754830621	0.999082557984545	0.835370685802899	0.858876095305664	0.589155734435058	0.859014418199379
467	0.999	0.840183422399927	0.942120161757747	0.68765983906941	0.627363204117283	0.992293930021528	0.581347996582364	0.772934310017581	0.944117359454468	0.898626916255784	0.963274629231455	0.939940597940293	0.980686289113688
468	0.99	0.956896572796582	0.99824605418136	0.965570757074533	0.901694457363162	0.928253013937381	0.823802395473961	0.688076973548033	0.737338823566799	0.884676455972713	0.977942755946165	0.821921586654854	0.934573531698443
469	1.007	0.897497160702514	0.998724367264356	0.842600181001326	0.56240561320215	0.955967247564447	0.356267437666805	0.830028067021493	0.974615786247484	0.914513176694528	0.975825291302764	0.822969627105856	0.987322900248585
470	0.992	0.750038401707757	0.924756613167116	0.960163731601583	0.892273163725825	0.935989446350175	0.797016503465847	0.863099381291821	0.935031235206265	0.753708284019354	0.940624597249894	0.706734497871176	0.759462071608062
471	1.004	0.924590187507678	0.955529605641369	0.914470157345175	0.332804973753382	0.995483222440821	0.587370345465515	0.9653395286843	0.966824601407732	0.878114893676231	0.878717809827289	0.819031022588389	0.95004484586421
472	1.006	0.677470985768028	0.963504056529218	0.992109238283234	0.884137565618345	0.951101142733531	0.722021207074369	0.481459298721586	0.96745953220502	0.340242063112991	0.735275164167847	0.348566027195776	0.752102623288603
473	1.001	0.846984936962393	0.975586677377172	0.876864247449362	0.856713136581118	0.92390453258763	0.717276203219681	0.81136103367423	0.942620782585622	0.709320781592133	0.930733860160502	0.669830921481442	0.693519904576223
474	0.994	0.876693571843343	0.945255684505638	0.871404676322114	0.69011530454093	0.963390988519768	0.628908698140173	0.633231211604962	0.947193069851259	0.482299673019208	0.825379477600096	0.807070875592287	0.923616280077595
475	1.007	0.800681300597314	0.997200470208526	0.99535728200085	0.721168349331295	0.946811818301746	0.290374568493923	0.860891887523965	0.998237087906212	0.48618388438758	0.999995911967631	0.637038491494644	0.706745374079535
476	1.006	0.888748919227471	0.965076744592969	0.97239563146224	0.752235574817053	0.987309607578797	0.525372874181733	0.860771185201351	0.923663278726867	0.703306936457618	0.760862695006724	0.354938826210947	0.859523138718747
477	1.005	0.833759408013958	0.977907740062448	0.406535987953699	0.610271000166065	0.998742860324902	0.788743222765193	0.870803326549457	0.991206887308482	0.722733882489194	0.85371231762563	0.731667542436767	0.794753014223305
478	0.998	0.88989443120075	0.92745232853133	0.790711147281971	0.791637419140936	0.983837710498321	0.72946557626526	0.822429718357532	0.85161495235407	0.897284308682119	0.917257934980468	0.916347650827774	0.975214483870068
479	0.991	0.836154853873622	0.946784034892946	0.958568499015902	0.765286525215258	0.951864402516775	0.822713656898324	0.818218229977489	0.929275900999705	0.662280034879557	0.856970404931465	0.378215188407638	0.677293020800555
480	0.997	0.933424233345291	0.957844937242483	0.845970365037473	0.918140218034008	0.936489322861967	0.434072165342416	0.855253624170988	0.937051049435918	0.674535894494648	0.965547714050264	0.912570538439985	0.982598875173227
481	0.99	0.963050478418303	0.9967014015066	0.758789708576291	0.777693681421099	0.913212436422645	0.512794715269037	0.75670588665636	0.979773278829602	0.67828703497663	0.792821111127907	0.701830895197896	0.994020058916239
482	1.001	0.743764162748195	0.929714011612257	0.516794739241742	0.846758695350024	0.981987295582129	0.856892171036821	0.800461381277534	0.980583324925412	0.792596885880331	0.821531601648903	0.899822674013891	0.942680151174985
483	1.001	0.92692333742315	0.970275718994431	0.725123594025273	0.731087920071517	0.965659190992374	0.638653713352048	0.726126207697826	0.897334011784608	0.917595584559859	0.986035630106723	0.868399235180075	0.899125887511837
484	1.002	0.947967627422129	0.96338382752529	0.678119847171027	0.700951608716813	0.965923186539115	0.574738340068806	0.798957158260085	0.960090888795492	0.407433745289418	0.922017577635524	0.655206101531358	0.819810142226854
485	1.002	0.813921442140516	0.98357984252422	0.912700674783824	0.830808981414159	0.930413382921579	0.676883988481614	0.72452932607288	0.937581055709739	0.484984264469567	0.82942862278742	0.63575652945247	0.800567927236001
486	0.992	0.812015613066202	0.879433121420916	0.678691645433241	0.962166444358249	0.979590926897691	0.654214324673993	0.808562699924167	0.949948387607039	0.907018919884331	0.979464306398887	0.766835143123071	0.83923557827241
487	1.001	0.881639908945967	0.89664176638238	0.738698782974032	0.8330823697819	0.888875072116509	0.680497738452451	0.975812557016744	0.979626076879691	0.789363936754195	0.982763945735797	0.927227267263543	0.971703016136055
488	1	0.949038462824652	0.95060462266601	0.760264658988097	0.738447860304387	0.843287745182114	0.825946328825639	0.839876072299923	0.99283082599532	0.92285689891637	0.986498500069637	0.445038051648717	0.924748545470644
489	1.005	0.722539108175151	0.955034165049155	0.823662826276176	0.813220358088289	0.95375532853313	0.764041867675315	0.861317272671704	0.957902824330364	0.711257383624852	0.979557819400456	0.422262393105973	0.693522035146109
490	1.007	0.786628932546291	0.906322558462433	0.770780340583211	0.837543911343636	0.983178663382776	0.69879149984038	0.874561188989846	0.901781606194907	0.809803176993766	0.959243708822836	0.950444730785981	0.990124691888202
491	0.99	0.952332429515597	0.993877642575429	0.837038218184752	0.856985545482642	0.920703995513332	0.558954814097801	0.606562644570438	0.930870558983863	0.92642907238379	0.928404008139131	0.854402048098833	0.919111522943376
492	0.997	0.853667018396313	0.938829641448108	0.513909643519523	0.963798954831218	0.99594259572197	0.5181688265532	0.871924979105421	0.890486635061221	0.932087056617001	0.975086984011891	0.722496870763196	0.894028182374265
493	0.995	0.90961766927206	0.971440169845508	0.855009806220936	0.542888101339824	0.914452839053083	0.623511718114561	0.899531755300754	0.974730730306037	0.642281953092219	0.790178631437692	0.906128169611987	0.998402465854591
494	0.996	0.665164613113089	0.992101166234937	0.947414153249316	0.913150902718717	0.997828043253484	0.471579950688862	0.513364052915392	0.914627335925221	0.723248045647416	0.909115402172425	0.403271348969193	0.98303288386251
495	0.992	0.935275653352652	0.988603465049339	0.949945757949633	0.862487213626789	0.973531154641264	0.356521265405606	0.827134349851685	0.894275353950791	0.447045743434543	0.93071691831518	0.472006502582577	0.962283596472207
496	1.006	0.912378166722635	0.951155388850352	0.920581331324963	0.745718331533894	0.911115428065653	0.669122684683035	0.804481553315273	0.944130343497403	0.495197173497893	0.842923957643724	0.872752753976179	0.95332056297065
497	1.003	0.736121674791351	0.85353347458675	0.979406354530721	0.842038828822392	0.96278779856716	0.758619350474385	0.740909455763221	0.980910304984376	0.254522669150895	0.969363112166425	0.916936230031146	0.93955481451534
498	0.994	0.750590922933513	0.970709320277686	0.9631350198028	0.836399306582825	0.985788732430167	0.338019220031278	0.621774599651902	0.972368830291844	0.746348081364158	0.926170324591568	0.804798981183174	0.82220130643133
499	1.01	0.795712431674389	0.937449256891282	0.936547168586138	0.912474885087908	0.993315596946909	0.547407185261791	0.902313287882829	0.967641499494211	0.768126674845037	0.769941549923764	0.624964476881655	0.791397587554135
500	1.003	0.814072899173144	0.970612053916164	0.712620708033292	0.829181066480543	0.978237737099214	0.451061482137106	0.89360827853161	0.941118106826036	0.740188201166015	0.984545779302731	0.778877660086935	0.814206017899185
501	1.005	0.924622225433939	0.992717379186686	0.892638504119635	0.569167351358929	0.960876411757688	0.49664437873028	0.758907020363035	0.963509274618743	0.63557522897372	0.705776842611642	0.853382901024677	0.960500442367022
502	1.007	0.853010430012828	0.948086441945693	0.995829167293252	0.884856057620323	0.91972915931144	0.633018798580005	0.97025729665174	0.984700350526357	0.676554070084845	0.709637775673733	0.618292283357522	0.742918236850929
503	1.007	0.846067250821753	0.961389976487167	0.890509393149956	0.77354662042288	0.92163964985185	0.658492560993659	0.839392853479673	0.935947876889546	0.986293805397437	0.989716872204858	0.843661615924556	0.920871607862636
504	0.995	0.963397390011526	0.981228494976247	0.631481853542084	0.790913975515552	0.929803706944388	0.428711245868503	0.742289321388184	0.977455878714141	0.986982308097567	0.995995699358931	0.663470511107519	0.838012805884353
505	1.001	0.893798050339508	0.991717430394422	0.954524781606889	0.875515168506125	0.9435667170582	0.27476031182511	0.671380825335264	0.990827298094842	0.857133965507166	0.921503476460006	0.774984150217189	0.997232815513983
506	1.001	0.810999071780383	0.990863639252476	0.997323274890541	0.867380562097048	0.935243749050848	0.598430721333673	0.875465808680121	0.957625807544847	0.547877158252547	0.637580205686241	0.569211682935324	0.576385320676676
507	1.008	0.901255147578832	0.993208615707611	0.955525611055701	0.732945291381563	0.969871599738113	0.368095947676466	0.762962950254413	0.939248965617878	0.753425051471577	0.960634294893284	0.800850452130536	0.93674755069161
508	1.002	0.877262136817084	0.994175229699035	0.886915704758445	0.714835574464553	0.877679550451334	0.556268393215006	0.674530182485607	0.984101538041948	0.44032035323932	0.914089197566292	0.850949639496118	0.962736649056958
509	1.01	0.827893550812926	0.977448576838962	0.903258066828892	0.789736350262747	0.916779381156743	0.802745183497697	0.368952783951404	0.939254385379319	0.501445386703092	0.896307681138082	0.52283307289825	0.966807440520162
510	1.004	0.974933183736255	0.976621522351554	0.712756266401083	0.933090232517277	0.942443100156614	0.70148632985253	0.380637766664011	0.975138290470274	0.523451930661155	0.880724677836996	0.633364845376412	0.803026943715227
511	1.006	0.888127423772616	0.987735742668505	0.637518669804404	0.874806200673876	0.930176111260706	0.606100529820945	0.817919193458532	0.937786952738569	0.904190342663556	0.928396243532838	0.674365442174534	0.854928139303417
512	0.999	0.918225415977772	0.939513624407131	0.976475818800935	0.843391832324867	0.897361248295839	0.56600709792092	0.716007702535956	0.989398545154978	0.700434041550123	0.906825721108444	0.899272886805337	0.952709379004791
513	1.01	0.881226784262128	0.908311632106765	0.945234450453392	0.878937175898664	0.94947310413641	0.70077960493649	0.869167998640439	0.923109197863579	0.886607137154013	0.973201356508596	0.722284217640266	0.872513037793782
514	0.99	0.864773342774432	0.931922221724229	0.930022515004445	0.904818732416472	0.95021648204598	0.604860829403209	0.879161441644619	0.953915046806282	0.519125650154519	0.639272381415136	0.927496362552505	0.941990211322915
515	0.996	0.691368127965927	0.988336735490676	0.917968558491664	0.751076276574768	0.944573349958165	0.517170162938244	0.522207231280447	0.988083930272273	0.57529203606377	0.762355386904739	0.820539666886917	0.922379733495664
516	1.009	0.859310435237044	0.976811386684685	0.935232640209927	0.919822315806836	0.935797303611548	0.432851897669806	0.59179071454653	0.996789204400159	0.879915639356195	0.895806970017224	0.816679359132043	0.962022224779242
517	0.996	0.679431506220651	0.920481827995128	0.962176854405685	0.918916343105322	0.979697744402237	0.973320043945279	0.530484438404878	0.973962755709391	0.797538402169071	0.96954064295676	0.541656563010797	0.599996042842578
518	0.993	0.945980793260156	0.960555796552499	0.632845901529867	0.87081355547729	0.962648606265217	0.580059729847676	0.442022193589756	0.964445111378529	0.920693770514131	0.950764330304596	0.854754931520641	0.951642422923772
519	1	0.745469954786242	0.938125038959556	0.806350681618561	0.869873611679383	0.959323430160795	0.715513632068343	0.675916572122455	0.990645448440158	0.794287758953232	0.801121751994333	0.672660469583545	0.976910809882248
520	1.01	0.939866028585792	0.946253848390525	0.615138350025696	0.894765357038925	0.896500709383163	0.535892801640715	0.977073189773041	0.979289962018159	0.937823886622624	0.949724674038702	0.727636260513796	0.944202241829348
521	1.001	0.859141783790401	0.972128439174162	0.971827393471984	0.736669511350822	0.95757082099624	0.507399808878908	0.576201171533567	0.958017301860039	0.523648930222505	0.651193687387878	0.880571748126603	0.924395462510812
522	0.998	0.874920820305907	0.958420046766741	0.684802398416423	0.915012881748623	0.992022513651666	0.182188600834385	0.898175026345888	0.999752969840849	0.854524290917711	0.975683439082761	0.866429664358545	0.876634812318205
523	0.993	0.837788955997212	0.925773387916243	0.931374885013839	0.817516839398048	0.938595180752001	0.658944835986971	0.873046841091656	0.934198909090806	0.868015619345683	0.942133971671682	0.500732558731844	0.95174598859052
524	1	0.945176595081121	0.978703656271222	0.804787737046236	0.717162767056002	0.960978804306021	0.432200158807443	0.521265769347507	0.993198610653671	0.295422874287155	0.897000531187217	0.453973870097094	0.681881946944891
525	1.005	0.886870944954893	0.908594004092025	0.863381540534672	0.900969594626028	0.949800272262451	0.591572659753945	0.890264682021373	0.975889580705762	0.575554037010447	0.917097889772804	0.781724754964555	0.875778019915621
526	1.007	0.956685927876313	0.996843609241419	0.880089802002997	0.851670461479021	0.955677787674175	0.547212182179206	0.653872627221021	0.916393349893659	0.871415051037802	0.873295106329126	0.631022598188477	0.906369035033805
527	1.004	0.895491721899704	0.916502565804027	0.879634367838665	0.897813661684569	0.995866760463406	0.488917523031193	0.787829110457082	0.917143339164725	0.978935855851089	0.984624504404657	0.938694826139301	0.982667369423837
528	0.998	0.86940663037443	0.969792751585007	0.972439733790937	0.826220039203458	0.929943091537673	0.83985197414085	0.345753410580849	0.898781888386948	0.710488684135386	0.877423673494979	0.837280489390498	0.999751351825648
529	1.003	0.875781796891398	0.992917767622284	0.804669425169967	0.877689216159931	0.982986614426938	0.583766165406455	0.869329994457078	0.879596079864987	0.671853024194262	0.732332139930729	0.832937720156018	0.995009463332964
530	0.99	0.949257005965227	0.960757487289795	0.62005538678228	0.775113682727188	0.925440638471002	0.500798690424521	0.867529529390858	0.966278346933016	0.942890971709103	0.963206729678431	0.829895810891118	0.874153764221829
531	0.993	0.966992804863149	0.967230269408875	0.913886869711422	0.788995243917329	0.87201492831496	0.678824151812677	0.694029356423892	0.915530816545077	0.429184659455696	0.944589419041679	0.898275390117926	0.968636623457943
532	1.009	0.94983198909998	0.992771553473861	0.867185797841165	0.962133713705163	0.962654929750497	0.505646630111663	0.861180137326125	0.906033492200028	0.907599725684822	0.951253518360395	0.575119566496969	0.69860681033111
533	0.996	0.845955801849772	0.954579816975364	0.545830447072023	0.91279870401704	0.931435181315674	0.4145995851499	0.887964789650971	0.984326131460908	0.830867759861039	0.984177449206002	0.881293088981467	0.948289795590886
534	0.999	0.633818502712752	0.974385531741965	0.998298835106801	0.945579581570878	0.975305650028654	0.386299628371467	0.758629296472645	0.956079288113735	0.45749420156866	0.907110543838165	0.821895677144089	0.876290152976
535	1.004	0.670049727603031	0.978170863864196	0.977750018478199	0.782719506164449	0.986144134277715	0.494935199074263	0.873883456011176	0.952102536287689	0.578206198431866	0.699617331437219	0.555700865767998	0.792353887575446
536	0.996	0.87082185511601	0.97444974430398	0.973711365214784	0.933656173291405	0.965671720401808	0.320784740290816	0.743883156870313	0.976706958627094	0.793580798665003	0.914414933948756	0.496156824674105	0.781961503785399
537	0.995	0.877151663994825	0.975712351576748	0.988491788124822	0.967629241093514	0.977567737958164	0.517015565267653	0.837067044524401	0.854331351935026	0.715354731471683	0.964257667780316	0.536373501136959	0.884122391947568
538	1.006	0.874530510647083	0.924191287735245	0.90402538296417	0.538874862903731	0.979531404654088	0.629499413974032	0.940793809731722	0.990784120695709	0.489921059864385	0.734800106738281	0.902811093030021	0.909767079059634
539	0.998	0.479864981462968	0.891465509779954	0.764922110448645	0.865646718669906	0.985608418753884	0.855483759105614	0.78557556263355	0.989208577018958	0.865650479818997	0.957487280441339	0.833332145821471	0.996930381303253
540	0.994	0.815564092211428	0.998891073041308	0.780848164088414	0.726511713529655	0.982316209531816	0.515179133846121	0.426021493497522	0.962178654739213	0.800131885570461	0.870202092250094	0.735352471089271	0.893274111131316
541	0.995	0.978900829349638	0.986229473724731	0.76040168876818	0.822288002929232	0.96753645481904	0.694581292458555	0.293924885867308	0.917603747791782	0.781129349535947	0.973193857121227	0.850942739547074	0.888205845074635
542	0.993	0.899325935355345	0.904160622402804	0.788029781394834	0.92670244494196	0.961075889236091	0.612742110912404	0.823588022622922	0.949541100796664	0.635673972229442	0.936311121119777	0.851907751516578	0.865367797058881
543	0.994	0.915321042123366	0.942636127949571	0.861354987638565	0.888368623209561	0.92055128692537	0.546031581198256	0.919063748293493	0.989061465360787	0.731050716487922	0.909154902265758	0.415060903926675	0.79690797296881
544	0.995	0.749899475457144	0.975548053420306	0.859533651216151	0.8366304238095	0.922004572411531	0.715794862902591	0.560122919718202	0.956183567177152	0.80314532089402	0.952181598807474	0.870113695976251	0.906799983253468
545	0.999	0.891294478673605	0.950501522854099	0.771665428075867	0.731095868530505	0.91963629597433	0.852116006248563	0.909835970936267	0.949262955686363	0.465834617610833	0.722149810772128	0.985930293292663	0.989272981507182
546	1.004	0.542332204993493	0.956993614636861	0.977309837577627	0.922388913903595	0.961366366617287	0.614980487813791	0.578361686187091	0.997175319777459	0.938831478178516	0.948520652713611	0.822795001491505	0.926856828845629
547	1.003	0.771595506665154	0.979632054280539	0.891375255134575	0.785851315420099	0.941750356037179	0.828992211034746	0.473872280925038	0.951754311775505	0.828936599922326	0.8432260604569	0.857914938786414	0.907098034919574
548	0.993	0.805630507683989	0.992436553557915	0.858191015887978	0.946300633595302	0.996073846771721	0.349592861290618	0.703880880267603	0.951075869588822	0.744541018397211	0.755028671406341	0.725815257537998	0.907507013315484
549	1.01	0.888266437041777	0.962212532998595	0.681128724949258	0.95027166353177	0.965734076437551	0.893869919716834	0.827625292603122	0.845165954637085	0.469203571600724	0.940577476541743	0.470604602049774	0.848257275699005
550	1.001	0.890233860915958	0.984543416684375	0.853458528834428	0.808027667827695	0.971255547383046	0.368053081454046	0.820990179773594	0.934299060578674	0.728684932204425	0.983049991873286	0.774625571827008	0.910861807006047
551	0.999	0.916710920276229	0.951342270559365	0.948763232438371	0.811138154892447	0.887061844315195	0.782918094764783	0.849961829464987	0.924683831458195	0.59643103742691	0.862552087516507	0.694353123710803	0.857332702379995
552	1	0.745469954786242	0.938125038959556	0.806350681618561	0.869873611679383	0.959323430160795	0.715513632068343	0.675916572122455	0.990645448440158	0.794287758953232	0.801121751994333	0.672660469583545	0.976910809882248
553	0.993	0.918361428357777	0.988649912022933	0.858539098182282	0.95485636669061	0.961271216274053	0.718544048558089	0.783968394814129	0.844674010738322	0.146324053982282	0.775382074266068	0.825124165369164	0.840543354032336
554	0.999	0.87746926156291	0.955994492280715	0.993495562413783	0.842222513546729	0.91819056376686	0.54423043553223	0.669272492621233	0.951995769005577	0.642701038813616	0.876295529983612	0.935496449603104	0.992108272041344
555	1.006	0.815604045830061	0.988324209586848	0.902892690652458	0.742501940012489	0.901930306253948	0.785194003062041	0.724276861926841	0.911219044769486	0.898670549517324	0.983057660957766	0.864233598636374	0.980510123448604
556	0.992	0.870590560053813	0.949488623688134	0.56663848237447	0.926337068152552	0.953840374258613	0.568575644689599	0.735221311167973	0.926302410462644	0.759268778713968	0.955388258956565	0.97559962734093	0.981277737864824
557	0.994	0.859827670686916	0.936157059165071	0.576607118724867	0.944189873273063	0.989430216171193	0.492066800495325	0.686573252079338	0.997968627569441	0.726018043652743	0.895053701047266	0.359015160182553	0.940216105578419
558	1.007	0.972042001338076	0.997049211200269	0.513280144772082	0.760551242656054	0.981660632030668	0.333132540589563	0.918793317841078	0.985112696330555	0.486161231759511	0.938279730734767	0.659528316076289	0.767052072676967
559	1.006	0.788298571968535	0.929487761346394	0.465149283862928	0.916886459595022	0.984362637525339	0.471764104927573	0.862731183036881	0.965318399654817	0.900191987007006	0.964217752226458	0.851618027932748	0.973896536085663
560	0.998	0.796148185816294	0.947233722093621	0.929041219764448	0.763197032614289	0.894659472808137	0.637704501701879	0.904386242230487	0.977038157071181	0.70122243857079	0.951446248138349	0.650835315585063	0.975172800151782
561	0.998	0.758006001745424	0.913686961549454	0.930947107818917	0.919956627283917	0.981708708987359	0.755908040842368	0.699004359961251	0.946357167268539	0.820227246262311	0.99292978568048	0.603276847977416	0.727484459620814
562	0.999	0.955879509961783	0.988989231907595	0.440989582814213	0.814394142010509	0.99089710614332	0.400493857664602	0.725107949649906	0.971460241911995	0.665260237575797	0.941222269890471	0.653426982100932	0.756499267132682
563	0.998	0.800252917070155	0.983312202609679	0.8389204416198	0.737203878044313	0.990018163072713	0.530700657331901	0.626172183957123	0.971862709340926	0.578735685059687	0.78540414952762	0.563737795603582	0.734625917769171
564	0.996	0.856985302988445	0.970329160726054	0.928629629453914	0.79600920655029	0.933670204728598	0.448239920308371	0.768102692273301	0.976674660247039	0.932733797687036	0.996150411341934	0.771949878689074	0.894292637232667
565	1.005	0.922915206974699	0.975594247799662	0.490117048949624	0.985183832937191	0.996371789335551	0.598526668876496	0.749763175028932	0.904382229976478	0.58713273610752	0.888010781854927	0.94666570522987	0.959027182773487
566	1	0.981468454955126	0.994929443450701	0.803373561990084	0.674167141673767	0.898970409312517	0.700428415147475	0.821249454497192	0.954041528566912	0.938602150381528	0.959834830493546	0.736628106288623	0.744950858653071
567	0.996	0.815691494011297	0.968939362446206	0.867416245642827	0.84593115823461	0.894030586339562	0.676339330965528	0.921576073444363	0.972533494280705	0.571563852988805	0.820772487797252	0.846638045712503	0.848980256928733
568	1.005	0.919116278988655	0.945490741504323	0.959593843836868	0.848087515399275	0.973897580605814	0.63080364944925	0.792390600461065	0.861436633225641	0.713247053283029	0.984002646806939	0.892088230811048	0.898266178078337
569	1.007	0.914586493231744	0.974270670583095	0.953245903469823	0.483176907061298	0.954163028999793	0.690458410527174	0.924374951001524	0.941836426975231	0.780153349631539	0.934305313336667	0.729081585236	0.770322422207496
570	0.99	0.865849325357301	0.981563590114152	0.548046215651572	0.791079984583307	0.91640758355658	0.700624782389406	0.792095716238613	0.889590677564768	0.918374597138706	0.995399206072776	0.857064851018873	0.909522503533357
571	1.009	0.859867153670279	0.949613339061813	0.946675955614189	0.717063268129362	0.97061887496195	0.586009927905288	0.492022064763415	0.969751528007588	0.690039433990882	0.893661568515831	0.826617379025049	0.934592661226339
572	0.992	0.972476599403217	0.992850166126405	0.817298482297819	0.391868282961578	0.990229897663599	0.420296910655998	0.894445569541642	0.921804542104673	0.751994917057075	0.989187286034821	0.796319776083507	0.887404625669566
573	1	0.795786625658847	0.916593783227966	0.861752957077223	0.945419611031008	0.982962023361065	0.673379006254907	0.765121010135633	0.995892949644533	0.445213086974345	0.685036175783261	0.712202348259891	0.947729534957496
574	0.997	0.826446624555071	0.996257677126144	0.965363790539156	0.440059942543017	0.996353836744089	0.343956924719929	0.618943574491694	0.957710522825428	0.830735175420998	0.923511149263516	0.685031537512696	0.857547578012757
575	1.006	0.923538009013496	0.964639326877034	0.93991226329694	0.90203281671798	0.929257611525854	0.774395140018204	0.593931757954648	0.879088308240665	0.841216151426184	0.885602102812913	0.674676168844719	0.988770615749126
576	0.992	0.975191427738089	0.990888874173219	0.926679525369124	0.928037973525097	0.96078372496226	0.611695437283572	0.519588036706081	0.8415986447218	0.625923071540386	0.94998297836154	0.828855357331298	0.895709742051624
577	0.994	0.853005626068712	0.952548338329486	0.845680626488324	0.650329454931557	0.983262635384863	0.581966804495558	0.787347694859203	0.960298423515951	0.903464085856898	0.959024222587429	0.70491374989174	0.722443979762645
578	0.993	0.674999601059366	0.95133835640995	0.82302906322149	0.884044045764948	0.952375964658783	0.891467649981349	0.536446811813793	0.899919227787335	0.544513373777651	0.968519924877013	0.877572849651047	0.928200872063389
579	1.01	0.919455637949917	0.923648690494149	0.970938095523047	0.924760629449541	0.931147005927649	0.77495665017945	0.596348577558965	0.991614322949984	0.459152125990808	0.871932187672462	0.616831062159923	0.668748110437187
580	0.999	0.839736651355534	0.99921725078316	0.904539614241018	0.676276204854837	0.992353962272412	0.454471948671339	0.68059207336995	0.917006599633282	0.802423153526083	0.855880201926674	0.916110625832641	0.923646304846154
581	1.006	0.945573564127205	0.951191416897513	0.95820446405102	0.195087568909456	0.970710704965218	0.732691890185185	0.596637715496041	0.970713439797076	0.552418841173071	0.735952345922371	0.436116516199015	0.902123138202295
582	0.998	0.88989443120075	0.92745232853133	0.790711147281971	0.791637419140936	0.983837710498321	0.72946557626526	0.822429718357532	0.85161495235407	0.897284308682119	0.917257934980468	0.916347650827774	0.975214483870068
583	0.991	0.89310829671013	0.940827406940208	0.756463600924547	0.920771334871893	0.984919156478937	0.427704939708353	0.79289457974114	0.915095210519193	0.824016072622633	0.985332182593744	0.914329766313441	0.967913305442065
584	0.997	0.903777292740073	0.950869400053042	0.987001436455984	0.805062410219886	0.93852407947489	0.658620702527408	0.85412160197267	0.962798450702334	0.893009733561949	0.913690360931722	0.565403358049263	0.659572568456795
585	0.996	0.795584248341575	0.873424334290312	0.916088299558863	0.919164047487772	0.959661645845249	0.760635245724838	0.913798535530154	0.916724385869059	0.791239575075927	0.88139161379328	0.769726652369345	0.964952767026266
586	0.999	0.946336343567332	0.985242164150143	0.908181086947547	0.896214555606843	0.919708264041801	0.565085408669148	0.750575531865713	0.907725440032678	0.464089558921043	0.990228427386748	0.736359474921255	0.840157801672759
587	0.998	0.987296988284902	0.999518350101543	0.505784336533414	0.969671908742585	0.986786673558112	0.551803328936483	0.503748713385554	0.910703610202026	0.832649152647821	0.890269246563579	0.867110629883842	0.983952977280888
588	1.01	0.830689233272643	0.979288812215923	0.695458827948342	0.462334353122877	0.971419592177359	0.618587098885937	0.832743988048756	0.982413140166696	0.881198352467852	0.904203208633322	0.776896666162137	0.993334073044365
589	0.995	0.951286523594309	0.983318411051659	0.999879601129644	0.682275850473928	0.869596983364256	0.567356311407958	0.65912533392641	0.993728672427935	0.600362208178794	0.898304434695313	0.654114683422448	0.877825124018622
590	0.995	0.871363637224648	0.974783216752244	0.944625370433647	0.863363470446469	0.887770251912002	0.797410599710758	0.314747764708811	0.945002156199737	0.546430894091439	0.933362528211606	0.570877262876118	0.94841651246247
591	0.997	0.778112194981985	0.978181555122287	0.715720474844358	0.721905178430933	0.925463702696602	0.648996746564964	0.728351631451327	0.971255800191698	0.942159628332776	0.942561260915072	0.901087012920173	0.932543553823724
592	0.99	0.413716834361886	0.965624374143496	0.858140872917173	0.635170452358793	0.976396695512464	0.627499780312119	0.7626598764028	0.992223661514336	0.914927231207659	0.929098214203307	0.846121535336371	0.974831891039539
593	1.009	0.881228078415058	0.895570282612295	0.965992168804139	0.682417348274278	0.960588782905607	0.814026044103374	0.875654835519865	0.898809769138262	0.864766956270396	0.980069632096134	0.888512252162338	0.983161886939157
594	1.006	0.863219406870049	0.999041985600595	0.888652431081521	0.970063223110194	0.986388256077622	0.192646259007395	0.687654531300202	0.961750028976905	0.661177058843744	0.978583243953094	0.878774151060989	0.954157415864212
595	0.996	0.805025071557948	0.991269301916524	0.944898219115244	0.967932603450954	0.990190112121529	0.506771637035885	0.77764003032651	0.866743020771213	0.712118934512233	0.820819414272979	0.724284313088594	0.87308015616136
596	0.999	0.819075905212427	0.921302700007469	0.61120042711277	0.735932360673605	0.980208994847859	0.588164558366008	0.832654178702338	0.981516960031234	0.736418015132412	0.960141030217561	0.825720798469253	0.873550256015827
597	0.995	0.80608163035194	0.971985485629473	0.985826196480623	0.76748831222721	0.924391057861332	0.552339407760534	0.892800643040669	0.930551395445455	0.712190319617962	0.954342624688189	0.907600757607374	0.922555557113638
598	0.998	0.76291338117334	0.941645877195053	0.986430583202991	0.782322346780876	0.948265278502022	0.624324250533515	0.850169544831363	0.938902978661058	0.852054337704657	0.873805990561863	0.879986244650056	0.963317934857928
599	1.007	0.808478892218438	0.963027058346823	0.9221836676882	0.887441358070673	0.977166920035939	0.523135501223234	0.468540505907548	0.968377337972006	0.650196360869564	0.772183869973596	0.966066005521539	0.987722241289304
600	1.004	0.895491721899704	0.916502565804027	0.879634367838665	0.897813661684569	0.995866760463406	0.488917523031193	0.787829110457082	0.917143339164725	0.978935855851089	0.984624504404657	0.938694826139301	0.982667369423837
601	1.005	0.698634589671219	0.97044108823511	0.926864952328812	0.786963273370575	0.948150900529017	0.478245228132071	0.964404961844946	0.980308382168603	0.31813232727164	0.796026840056079	0.886876100527586	0.93996261081911
602	0.993	0.664112632401217	0.922130474402079	0.694286372572757	0.747014885588894	0.985772150298956	0.632824215594531	0.596446396707797	0.983760680442635	0.316733361804421	0.95135142894584	0.770244941800205	0.948829117409915
603	1.01	0.892118375865461	0.967603672645017	0.991869131606526	0.625369277347642	0.925841630167266	0.708789874638185	0.783173079086841	0.879569052709542	0.498202096095131	0.912442953634337	0.952260182972812	0.987436651853424
604	1.01	0.728198667136297	0.956196570838216	0.753501478445393	0.835452692874657	0.99295173517082	0.813548884498813	0.862066226532294	0.979109700142331	0.442255934773698	0.699291482919132	0.637626884762693	0.924301989243712
605	0.994	0.57112131182731	0.99441281916484	0.911044323493223	0.890848490263067	0.993664760104508	0.139179786591318	0.901130062302043	0.985989564346138	0.812219576663849	0.889058053170527	0.726785960845808	0.923079620257539
606	1.008	0.576173475063286	0.98650371590654	0.926770350904352	0.920453495803944	0.947928349400984	0.478757861337469	0.688470582490545	0.990976261933947	0.888816918218121	0.974194195272564	0.812276404265612	0.898385496750639
607	1.007	0.876561198759933	0.956296875599985	0.716540842704412	0.896134264071898	0.995880246931533	0.889997115529947	0.662566714559308	0.781368905534039	0.6340127471034	0.9823769753647	0.815282410923432	0.935669647553577
608	1.001	0.467745237017028	0.973232807049173	0.739522007628185	0.932975478518726	0.978158050753185	0.769545745874664	0.851339775493656	0.976274706057936	0.590186791693998	0.901158162848761	0.700054800389975	0.719356421721785
609	1.006	0.952177429603298	0.998591397918396	0.972338606323526	0.728048658732265	0.901615798623171	0.514323580551163	0.617443059420439	0.977695712937067	0.90282306187152	0.943709116827172	0.981290370574809	0.986870046399718
610	0.998	0.874347082615113	0.957619892923147	0.747610257351285	0.851864134186656	0.933087331013489	0.548991348365195	0.879616827155421	0.947053466627783	0.728733275137573	0.949916825717498	0.872636789834928	0.901515635370932
611	1.005	0.878042619942186	0.981543781658055	0.933419335283969	0.679935669289544	0.983845880566167	0.427084757421164	0.650199912650077	0.982886886271924	0.582091542569576	0.794097996450501	0.462824863965347	0.656466871903927
612	0.997	0.945438810056976	0.98968036742882	0.892399357145152	0.823043889974216	0.976546005986338	0.558175197170875	0.810305308109116	0.824533555979746	0.303318287074329	0.982369390917057	0.53715635323274	0.927537658286127
613	1.003	0.897668609446007	0.973303422429991	0.956020233773546	0.836614236551942	0.952308888114301	0.595123245901592	0.894314919903375	0.90478549358871	0.566717294892973	0.776919392059014	0.551380146002897	0.831562747907452
614	0.999	0.552116808639577	0.966325501302229	0.998743987292231	0.713006949747295	0.931747779127452	0.855217356703839	0.613960462854603	0.99761699252291	0.813954071974793	0.978558749146015	0.63107906266474	0.801696154508144
615	0.995	0.874294416054311	0.981959347966976	0.963904131671734	0.836746662145161	0.932927163265193	0.419158402481576	0.654049608132752	0.978634666997826	0.863202425796556	0.969988313503652	0.465515058561619	0.917515220745931
616	0.994	0.865722105420046	0.871913421265798	0.65177943960483	0.90072304093429	0.972771012695907	0.700054291807373	0.847976108382492	0.971113602408376	0.817153600794408	0.860840062131679	0.901171264985401	0.992797633966823
617	1.009	0.845832057605424	0.946625298506797	0.813109806819242	0.950421876635251	0.952359849697951	0.423367663079455	0.864853541921064	0.991670675916071	0.771041097541401	0.903652456796539	0.913291899572387	0.946604503104918
618	1.005	0.901412211971308	0.93938305833278	0.630818011257408	0.735697120481121	0.996332726093043	0.747009063123396	0.657945399893586	0.890744034591838	0.739016725572102	0.981065471431443	0.792655043127576	0.934832419002058
619	1.005	0.829589569874267	0.943032631023149	0.984357387013186	0.862224083671125	0.959856298866367	0.504537864293647	0.773920647068068	0.960848952024389	0.727801034470206	0.841325671748184	0.835270672664544	0.94083844462152
620	1.003	0.925494086361036	0.996228179078113	0.907808109813413	0.793693973489655	0.983126413565766	0.630020439959309	0.825978811629787	0.850016322171586	0.701949317981394	0.827134156270913	0.680741620810712	0.81607550419033
621	0.997	0.734439860511552	0.998319547642159	0.892664570810682	0.915949604244575	0.933049969659879	0.366803638552076	0.681237007174685	0.996737794250802	0.707063923911808	0.813909261414188	0.791310363016589	0.982684561978793
622	1.004	0.913672557845785	0.954187639168088	0.999305244964222	0.743389406919911	0.9510191321891	0.451015748048291	0.707312895532285	0.979728641741595	0.82274852392504	0.841912236262602	0.921478376264736	0.967348023855133
623	1	0.883760455449302	0.979607850337245	0.7767509333462	0.856509973202517	0.911579710710821	0.554662325841585	0.578564517669414	0.976257933274042	0.846791082748369	0.97442457714395	0.894463405489336	0.961013784643619
624	1.004	0.849772065689571	0.989327242167248	0.797539218787217	0.866247771161516	0.984226089888682	0.489161893071666	0.680903929472106	0.888834067619797	0.629581105671492	0.963413789879352	0.971311698633741	0.973563303721912
625	0.996	0.909061716377106	0.956183938714253	0.789164179974771	0.868863949259089	0.900220121276118	0.51094132922489	0.91297110550439	0.97183973836745	0.456227148705377	0.976663399505957	0.895905560942444	0.957955591815131
626	0.992	0.787934109853524	0.958947134547937	0.955251986539976	0.948014045723816	0.981988274466464	0.294715647806776	0.781005971376419	0.967803477877539	0.67435108283389	0.898311383862801	0.599845334663409	0.952462084972104
627	1.009	0.708743137665838	0.975486911178625	0.870408816927432	0.732804368467474	0.997357349965942	0.463447942559221	0.495741020536076	0.956497138716986	0.68572113938827	0.960402287483008	0.664173712446274	0.967941822141278
628	0.998	0.554541704578338	0.973143964231752	0.701312332597104	0.819445622204979	0.988993093966343	0.705084922837458	0.705089395689326	0.96471975526277	0.668362106704707	0.84431333121357	0.973033001140896	0.984991547601449
629	0.994	0.978795294234059	0.995429123083216	0.993352597513592	0.707983674116596	0.903904009654647	0.551553518782643	0.36926928374941	0.974949482903144	0.617034426652537	0.641098114147896	0.76855359341918	0.822334797875122
630	1.005	0.736575806172609	0.956413490136097	0.940016979655345	0.913208959851565	0.966158598642281	0.601997125169539	0.885103505878877	0.904228142073869	0.896597230720804	0.939380716066649	0.870199179058413	0.888223676647944
631	1	0.853443052488166	0.993267687617056	0.981645610558076	0.902807863208575	0.972478324806232	0.290041391111274	0.840112289138085	0.968263449644775	0.679839176938533	0.855833248601229	0.5787056471215	0.658374940431929
632	0.998	0.803800736174083	0.879743317293486	0.956359951159569	0.912451585965305	0.979570507460046	0.928060542283965	0.832312172501337	0.852685975747634	0.612694057864363	0.751364732088392	0.728651916243068	0.990260228894056
633	0.991	0.776925052037538	0.901257515741312	0.90280021934104	0.895681766283237	0.972396857798551	0.749968217117713	0.883657012301785	0.930341287644073	0.568829351815497	0.738121376565078	0.884939577762829	0.954354354325896
634	1.008	0.954583032668534	0.986402325198223	0.551601431906369	0.912911543762855	0.949829223627578	0.512627158046237	0.728025686139914	0.965704904324887	0.911267390831232	0.922054106345544	0.669873433218272	0.829481074604161
635	0.994	0.842640901298735	0.939480795485569	0.964493836876372	0.939764633222975	0.986669480281336	0.576978776840233	0.752028952618532	0.873875619501939	0.94995851889296	0.96946939213671	0.816981389873574	0.93728086334119
636	1.005	0.883580013296056	0.943955114940007	0.984979795962167	0.607831262161682	0.960078371624462	0.570100658534788	0.724647813566314	0.986472658479126	0.936705849787428	0.963770159266242	0.721002687892312	0.943924890932274
637	1.006	0.788795462113931	0.920301089939731	0.740953447855692	0.899600945610931	0.989036191831612	0.628156894453324	0.881518194448683	0.946182134478537	0.383286940887549	0.920537800319403	0.818660636274693	0.941311096436011
638	1.01	0.984433874265707	0.995308632709983	0.999513951295473	0.891620637207594	0.993556132648887	0.251049328913828	0.708287086979951	0.934526791295703	0.887480370765116	0.951097279208728	0.807759388363012	0.986195013915735
639	1.004	0.973205442702442	0.996334365780687	0.811893095948421	0.611660014416189	0.978309241752634	0.57137536364253	0.581745059297723	0.905472973212195	0.827037715208351	0.965923172819981	0.939075855953652	0.945310811165978
640	0.993	0.950470735567415	0.952804379771981	0.53585092236843	0.571848640939485	0.975834657702412	0.517421428019649	0.751233672258213	0.981757437946228	0.730868779551692	0.943541399304063	0.766848591909616	0.956216258299114
641	1.003	0.815661514929346	0.951325725690713	0.907205358280317	0.885836657456487	0.972939231623079	0.724491979953884	0.373972507001254	0.938791720411486	0.609317872046643	0.878457396244703	0.701887754848296	0.896549258225737
642	1.006	0.887071110859403	0.891840879816125	0.898990813162451	0.728587908746433	0.905765304811096	0.803516531262993	0.896535126560749	0.970729154240618	0.590016455529398	0.97568206604499	0.801395525722271	0.924632344877313
643	1.003	0.853338835710293	0.907037587658567	0.827823779266983	0.924839069121475	0.989520454486481	0.818629933044018	0.824789713251578	0.898476857624696	0.792759441573809	0.856703616534888	0.665451172135103	0.814834778697027
644	0.994	0.744176062758366	0.975312798702858	0.920526809609377	0.924919788991585	0.979763456364012	0.64660975246342	0.670008159315053	0.871103811314545	0.327521736311914	0.846149259132746	0.875335567837471	0.878266204552629
645	1.009	0.850283893054923	0.918496578671658	0.950944129721804	0.906158728909104	0.996863476240786	0.482428500882803	0.765657487402782	0.947554294141846	0.809861789749615	0.892690165805102	0.874208088808789	0.992990031151197
646	1	0.899140005474787	0.936673140899034	0.764588064646582	0.917489925814301	0.991448730310297	0.715530666508439	0.880866662502459	0.885196236166973	0.644185291128388	0.891143641318049	0.719309778148472	0.77445777477507
647	0.99	0.587715656779405	0.92822876338067	0.9460577980233	0.909896765018722	0.995804611684448	0.548212190178668	0.758395614357642	0.960298896119611	0.445116954203953	0.808454801223475	0.896085671101722	0.973375894406484
648	1.003	0.854530689944187	0.972073255549173	0.819448946857238	0.871388574100671	0.920246995922626	0.730956002456916	0.835088543115234	0.905202685370276	0.844054680799541	0.912079183911555	0.735960725838184	0.860164368493147
649	1.009	0.925516073577812	0.955126982560178	0.554015014377774	0.882134098999913	0.915493870004624	0.807201900051541	0.764308906524411	0.955123755489715	0.761943670653697	0.883284187554413	0.759006022057562	0.921287879929674
650	0.991	0.766861045383542	0.991696696793464	0.896430185704989	0.693115011302407	0.976458214096888	0.618236952513695	0.87620102846268	0.88909734847928	0.727578250871187	0.755313625527313	0.713895060437013	0.942008036144974
651	1.01	0.856245592205247	0.949544450921853	0.793973094476876	0.710488396568567	0.922710018559247	0.792020638297678	0.764493392010307	0.949697900499029	0.535007890262199	0.981562129934734	0.752968453239455	0.853874270485557
652	0.995	0.777614378426736	0.961620890242518	0.932836584042729	0.650237654961089	0.977891842366925	0.485720665369618	0.713103795642335	0.952953734606819	0.440680974043018	0.820125672281439	0.734612381073096	0.888131760614109
653	0.993	0.736522331241026	0.98656127473218	0.818863735362471	0.827147053099739	0.983652594870846	0.698913800636943	0.772173839375801	0.838876233142417	0.363398637514748	0.996800355400712	0.73529983113527	0.892563327248218
654	1.003	0.91877796028627	0.956179331036119	0.866142393783388	0.623415373568364	0.988016312187945	0.487451711800456	0.928262349505591	0.970963277277728	0.796286443805716	0.805755786573049	0.628871650647228	0.887165570842107
655	0.994	0.868132082749825	0.981431865063182	0.990767787811426	0.657855909779472	0.969292523673277	0.263441559398508	0.496980551399543	0.98504203090513	0.536634230024186	0.584450729708232	0.828142086866299	0.996688018592433
656	1.002	0.912276824971092	0.988274687127392	0.902223730613771	0.837533681971815	0.863849412015236	0.560754571735907	0.728863627362204	0.976051956823713	0.544628863572595	0.895439173441635	0.965333964474107	0.991849492441286
657	1	0.949038462824652	0.95060462266601	0.760264658988097	0.738447860304387	0.843287745182114	0.825946328825639	0.839876072299923	0.99283082599532	0.92285689891637	0.986498500069637	0.445038051648717	0.924748545470644
658	0.992	0.861191605840228	0.984721037051788	0.903848590019029	0.849743638575348	0.996213812462595	0.694501658490963	0.760072154890497	0.793835020445583	0.84471054796708	0.962190681820971	0.822662739522826	0.880263177303254
659	1.001	0.836997224064753	0.931027841041007	0.868464273899443	0.958311895827089	0.986142251340086	0.502936169355809	0.788307601320042	0.934234997914331	0.939136668245956	0.977386377901038	0.713101082776201	0.870296980725291
660	0.995	0.882490062809869	0.942956835968494	0.890934389730498	0.87678604502753	0.991451337201378	0.397989095021275	0.508072782884649	0.99531110253754	0.80756750988071	0.877417111697383	0.33358363212051	0.938534838975793
661	1.009	0.876100757792155	0.969989105740845	0.934453328450834	0.958165623821957	0.976034723983103	0.537393674837883	0.733622836870105	0.967235005694795	0.749233569256574	0.903955030337659	0.396508625979974	0.575912951227252
662	0.997	0.949615088398631	0.995565006302996	0.24516226851936	0.825631001527048	0.965139976138093	0.752415409193401	0.845253975056456	0.99916588403597	0.724854971305549	0.894975830587085	0.402537245839282	0.581995052133932
663	0.991	0.885588121743137	0.952296513852066	0.782358067876415	0.775583110610424	0.93611386542174	0.507926607520706	0.663612683736033	0.991653607386622	0.886895461290571	0.959163549297793	0.542261375154979	0.974426719698567
664	1.005	0.498072138842277	0.97562880837033	0.757035811878514	0.718447099221754	0.961493126820378	0.873594509538797	0.884010566653938	0.995929657419864	0.633671526939763	0.830096353379618	0.828966317363109	0.836191341501267
665	1.007	0.854060321633803	0.97601800409066	0.983787601753631	0.871292800682113	0.925840608575628	0.838356077179576	0.468410432445641	0.87010996389367	0.587934248666455	0.684530531329285	0.854308834183356	0.985086683457626
666	0.99	0.825330716909746	0.960586280448269	0.973048689341569	0.658714996327301	0.922738990012427	0.485824354355917	0.870209359563085	0.99043638669326	0.764599422072716	0.846559956970488	0.921753986072069	0.923210728617348
667	0.998	0.941728182397727	0.942395844329245	0.784180009334251	0.812431527518016	0.947020542049898	0.518061287704645	0.714842373536011	0.949557719747442	0.790505008405097	0.996496076991778	0.735500446071255	0.985960111192477
668	0.996	0.704503616024245	0.995950324499894	0.894251014985227	0.949811306455968	0.95117192758952	0.563589974533699	0.726035162763839	0.953467690571401	0.736888436590147	0.905693223987223	0.630415785956338	0.67252864522553
669	0.996	0.923355313012037	0.952385707211184	0.860384271068713	0.969217716672317	0.99240661276281	0.387106509937621	0.77188325917305	0.937837650558635	0.787887087302901	0.872140939523876	0.829736047934528	0.916231269091575
670	1.007	0.585961442140785	0.971335631055136	0.820084423014828	0.830472590333156	0.961444831475298	0.818265217755679	0.919896094435317	0.979925583011354	0.611208075939945	0.697409460981176	0.69166879246276	0.961276128448562
671	0.991	0.900450023656816	0.974670929579665	0.890834991872438	0.652046825719283	0.93338702435981	0.369207709103389	0.938193141169026	0.987140203306265	0.69278669538578	0.867565161144493	0.937275884017503	0.976160072281588
672	0.998	0.879905952524681	0.914467487316505	0.973693647074404	0.926681995544858	0.998503676049255	0.537644251685899	0.582156508020736	0.95741453748362	0.31803500444203	0.858895679620124	0.526755389028775	0.753197358439714
673	0.991	0.793634987286036	0.832770620250952	0.827712515182167	0.851057047203445	0.997045700496109	0.84641991954748	0.791174271631531	0.958549219382871	0.807863431960216	0.868000738537531	0.93538052563477	0.951138875845265
674	0.991	0.865019290615231	0.960670532204475	0.811941303275324	0.960241787480525	0.978801525337362	0.49899343004901	0.619626880248819	0.960846953857959	0.761101631326867	0.82883999465001	0.835006101076333	0.855543949421663
675	0.994	0.711354040125432	0.98469622009648	0.955016347046755	0.734314354150593	0.946044497916578	0.48535266238133	0.557999031855128	0.99563954555207	0.639925536618648	0.775334117644295	0.643417502447047	0.79046364527068
676	1.004	0.770184857826782	0.894845315592503	0.790032986419923	0.930410618102032	0.998921833542917	0.865684229847226	0.827504114069547	0.988835723042811	0.73959111975756	0.809043155532287	0.594651413309598	0.713055215062097
677	1.002	0.967573469923376	0.991290718703401	0.946696860722333	0.950992882968618	0.99136629650112	0.368050818163777	0.655869845056708	0.90336698850423	0.492056905136965	0.871101813506382	0.827639462110196	0.840988813886604
678	0.994	0.616466782183055	0.921132783111306	0.851492934594926	0.890501092031888	0.990697858202282	0.69105005156062	0.925856131623097	0.978002595077412	0.317961461865639	0.963359722277221	0.629327372986956	0.641677154849918
679	1.003	0.983958293874701	0.999753831073696	0.728884027955471	0.506068386994932	0.985504944568787	0.687439165387241	0.50516758078905	0.888402599132886	0.560139491945954	0.901945000523661	0.828046039551045	0.940073045144686
680	0.999	0.961907281742401	0.988691684284935	0.591431851314987	0.847230359856871	0.994684712918028	0.359242752978258	0.582753599168958	0.926448415411592	0.938069488063578	0.979082311454761	0.967114459201697	0.99239722907778
681	0.994	0.781352037068828	0.954641545890508	0.95271221329372	0.76534059647879	0.944293318824317	0.483499715534733	0.690845759555382	0.99564621843324	0.832750630583762	0.952184368053577	0.852693175065308	0.884159231589129
682	1.003	0.909694645302598	0.914106025832623	0.48219488503015	0.934216407684167	0.960785581007228	0.773537937481178	0.858995423836944	0.913160367086894	0.888702205370124	0.932348522319175	0.674499949074246	0.821183639189218
683	1	0.84779510850332	0.963691402593908	0.782802474103597	0.736383276310626	0.923455291392711	0.687782517041904	0.696247347027066	0.963193484005374	0.672212070898598	0.934585446335452	0.888774900167986	0.897415738287462
684	1.004	0.576892638217475	0.992676825491999	0.987483821179559	0.673545003774377	0.910092094483003	0.737090291628111	0.728670775308875	0.969259237269318	0.629604096015728	0.683405035472888	0.938118233797149	0.993967387541114
685	0.994	0.865645550574672	0.921194299383778	0.889993113308061	0.902314049340328	0.925391136788071	0.932420169342907	0.489564378898381	0.925551623786548	0.949545446549637	0.96616363735655	0.763117999730909	0.967174803721131
686	0.999	0.879836984086765	0.956152136333268	0.710260045688799	0.957977284140112	0.989856694551631	0.451980715586315	0.742712448793972	0.96749425979781	0.790519992778816	0.876283717952952	0.76182052405809	0.852007077420469
687	0.996	0.763066312752262	0.957900791993562	0.94444843988611	0.70923066488372	0.918931715080666	0.624508626924045	0.867930708704027	0.956067889068752	0.869364591317687	0.963305850394608	0.964227474059436	0.975426394471628
688	1.001	0.863960033320013	0.956865957270123	0.816418420433343	0.549848264381019	0.992920023068564	0.450935008032046	0.839641802185626	0.963563123891561	0.810750008448005	0.919898463606074	0.853865865942888	0.995537251994372
689	0.996	0.978570186169096	0.987642465997491	0.89636231225561	0.289672321163818	0.954345817397592	0.7817432614756	0.77098328088019	0.878717785682909	0.641030462046406	0.989328847141875	0.632666273604299	0.955829118035553
690	1.008	0.679894293030965	0.95664119776469	0.76039045231574	0.680613236712349	0.961892903555582	0.608099550114123	0.978982377593946	0.990193038268744	0.825459462063327	0.893347991255951	0.856301967933035	0.912407532035538
691	1.009	0.732615295420519	0.995749458080481	0.829123251456118	0.715009606228741	0.980936573508929	0.228151317062582	0.880406385358361	0.991703462207028	0.760267075832339	0.960803000186229	0.751862092187061	0.836391595344402
692	1.006	0.954572037086679	0.989721021285864	0.554376368112304	0.892242570967321	0.932001373516343	0.650168429866464	0.725206280878085	0.907342007523726	0.773807808023253	0.906767011053036	0.878985565102971	0.986824303074905
693	0.997	0.787242298129998	0.96778840280586	0.981072252510058	0.958790318391531	0.988471637727574	0.539769270020187	0.890037907340791	0.904021956312296	0.73343817488932	0.880077594321982	0.568936355411169	0.702142528724344
694	0.993	0.942860307822589	0.985912243533839	0.812153270190162	0.694202191163	0.900817150705316	0.550517140443437	0.754655844574408	0.998404831383127	0.719298613204331	0.900607912297163	0.757400757749586	0.820298303501483
695	1.01	0.801080196967811	0.924473788920695	0.99925681148299	0.948762557998516	0.984754575976799	0.548231733849422	0.848122401937314	0.969215884241311	0.654521466586783	0.832180185526244	0.734066680384564	0.756287481188213
696	0.998	0.973984546860475	0.993548544065297	0.882358650507546	0.523382547842469	0.926343221747717	0.68447314221011	0.435176273619414	0.997749339112248	0.802890320742379	0.826070848636667	0.719653339630864	0.859269214154212
697	0.991	0.81150129296111	0.970495211395153	0.852928554512834	0.9825816271016	0.993339690705965	0.23436697356326	0.487478088905715	0.987798776711589	0.675854148382713	0.896282866319484	0.883519365183234	0.971763400059637
698	1.007	0.707635810507463	0.980550650561328	0.745674543743372	0.8052003424698	0.979571258396699	0.548768885569176	0.724518982890504	0.981701461147081	0.807358562307067	0.846766338115995	0.769866429269758	0.901245701468211
699	0.999	0.930160696772674	0.999990879483105	0.937796935161961	0.439473333896589	0.901362930469776	0.563933263797744	0.895141397489032	0.955880318271577	0.610296824210361	0.917271206718493	0.894167260419117	0.932731331884607
700	1.001	0.752381676245659	0.983637231039484	0.93494909406849	0.942914311463539	0.95565701851027	0.542997304456658	0.607405844198353	0.926768124349224	0.695905515351526	0.979771534206147	0.724078169005477	0.907869159438469
701	0.999	0.71880778862996	0.982739141750558	0.965800794801888	0.600420465015836	0.98039820299475	0.649472534514596	0.645567445867264	0.896347345334991	0.335725290047321	0.672115012944702	0.783650291763334	0.889526093507292
702	1.002	0.904476317018239	0.964749320636962	0.915302181726899	0.616249675030436	0.986401269427949	0.643957852391479	0.859418611619302	0.8927237021371	0.740638562849527	0.92294517647242	0.661208463272095	0.848910749665276
703	0.995	0.881965126721841	0.961798948632111	0.876953711832768	0.900617080466736	0.914384273543136	0.473760460901753	0.895124734505841	0.996719330618967	0.496983638824342	0.882625150439266	0.777385361038487	0.82600099672392
704	0.995	0.87623838094549	0.960818081954454	0.759719828303182	0.573885584291659	0.945104262697902	0.552241948600657	0.890748850415845	0.981835127717	0.741593814235373	0.906584739914996	0.530932314151593	0.976382154050237
705	1.009	0.964533375312362	0.997345835363275	0.9278876525075	0.709745727945554	0.892941311498832	0.748640337940902	0.387807252447689	0.991646880670717	0.660976010271555	0.82477831512118	0.695116118927327	0.803760576786773
706	0.997	0.925588560645867	0.978869625051394	0.8158406994481	0.60069528503671	0.996039411783273	0.498545541344404	0.759618741027541	0.920756646774863	0.83158917117512	0.862121034820687	0.953449718724733	0.997046653848021
707	0.999	0.75827342001236	0.856818401067529	0.821756762084566	0.921602375829532	0.96772464374445	0.814106675116863	0.66015931141867	0.966097390924481	0.863586260490181	0.974332691740201	0.906420577704828	0.978977099442464
708	1.005	0.873026980766851	0.979208724662797	0.963884201075586	0.721746533981993	0.929733672084363	0.444917702687694	0.789107230393087	0.995246970317567	0.974832821663505	0.996152058045388	0.857372675273588	0.85995698371558
709	1.004	0.78599502346942	0.973951923014074	0.673995735532444	0.779615437643624	0.958199537666536	0.713489821051661	0.777375820434035	0.928888240029091	0.918277273193005	0.950784728747283	0.54142479341073	0.864766652853352
710	1.003	0.540628286182526	0.93123723086226	0.846577350418985	0.857886496969909	0.991218651529948	0.788030796883696	0.77460796160198	0.957806778573781	0.598511758535896	0.991277336383719	0.551564990407532	0.786971959820644
711	1	0.467156710770144	0.977754044493994	0.680610595682878	0.907362659085648	0.987628222806147	0.497645249867818	0.759275544915756	0.964256616861897	0.946429680942199	0.965612137322237	0.729838428136625	0.96678657537843
712	1.005	0.890347675935644	0.912974286924338	0.986576740933607	0.878622395580561	0.992340891448285	0.538537266643206	0.637373101794443	0.940836481910277	0.710299763211435	0.950081587052215	0.809854672495364	0.943315259154055
713	0.999	0.538021859864017	0.962738360215881	0.98813267367458	0.88044735993414	0.960642988549753	0.590761802515807	0.825800977757863	0.952129188259533	0.805054631736773	0.85123259950411	0.933726948368472	0.987746501693933
714	0.998	0.762963546368419	0.987469244562451	0.878672325495289	0.847528893892897	0.991606236461726	0.264364428728827	0.825186334393313	0.964066665241549	0.670172019925334	0.898519053774023	0.840140159461593	0.871797662075544
715	0.996	0.907339425141504	0.989875176187429	0.781928928827538	0.656710156822915	0.949415100860026	0.559895128249993	0.852876183270643	0.922147847541351	0.869555176326434	0.97073571114898	0.608586402845942	0.87755263102605
716	0.998	0.858538932494168	0.989336892061523	0.742880671189338	0.621436802352095	0.992225629136676	0.515001345426241	0.775553166950824	0.992475965682117	0.734167968441543	0.860876137250098	0.517593097435684	0.519080417553766
717	1.003	0.967614846086566	0.971498802486033	0.616848365437231	0.926828698684388	0.958798743420648	0.552665693986559	0.474212576096981	0.993402013794581	0.701892202892507	0.870282944705698	0.932980444724036	0.944811779053332
718	0.996	0.918719925509928	0.940698466049903	0.935836612105261	0.854739019951472	0.855844834408031	0.812577631299717	0.651399521343981	0.987684473773979	0.671294877340272	0.872009862959086	0.698349442665581	0.901496256628822
719	0.991	0.943947090861391	0.976425679656279	0.887683554601952	0.584883352926842	0.971558407302477	0.886847964454259	0.751181652768243	0.904673817807936	0.601600332957235	0.747556810490909	0.517551953679324	0.653946014923725
720	0.999	0.829809507448844	0.844032434281957	0.735895331764104	0.923871095050433	0.994251381294871	0.733845356892708	0.771073486488267	0.955917514689221	0.908452326623736	0.932111825282115	0.934919280246109	0.935245463246573
721	0.99	0.745814825826364	0.975125214589942	0.861450921830939	0.846790700046979	0.988786953306757	0.487608917553165	0.844921936375741	0.886077375640758	0.936394922470551	0.976849579066169	0.672969295075163	0.979736590699266
722	1.003	0.886641582670452	0.936984935418885	0.852630727933813	0.650500906375613	0.963113918251136	0.686342015708094	0.488823864626637	0.998766390643457	0.569795245347741	0.758197234095768	0.943835688945398	0.99394862649779
723	1.002	0.856798574927853	0.96568754615775	0.962086905418705	0.775457590051328	0.951214808970212	0.476397065898138	0.889188952986866	0.971177255116345	0.827200590348959	0.932596707916212	0.742055934022825	0.751999301159436
724	1.004	0.911970349353216	0.938469578972823	0.942072713210882	0.710173945913549	0.985605361951158	0.5693802210181	0.767293038253225	0.911312467929079	0.788405915080499	0.976408258674758	0.857885882130317	0.952130351854952
725	1.001	0.902457069007522	0.949139369713181	0.921104917384708	0.580354658633161	0.995304560725812	0.516426768154855	0.375295436500532	0.966244541674918	0.439119868152723	0.811804889064969	0.618560246582237	0.84108320335245
726	1.004	0.721708492011475	0.973825676063146	0.950872991553895	0.959246974689145	0.999678681248309	0.452140753542733	0.586088302222367	0.951053603501854	0.584365263849528	0.684722521886411	0.730994147646351	0.925819629062167
727	1.006	0.931681035230088	0.989948703819675	0.712472415035575	0.869097821716632	0.896008074571953	0.691284887070214	0.785424988310797	0.890610039907562	0.713081240685644	0.955137985658394	0.78968365409451	0.990267283332443
728	0.999	0.790626277907748	0.927747858503772	0.993765182060642	0.657041113028623	0.995177051127674	0.688097361937411	0.639148721744962	0.95390726183198	0.622321683251196	0.8257491820519	0.603215381327573	0.787121108136547
729	1.008	0.848524319883983	0.869386058784423	0.834151531747241	0.740125188723124	0.956863923195625	0.885715230947672	0.78045187266324	0.912927804135027	0.267314707872811	0.998293788531413	0.808723293836708	0.984846150909819
730	1.008	0.836267178044259	0.897737620631102	0.851428405156401	0.929369430073266	0.965897849724924	0.556279026710283	0.97411777944706	0.983079927064336	0.934011513679446	0.97712721717027	0.614003971401339	0.781408366813688
731	1.003	0.863797922013574	0.993904666000581	0.962101145784824	0.91074031878294	0.950473769082591	0.55314379176193	0.783531031986183	0.85486141405216	0.835489878171361	0.987307655656633	0.887585327926308	0.971919890461206
732	1.01	0.751605604375569	0.959753734303539	0.908572161367805	0.795198942357074	0.982604986894015	0.577951796279204	0.857559621773233	0.928952382024237	0.973333440118748	0.973630964253146	0.844354609439316	0.848982530664253
733	1.007	0.957273495701178	0.994314698564559	0.993449187878288	0.620049940273499	0.973008990167969	0.619417385842255	0.622849781298389	0.910156567828658	0.794933567173878	0.840454080633309	0.508707369777563	0.832311649908912
734	0.994	0.698436530112104	0.977649403196107	0.969806800643592	0.854983793515863	0.953319989605092	0.569481616401663	0.751698560392198	0.90956537191063	0.735535322537868	0.968669430057108	0.931675089741823	0.958769747073354
735	1.008	0.892381346827718	0.967966438753892	0.987984111290577	0.878933077765257	0.901271110412502	0.534598794832384	0.88935123235187	0.936649026029686	0.653521663065598	0.982029530674301	0.79411050471504	0.968968053838272
736	1.001	0.876771177937206	0.973069637680647	0.775788751794442	0.814350647632887	0.983176353953537	0.339537207020563	0.795750157930451	0.97295532790692	0.812806096898879	0.984252745500787	0.251362700022224	0.751824523735792
737	0.999	0.759907999812116	0.996834445025008	0.906397246700101	0.795096324908915	0.974515821981445	0.485992088450037	0.422112515488414	0.952789174834096	0.854094599590848	0.951359399943648	0.809638366070432	0.93502066280112
738	1.007	0.963259429323448	0.992322093662647	0.741975726653242	0.974918111328055	0.976316204212142	0.354964160933989	0.749308759202544	0.962503622266783	0.704048256605512	0.855103130353029	0.739129482697299	0.911440076319227
739	0.992	0.8662646969535	0.964875407782545	0.910507695436783	0.830383771939244	0.976313981659641	0.398022547596316	0.695047799821214	0.951703665440889	0.920633406264716	0.941169419817855	0.755353527794822	0.929453519586741
740	0.995	0.736097517124051	0.953668366597897	0.850454197152524	0.81808999330817	0.970486977033765	0.47659431881554	0.909373799942422	0.987466388525229	0.521600080788693	0.82353688609804	0.530939006974137	0.894771925409442
741	0.997	0.802602066332319	0.955678344607414	0.908109227431491	0.840151073352244	0.927921362805525	0.535922894706242	0.737378128851204	0.973477157467623	0.695924077717951	0.960296231429944	0.841915785266091	0.915605643196158
742	0.991	0.942817535552296	0.999063546314896	0.961169347443983	0.80469530385813	0.842682913323148	0.598413965118128	0.891165534570426	0.95594834688845	0.611571602893716	0.853839475729298	0.600840637624375	0.89913097391638
743	1.009	0.723354080376212	0.91559490286779	0.617533799728245	0.815935113192402	0.97307282597617	0.596625328905797	0.923826122507098	0.997500578688714	0.746277064461944	0.987506095337536	0.638926481295611	0.838537792919371
744	1.001	0.553367597870354	0.998437826355373	0.967900989982721	0.795048243640723	0.963580735738829	0.698404438531111	0.529560590903386	0.934015236551336	0.669776856340737	0.958264169946535	0.558656118495717	0.874018745791547
745	1.006	0.866689030816763	0.937008802353079	0.82883495372675	0.763730183671666	0.945975294791244	0.717582592016732	0.79752130480175	0.923161725951333	0.851485542251348	0.971742852696114	0.805902509418184	0.92612123901976
746	0.992	0.936720413275165	0.943346490386495	0.914023850374665	0.908049068458639	0.985243331467494	0.840104120336145	0.814678042065242	0.846848208501268	0.423029863118683	0.635166147128223	0.564393831362976	0.826449756135028
747	0.999	0.766354318816442	0.984667307594712	0.939344013918524	0.728663960493686	0.911152220984759	0.534662483764464	0.839780227828772	0.975967517365653	0.718288498929105	0.852292257003133	0.856699174073534	0.957011351189639
748	1.001	0.810999071780383	0.990863639252476	0.997323274890541	0.867380562097048	0.935243749050848	0.598430721333673	0.875465808680121	0.957625807544847	0.547877158252547	0.637580205686241	0.569211682935324	0.576385320676676
749	0.991	0.735555664016262	0.946429489910334	0.841122262617351	0.8779115095143	0.912347389510337	0.492797574609854	0.924513567313439	0.999605945394685	0.819191318388722	0.981214596177575	0.676642330839571	0.928566770127529
750	0.997	0.962756383156454	0.980589795595803	0.928104175229542	0.787736078898403	0.890037503483562	0.508380347498605	0.782073994903402	0.998135060573159	0.873148743617315	0.990290304717666	0.709021929358003	0.795230514417301
751	1.003	0.926968527675868	0.969145300185517	0.870260054290809	0.760187887253853	0.874621387664824	0.641457434011764	0.879570408792767	0.981572501386364	0.955863303478202	0.984842133808949	0.734527983285519	0.857546694046428
752	1.004	0.804183525471725	0.891796506013955	0.992382006625792	0.964279497799489	0.968035894923537	0.61478241561824	0.659640124880382	0.992820102962776	0.676443296024391	0.940706049903881	0.719244608978449	0.856716427064315
753	1	0.886449077188305	0.968997522120238	0.922175016999852	0.784517460128859	0.978178926161327	0.351378234578628	0.745270788347456	0.96807001387843	0.828001950866364	0.910346769985996	0.547965463691104	0.924627137199442
754	0.999	0.947161432257967	0.994736885062694	0.856644194736104	0.679195519659305	0.970900677946463	0.453243068214377	0.573919713812504	0.97595724404184	0.73397049953936	0.757981496652345	0.347272187632907	0.930447110256899
755	0.997	0.91117814518354	0.971123991415693	0.803140528299723	0.881463866704603	0.99571722037146	0.314612955425316	0.741823949819132	0.986858420663562	0.776283095803035	0.859911990177607	0.587433685793238	0.764087079887092
756	0.991	0.87651847447339	0.972531454407212	0.9753382647014	0.940038357039359	0.94820056432106	0.631987077742272	0.206950132889751	0.96179031641552	0.778832277452742	0.921850457732251	0.917363198942623	0.924046297850704
757	1.002	0.473953348864114	0.98489681177083	0.964933047891634	0.819689184878725	0.946510748626428	0.628899173305575	0.63107916847353	0.970002948343839	0.48844683251252	0.852481613984621	0.620934586752973	0.987870394363733
758	0.99	0.849401943893048	0.898212767770786	0.974906172244954	0.54423679965546	0.965970953037991	0.794733162001844	0.720481564288092	0.907015171146967	0.448186591572343	0.86740045087935	0.875852103520968	0.967753957882925
759	1.01	0.826262499582857	0.937551495361438	0.977944741641041	0.873193509624349	0.944474839505055	0.548126280507953	0.701851889092655	0.967171538130418	0.880630314753815	0.986901607548511	0.92269764619843	0.996273822823133
760	0.993	0.913749807544602	0.961571661080689	0.944176930331101	0.856556978955318	0.962994186953538	0.426166447514951	0.778080680682079	0.952135656724726	0.683432165307409	0.827061481654413	0.851937265430931	0.853328185202598
761	0.995	0.934629201529863	0.976922875789808	0.974260298926164	0.783256467971789	0.974525333399568	0.692641691358665	0.381288635919536	0.889437992261467	0.7234370672781	0.74066687702643	0.833242036139773	0.91910160332573
762	1.004	0.888122433917373	0.96073281600868	0.906753555179237	0.966686841261804	0.973955735495819	0.403759987984097	0.728485283379675	0.997569412265765	0.358656939892478	0.865193320069936	0.553634921921476	0.632931338228668
763	0.998	0.920448500623979	0.943553261851925	0.943676441855167	0.539683756159193	0.981125252654026	0.567069096812106	0.905048482103139	0.990146366322581	0.925109575617998	0.934239942016687	0.57870761873936	0.650890802932603
764	0.992	0.831657341230171	0.863234393952609	0.798328533723264	0.938561620904301	0.99319735110909	0.675086004562353	0.763117446997369	0.915243554693284	0.654695456615547	0.991480527453617	0.814804590008781	0.997297306201374
765	0.999	0.999596238077392	0.999749656961794	0.886870419815546	0.812308649358053	0.901943940318827	0.38593111619542	0.796388178732516	0.986144731019063	0.323099768274847	0.790281422060532	0.863311686421688	0.945834120562981
766	0.999	0.901258046701411	0.981460316893446	0.862210784270512	0.887724059695181	0.983851659441789	0.43808792887616	0.767144327086971	0.947353740333195	0.442120169929603	0.67334212222969	0.868478551930973	0.98774907244112
767	0.99	0.858825667603844	0.959447728603708	0.976336090034526	0.896554595963778	0.966306752691976	0.488074074062541	0.630603369498802	0.925974575338659	0.576262546482483	0.691973495837643	0.801660990815084	0.979518902332981
768	0.994	0.702134346546482	0.963707996633231	0.876856573583534	0.788915932231701	0.972654429166253	0.696783498585275	0.791791692372753	0.907832349355955	0.460461857703834	0.786694488302441	0.898731378354342	0.958573021574093
769	0.994	0.846780748359344	0.980469923862574	0.976921992918631	0.765611900021456	0.994393614328491	0.739266337989477	0.670454845709885	0.783057647292147	0.634599764021081	0.704504311432166	0.991684242290183	0.996146474388056
770	1.004	0.927075918770169	0.997179095701733	0.789902224992572	0.86173472168163	0.992921460533454	0.395238113649079	0.62950012851101	0.959897384873257	0.788804370314919	0.795549499748362	0.827432268058118	0.912631719016554
771	0.994	0.92059370900981	0.988166904665955	0.87623104800123	0.849684626300782	0.898681078668624	0.552198184183185	0.314283069976018	0.99476429418174	0.409577776883474	0.762533333947556	0.799955457156415	0.980622744317012
772	0.997	0.915405928811038	0.926622206249578	0.817386108210729	0.718237555112753	0.961795855748706	0.512476729489313	0.688952094540432	0.985251779780723	0.796257326423429	0.996831071134689	0.782656000260013	0.914550949638195
773	0.999	0.743193202504676	0.897164495113867	0.850824657808121	0.894230924168459	0.993395006627502	0.575025570017729	0.809592968129574	0.962317631747003	0.921995949108347	0.9681992477996	0.766096057449337	0.921741572183531
774	0.995	0.682277406856461	0.986086753731532	0.902141405580095	0.622748404480541	0.986994626170362	0.727566736790656	0.495112145106952	0.970533764554449	0.6286596604717	0.693218772324993	0.514580600797363	0.715947680854672
775	0.998	0.706483437191325	0.972048890833977	0.954726485313763	0.884710136755513	0.892317753356808	0.567624406850455	0.829813861793558	0.985219795085361	0.536408957888209	0.998315471204899	0.72251020168546	0.9174321677559
776	1.004	0.847497566542171	0.913062950092042	0.966788951215856	0.917912667415256	0.947916054953694	0.776584504361694	0.566543490443715	0.914176387211187	0.551033211703185	0.976491417487203	0.892600956845792	0.898732785189173
777	1.005	0.969563028789737	0.994932800989724	0.930239097148951	0.763219410097601	0.911128933090911	0.544301541011226	0.57219783574147	0.968369061838402	0.502690835417441	0.878194678816387	0.524939012176457	0.809159406108371
778	1	0.770558213865312	0.96298095437397	0.987571651216198	0.752073606087921	0.982800247373433	0.51126103284316	0.466971198161142	0.978967636936638	0.766822263651661	0.93476302516705	0.441402434916659	0.788631813648862
779	1.002	0.850317917284544	0.996607118432595	0.884411838635704	0.882074882872569	0.907241153093905	0.774557740683425	0.620403175373895	0.896979246769587	0.794747829973719	0.798269446099293	0.914082988275434	0.951551402386337
780	0.992	0.86691129409085	0.998195769970719	0.915722504649152	0.750268596339809	0.878919574829934	0.509573189456378	0.692237195769328	0.999298699192191	0.979651831946553	0.996561601219525	0.914157143092088	0.949030941203038
781	0.999	0.903051389916839	0.923503242688847	0.652879760995477	0.925444200734024	0.95647554288807	0.673352560518315	0.703564586096774	0.919127581315045	0.836663566396261	0.980294497669285	0.718147087346719	0.923555063650095
782	0.996	0.646768192262485	0.899473505992028	0.956900396807669	0.948169197929487	0.994116346582564	0.487144923472612	0.932766377561511	0.997543183017004	0.822809342664269	0.983961386609867	0.512247874181766	0.783405286908548
783	1.007	0.92443303698818	0.965229585699743	0.868373402462253	0.793329698584568	0.941499334752081	0.603635574699637	0.765447814935704	0.905497699199385	0.601487730379917	0.997264363830031	0.706572355051266	0.934475438477282
784	1.01	0.762238153891009	0.95125994400287	0.794773938940904	0.720765114960519	0.999022660408304	0.544393669503438	0.734073827686135	0.966015146416499	0.652475074993098	0.8996704841339	0.759727011728187	0.919348199666176
785	1.009	0.969190702299924	0.972806757415084	0.725993493535722	0.835952042809648	0.975027087642245	0.469082653240465	0.673913637457269	0.981950431123133	0.348113304084839	0.885922873123943	0.395290168150908	0.790890219640213
786	1.009	0.721745053402045	0.948743539060354	0.867809370933109	0.863763773387569	0.996500033780657	0.654916527224306	0.440511187569276	0.992191141438906	0.794596518260209	0.801362904793109	0.649229050034883	0.98263584003442
787	1.006	0.787810618237345	0.922045743701842	0.786857838107684	0.793743360415747	0.96187505385632	0.741687271878417	0.745431068793614	0.947935752086341	0.960222845032924	0.986987293723155	0.878051487875738	0.882688123843711
788	0.999	0.743193202504676	0.897164495113867	0.850824657808121	0.894230924168459	0.993395006627502	0.575025570017729	0.809592968129574	0.962317631747003	0.921995949108347	0.9681992477996	0.766096057449337	0.921741572183531
789	1.009	0.90807261889505	0.962581291196512	0.972964473763529	0.45166884934071	0.929029448639295	0.72098878265868	0.762328668408321	0.948576453656373	0.549650649937266	0.85200025757276	0.883565332864332	0.885445218147274
790	0.998	0.977274434185229	0.997178506690361	0.953126552243902	0.390068968310001	0.895924093488285	0.706731815591074	0.917474561291684	0.971419582502338	0.885838879469448	0.900089987751522	0.826618104028306	0.92739129721538
791	1.009	0.96102971838992	0.978834113358144	0.855781320620557	0.976621777521342	0.995677629763488	0.531225721665985	0.870330324344688	0.925553191448638	0.55301219240591	0.626748185527284	0.840037651896766	0.882571379395594
792	1	0.915818282254072	0.994327296229949	0.93627945783255	0.958742459504334	0.99366410062882	0.332002719382033	0.736492232884067	0.89379107980581	0.705212832071709	0.942829508664678	0.916501437685167	0.939317424662279
793	1	0.838846025649531	0.971621354847902	0.689098519068794	0.908243250869023	0.927249759024627	0.502806348072229	0.87709983304311	0.953525101197356	0.866929396545859	0.945235638451418	0.559916967133391	0.973102959421504
794	1.001	0.897462287021352	0.955875199888039	0.982324679634489	0.951222577772767	0.983397027360994	0.509656197829391	0.812475163146001	0.876204565175162	0.381092788424988	0.800414727638257	0.631794188713312	0.945753934856113
795	1.008	0.89480894040509	0.989426688762534	0.776961775685532	0.748606368123027	0.847272837156775	0.744952980231008	0.913094124207544	0.986145981895936	0.798180124578925	0.909138845314082	0.818677444661571	0.883504811281213
796	0.995	0.894502005098557	0.936726148864525	0.956520573283057	0.865936547601904	0.995826528155918	0.447732564354464	0.694202935920043	0.952763465769995	0.652478280097314	0.82582278886022	0.758252799696617	0.856023469798753
797	0.998	0.929865170358129	0.99736699590509	0.833030247882283	0.837569679217225	0.914287244297147	0.559836508901206	0.721459492979476	0.967433739147617	0.795192363221408	0.850421304954381	0.655622951148631	0.828579164459316
798	0.995	0.934629201529863	0.976922875789808	0.974260298926164	0.783256467971789	0.974525333399568	0.692641691358665	0.381288635919536	0.889437992261467	0.7234370672781	0.74066687702643	0.833242036139773	0.91910160332573
799	0.998	0.929002912048959	0.953479016134981	0.741251947166008	0.812304419767308	0.951054850535595	0.677282854335128	0.522957732493181	0.981996495275836	0.883772227015645	0.920132523525137	0.565643356971544	0.88114686522747
800	1	0.677940384526886	0.928813361433709	0.770607798116357	0.754593499873506	0.993851800549843	0.659564936647457	0.813898016539976	0.986629916367091	0.973612928059348	0.984929619050221	0.21024864800057	0.709213723245275
801	0.995	0.730733568054569	0.914396956640293	0.859329252778595	0.834519610926114	0.938309029375808	0.665194657723388	0.847959470444802	0.995828411288993	0.782520968263873	0.855960882536681	0.915915254945079	0.969585898870458
802	1.007	0.922272543952619	0.993668055087376	0.934143620155118	0.699328461713	0.958421251137013	0.547567408089329	0.658159232821335	0.922565330207939	0.50017260808984	0.89470861881678	0.552743235784635	0.786273098740968
803	0.991	0.656467903463698	0.904948944463422	0.845131978937409	0.748939876003903	0.960657776162638	0.582637833439917	0.956038746987707	0.998990880821168	0.874910546437256	0.969435436447561	0.518888741891108	0.989469808493773
804	0.998	0.500203044974949	0.955172109017216	0.797753748349939	0.956285097957104	0.983748968079683	0.585880702769624	0.50194533887568	0.999502757086101	0.683227185225267	0.981067306020678	0.549969622645296	0.746957366741142
805	0.997	0.892685646540913	0.899743159178357	0.644644485876179	0.84185264018815	0.902842083472116	0.804252941027713	0.921464682860784	0.960842976213857	0.740740033823905	0.901861267391469	0.783254189948262	0.993286267660329
806	1.008	0.913475259164445	0.964347409844694	0.710697974526244	0.931535740285847	0.954551417606959	0.549741492198091	0.759224673300811	0.956877794945553	0.16690688645231	0.958502625915966	0.811801420453592	0.842085682354802
807	0.995	0.792039829565773	0.886952538624751	0.962331397407384	0.793769823386102	0.962674931225339	0.659436223732005	0.768472670622422	0.973261288745974	0.863265285977527	0.994151172978527	0.899603560480926	0.936336653040415
808	1.003	0.978308873439448	0.984181950465055	0.942896868580379	0.873199452870478	0.909379132674567	0.511564691004419	0.704038096838942	0.949849263365945	0.887530302509133	0.95961331562021	0.746446816806158	0.91428019691749
809	1.009	0.566469254762936	0.947665087358282	0.996663484127824	0.957348904494496	0.970885930420561	0.528903353748272	0.808872221764112	0.968101761352406	0.738601669918697	0.916728402591992	0.825729583042893	0.996974592651134
810	1.005	0.901412211971308	0.93938305833278	0.630818011257408	0.735697120481121	0.996332726093043	0.747009063123396	0.657945399893586	0.890744034591838	0.739016725572102	0.981065471431443	0.792655043127576	0.934832419002058
811	0.992	0.895888209739656	0.970445753191795	0.93056990859449	0.599015996136809	0.89847558633653	0.784374938120904	0.661450495855298	0.97103013696229	0.806611250623168	0.845183244994239	0.790092180191516	0.907753522079403
812	1.007	0.863496160245035	0.974823054516836	0.937090453381641	0.886857254171538	0.933181195403468	0.463968321126117	0.873232960575242	0.972330444154781	0.587070694605154	0.758060500292691	0.817542131904202	0.91632366513154
813	1.001	0.741017435201593	0.952940243772348	0.986267585852757	0.960239612594727	0.979095083802342	0.346168467982773	0.69570439447768	0.987026468960254	0.94005631286846	0.963373509166005	0.85594465026677	0.906796785079482
814	0.992	0.807951148534377	0.96804609724382	0.95593592331558	0.917601205932686	0.9206469483647	0.421699877869799	0.936529548558559	0.953747935471416	0.584681085587269	0.924162145051606	0.800848350772648	0.995958643357702
815	0.992	0.880826927796289	0.987564136183508	0.954102512842321	0.884723312725521	0.901048002357869	0.577642726832273	0.566735369091013	0.942718658693723	0.832944251908396	0.87681808640252	0.946474197436142	0.995134202844076
816	1.006	0.472944582815123	0.988006674957846	0.951872240367819	0.937551029585256	0.995677637528	0.400238173197394	0.517538030576785	0.9723288398188	0.619392586059194	0.857897329704281	0.804865735890634	0.932084770847266
817	0.998	0.847264398853981	0.913414049257661	0.612792857823205	0.869275805641162	0.98398764253519	0.561463759657813	0.877134577286566	0.987153387639346	0.685911681675219	0.976525946394657	0.702662908889721	0.710428959445425
818	0.999	0.715828047641754	0.985602065461929	0.608830659194518	0.979193208900667	0.983840815990706	0.681068681330965	0.692843521238356	0.951087064961267	0.705286858677833	0.8792944286479	0.61781096396074	0.758924468807637
819	0.992	0.868884915682831	0.997331459822376	0.983093815427458	0.826325274236003	0.962906519745278	0.630958918267257	0.763739962108557	0.808296808188734	0.973669556828582	0.982180014075816	0.981501809362447	0.992870321472413
820	1.004	0.963477293620496	0.998424205504336	0.507359013705674	0.797488640311829	0.998210434070744	0.667473346959254	0.628019424046502	0.963560400551927	0.504902276946942	0.806935687005806	0.881122217690112	0.894291979149798
821	1	0.893482399342625	0.9809926462558	0.780455773031649	0.857692914131751	0.87891504594383	0.533352594950848	0.857865108925499	0.988477886657271	0.9543213821811	0.962041390551001	0.422058951986427	0.949985513663142
822	0.993	0.694259082956584	0.982120138388714	0.639435880766678	0.944351324593448	0.95899529366431	0.376998997634547	0.783671055009122	0.968134552176728	0.950259234542428	0.966498859066136	0.798353920358603	0.935700006193524
823	0.997	0.80657449167047	0.93928615815935	0.894896730883127	0.909956199880834	0.973984840858484	0.750881629764938	0.82933093947285	0.953489919414233	0.787620687724743	0.898379932113443	0.491024701168333	0.581721628532712
824	1.008	0.909236213060939	0.988822229566203	0.942572287288662	0.530936940080013	0.921048160743413	0.471013428057154	0.960955359261465	0.988049391837463	0.573315263650231	0.76426053310239	0.910028157954535	0.922465496924415
825	1.007	0.770964020267978	0.906023794051837	0.986439233836085	0.867694713396633	0.971357930518541	0.664141993691696	0.63093958831177	0.975036611116057	0.567387662394101	0.900220890343856	0.282962571338665	0.940849408326985
826	0.998	0.883545403762521	0.929167228762075	0.658596129524874	0.396870606264024	0.990793404619311	0.822116329919228	0.894125471804812	0.963834026082007	0.621563552334414	0.880011928550685	0.926606483437283	0.949932239565966
827	1.006	0.810974591078157	0.985372030096257	0.905844005011283	0.925935398274065	0.941497549885571	0.652767774199887	0.825058212677656	0.878934188325933	0.7227757143265	0.896074887923856	0.722500612948369	0.904431210582825
828	0.992	0.861407755786761	0.936586844150512	0.793781277198948	0.863057209839169	0.942847351052074	0.455093755695747	0.871879801277951	0.976433014223887	0.861823794797894	0.949704959583634	0.691981655460451	0.969876766609758
829	0.99	0.822703472557715	0.980094013308476	0.791574515115658	0.57026631269962	0.933792995954186	0.686656643726955	0.816129264200395	0.974556344692894	0.784924624193052	0.819246614795636	0.631592519442658	0.958097815868422
830	0.998	0.96641542684311	0.976336661079298	0.852141134455746	0.900014302837624	0.950812965368477	0.52501743044045	0.636128766728691	0.933612800551106	0.59362641672657	0.991980703193811	0.626156350760745	0.746579225157721
831	0.996	0.832470122178551	0.95598457277673	0.879344145770032	0.940674227200388	0.997306283206443	0.620083248592672	0.771823471822782	0.869961698939697	0.589286238885137	0.882231460832485	0.723749179186203	0.86257096656556
832	0.991	0.842841882570602	0.985702394559156	0.823644821270517	0.864510645484783	0.933653424092769	0.543839743826966	0.502497143654099	0.959507608990168	0.904057126279983	0.940774364791555	0.917806190381029	0.991374694824507
833	0.997	0.930505388799314	0.98138160489312	0.687572698973959	0.953301484227502	0.998176410543805	0.777345264979995	0.667224913225334	0.795805148364149	0.776284020112753	0.865231544058402	0.549509882683328	0.991428967737073
834	1	0.764073625453068	0.926492699775587	0.985948752349268	0.940330548638902	0.985972405116869	0.715495095241088	0.468543394855017	0.936006027271519	0.80029266337433	0.840090958833281	0.74518387773489	0.996923191403775
835	1.007	0.97544499508567	0.988262532177648	0.887190362436882	0.726774407737229	0.94605577229284	0.506949287009092	0.483619048300123	0.97574089745882	0.61315439110271	0.790701621568802	0.902900245922346	0.907878556188013
836	0.995	0.881111936546127	0.940106485418073	0.857788631724434	0.732824700696841	0.898840528517851	0.597631595887422	0.950599509655877	0.967183723640897	0.870306138240889	0.970660675703108	0.773176524977708	0.997024558001104
837	0.997	0.954680961754356	0.997818873609113	0.875862700972867	0.52091083604756	0.882456070312565	0.895426519727846	0.356186509660783	0.963329237367571	0.675043244229054	0.922792549313903	0.551870404793865	0.942532354127592
838	1.006	0.879305336657975	0.96254624172666	0.794017676782919	0.75315658709145	0.886080210395544	0.758430211498367	0.842792103369695	0.973759903606951	0.704430262463365	0.997878777067689	0.739262168528667	0.795007418506579
839	1.001	0.522655425154569	0.964859525116325	0.97758420433731	0.730017380114521	0.986629738348675	0.591366914256743	0.723137279632707	0.967644623250937	0.833351014303714	0.894160325032418	0.742580790761193	0.907918114291796
840	0.992	0.939427011816669	0.945232523649685	0.610083106423382	0.94341536514477	0.994459310372567	0.510940896586644	0.853577945128545	0.971415314944135	0.591082693442155	0.932815680477155	0.442944592296547	0.622438946015373
841	1.005	0.904579654374832	0.985294509779129	0.569959547138927	0.784154530893087	0.968556894160779	0.47206723825349	0.825694951466852	0.946502085134499	0.809516607890629	0.931214855995748	0.860216109198304	0.928380260779763
842	1.003	0.927988142292759	0.963205698172103	0.991335548117065	0.558108857369867	0.899362262702549	0.618857053216849	0.818462699143242	0.99487224688976	0.827113443377093	0.835686326205713	0.895847220863397	0.976345344633808
843	0.991	0.763373633889816	0.922523020006575	0.880001051882449	0.762885129092837	0.987851835710204	0.500974912526779	0.807387402350177	0.957924375168461	0.898853953219925	0.957490730376453	0.901221236701849	0.984613802315398
844	1.003	0.856331051034343	0.988890885361755	0.926797080650888	0.958894205962659	0.97189193487469	0.689039512927702	0.743328190514027	0.853874656335002	0.917866339671861	0.928693700817206	0.626198270305307	0.764749027332069
845	0.998	0.90520483051346	0.916039371080974	0.586308410711163	0.920259065703419	0.949970587912862	0.802179861449294	0.78764334854926	0.884406633805065	0.604863770997638	0.964314670441154	0.872105951080029	0.95146417490746
846	1.01	0.882370632924102	0.956708953455268	0.821429851603533	0.741753238142902	0.976267206887155	0.610939863245611	0.674975770579725	0.986550334240194	0.947758201951619	0.956472817789972	0.431925384958471	0.70153593642436
847	0.996	0.872565745190038	0.94357025657475	0.999814832457435	0.756277876946627	0.981638603817706	0.248515786021626	0.833927943881785	0.991095792560606	0.387671155953513	0.862355227786811	0.941801943504574	0.973585538606227
848	1.004	0.924512069249413	0.945254428226294	0.976278255831657	0.955030071961936	0.981215746625891	0.647297036339614	0.841345075560401	0.885451044265672	0.960320025229454	0.992460109962603	0.400425098241667	0.729481472183576
849	1.006	0.898923445945851	0.940225458423316	0.754125799735817	0.94102605678599	0.969961421451364	0.709060202601474	0.82070175617591	0.909372397582706	0.772777826447831	0.781815029330377	0.73845692765538	0.970390898285089
850	0.993	0.902370923796599	0.987519199944145	0.79199659606607	0.903366563437031	0.988735831995942	0.648016124259299	0.843118702989294	0.855102221824562	0.877294314485788	0.884689653006697	0.391963367229598	0.763855107806781
851	1.003	0.739669486990805	0.999270097286042	0.85276384538157	0.877466286336897	0.993667140324439	0.754600392354306	0.534173224037525	0.86774717746668	0.628409022874499	0.853236916057447	0.656871767231414	0.887733781199174
852	0.999	0.961844357108072	0.965907209347783	0.636407106492605	0.683282814047417	0.976079796018402	0.541624837738418	0.554588924777931	0.981646177572433	0.846511359993244	0.942269656610952	0.693529942470807	0.842117427593477
853	1	0.953924505980645	0.996605270233714	0.946608661063645	0.783249861001653	0.849238398826178	0.653158623325525	0.660100859873661	0.981389806098928	0.656206959804986	0.880852973979752	0.807057562975569	0.881591143268375
854	1.002	0.545189927840343	0.954828646427778	0.96345823989977	0.641969885697588	0.968941239884488	0.787949316671968	0.451319808901587	0.992094345070449	0.804992054458111	0.903503080483989	0.941642110067028	0.99727293773666
855	1.005	0.982143462061869	0.995448066677109	0.775633646461862	0.707279517732369	0.91807099252721	0.66640061282585	0.571198784872568	0.949023135794454	0.904337070580413	0.946300963258363	0.758729888857835	0.973802132235256
856	1.004	0.90683254374091	0.990569684340415	0.562961866302778	0.965269310974993	0.985132796990937	0.438196452772462	0.949242880512299	0.952080729108145	0.281343181546649	0.966550839989476	0.499595898923136	0.686854212048297
857	0.997	0.776468185401276	0.974441945338226	0.997020962287811	0.6914758798052	0.864072373620684	0.686733056946952	0.821159531639894	0.981533996895672	0.569050837609917	0.688797482712198	0.90686937846894	0.968068416742466
858	1.006	0.848654523614964	0.956366365580422	0.866606049442184	0.921048901611069	0.948858538182395	0.751972535109219	0.780033719139644	0.845930093431509	0.514399366872353	0.906382347583562	0.937355967858435	0.970279092824332
859	0.993	0.689103817039214	0.988307178106456	0.688918508945404	0.711985042598224	0.938539881899572	0.768013000049144	0.899760679708492	0.92660828660401	0.815494842391177	0.947487517378212	0.601959212701078	0.854964218773363
860	1.005	0.864223205360114	0.909375698489943	0.879083681214651	0.857823259400175	0.928338731491734	0.577961068762761	0.904811899265945	0.97772674519158	0.925579882974619	0.969225991101802	0.819574960292867	0.951642209758
861	1.01	0.951299912316772	0.978781984097174	0.799121474532997	0.728486490260232	0.97962791705432	0.465790558625044	0.909854152929686	0.92671602476165	0.806289374213208	0.992669230531722	0.58310558471478	0.788717392443371
862	1.004	0.790720561760721	0.843746908753282	0.871786025522596	0.99683894349951	0.997083698568784	0.744867268609993	0.800574165020523	0.941338648922671	0.970628155988493	0.989330633556681	0.819617706489424	0.836540425881784
863	0.994	0.641084268421646	0.982841264471159	0.835601545059043	0.801228899579172	0.98989746500765	0.490336806046448	0.573334022114605	0.949526285807332	0.719241062476108	0.923875178911609	0.795589871869315	0.906085667298653
864	0.992	0.799423150493569	0.962876311739747	0.916315752371957	0.853137060929075	0.862497770487564	0.655575377448499	0.835889857079224	0.978289383510741	0.923258812734598	0.942063162948525	0.895447092977396	0.945918333631471
865	0.991	0.935073267032674	0.964733835007232	0.912877635453908	0.791885047900146	0.914801803832961	0.549208850296722	0.865656954859317	0.905631961206705	0.886111458117883	0.969511213167802	0.942089211242699	0.995433408173066
866	0.997	0.977743132204751	0.979590951283649	0.79447870585308	0.77954611096985	0.936298275145598	0.889161561825077	0.378836103458772	0.952340247005366	0.666970585471574	0.765424306493752	0.613630761481519	0.8895491616212
867	0.993	0.82000910832469	0.967545278201511	0.896681445773966	0.795604250247418	0.942162783836639	0.746540358656475	0.763290083557537	0.89216731542692	0.787508062536458	0.900165497804651	0.601386040492854	0.908119159258058
868	1.007	0.851478985063225	0.935009135972726	0.926238201403664	0.843003531476279	0.937640887512064	0.669746655657042	0.841649292279172	0.960535896252614	0.804600243801663	0.881850864870753	0.717508347661126	0.850055491193114
869	1.005	0.677984111606067	0.988357539006902	0.947305076966417	0.897926313289252	0.930773384088853	0.839907496459199	0.840906203484607	0.910787496887588	0.61841164304217	0.622648327861232	0.761033660309414	0.853766061818774
870	1.002	0.902520438513356	0.996636428932512	0.895480759057383	0.863960250644938	0.925561883147925	0.399493233587232	0.974954969437356	0.99408905672887	0.748523280141695	0.869451655925249	0.301449028412249	0.685423643334162
871	1.004	0.872430461171062	0.996885591835354	0.777212700940554	0.858700393303185	0.948356725726073	0.626302924608439	0.337022721696921	0.973065494824737	0.910064024767075	0.921690406188414	0.918188006145779	0.97320668840852
872	0.992	0.701071269101062	0.892773729292853	0.710451362043324	0.757319126860317	0.970647246331398	0.761280570114281	0.950391648249693	0.977263212813721	0.923793436914948	0.977402523064254	0.214910235933834	0.880662340097907
873	0.991	0.793054133364953	0.866902064255278	0.863760925105401	0.762088981754248	0.989074742298736	0.776981276530507	0.692022447228544	0.948035122844921	0.788580914931654	0.978804714586634	0.864321465578212	0.966956784033283
874	0.996	0.78032684238844	0.952440215392551	0.981441983033468	0.782133894319416	0.929376135510153	0.580347209571554	0.871536072278959	0.9616551422902	0.773680934912053	0.891756856726418	0.559005898400947	0.928174757093613
875	1.003	0.728768274886872	0.968091679198501	0.788116106484526	0.717348299001186	0.970681425950745	0.605929623437443	0.863326497687572	0.997816701659877	0.713978516989352	0.818718595881969	0.665913716659696	0.797390097338261
876	0.993	0.925804949086365	0.97752991737126	0.644762557533803	0.922542294248575	0.946658292367584	0.473014058240175	0.781272916415271	0.928352367122121	0.797564420534866	0.980495854828287	0.693381555936889	0.873690425643905
877	1.007	0.747043555246963	0.975083649531708	0.905054136669392	0.812591356227419	0.960763148722911	0.392878038279342	0.729297611691307	0.994532565253057	0.824083636684179	0.986909303928605	0.690467012059608	0.809956278763468
878	0.992	0.765690614337612	0.994419360095308	0.845565978005112	0.879280706874008	0.930074037590968	0.421378319534147	0.779109140092059	0.955986945622171	0.945072520058433	0.986353580109868	0.741980463957504	0.944023373231262
879	1.004	0.788097811463506	0.905129213916844	0.88929510924607	0.81655268788875	0.952053974478059	0.773236197863633	0.762013903044302	0.959455756548708	0.601781425681165	0.846885647339561	0.921124711597065	0.966406632024523
880	0.997	0.86848553598748	0.960038126255246	0.554724165689275	0.871709238690994	0.927153539460114	0.618156132726338	0.906971169373752	0.949413077437481	0.594149972501234	0.934504428642787	0.92656749907948	0.962771165177253
881	0.99	0.665392624446928	0.907533457009316	0.777599451919609	0.948843256196758	0.964208223389635	0.514287666472761	0.857030777060301	0.996304739828825	0.904472615735328	0.95055730731393	0.905930867460393	0.941791344079944
882	1.001	0.712340234668595	0.983466989669514	0.817787012984379	0.73493253136081	0.973241385146264	0.445511222186193	0.812065502933185	0.977383657239858	0.765941260609684	0.952960424334715	0.692815397859773	0.712464292099463
883	1.001	0.812728647313449	0.953914666562212	0.700800582773075	0.896157488895282	0.900484994497217	0.683512392963729	0.935330759874644	0.991031343583877	0.839385439188012	0.850802360230798	0.795992194925917	0.892333896586338
884	0.991	0.780207188368084	0.927691635721904	0.651782581178901	0.86508277376316	0.988270329326164	0.651361160569391	0.85537277428508	0.978241899776606	0.698488521850268	0.85367127167943	0.76319723014648	0.846014318847679
885	0.991	0.806030339382172	0.995677708125318	0.873362134557148	0.84707678032448	0.909559490384931	0.331800807576504	0.993861674906598	0.998855904663071	0.49773200830281	0.888657658400078	0.7510159962331	0.932711474721232
886	1.002	0.833821757334392	0.980138639305383	0.974670585217298	0.904292814787262	0.999581079781837	0.508323573721345	0.794337454267557	0.850558852858941	0.833738076983688	0.992967766705468	0.890768411746414	0.920693398906997
887	1.002	0.978067888497291	0.983412959076449	0.734059148986094	0.931716295662337	0.963144122339249	0.276008995771629	0.92457927776551	0.945022476942263	0.726751794033148	0.982920781661611	0.64662217354518	0.99310633484319
888	1.01	0.902085463885978	0.999917742933464	0.678761590088703	0.663680328613602	0.948660459730476	0.49211096984575	0.703864688467688	0.949964663868578	0.968397983547515	0.989884219012653	0.911004194732209	0.992250499803505
889	0.996	0.649832629325331	0.969071410396844	0.899762194319958	0.653490485326442	0.92467382252388	0.643429677835579	0.838281470255497	0.984197340098168	0.875707954801324	0.986656945086099	0.474159603375281	0.983485506433892
890	0.994	0.734600593099132	0.99361470260406	0.857735862662272	0.87905564453401	0.932624971006585	0.359460988084542	0.947517438963323	0.963315857299638	0.899769752841135	0.947257493974603	0.751571073660552	0.97811965035785
891	0.998	0.518246507793162	0.94811050829589	0.879561976395121	0.892141531170934	0.965428946418845	0.635063036627652	0.828227431197035	0.994582517360205	0.524174480598823	0.896275013912077	0.768732017861032	0.822960619292951
892	1	0.524926557325046	0.965282458101771	0.712727263647663	0.763884676244636	0.979281767659141	0.512031847141716	0.814235605132702	0.976029664433333	0.846250830342252	0.974530624144537	0.788949728616027	0.979760127227947
893	1.003	0.918251826562798	0.956103466482111	0.632536066095904	0.907945851550427	0.968510742585969	0.45933339026959	0.78723068010715	0.93957512136594	0.449655882223719	0.983331533132835	0.953886398236084	0.982284902117629
894	1.003	0.974415180778251	0.988193945706154	0.824040765627855	0.78881936981915	0.970388744608017	0.348465418093863	0.639733057140246	0.998602867456094	0.633847516898886	0.778656833807523	0.863537468733316	0.903612379593909
895	1.01	0.608088047986351	0.940389251528326	0.495600700547926	0.858831535223001	0.990748876926517	0.844130237621228	0.943402878359477	0.950079922299517	0.610418430959864	0.930825844431366	0.727167452913269	0.918858619395699
896	0.99	0.803396031693553	0.913092764591295	0.644125962015691	0.876760588789962	0.949322533609251	0.911303787280259	0.75249886395114	0.925908015942288	0.647797665284889	0.858110627543089	0.962012050701732	0.96767351062033
897	0.999	0.766191781508294	0.995351366972662	0.986388788417251	0.710916458854554	0.91588777988801	0.562913834431676	0.735675748923519	0.957602370993732	0.48325104520886	0.930267873084165	0.760166282424327	0.801760384589677
898	0.99	0.776449215824176	0.892938634579072	0.917097726220852	0.874633109854226	0.949333047082052	0.592422802009722	0.824898151021979	0.972802413898917	0.933358697533853	0.966116223236747	0.950476404095047	0.970582255122675
899	1.006	0.938731882301018	0.998170324020937	0.947608042534506	0.823547821805159	0.999006171589399	0.675335315466143	0.56220984653854	0.806054305490852	0.812877379839314	0.940337402671198	0.781442189969808	0.990143241997957
900	0.998	0.923753377440301	0.954825143469891	0.843775788477994	0.577942659952415	0.945030618135034	0.757720302423729	0.827402712033291	0.919941209677258	0.671121656485535	0.912559645272319	0.623796627228558	0.897725344784198
901	1.006	0.651042421561606	0.98333052744969	0.720255246831633	0.748303730911924	0.900158637040794	0.63701796160926	0.921804936257858	0.982492746348919	0.599681202772762	0.99308817930763	0.955958207344615	0.981753424824506
902	1.003	0.626763624116169	0.976990260482065	0.913536804726476	0.802979584082687	0.933076950663855	0.492570948331688	0.923609068184056	0.989239422353127	0.587241226251323	0.878657521980328	0.945854418118456	0.953162154426193
903	1.006	0.83973364759358	0.964318826816154	0.974097787350046	0.882295678872497	0.882805298560694	0.807393145944202	0.636564433840241	0.956717736164268	0.670487959296459	0.883191398866496	0.76620955186814	0.845822428851919
904	0.997	0.890221292818161	0.949215770302925	0.834439879555395	0.603296429774395	0.93435366668573	0.502675370539592	0.825661006171953	0.994247194049694	0.754596733140854	0.965569139282806	0.890386482179136	0.963807526299426
905	1	0.516306617105399	0.982810096865745	0.881148093533017	0.919112326336462	0.944238806798825	0.655261995930595	0.803459030391587	0.995253923498637	0.607172214250169	0.707675724249738	0.765593696722767	0.977824237522502
906	0.991	0.934845070099317	0.994760059002216	0.577901327972619	0.830156382552459	0.977614604110982	0.545848459226588	0.755789012773581	0.995207276585523	0.732401574950189	0.762255170668588	0.70619707561408	0.882004067899264
907	0.994	0.798105521524805	0.996248830021696	0.989295444600236	0.851587377246616	0.975398850609826	0.365076323888183	0.190271098765516	0.992539874179615	0.849252324567237	0.909887668369914	0.415985787484988	0.71060614242176
908	1.008	0.80982925701108	0.985482440780036	0.98936828362308	0.70416703486039	0.973165486058144	0.564806734266066	0.834806673571493	0.887687741433846	0.622710902364483	0.91709665668594	0.816254101836315	0.912651784410576
909	1.004	0.944423835336355	0.96925695723199	0.35378981964868	0.929831864181788	0.929865600418776	0.669222680062956	0.739487182165763	0.931540445679223	0.66147880883148	0.976167698182565	0.897457632117587	0.914894464727896
910	0.992	0.711227583703449	0.989848636533549	0.677284925294523	0.683511413599749	0.992360728539325	0.775669782808453	0.828947747140448	0.917114755899647	0.548381178791519	0.917596295241609	0.419898666758181	0.680183405408138
911	0.995	0.785548598252655	0.982397279990112	0.996204903097964	0.706991711727848	0.958028768101855	0.224116299276558	0.844820268149075	0.999647579069423	0.800044937817429	0.852788854785535	0.782841811960034	0.970075617721914
912	1.007	0.977435669622178	0.996278221554973	0.976195957670262	0.88423131376298	0.890518326525403	0.533320201047208	0.781637547372909	0.949911893969976	0.851634326263883	0.868239866258838	0.682023600885254	0.872622533488911
913	0.997	0.843201632833369	0.991824622583663	0.948989449974233	0.822006198355322	0.903372640297575	0.533182663988884	0.442082504239776	0.977519475484355	0.679432892328883	0.989710024724789	0.888153254700069	0.966708703573545
914	1.003	0.801992623445169	0.971965993691529	0.72170147693565	0.948372938510902	0.954526718130087	0.639276138771549	0.850949354856705	0.874966138926221	0.837160917590597	0.89807965170798	0.949267257048691	0.967452813704341
915	1.001	0.89901413096915	0.90433380065677	0.938427728343571	0.94489589343944	0.977025493547315	0.5796517730105	0.91534859594935	0.969147714678396	0.658923732435684	0.761256070193854	0.72552263163176	0.828436758502846
916	1.004	0.525217508925547	0.968514283794888	0.939490500015463	0.961181550743632	0.975630220225142	0.477679604763921	0.644293891728048	0.990303529826042	0.684243351993819	0.861501174717152	0.887781897942485	0.909788135494574
917	1.002	0.875504750951397	0.990172229821463	0.743156711712739	0.895004092947669	0.98118660871286	0.566231581373499	0.808842864742288	0.952786965524926	0.672540330922102	0.718717296383368	0.855417362775738	0.900724614615891
918	0.993	0.770659067047363	0.977391708590476	0.772320957517137	0.73680258509439	0.994219882412656	0.497039803857576	0.318662450468696	0.989191625049526	0.885095037053222	0.898355591445527	0.821595996579392	0.950612312401683
919	1.003	0.926980452760213	0.956511455413906	0.995086092088198	0.454473372235293	0.984484312961292	0.634338189703743	0.566524916885028	0.939209981607011	0.817808706618192	0.989373250873232	0.865241209273894	0.99446236436703
920	0.996	0.80961245051996	0.98235419632196	0.844546307112419	0.84073277476547	0.899275408511418	0.778997313766148	0.63881109748629	0.936848088706147	0.766251544964495	0.862053796921477	0.851316387338435	0.943304032964069
921	1.002	0.910374813554129	0.920304291139558	0.940474175046974	0.807870978096111	0.987086306789147	0.727140721147921	0.632367667743573	0.939764701060495	0.945888386196629	0.964238544938458	0.670066646699269	0.793720374643719
922	0.992	0.831212142643145	0.990308526749669	0.834854826535826	0.723275646637842	0.883906369198444	0.88279888040696	0.641503906131235	0.959083261125905	0.696596410168849	0.957601068096723	0.56895935553965	0.766669777805212
923	1.01	0.757499409091604	0.909056371681938	0.884614010184503	0.990861029596883	0.999540540903573	0.540626871988283	0.682806604110277	0.954333442799946	0.647310712236484	0.950810168953007	0.969665582194592	0.973800340509987
924	0.995	0.72440149278275	0.864281640586963	0.995975919046389	0.980405923512282	0.996564410382585	0.771305588795038	0.740296013159369	0.946168129971478	0.59804362311398	0.722365382574714	0.945995025734448	0.968056771017699
925	0.996	0.940505765513361	0.979266863022705	0.815711302310794	0.864365419024339	0.99381001847225	0.422664201862378	0.891255440275908	0.905276874481306	0.675302052860144	0.831316946574454	0.451785504537071	0.959490036240337
926	1.01	0.960293499924966	0.96431909974798	0.938758655936189	0.760159294494938	0.993852282459992	0.751292282391691	0.387951791621976	0.894489707219462	0.657477665795547	0.721709411704283	0.789641801776222	0.937239646186
927	0.995	0.921677868618034	0.924387268754841	0.788402266067981	0.914218291443009	0.943169835342019	0.458990289476133	0.844426027972148	0.952478542195362	0.843096004131283	0.997413388536788	0.943161253228468	0.97317080427409
928	1	0.857850955043847	0.913963871013009	0.890175478627736	0.966980046615838	0.989916586710953	0.408900152010871	0.58694425431691	0.9935743914592	0.948565002233043	0.975784492986952	0.78819965902581	0.993620914537911
929	1.006	0.980088518772203	0.998080075974871	0.974680237356329	0.769162835664167	0.892564846458042	0.855215041700874	0.248240513570071	0.961189645227707	0.739390193705657	0.846603318621366	0.641876414768228	0.899216634454553
930	0.99	0.908986132967917	0.984905871115166	0.842757352045427	0.986646662693452	0.995375629987284	0.78837330240718	0.438572285804765	0.836448343227273	0.763793978641575	0.988002009450676	0.658545555923274	0.752284302913009
931	0.998	0.674514060221537	0.980100249176175	0.723861441244431	0.928642657284121	0.9685871987704	0.75402809345765	0.809491507044316	0.935559086613626	0.458656298335989	0.906073577940093	0.506845860063712	0.739909150671641
932	0.995	0.838502196525841	0.925634163758013	0.809710225028117	0.888488708830699	0.984182088920263	0.584051118200951	0.948289230011402	0.963071615498943	0.597437323258289	0.869645183343979	0.54296047687687	0.772126833564677
933	0.992	0.748732398337093	0.942052771757879	0.914091321154227	0.869468018805765	0.916615513340055	0.716732073944183	0.882251304727398	0.962621405505305	0.73254471568998	0.771192512387451	0.748070556769048	0.926152778042457
934	0.999	0.812812491713424	0.886891242225968	0.858731932573176	0.949425467892408	0.981121918374381	0.677938304995288	0.661725572805767	0.958813281023235	0.708834218983838	0.932870535522549	0.825103517281955	0.924995070074763
935	1.008	0.96547088601646	0.994213493974636	0.591122548041985	0.741918676287673	0.931774166150938	0.593829656252754	0.501458980995529	0.978556418265949	0.901167336091133	0.956849536666095	0.911875600665604	0.957893229608263
936	0.996	0.810879427428997	0.931768475243057	0.968623851028882	0.790205045883719	0.979174081936321	0.360666227739492	0.937732846196773	0.995691464602118	0.804562537456059	0.892969016372417	0.813706384369718	0.86528144336998
937	1.005	0.932436317591537	0.983652333070002	0.9923102989559	0.705901821812731	0.940718065949604	0.810545463314484	0.513702454736959	0.908847191605385	0.647402778239693	0.733243656122368	0.560267641214378	0.774983910302737
938	1.001	0.739428719051132	0.966400758374058	0.989892706787406	0.848299843383845	0.988762018121069	0.436408261800694	0.662135846142418	0.947306167542644	0.777436115590603	0.984109484560714	0.847975051631792	0.863295666302288
939	0.99	0.871927890385861	0.983293115408907	0.996084033922141	0.812416239418341	0.936065663891514	0.509742960526421	0.580539189415146	0.983018778768961	0.63632819093694	0.932936662570368	0.564264660378379	0.585711436302004
940	1.01	0.730509111190724	0.999176670322054	0.983896049301817	0.845569967987154	0.971604987757006	0.49978039036925	0.611134551602366	0.940352323246977	0.393792611389542	0.822318967357864	0.481945307658577	0.716508031088673
941	1.01	0.928822652076721	0.957393609448177	0.881838652344146	0.824309916029557	0.967188460147981	0.697506381752045	0.628347781154089	0.929424200182258	0.646207432369691	0.79274999514243	0.700890179624536	0.88245089884217
942	0.992	0.728369346319288	0.951751789594974	0.997391581426487	0.94013632058345	0.957602281876071	0.494299446324557	0.900883227716593	0.940906705300943	0.695535396615234	0.969587449978152	0.72648493146154	0.840648049485679
943	1.01	0.878112504733513	0.999834913006607	0.851422880299927	0.607377150108319	0.92946405514529	0.670485304544106	0.696512876755082	0.983105862303011	0.666371993293761	0.74139749881796	0.806726250057954	0.894825333623561
944	0.998	0.785450420016131	0.950493486834515	0.781201832973093	0.771201164731749	0.937843947531265	0.41542215098775	0.962662053994346	0.998366986851612	0.944213161910675	0.960085981254263	0.775724953760724	0.994120329880354
945	1.004	0.830184108356113	0.86534163061242	0.949469188794502	0.853489303511517	0.986582412404002	0.48506950404278	0.980340670928138	0.995606516044989	0.871781516598159	0.983749731855941	0.654369132639648	0.971480951048375
946	1.004	0.848657368959007	0.967994092014249	0.331025954704733	0.91308703007057	0.968638901238285	0.494639872940386	0.909842307115587	0.974367361677071	0.595410068278988	0.951981953005974	0.665288327517193	0.937241334030774
947	1.006	0.762498795151581	0.96206145879638	0.938704702257166	0.966910822200814	0.968511754078103	0.384412355308909	0.761167060021542	0.967703703896513	0.935610083557749	0.962994072713285	0.588524537284652	0.979649698962457
948	0.992	0.918454277754986	0.957321477645629	0.945781912800349	0.758446042643505	0.899022001962282	0.61198520110596	0.818042837654468	0.908714801906472	0.268261405378294	0.969467421091627	0.81811685664579	0.966212285644808
949	0.995	0.738253020130941	0.917241204985274	0.980297779011332	0.746261138097692	0.997914072354277	0.451295170630812	0.288761635068757	0.98875536031206	0.20463446532498	0.844438231851329	0.547230855182934	0.845189411791276
950	0.997	0.630440302428037	0.99120002832025	0.857111488441147	0.656831337762688	0.926125181176162	0.800107236790966	0.708415145608989	0.959467697356457	0.508424247764882	0.782380126758962	0.817581483894301	0.958257144499037
951	1.003	0.812187780675703	0.888519232334362	0.864934427349526	0.953532381278122	0.985136855727996	0.593627830385246	0.795112128512162	0.941344095235126	0.76618875755158	0.991053736076798	0.817404088457386	0.941571761389097
952	1.005	0.806237045593307	0.931212628639012	0.563906257962174	0.966984716748883	0.977301531180283	0.888603330379453	0.698251056360421	0.882753954602325	0.924054016667373	0.94675592509967	0.658914651589121	0.837458891084532
953	1.004	0.893345203968467	0.949418977386177	0.710493071782744	0.925606481827902	0.96598150502508	0.468796821401198	0.649198709304725	0.982190012591311	0.851892395244793	0.997188412343945	0.751666665419189	0.773992449329328
954	0.995	0.773396876139014	0.865334039453756	0.794930687358466	0.912975728581965	0.95800908339489	0.673039441580285	0.965706001669954	0.96709201692111	0.940084303604104	0.965683249270448	0.850982018297643	0.868590851542571
955	0.996	0.868310595292276	0.991715604428199	0.683824472523058	0.428531791258443	0.982298674011305	0.520760568437557	0.911284763655719	0.997647036525312	0.543501884108743	0.770193703031014	0.551519249077076	0.994758423476107
956	0.995	0.383745817793423	0.986601420136291	0.949014997508116	0.909864369082112	0.975412764205861	0.266022950256576	0.67345856428125	0.998769202549755	0.790413851156794	0.998842309417998	0.873439845169981	0.978667288203206
957	1.007	0.793689482960217	0.95316521373559	0.831127315522223	0.967145824292035	0.981245971195592	0.469677503352147	0.896077043399514	0.903148558493392	0.936140811598619	0.966478431714288	0.831463196605188	0.975438597056549
958	0.997	0.975066847096724	0.989152420915137	0.952033705917697	0.499547596984542	0.999283394016348	0.0603325384041507	0.660522427192529	0.996572485581598	0.659267416218231	0.940348430307463	0.939316766621061	0.955184299987637
959	1.005	0.753980761964023	0.996731647173192	0.980494778064416	0.965495257007732	0.989977659974992	0.24498816361634	0.636346596580072	0.946766934359386	0.352954951492604	0.799961044327358	0.743246233343898	0.979065689838622
960	0.991	0.874487212710129	0.944227872214455	0.914207208360515	0.767257510561753	0.987139738692738	0.467727322217115	0.801314403012636	0.954649937058733	0.816811590139713	0.903962276584087	0.565341020584726	0.825992365552415
961	0.996	0.904730252750063	0.922441372939428	0.94377320805806	0.980908570523037	0.985886863754526	0.333494570219108	0.818029550848981	0.96758621749725	0.599153427670234	0.976661125159927	0.653257382343077	0.944348303858558
962	0.991	0.931108704177481	0.959155801084274	0.802347664726214	0.809722667257596	0.959310123180954	0.835664683093854	0.713694440278619	0.835803005358114	0.582519815218203	0.821741427857401	0.83710606171959	0.942386474534768
963	0.994	0.682612404759079	0.996149102448982	0.825414265891935	0.904962101638243	0.98297261730699	0.800891630430654	0.522675329645933	0.943298368024376	0.748529379559295	0.767180543334684	0.519152986217598	0.730393518498604
964	1.002	0.948641755061723	0.981326141691166	0.758615664919698	0.5325333146359	0.951566233243491	0.560812857031897	0.591189987060488	0.969599147321782	0.712077612499635	0.991618995536976	0.787495866971349	0.831997317114957
965	1.005	0.901412211971308	0.93938305833278	0.630818011257408	0.735697120481121	0.996332726093043	0.747009063123396	0.657945399893586	0.890744034591838	0.739016725572102	0.981065471431443	0.792655043127576	0.934832419002058
966	0.998	0.884865217385373	0.944456353556872	0.628479574263013	0.813508704992777	0.960657444528536	0.532570199915382	0.852387204260411	0.944448484093915	0.505313741770989	0.977999857436435	0.804977657508824	0.978332097860838
967	1.004	0.670049727603031	0.978170863864196	0.977750018478199	0.782719506164449	0.986144134277715	0.494935199074263	0.873883456011176	0.952102536287689	0.578206198431866	0.699617331437219	0.555700865767998	0.792353887575446
968	0.994	0.771493326500574	0.983867790986202	0.856465788468226	0.7865208331616	0.974873973411324	0.300349240379869	0.500739146449324	0.987869782220005	0.724903698774549	0.919548289006064	0.87833515061031	0.956222848962391
969	0.99	0.92424289969732	0.934576052592716	0.86882254652037	0.959796116790481	0.999115783718966	0.412195150473815	0.656205694698476	0.936830688179793	0.784227067754584	0.883231521730352	0.818662515028699	0.997527120304314
970	0.991	0.792750095416626	0.947505222239362	0.878998181502277	0.776250281633527	0.979570205878164	0.403133685861075	0.838050924199263	0.988372203864238	0.777105000813101	0.83651112362203	0.628309262442283	0.929816150570063
971	1.009	0.689261926136664	0.973322877296952	0.984491694523504	0.56794827141044	0.946764852943482	0.616848708427805	0.657312157597723	0.992511202298074	0.85539245965101	0.980975281335973	0.599048883153387	0.999527974916741
972	0.999	0.856771293370991	0.995847519571838	0.928676379665049	0.737687701824111	0.965052837364779	0.478080144098699	0.485251818335448	0.981206492812565	0.474048530355601	0.506588804336593	0.854805065218517	0.921988667737857
973	0.995	0.749899475457144	0.975548053420306	0.859533651216151	0.8366304238095	0.922004572411531	0.715794862902591	0.560122919718202	0.956183567177152	0.80314532089402	0.952181598807474	0.870113695976251	0.906799983253468
974	1.001	0.85651852946589	0.906847058226074	0.550170034288842	0.894437525247032	0.93586604142831	0.601851802402531	0.902786497434544	0.991201725264018	0.857115806434988	0.947177727828288	0.763671420317456	0.944504817426652
975	0.99	0.75108501561467	0.984455163234904	0.544030407713075	0.964106307592519	0.998511102178818	0.665254855006891	0.819859044104895	0.8946643438211	0.982218137233814	0.98676967164687	0.338759408279575	0.549807723081944
976	1.007	0.795784253748518	0.946403256526574	0.913612079805375	0.972823170832012	0.989218009194468	0.485123026294235	0.647602874743726	0.943395286946489	0.792047067887081	0.895747216535327	0.828863421414532	0.995624142615467
977	0.993	0.915396942060792	0.981703897206628	0.88986821161138	0.800442507722258	0.893604307082595	0.695332691710241	0.882829101549476	0.89780844867826	0.782224681770642	0.917096298267079	0.683811706412165	0.889354469482704
978	1.002	0.95392085934761	0.979805363772921	0.90932676604986	0.721775735369254	0.942451904629366	0.372723992176103	0.871877212008686	0.970075208623494	0.87543705692146	0.933559822835639	0.726298898230863	0.966364663204457
979	1.002	0.867451953172775	0.94457132561197	0.885628812159749	0.706740536096447	0.991382279989139	0.737239813998746	0.772683597644977	0.872818137419517	0.763003479651824	0.852099453230832	0.727239067251602	0.997511845600212
980	0.995	0.767533753060365	0.943185237763373	0.369647863745258	0.989780523988163	0.99453336874563	0.46315344576869	0.56762248134176	0.982150977649113	0.902808746042254	0.987003671639165	0.772041264057445	0.792231913458771
981	1.01	0.928898123023296	0.93876275986606	0.765836895798949	0.808598774263088	0.97885736614128	0.622036713123982	0.783715615280947	0.923994628892533	0.878631396262881	0.994524684004777	0.671353152739295	0.819792074671559
982	0.995	0.822285505314397	0.925309003877111	0.990728981644805	0.79051469105947	0.948824119456784	0.747764275335468	0.859578867012507	0.875040347342666	0.870329959472856	0.947145452990645	0.914673285279549	0.952799446775836
983	0.99	0.920251024743935	0.923157641859906	0.694369204670728	0.888562498584044	0.912357850730239	0.652953922140244	0.880138368256967	0.90506552491199	0.974964097122658	0.980745759620029	0.721695723418622	0.953890526668245
984	1.009	0.87417664804731	0.948277527222717	0.963903042919027	0.83516055481674	0.959508803674528	0.57614982858251	0.869249012032087	0.927119400954809	0.929124367586206	0.956518719202556	0.840094218882132	0.843529546551698
985	1.004	0.692834364140744	0.962025563578791	0.973211819458111	0.714224637275429	0.983187934578657	0.685255501572514	0.769527736614123	0.932859454980215	0.929826944512438	0.967643471665655	0.672220867937006	0.853622745084596
986	1.009	0.906318721527493	0.94217979919314	0.992847150295273	0.928203261023791	0.951569904282255	0.580510384001248	0.549886187399849	0.966171832458173	0.95200976255739	0.955705275532036	0.800463763230756	0.955464415538496
987	1.001	0.881403269210233	0.969634571270094	0.540010844693865	0.848598736629761	0.887269336511712	0.596485586520449	0.913997031024565	0.956653374775525	0.938536528619874	0.959544197684829	0.840375494116914	0.947722836950386
988	0.992	0.936421201570585	0.942204192812207	0.657311022006555	0.972585472106235	0.996713627481959	0.525831161021972	0.620520067699048	0.925360154630151	0.722561067562191	0.917607596013502	0.748556677391034	0.947307918540833
989	0.996	0.753519176414131	0.930028653691901	0.985327955966774	0.955824067770184	0.977286539041216	0.554504723868677	0.647516230568647	0.963763379499998	0.973193513857534	0.974699590947155	0.836624252380437	0.851326724203656
990	1.007	0.901225595492922	0.994712691648352	0.884487133168508	0.713938167152276	0.968394002139426	0.5653062249427	0.788930990644918	0.883246227569237	0.759659220785374	0.854932720348603	0.945037026440028	0.994036130015729
991	0.99	0.876346566572509	0.995929521683969	0.757921052849922	0.784470725912238	0.90976744100124	0.597312973306487	0.868887966328834	0.933500958193528	0.642257003022199	0.925891820769419	0.695854347616587	0.873167200239776
992	1.004	0.858819095287616	0.992229341773399	0.808359994032361	0.681718817987139	0.953770309720123	0.29421762399106	0.902367371048385	0.981252981185847	0.924791477141158	0.99022770584197	0.76782620370757	0.962736540701495
993	0.999	0.737491534361445	0.958161570271428	0.733310038393599	0.85355903702904	0.979443876539036	0.640454437931415	0.642349145354682	0.951104322708383	0.841839138390983	0.919087061916225	0.852095826805294	0.884293341434534
994	0.997	0.926955414413543	0.947822264734151	0.457005753647824	0.957288290774296	0.959535079308852	0.594911687035498	0.953590174703461	0.9565371970822	0.813804002007394	0.891032925632573	0.513958819719423	0.8350422585436
995	1.002	0.89879767561328	0.980194516519103	0.816612310180253	0.946565790858566	0.961823070993999	0.521590109918757	0.813746756012854	0.891743906701775	0.857745121717643	0.876031901165777	0.764302130703509	0.948369458823535
996	1.001	0.686151973463207	0.975387232153566	0.890971094566394	0.81637987368852	0.947831881595561	0.485483453674063	0.890216161343645	0.9544230070128	0.750088691535845	0.97069675903025	0.769046277702768	0.954421317410212
997	1.002	0.917732300105707	0.965829526118651	0.741380328543353	0.85624261776405	0.942677822207787	0.807281374801487	0.673172429589756	0.840889503498476	0.956716840338536	0.966277023825636	0.902845273655543	0.908952105231414
998	0.996	0.848748594114722	0.929407691963412	0.483684546293638	0.8081135539667	0.982847040773206	0.662721416554019	0.589649268234187	0.946238255806317	0.91026870918003	0.979341588912297	0.932144394086668	0.939405718557168
999	1.008	0.731385993627355	0.981160751763509	0.872544549288356	0.87790771698321	0.929092393519992	0.857853784718406	0.264747198786239	0.925604567785776	0.57569534688136	0.987761051447225	0.942034184183891	0.987350957260867
1000	0.999	0.92161074736582	0.997585189481378	0.997372404162898	0.707229077974194	0.9695544350344	0.590502525224975	0.782891500112144	0.852495439757189	0.829939915956653	0.991300021948612	0.707269374415897	0.933711166473333
