# Supplementary material for: BatTool: an R package with GUI for assessing the effect of White-nose syndrome and other take events on Myotis spp. of bats
Source: Source Code Biol Med. 2014 May 6;9:9. doi: 10.1186/1751-0473-9-9 (PMC4050442; doi:10.1186/1751-0473-9-9)
Supplement: Additional file 2 — This file contains the readme file for instillation, the csv files that belong in the working directory, and the complied Windows R package as a ZIP file. This file is all Windows users will need to install and run the package. [file 1751-0473-9-9-S2.zip › BatTool_files/ResultsSingleHib/CaseStudyHigh/Results summary.txt]

Results file name: CaseStudyHigh 
Hibernacula modeled: Case study, High Take 
Inputs: 
Scenario 1-- 
Seasonal take parametes: 
       Years 1 Years 2 Years 3 Years 4 Years 5 Years 6 Years 7 Years 8 Years 9
Winter       0       0       0       0       0       0       0       0       0
Spring       0       0       0       0       0       0       0       0       0
Summer       0       0       0       0       0       0       0       0       0
Fall         0       0       0       0       0       0       0       0       0
       Years 10 Years 11 Years 12 Years 13 Years 14 Years 15 Years 16 Years 17
Winter        0        0        0        0        0        0        0        0
Spring        0        0        0        0        0        0        0        0
Summer        0        0        0        0        0        0        0        0
Fall          0        0        0        0        0        0        0        0
       Years 18 Years 19 Years 20 Years 21 Years 22 Years 23 Years 24 Years 25
Winter        0        0        0        0        0        0        0        0
Spring        0        0        0        0        0        0        0        0
Summer        0        0        0        0        0        0        0        0
Fall          0        0        0        0        0        0        0        0
       Years 26 Years 27 Years 28 Years 29 Years 30 Years 31 Years 32 Years 33
Winter        0        0        0        0        0        0        0        0
Spring        0        0        0        0        0        0        0        0
Summer        0        0        0        0        0        0        0        0
Fall          0        0        0        0        0        0        0        0
       Years 34 Years 35 Years 36 Years 37 Years 38 Years 39 Years 40 Years 41
Winter        0        0        0        0        0        0        0        0
Spring        0        0        0        0        0        0        0        0
Summer        0        0        0        0        0        0        0        0
Fall          0        0        0        0        0        0        0        0
       Years 42 Years 43 Years 44 Years 45 Years 46 Years 47 Years 48 Years 49
Winter        0        0        0        0        0        0        0        0
Spring        0        0        0        0        0        0        0        0
Summer        0        0        0        0        0        0        0        0
Fall          0        0        0        0        0        0        0        0
       Years 50
Winter        0
Spring        0
Summer        0
Fall          0
Env. Stoch.:0.04    Dem. Stoc.:TRUE   Proportion of staring adults: 0.8 
Output: 
Scenario 1 population at year 50:  33548 (95% CI: 18666 to 62156) 
Scenario 1 simulated lambda over the next 50 years: 0.974 (95% CI: 0.905 to 1.01) 
Scenario 1 Probability of population being less than: 
                   Year 0 Year 10 Year 25 Year 50
Threshold of 0          0       0    0.00    0.00
Threshold of 500        0       0    0.00    0.03
Threshold of 2000       0       0    0.01    0.09
Threshold of 10000      0       0    0.08    0.32
Scenario 2-- 
Seasonal take parametes: 
       Years 1 Years 2 Years 3 Years 4 Years 5 Years 6 Years 7 Years 8 Years 9
Winter       0       0       0       0       0       0       0       0       0
Spring     245     245     245     245     245     245     245     245     245
Summer    1594    1594    1594    1594    1594    1594    1594    1594    1594
Fall      4291    4291    4291    4291    4291    4291    4291    4291    4291
       Years 10 Years 11 Years 12 Years 13 Years 14 Years 15 Years 16 Years 17
Winter        0        0        0        0        0        0        0        0
Spring      245      245      245      245      245      245      245      245
Summer     1594     1594     1594     1594     1594     1594     1594     1594
Fall       4291     4291     4291     4291     4291     4291     4291     4291
       Years 18 Years 19 Years 20 Years 21 Years 22 Years 23 Years 24 Years 25
Winter        0        0        0        0        0        0        0        0
Spring      245      245      245      245      245      245      245      245
Summer     1594     1594     1594     1594     1594     1594     1594     1594
Fall       4291     4291     4291     4291     4291     4291     4291     4291
       Years 26 Years 27 Years 28 Years 29 Years 30 Years 31 Years 32 Years 33
Winter        0        0        0        0        0        0        0        0
Spring      245      245      245      245      245      245      245      245
Summer     1594     1594     1594     1594     1594     1594     1594     1594
Fall       4291     4291     4291     4291     4291     4291     4291     4291
       Years 34 Years 35 Years 36 Years 37 Years 38 Years 39 Years 40 Years 41
Winter        0        0        0        0        0        0        0        0
Spring      245      245      245      245      245      245      245      245
Summer     1594     1594     1594     1594     1594     1594     1594     1594
Fall       4291     4291     4291     4291     4291     4291     4291     4291
       Years 42 Years 43 Years 44 Years 45 Years 46 Years 47 Years 48 Years 49
Winter        0        0        0        0        0        0        0        0
Spring      245      245      245      245        0        0        0        0
Summer     1594     1594     1594     1594        0        0        0        0
Fall       4291     4291     4291     4291        0        0        0        0
       Years 50
Winter        0
Spring        0
Summer        0
Fall          0
Env. Stoch.:0.04    Dem. Stoc.:TRUE   Proportion of staring adults: 0.8 
Output: 
Scenario 2 population at year 50:  0 (95% CI: 0 to 52936) 
Scenario 2 simulated lambda over the next 50 years: 0 (95% CI: 0 to 0) 
Scenario 2 Probability of population being less than: 
                   Year 0 Year 10 Year 25 Year 50
Threshold of 0          0    0.93       1       1
Threshold of 500        0    1.00       1       1
Threshold of 2000       0    1.00       1       1
Threshold of 10000      0    1.00       1       1
