# Supplementary material for: BatTool: an R package with GUI for assessing the effect of White-nose syndrome and other take events on Myotis spp. of bats
Source: Source Code Biol Med. 2014 May 6;9:9. doi: 10.1186/1751-0473-9-9 (PMC4050442; doi:10.1186/1751-0473-9-9)
Supplement: Additional file 2 — This file contains the readme file for instillation, the csv files that belong in the working directory, and the complied Windows R package as a ZIP file. This file is all Windows users will need to install and run the package. [file 1751-0473-9-9-S2.zip › BatTool_files/ResultsSingleHib/CaseStudyHigh/Scenarios_2_take_parameters.csv]

	Years 1	Years 2	Years 3	Years 4	Years 5	Years 6	Years 7	Years 8	Years 9	Years 10	Years 11	Years 12	Years 13	Years 14	Years 15	Years 16	Years 17	Years 18	Years 19	Years 20	Years 21	Years 22	Years 23	Years 24	Years 25	Years 26	Years 27	Years 28	Years 29	Years 30	Years 31	Years 32	Years 33	Years 34	Years 35	Years 36	Years 37	Years 38	Years 39	Years 40	Years 41	Years 42	Years 43	Years 44	Years 45	Years 46	Years 47	Years 48	Years 49
Winter	0	0	0	0	0	0	0	0	0	0	0	0	0	0	0	0	0	0	0	0	0	0	0	0	0	0	0	0	0	0	0	0	0	0	0	0	0	0	0	0	0	0	0	0	0	0	0	0	0
Spring	245	245	245	245	245	245	245	245	245	245	245	245	245	245	245	245	245	245	245	245	245	245	245	245	245	245	245	245	245	245	245	245	245	245	245	245	245	245	245	245	245	245	245	245	245	0	0	0	0
Summer	1594	1594	1594	1594	1594	1594	1594	1594	1594	1594	1594	1594	1594	1594	1594	1594	1594	1594	1594	1594	1594	1594	1594	1594	1594	1594	1594	1594	1594	1594	1594	1594	1594	1594	1594	1594	1594	1594	1594	1594	1594	1594	1594	1594	1594	0	0	0	0
Fall	4291	4291	4291	4291	4291	4291	4291	4291	4291	4291	4291	4291	4291	4291	4291	4291	4291	4291	4291	4291	4291	4291	4291	4291	4291	4291	4291	4291	4291	4291	4291	4291	4291	4291	4291	4291	4291	4291	4291	4291	4291	4291	4291	4291	4291	0	0	0	0
[truncated: 1 more columns]
