# Supplementary material for: BatTool: an R package with GUI for assessing the effect of White-nose syndrome and other take events on Myotis spp. of bats
Source: Source Code Biol Med. 2014 May 6;9:9. doi: 10.1186/1751-0473-9-9 (PMC4050442; doi:10.1186/1751-0473-9-9)
Supplement: Additional file 2 — This file contains the readme file for instillation, the csv files that belong in the working directory, and the complied Windows R package as a ZIP file. This file is all Windows users will need to install and run the package. [file 1751-0473-9-9-S2.zip › BatTool_files/ResultsSingleHib/CaseStudyHigh/YearlyResultsScenario_1.csv]

Sim No.	Lambda	Year 0	Year 1	Year 2	Year 3	Year 4	Year 5	Year 6	Year 7	Year 8	Year 9	Year 10	Year 11	Year 12	Year 13	Year 14	Year 15	Year 16	Year 17	Year 18	Year 19	Year 20	Year 21	Year 22	Year 23	Year 24	Year 25	Year 26	Year 27	Year 28	Year 29	Year 30	Year 31	Year 32	Year 33	Year 34	Year 35	Year 36	Year 37	Year 38	Year 39	Year 40	Year 41	Year 42	Year 43	Year 44	Year 45	Year 46	Year 47
1	0.968023385766392	64372	58588	56370	53524	47630	46040	42176	41194	40794	37816	38112	36560	37986	34588	35558	36246	34118	34142	32540	31366	31356	31392	31934	31498	30668	32342	30996	29842	28230	27646	27380	26806	24352	24536	22904	20718	20298	19142	17508	16630	16598	15908	15362	14774	14616	13996	12890	12746
2	1.00336179826283	64372	64728	65774	67332	69660	66150	65414	66998	64076	65304	63732	61910	61192	59270	60696	62710	58868	62314	61482	60378	62998	60280	60764	59044	57152	53474	53834	54906	54000	53854	54546	53462	53626	55438	56830	55220	58544	60668	61474	64808	61854	61902	64064	65924	68924	67760	73234	72426
3	1.00991521330213	64372	65404	68810	74870	74552	74556	79582	87076	90368	92956	103716	103716	103716	103716	103716	103716	103716	103716	103716	103716	103716	103716	103716	103716	103716	103716	103716	103716	103716	103716	103716	103716	103716	103716	103716	103716	103716	103716	103716	103716	103716	103716	103716	103716	103716	103716	103716	103716
4	0.95856323710124	64372	59242	55726	53290	53168	50620	49156	46996	42884	41238	41718	38058	35398	36392	36558	34674	32682	31898	29782	27030	27064	27042	26094	24646	24676	23700	22728	21734	20032	19646	18654	18742	17912	17194	15380	15160	14694	14416	13958	13470	13718	12552	11460	11200	11012	10084	9830	9374
5	0.985187875343258	64372	67630	65044	62050	57984	57904	55356	57060	57992	56306	57196	57238	54848	54482	56648	55536	57614	57494	54438	53544	54174	56258	56040	52874	50924	48600	48618	44498	41998	40656	42514	41692	41560	39998	38376	37934	39060	37758	37930	36918	36008	33606	33642	33740	32946	31546	30726	31062
6	1.0083737283678	64372	64338	66840	67446	65742	64278	65118	66916	72464	75088	75852	77630	80050	83168	82570	85874	90992	91462	94964	96804	96804	96804	96804	96804	96804	96804	96804	96804	96804	96804	96804	96804	96804	96804	96804	96804	96804	96804	96804	96804	96804	96804	96804	96804	96804	96804	96804	96804
7	0.995688270064362	64372	62190	60508	62192	61084	62006	63926	63594	63628	65250	68528	71108	69702	68782	71358	68572	72266	67722	68764	66712	69574	68782	61678	58106	59778	59532	60104	59262	60206	63032	62288	61080	57222	56950	56096	54440	54158	53912	55748	57350	57576	57884	59724	58898	55618	54220	53850	55452
8	0.988327620688131	64372	60512	61740	60060	56404	56190	55994	56884	57104	54786	53120	54764	52052	53820	51782	53318	49294	46706	48460	50274	45810	43922	43568	44086	43220	42272	41746	42702	41364	40296	40834	39686	37332	36560	36520	35124	35796	34888	32516	31530	30636	32178	32118	33114	33976	32568	32252	32888
9	0.971581449976073	64372	63436	59790	61286	63350	64040	60112	59762	56442	54420	56752	54344	52896	49320	47516	46480	43878	43178	40870	38598	35616	34532	33772	32374	33640	32644	31870	30248	28978	26434	24772	24346	23456	22880	23114	22886	22518	20922	20142	19254	18644	17842	16566	17346	16420	16164	15466	16034
10	0.984510850953809	64372	63984	64768	63292	63888	63276	60324	60252	61478	58488	54554	54522	54216	51772	53070	52666	51656	48748	45638	45322	43952	43266	43696	42938	42474	42236	40132	41938	42394	40382	40478	38202	37524	38042	36894	33804	33910	32914	32062	32520	33584	33072	32770	33168	32782	32262	31446	30084
11	1.00859968751478	64372	64592	67396	68238	72038	76658	77850	80528	83252	85554	87998	95026	92420	97818	97818	97818	97818	97818	97818	97818	97818	97818	97818	97818	97818	97818	97818	97818	97818	97818	97818	97818	97818	97818	97818	97818	97818	97818	97818	97818	97818	97818	97818	97818	97818	97818	97818	97818
12	0.9642939259463	64372	58628	59104	57684	55836	54082	50938	50184	48326	46052	44076	40660	38102	35492	32468	32016	31936	31106	29420	28696	28586	27808	27114	27046	26436	24958	23290	21968	21850	20040	18662	17964	17718	17452	16058	15438	14972	15324	15174	13960	13868	13642	13312	12968	12454	11430	10924	10274
13	0.989393243480042	64372	66316	65980	65370	69098	68920	69642	71576	68960	70936	70882	66376	62022	61268	57584	56042	58056	62568	60688	59768	61158	60088	61542	61594	62150	62672	61176	62452	60900	58698	59838	62144	59924	56466	51154	49058	45492	44552	42618	42324	42390	41060	40846	41368	41436	40188	37860	40260
14	0.964265144176468	64372	59782	57800	55810	53548	51244	50768	48540	47268	43010	42500	41024	39430	37882	36760	35726	35108	32368	30502	29290	27884	28120	25760	24828	23098	22620	22526	20284	18762	18192	17942	17142	16364	15978	15044	14886	14646	14384	14120	13804	13388	12812	13118	12536	12536	12966	12490	11840
15	0.931991365212273	64372	57984	53242	51928	46358	39450	35940	32680	30806	27488	26230	25834	24848	24184	21944	20814	18450	16644	14836	13726	12744	12118	11234	10404	9954	9548	8914	8376	8426	7560	6980	7012	6618	6172	5870	5822	5064	4612	4316	3970	3750	3600	3454	3184	2848	2852	2518	2322
16	0.946220242938955	64372	58154	53690	49384	48456	45552	42094	38638	36276	33788	32354	31800	29938	29034	26392	25558	23532	22782	21750	20776	19332	18228	17004	16990	16260	14958	14504	14202	13424	13260	13368	12644	12234	11818	11156	10608	9736	8914	8070	7508	7068	6558	6208	5812	5708	5354	5186	4748
17	1.00926204864794	64372	66814	73380	75970	78354	83116	87534	96058	100756	100756	100756	100756	100756	100756	100756	100756	100756	100756	100756	100756	100756	100756	100756	100756	100756	100756	100756	100756	100756	100756	100756	100756	100756	100756	100756	100756	100756	100756	100756	100756	100756	100756	100756	100756	100756	100756	100756	100756
18	1.00849956755362	64372	67466	67638	68016	67528	66074	69418	71298	70976	78230	83480	84894	89768	91356	90840	90434	97042	97042	97042	97042	97042	97042	97042	97042	97042	97042	97042	97042	97042	97042	97042	97042	97042	97042	97042	97042	97042	97042	97042	97042	97042	97042	97042	97042	97042	97042	97042	97042
19	1.00852362843046	64372	61930	60516	64930	68792	72072	72228	77778	79292	83226	87852	90860	96084	97184	97184	97184	97184	97184	97184	97184	97184	97184	97184	97184	97184	97184	97184	97184	97184	97184	97184	97184	97184	97184	97184	97184	97184	97184	97184	97184	97184	97184	97184	97184	97184	97184	97184	97184
20	0.961050133523783	64372	60864	59762	55234	53320	53468	51634	53128	51446	48150	45904	42188	41666	40844	38610	37636	34804	32978	30146	28476	26870	26046	25290	24734	23074	22940	22060	21024	20088	19398	17700	17250	16614	16126	15486	14600	15068	13916	13622	13740	13796	13208	12664	11610	11460	10888	10434	9784
21	1.00844245106181	64372	63590	66858	65376	67030	69410	69082	66028	67522	65036	67060	68304	69278	69990	70736	72122	74532	73912	77692	80160	82042	83402	80198	79794	79400	80158	84506	88160	88810	93504	96868	96868	96868	96868	96868	96868	96868	96868	96868	96868	96868	96868	96868	96868	96868	96868	96868	96868
22	0.978043463756656	64372	58442	57284	58686	54692	52786	51016	52608	49822	48472	47938	46980	48646	45522	43122	42380	44270	44482	43566	42816	38622	34878	35154	35046	34532	34206	31112	29810	28458	27174	26226	26208	26388	26020	25248	24338	25268	23870	23818	23498	23482	23706	23750	24060	24268	24226	23918	24126
23	1.00910960274232	64372	65446	63790	61498	62872	67666	71106	73810	75230	75132	78156	83018	86784	94150	88904	89882	85780	84826	87598	88164	94152	99458	99458	99458	99458	99458	99458	99458	99458	99458	99458	99458	99458	99458	99458	99458	99458	99458	99458	99458	99458	99458	99458	99458	99458	99458	99458	99458
24	0.984762551803344	64372	61072	58904	61392	59016	60012	56924	59996	56514	53562	51234	51942	50488	48574	46586	44352	42264	42110	39818	41190	39262	39502	41040	39198	37200	39058	37438	35814	36150	34202	32740	33254	31962	30308	30686	31018	31248	29300	29378	28418	28572	29358	28744	27970	29186	28664	28696	28938
25	0.985914942540031	64372	64384	66736	66112	59608	58388	57342	57436	52328	52868	54088	55132	57370	51930	54406	51446	49480	52020	52494	48306	45564	45908	46526	45366	45132	43062	44014	44094	44462	43462	42034	42790	43708	44356	43146	39926	38382	39560	37680	36516	36550	36408	36822	35296	36760	37238	34190	33242
26	1.00880705343381	64372	66680	67234	65530	67254	63776	67980	70054	70308	72444	73432	78918	74690	70384	72676	72320	74676	74080	78064	73196	76256	80550	80848	84102	86242	90856	91218	89830	93470	97714	97714	97714	97714	97714	97714	97714	97714	97714	97714	97714	97714	97714	97714	97714	97714	97714	97714	97714
27	0.974606441604982	64372	63150	63230	60626	58196	53826	51572	48872	49900	47948	46160	45608	44196	40928	42624	43358	43196	40168	39056	37768	37756	37666	36736	33730	33344	30754	31750	32800	32208	31504	33186	32578	30650	30392	28122	27200	26388	26274	25154	24684	24820	23316	21882	21432	20096	20452	20222	19268
28	1.00874086930699	64372	70844	70438	67564	65258	68718	71808	72750	75780	77174	77790	80734	82626	85124	82988	86076	91690	90650	88726	91696	90740	93308	95588	98070	98070	98070	98070	98070	98070	98070	98070	98070	98070	98070	98070	98070	98070	98070	98070	98070	98070	98070	98070	98070	98070	98070	98070	98070
29	1.00871819149343	64372	64344	65468	64976	63696	66536	66882	69828	67310	66144	64190	65378	68426	66446	65174	66816	70850	71908	72418	73196	79826	79068	83718	83588	85606	90198	93082	93812	97926	97926	97926	97926	97926	97926	97926	97926	97926	97926	97926	97926	97926	97926	97926	97926	97926	97926	97926	97926
30	0.963093993089744	64372	61790	60018	59518	54914	51784	49428	47334	43346	40422	40630	38258	36200	33728	32006	32320	32226	30862	30976	31286	29728	28122	26542	23674	22832	21558	21020	21606	20864	20058	20752	20646	20124	19182	17816	17868	16428	15138	14494	13942	12702	12158	12160	12072	11784	10914	10640	9682
31	1.00885142377088	64372	60494	64328	64646	65080	67648	68208	69972	68840	69678	70896	70992	74094	69610	67548	72428	68886	69798	64690	65554	67076	68946	70348	70596	71186	72900	76810	76602	79110	85294	90978	89098	91424	94404	96132	97750	97750	97750	97750	97750	97750	97750	97750	97750	97750	97750	97750	97750
32	1.00006727130201	64372	64470	64910	66784	62216	64200	64748	62634	59594	57312	57106	59168	61044	59550	61520	62600	62038	59082	56946	57612	54540	53492	53724	55684	59128	57838	57628	59050	61002	60852	61016	58142	56894	55392	56980	55642	57276	57518	62750	62804	59804	62542	64628	64618	65370	63576	65992	66476
33	0.915010776109921	64372	58054	51750	45758	43774	40018	34904	31242	29690	27972	25608	23598	20890	19790	17656	15858	13770	12048	10746	10374	8930	8142	7242	7062	6914	6364	5966	5600	5148	4706	4434	4014	3860	3618	3388	3004	2888	2610	2246	2036	1890	1710	1504	1402	1322	1246	1122	1048
34	1.00873815077878	64372	66980	64966	63110	66476	67642	67374	71598	71408	67206	68618	73812	79754	80060	81850	87810	92666	95810	95662	97864	97864	97864	97864	97864	97864	97864	97864	97864	97864	97864	97864	97864	97864	97864	97864	97864	97864	97864	97864	97864	97864	97864	97864	97864	97864	97864	97864	97864
35	0.936748785213643	64372	61526	55088	50382	48098	42906	37684	36678	33676	31846	29180	28998	28778	26730	24742	24792	23644	22650	21486	19162	18338	18464	17182	16044	14872	13624	12784	12360	11172	10028	9254	8814	8662	7782	7744	7262	6718	6662	6020	5900	5556	5108	4588	4410	3914	3628	3184	2900
36	0.954440613532665	64372	58082	54308	51000	50538	49792	46902	45212	42776	39488	36930	34770	33918	31274	28134	27102	25694	25832	26398	24912	23910	23120	23496	22448	21138	18584	18122	16316	16950	15334	14434	14694	14294	14366	14298	13206	13132	12524	12380	11786	10814	10612	10448	9700	9042	8076	8290	7470
37	0.950504774712533	64372	63864	62564	61234	54396	50856	47928	45952	44144	39820	38054	35764	32874	30220	28452	26922	27190	27340	26588	26518	25664	24508	23972	22904	20138	19360	18122	17442	15638	14312	13448	13582	12696	12176	11952	11696	11194	10588	9696	9122	8896	8412	8390	7406	7000	6386	5694	5536
38	0.994157387225228	64372	61492	63426	62094	63990	65512	62424	63054	60328	58016	58056	54866	52140	52868	55760	52750	51954	52066	53074	53744	55880	57266	57938	60712	60732	63184	58434	57732	58010	58230	55746	53164	49002	49356	47430	46400	47134	44658	45216	48944	52092	50204	51368	48736	49514	49200	48210	46832
39	0.968294715615739	64372	60448	55322	54538	51020	50922	48990	47344	45134	44088	43644	42118	41236	40680	38588	38324	35994	36018	33788	33880	33738	31330	30832	31416	28786	26548	26350	25240	24462	23330	22368	21358	20598	20412	19546	19594	18968	17646	17118	17614	16824	16462	16238	15992	15040	15642	15094	14578
40	0.983981590839041	64372	62506	62076	63612	62506	57830	56394	53296	54690	51528	51474	47784	46526	46040	46070	47506	45206	45298	47598	49390	45560	44322	42764	41316	39042	38476	38372	38452	39872	38756	38550	38088	35668	34950	34498	35046	32950	32430	31296	29520	29858	29904	29138	29814	30246	28256	27362	28988
41	0.958442561647245	64372	59412	54648	55160	56136	53536	47872	49482	46852	46806	45746	41940	39078	35792	35778	35578	35330	33650	31906	31048	27936	26262	25128	23978	23968	22812	22344	21136	19268	17132	16458	15110	13954	13554	12606	12076	11198	10856	10528	10480	9384	9078	8960	8524	8592	8544	8008	7760
42	0.98519154236826	64372	68238	66570	62260	58310	58026	56792	54860	53200	53220	53486	51914	50970	49744	47796	43836	41604	41724	38796	38528	39594	41360	41736	42878	41916	40894	40648	41286	42286	41582	41590	40472	39924	38520	35600	36132	38180	37854	36498	34178	33596	33372	32266	32280	33534	32964	32478	32116
43	0.989868444149907	64372	67008	63762	65388	60172	59638	59428	58542	58170	54694	57226	61062	60602	61800	62514	60072	60388	56568	56212	54972	55116	54748	50358	48994	50342	49360	50000	51560	53702	56610	57116	58254	55598	52038	52422	52048	48456	47590	50262	46556	46022	46148	43914	42696	41014	39982	39366	39272
44	0.959529390142524	64372	57424	57596	57942	54080	55308	51642	48636	46978	44268	45556	41352	40256	36742	34522	34936	34668	31536	31042	29572	28632	27986	28112	26500	26136	24186	24336	23946	23808	21978	21062	18920	19264	18388	18696	18290	16056	15138	13630	12724	12020	11664	10956	11162	10642	10122	10038	9452
45	1.00980246019593	64372	65728	68218	71020	70212	71704	74146	79922	82156	82578	86456	89590	96236	103722	103722	103722	103722	103722	103722	103722	103722	103722	103722	103722	103722	103722	103722	103722	103722	103722	103722	103722	103722	103722	103722	103722	103722	103722	103722	103722	103722	103722	103722	103722	103722	103722	103722	103722
46	1.00905264549681	64372	62974	60390	62870	67466	67974	68160	71734	67684	66930	66364	67672	67216	71116	72912	67736	71496	70686	72794	78356	78030	82032	80906	80892	78974	78822	82244	85946	87988	88362	88078	93036	90882	98602	98602	98602	98602	98602	98602	98602	98602	98602	98602	98602	98602	98602	98602	98602
47	0.945548136694999	64372	59480	54208	48134	45256	42042	39574	37468	35306	30878	28598	27136	27126	26110	24674	23390	20942	20108	19612	17732	17090	16066	14844	14594	13970	13274	13064	11876	11782	11336	10942	10236	9264	9032	8328	7988	8264	7742	7636	7066	6868	6046	5608	5536	5422	5068	4678	4208
48	1.0069039058507	64372	68532	68336	67572	63634	61946	66402	67682	69626	67868	67338	69662	70968	67502	68776	67260	68272	68722	69348	72272	73554	71814	68480	71796	73862	74428	78900	77142	79686	82238	76594	78274	78562	76254	73818	76112	77430	80948	84596	90346	94224	95874	92926	92642	89462	89664	91010	92450
49	1.0067199872723	64372	66344	66496	67146	64988	67074	67314	70200	71046	76132	75260	73884	75068	74276	78590	79898	80034	80672	80766	77030	79070	78596	80636	84200	78104	76948	74818	78476	81690	81420	88204	89150	84774	85178	88234	90656	85786	88124	84746	85154	88440	82314	86154	85268	82844	88030	87454	84982
50	0.958341035762204	64372	56188	56568	53268	51080	49610	48038	46504	43224	41150	40980	37186	36402	34484	33768	32682	31294	30344	28130	27830	26306	25384	25252	24254	23756	23582	21824	21820	20670	19990	19288	19430	18586	18408	16870	15542	14606	13514	12668	12120	11370	11320	10472	10278	9936	9224	8668	8312
51	0.975845910149082	64372	62156	59780	58810	57382	55690	52682	53198	51420	48950	49480	48620	47152	46938	45736	45282	45428	43722	43560	42966	39736	38414	38196	36420	35242	33548	32846	31650	31776	31106	31160	28558	27208	26960	26652	26580	25620	24870	23264	23702	23402	23152	22150	21496	20848	21134	21486	20958
52	0.915793514598406	64372	62880	58732	55600	52338	49054	44348	37642	34872	31132	27508	24728	22808	21130	19280	18274	16044	14468	12536	11162	10254	9692	8778	8140	7850	7578	7076	5854	5434	4900	4422	3986	3710	3438	3138	2912	2790	2464	2156	2102	1836	1738	1594	1362	1270	1172	1070	1010
53	1.01089525190419	64372	72264	81496	95724	107194	107194	107194	107194	107194	107194	107194	107194	107194	107194	107194	107194	107194	107194	107194	107194	107194	107194	107194	107194	107194	107194	107194	107194	107194	107194	107194	107194	107194	107194	107194	107194	107194	107194	107194	107194	107194	107194	107194	107194	107194	107194	107194	107194
54	0.933446333309037	64372	58484	59062	54124	53210	50756	45356	41170	38696	36392	33486	29030	27206	25374	23584	21870	20566	19334	17604	17096	15206	13742	12934	12258	11392	10280	9770	9384	8494	7630	7476	6840	6286	6018	5880	5444	5422	5078	4758	4512	4154	3898	3684	3442	3118	2900	2670	2552
55	0.97979313015949	64372	61230	62550	60588	61782	55868	54270	52558	53334	52030	52146	53158	51496	52302	52908	55494	54548	53736	54866	54060	51974	53062	46642	45828	43652	42086	44142	43406	40632	39348	40636	37680	38758	37982	38286	37718	37412	36672	35926	33552	31542	30080	28714	27844	27346	24904	25518	25234
56	1.00872841108032	64372	67218	66810	67350	68354	68070	69496	69550	71696	66890	71682	72246	71684	74606	79154	80392	80608	83878	83572	82480	77050	77482	80640	82434	77348	80846	77712	81824	78648	83014	84038	83018	84594	83284	85416	79528	83376	79724	78534	78448	76246	76196	76730	78770	74604	79038	83012	87026
57	0.995326129529384	64372	63386	63902	60780	58142	60178	56572	55502	54292	56052	55212	54278	53076	50824	48932	48558	45882	42836	42746	44306	43136	43882	42342	42380	42906	42974	44370	44542	45046	45470	44588	44480	41726	41908	44804	46214	48546	52272	52850	52400	53348	51930	51678	51492	50604	50340	49828	48984
58	0.956261406414199	64372	62152	58678	55268	51594	49688	46796	44034	42094	41564	41380	40014	39712	36460	34832	30826	28536	28316	27264	26124	24936	22354	22390	21770	20828	20544	19284	18486	18536	17898	17454	15680	14790	13878	13404	12914	11884	10932	10468	10648	9992	9462	9278	8840	8104	7860	7624	7318
59	1.00141167181409	64372	62942	63990	64880	67700	68754	71408	67172	65058	67520	70088	71310	76196	80312	80486	82044	77176	76576	77584	74612	73476	68682	62362	63632	64108	64888	64220	61318	61058	62392	63886	68384	66960	71386	75868	74890	76988	73948	70272	71414	69866	67682	66122	66044	64810	64102	67484	67178
60	0.974335536545914	64372	60938	59024	57774	56550	57126	55710	50006	46606	46094	44302	43602	42150	44234	44384	42868	43076	41500	40288	39352	39112	38444	35856	34884	35412	35130	33490	31492	30556	30258	27498	26470	26058	25382	25050	23562	24830	23786	23982	23154	20962	20302	20116	20682	20290	19034	18122	17762
61	1.0089380796352	64372	65102	70492	74332	76180	77420	79748	87244	90538	96480	99346	99346	99346	99346	99346	99346	99346	99346	99346	99346	99346	99346	99346	99346	99346	99346	99346	99346	99346	99346	99346	99346	99346	99346	99346	99346	99346	99346	99346	99346	99346	99346	99346	99346	99346	99346	99346	99346
62	0.977348123527337	64372	57088	56948	55026	55958	52124	50344	47356	47518	44516	43924	43212	42552	40370	39528	36666	36806	35206	34182	34222	31936	32118	30488	28572	30034	29342	29858	27512	26062	26118	25898	26180	27138	26834	26528	25770	26342	25678	25204	24850	24426	25398	25130	23436	23402	22410	21128	20522
63	0.972550577190057	64372	64214	61368	57218	56578	58148	57960	58934	57010	55644	53382	51768	48222	46162	47800	48434	45220	41126	41270	40150	38604	38670	38230	36928	34608	34020	35646	35960	36454	36334	35240	35064	32882	32786	32594	31518	29896	28700	27050	24468	22766	21890	20480	19424	18070	17354	17018	17624
64	0.999505465365944	64372	69904	68614	71152	74298	76412	81550	84116	86878	86898	85854	88706	86936	85380	79988	76540	77284	76940	77956	74526	73708	71858	68696	67488	71250	68154	69570	66476	67426	68324	67128	68716	66746	68834	67372	63802	61896	61908	63946	65222	60736	61348	61558	63876	60940	62118	61412	63600
65	1.00942366727725	64372	65210	66424	68406	74810	79588	81578	86270	93598	94218	101580	101580	101580	101580	101580	101580	101580	101580	101580	101580	101580	101580	101580	101580	101580	101580	101580	101580	101580	101580	101580	101580	101580	101580	101580	101580	101580	101580	101580	101580	101580	101580	101580	101580	101580	101580	101580	101580
66	1.00229848269589	64372	65626	70548	64516	60254	55874	55962	54954	53004	52968	52494	52922	52254	52138	53334	53434	51946	54896	54488	55104	57978	55824	53748	54682	56996	58782	58622	57858	60256	60758	63440	62524	60862	60292	60760	62228	57502	60364	57752	59436	59548	55772	57586	59848	64272	65292	66710	64834
67	0.967100099293175	64372	62178	59500	55218	55758	55702	49372	47306	41818	40434	41484	40880	40506	40526	37768	37384	35606	34744	31910	31858	29200	29084	27802	26506	25766	23820	22962	20946	21888	19600	19448	19298	19242	18466	18016	18060	19004	17830	17386	16776	15232	14738	15016	13862	13012	12146	12568	12430
68	0.874776593649823	64372	53960	45398	39230	35458	31328	27398	23782	21402	18658	15886	13880	12032	10162	8578	7460	6430	5586	4754	4136	3666	3226	2850	2622	2390	2210	2084	1924	1714	1490	1286	1192	1084	904	762	690	628	532	494	400	360	284	244	212	170	168	156	130
69	0.974368400438144	64372	64402	62228	61608	62344	62182	59438	58940	59546	57896	53766	50776	48344	47144	46508	47588	43724	39510	40286	40098	40426	40344	41496	40418	36996	37012	34936	32624	32310	30736	31624	31168	30218	28110	26754	25734	25930	25552	24604	24116	23374	23750	22622	20798	19318	19418	18632	17624
70	1.00925137220049	64372	71254	75468	78076	78682	79094	75958	76702	79946	74810	80626	85286	89192	90250	93142	94406	88524	92994	95380	99968	99968	99968	99968	99968	99968	99968	99968	99968	99968	99968	99968	99968	99968	99968	99968	99968	99968	99968	99968	99968	99968	99968	99968	99968	99968	99968	99968	99968
71	1.00881587419281	64372	62470	60660	65190	68350	72266	74236	73374	72318	71034	70926	72248	72386	79024	87456	91426	98058	98058	98058	98058	98058	98058	98058	98058	98058	98058	98058	98058	98058	98058	98058	98058	98058	98058	98058	98058	98058	98058	98058	98058	98058	98058	98058	98058	98058	98058	98058	98058
72	0.966083212356392	64372	63260	58604	56308	55204	55200	50072	47066	46544	46574	42844	42050	39518	36638	34136	32958	32062	30370	28774	28844	26910	27190	26684	25408	25444	24444	23012	21006	20274	19550	18494	17704	17310	16152	16138	15378	14612	14304	14000	13612	13460	13062	12798	12864	12332	11776	11496	11342
73	0.9908078841223	64372	60772	63906	62874	62242	59954	61806	57606	54362	58666	56374	53296	53214	52918	54476	48706	46620	47548	46408	47160	49386	49542	48968	50088	49768	49938	51758	54672	54678	53362	55442	55496	53648	50890	47934	43830	44878	43376	40528	40880	39106	38790	37476	37612	37198	35450	36584	38084
74	0.927734160599785	64372	56130	50916	50152	46592	42412	38402	35370	32952	29990	27662	25150	22628	21144	20136	17924	16782	16216	15854	15230	14212	12338	11566	10252	9276	8554	8048	7488	7206	7042	6408	5564	5074	4818	4550	4172	4078	3888	3404	3094	2868	2816	2574	2554	2320	2060	1856	1850
75	0.950335132024674	64372	56174	53128	52332	50124	46244	42590	38682	35850	34234	34854	32552	30644	27740	27632	26856	25668	24724	22776	21814	21478	19106	19288	19452	18642	18790	17798	18094	17280	16316	15724	15024	14098	13382	13000	12324	11718	10468	10034	9066	8256	7304	7384	7016	6602	6614	6416	5772
76	1.00875887180105	64372	68522	71838	71198	69470	70462	74950	78780	80390	86620	89738	95198	98474	98474	98474	98474	98474	98474	98474	98474	98474	98474	98474	98474	98474	98474	98474	98474	98474	98474	98474	98474	98474	98474	98474	98474	98474	98474	98474	98474	98474	98474	98474	98474	98474	98474	98474	98474
77	0.94377957967959	64372	56448	50410	48718	46748	43162	38112	34134	33592	31110	29114	28368	27076	25160	24122	23318	22780	22264	21472	21858	20128	18826	17440	16410	14728	13136	12846	12302	11674	10712	10192	9562	8658	7702	7400	6890	7020	7120	6668	6190	6118	5798	5710	5144	4772	4740	4404	3932
78	0.987214086393227	64372	67134	64430	62280	62178	62432	64110	62364	60854	65244	61800	61684	58046	57352	57376	57914	58250	57836	58012	59092	55422	54990	52900	53982	54930	52928	49682	51830	53468	53082	51654	50216	47530	47732	48142	45914	44160	42200	43196	40288	40034	40122	40200	36992	36584	35128	33786	34514
79	0.993999101128311	64372	66138	67518	62642	64826	63510	63582	61046	60932	63618	66950	68208	68674	66564	62582	64424	64660	64480	65436	67906	66580	62416	64320	60744	62042	59984	58380	63884	63992	63912	65878	65538	64864	62938	63078	64844	61832	61404	57412	58936	58526	54940	51628	48004	50598	48764	45534	47296
80	0.977919972784974	64372	56882	55188	55268	53284	51238	51348	50448	48530	46684	49006	48002	46468	47932	47840	47370	46804	46916	46714	46046	44930	44506	42738	41974	40266	40268	40014	37854	38034	38226	37568	36620	35514	36330	35118	32442	30132	29252	30450	29144	28332	26796	26176	25234	24610	25228	24012	22748
81	0.985430291628785	64372	60648	56866	58184	56370	58174	56406	54876	52578	52028	52154	46320	43710	46246	46442	48048	47986	45848	43612	44150	43732	45814	46068	43878	43706	41184	41526	40778	40156	41228	42920	40494	40560	38348	40808	40642	40466	39666	40402	40414	38318	36780	33432	33216	33876	34256	33912	31318
82	0.990122806426995	64372	67814	67306	68600	68928	69498	72414	70414	69184	64110	63904	67026	62514	59074	58248	54780	55322	53406	52244	54604	56192	54876	51866	48990	47374	44596	44516	46900	48464	47962	45992	45580	46154	45674	47860	49248	47960	45408	42308	42176	40622	40190	39508	40632	39510	38470	39020	36488
83	0.975537234141678	64372	60686	58454	58488	56842	56278	53162	54970	50864	47634	46012	47582	47542	48594	48744	48986	50200	49624	51134	51216	45708	44004	41730	40752	40352	40902	39664	38972	38328	37896	36330	33014	31408	29266	29424	27384	25054	23446	23442	22842	23476	22354	22252	21490	20262	20600	20516	20632
84	0.98264939837446	64372	65996	64270	63252	63434	60706	61678	59324	59582	59890	60656	60412	59448	54324	54194	51584	48528	45486	48514	46576	43948	41894	41034	39170	36116	34586	33046	33456	32560	31052	31180	28414	28094	26898	26356	25696	25464	24996	25722	27278	27204	27382	27444	27690	28716	30466	31254	31350
85	1.00890271823144	64372	71300	68586	68018	68966	70406	73420	82940	82082	83758	90408	91722	89254	92040	96440	94540	98336	98336	98336	98336	98336	98336	98336	98336	98336	98336	98336	98336	98336	98336	98336	98336	98336	98336	98336	98336	98336	98336	98336	98336	98336	98336	98336	98336	98336	98336	98336	98336
86	0.970105199053621	64372	60948	57016	56616	50560	48716	46028	43778	41202	40480	39544	39606	39732	36734	33310	33262	32842	31352	31844	29892	28728	28192	27340	26540	27322	27842	28064	29966	28044	27222	26562	26128	24608	25058	24776	22408	22242	20670	20844	20470	19980	18652	17710	16714	15546	15046	15176	14176
87	1.00145962103035	64372	64952	67454	67706	67600	70754	67534	67628	67394	62932	61156	60734	59100	61834	61106	60812	59886	58710	59428	58010	58986	62328	58530	62606	56924	56414	58114	56324	60054	63300	62866	58816	61972	63006	66262	64496	62568	61766	60660	59240	57388	57796	60420	60884	59300	62194	65366	61306
88	1.00882727707482	64372	67320	70662	67770	66620	66482	68266	69830	72292	68048	68398	68316	69602	72172	74236	73366	75390	83098	83660	80940	79036	82354	83128	80292	88176	97612	97612	97612	97612	97612	97612	97612	97612	97612	97612	97612	97612	97612	97612	97612	97612	97612	97612	97612	97612	97612	97612	97612
89	0.960784769845533	64372	59816	58460	57746	57766	52330	48000	47648	44172	43510	42304	39560	37600	34986	33362	31254	30886	28844	29374	26964	25158	24456	25156	23262	22538	21960	21050	19342	18438	18946	17892	16104	16106	15638	14662	14768	14400	13656	13690	13086	12720	12868	12606	12208	11512	11022	10438	9968
90	0.98799907285192	64372	61810	59214	58690	63096	56282	57282	55204	55126	52918	52154	49268	45818	46590	48036	47242	48070	48528	50132	52192	51014	50038	48050	48550	47974	48114	47640	50332	50460	50544	49948	43902	44300	43960	45998	42880	41962	41596	41908	40402	39296	38398	36072	35018	35070	37406	35236	35274
91	0.917062225595857	64372	62398	56842	55136	50112	47350	42708	38776	36930	32632	31704	28280	26236	23382	20962	20192	18178	16592	15800	14812	13074	11806	10480	9212	8398	7846	6900	6042	5240	4734	4362	4158	3722	3456	2910	2686	2310	1920	1760	1728	1446	1242	1224	1164	1066	1032	948	918
92	0.971030652597167	64372	58948	56550	53412	53060	51072	49032	48756	46144	42528	42158	40006	37778	36314	36654	35602	34746	34424	35288	31832	32078	30814	28724	27272	27262	28154	29958	30844	30988	27760	27492	25586	25458	25788	23930	22794	20628	20554	20360	19216	19016	18722	17140	17220	17228	16672	16634	16114
93	0.944531681626214	64372	57472	57172	53188	49194	47830	45876	44320	42356	40316	38938	38978	36038	34814	31230	29918	26750	25140	24178	22448	20674	20064	17730	16522	15596	13790	12998	12858	12812	11724	10900	10814	9982	8910	8510	7780	7440	6768	6642	6458	6130	5852	5550	5414	5188	4706	4364	3730
94	0.993381568272171	64372	64234	66206	66008	64666	64108	63558	60930	59614	59376	56814	55720	55084	54674	54144	53262	52436	50786	50284	50918	52828	52318	53726	52910	54202	51984	55426	55160	54174	53296	53334	50518	49918	49544	49014	48460	48508	49310	49312	48922	48404	47796	46328	49680	48968	49518	49414	48618
95	1.00290119479744	64372	63140	62826	63038	61520	62640	63802	62154	65554	67836	62854	62302	61032	59808	61894	63164	65542	66090	66568	65076	66732	66772	64892	62334	63894	65370	64960	64924	66178	65608	65694	61968	63682	61522	62048	66582	70872	73184	74214	78830	80920	79828	78016	71536	70746	73316	69582	68580
96	1.00890678491092	64372	66558	69414	67474	68890	70822	71268	76558	79504	82736	85468	83446	87626	85234	79510	84396	84124	86050	89482	90598	98684	98684	98684	98684	98684	98684	98684	98684	98684	98684	98684	98684	98684	98684	98684	98684	98684	98684	98684	98684	98684	98684	98684	98684	98684	98684	98684	98684
97	0.972955480870494	64372	56650	53516	55548	55044	56274	56236	54682	53422	50844	48754	45844	43472	44780	43340	42382	44228	45110	43144	42532	42436	39868	39932	38474	36414	36332	35202	35138	34520	32718	32152	33616	30742	28610	28628	27814	27128	27338	26078	24952	23432	22226	21392	20904	20482	19292	18770	17310
98	0.908300602133533	64372	58530	53470	45966	41548	39518	35832	31128	28856	25402	23146	21484	19286	17108	15332	12872	11540	10612	9628	8308	7712	6822	5940	5504	4956	4452	4118	3860	3384	3270	2924	2610	2386	2286	2160	1982	1782	1598	1336	1162	1080	1042	1048	1016	990	914	884	758
99	0.982220356384925	64372	60740	61012	57696	56442	54546	54580	54028	52668	50076	48402	47372	47366	48636	46274	41902	42544	42714	41420	39332	38642	37484	36662	35996	34900	34006	31754	32046	31128	31416	31038	30654	31358	31064	31070	29330	28932	29436	29558	30150	30574	31562	31060	30062	28700	28140	28040	28352
100	0.960650775578781	64372	62930	57810	57210	54808	52336	50656	48770	47648	44828	43076	41424	39032	35782	35700	34496	34692	33686	30722	30618	29420	26838	26088	23940	23476	22776	21422	20176	20054	18904	19210	18464	18040	16616	14838	14010	13424	13020	12284	11230	10780	10608	9804	9646	9630	9760	9816	9638
101	0.957732819019494	64372	58634	55230	53992	50422	48048	48300	47228	43868	43826	43222	42872	42070	40656	38864	39252	37202	34330	32786	32758	31506	29352	28114	25718	24682	23078	21060	20682	20542	19560	18168	17870	16632	16168	15124	14682	13770	13060	12120	11598	10604	10494	10190	9746	9280	8712	8688	8044
102	0.964903671571334	64372	63584	59436	59488	58144	54554	50750	46960	45620	40724	37218	36306	37324	36408	34074	33962	32042	31586	30728	31070	29398	27170	27302	25522	25812	25228	23668	23268	23796	23340	23238	22624	21926	21240	19754	18740	17738	16680	15412	15774	15062	14984	14266	13808	13536	13304	12708	11916
103	0.932586908604987	64372	62102	59070	52018	47766	44276	43598	38978	37924	37258	34828	32162	28982	28274	25262	24430	23350	22274	20180	18528	17144	15630	15024	13122	12404	11220	10740	9674	8900	8486	7882	7538	6668	6054	5596	5104	4826	4374	4288	3980	3762	3382	3270	3016	2588	2542	2428	2188
104	0.98668373554099	64372	61220	54790	54902	57076	53804	53968	55608	56042	56166	55146	54960	50722	49176	49648	47326	46276	49226	47684	45670	46722	48828	47796	47052	43320	43610	41888	38408	37708	37820	37996	34852	35598	33958	32484	32146	31294	30336	31054	31072	32684	31508	31124	29602	30118	28964	28766	30370
105	1.00996472553026	64372	68102	73412	78332	82442	90348	93820	104000	104000	104000	104000	104000	104000	104000	104000	104000	104000	104000	104000	104000	104000	104000	104000	104000	104000	104000	104000	104000	104000	104000	104000	104000	104000	104000	104000	104000	104000	104000	104000	104000	104000	104000	104000	104000	104000	104000	104000	104000
106	1.00347845789541	64372	64230	63012	63840	65190	67120	67358	64974	66914	68690	71348	71590	66540	65154	64394	62096	60902	58774	57712	59638	60646	59716	61244	64338	67766	64644	62946	63908	63778	65834	68626	66804	65332	66050	65902	65934	65964	67574	66718	68394	68766	71918	73802	73646	68524	71852	75094	75856
107	0.978599013892028	64372	65222	67738	68314	69632	66098	66880	65504	61812	58646	59470	58022	57628	57804	55726	51528	50330	47706	47990	47272	47824	46674	45698	43038	42918	42462	42004	40858	41896	40620	40180	39352	39654	38118	35200	33360	32684	32920	30638	29228	30414	30806	30638	28934	27384	25584	24774	24546
108	0.987930643829156	64372	63628	63646	63766	62118	58518	55408	50820	50588	49466	50550	49910	48648	45710	47504	45356	47202	46454	46926	46938	48366	46910	46992	48380	45890	43724	43426	44492	45244	44066	42288	42414	42502	46646	46026	44544	45938	44280	42910	44112	43164	41094	40002	39670	40842	38262	38062	36482
109	0.962759288368441	64372	66992	60168	59108	55912	52906	49702	45296	45936	45266	44004	43386	42760	41192	37712	37128	35150	34318	33822	33132	30472	30128	28670	27294	26206	25088	24034	22828	22422	23006	21340	20902	20368	19610	18422	18356	17476	16048	15350	14762	14366	14068	13248	12730	12146	12020	11738	10798
110	0.983071617863761	64372	65124	62300	61554	59530	57664	56624	55044	53860	52318	52464	51870	51020	49426	45486	43008	43870	45070	46062	47844	45626	43962	43538	43698	45352	43082	43688	44150	42986	42750	44462	43456	41902	40950	41314	40118	39960	39840	37788	36068	34772	32994	30344	30162	28646	29976	29472	28214
111	0.992134648102701	64372	62842	63808	65182	69498	72640	69314	69162	71618	70118	68454	68380	69496	68240	64100	66216	68606	68052	69618	68280	63526	63972	63784	63804	65902	62656	60646	57094	58790	63518	59500	57874	54160	49244	46364	46458	47556	47192	43720	44582	46772	45798	45224	47966	49756	47856	46420	45768
112	0.977675691039363	64372	60930	58642	56744	54182	51856	50012	45128	42992	40944	40432	36888	34846	33238	32760	32176	29918	30568	29816	28150	29144	28706	26612	26546	27488	26276	26094	26808	28274	27792	26458	27000	26102	25578	24072	23974	23170	21808	21128	19976	19988	19318	19454	20012	19678	19220	18806	19310
113	0.967364229874029	64372	68608	67642	64022	61720	58624	54300	53328	48964	43570	43452	42040	41870	41576	38316	36250	35964	36538	35198	35786	33728	32150	29406	27250	25786	24794	22958	21520	21346	19468	19902	20068	20028	19644	18156	17830	17442	16814	15854	16612	16306	15620	15684	15944	15314	14090	13960	13080
114	0.93320682447323	64372	59256	59306	56316	49888	45782	45872	42096	39124	36630	34334	32948	32316	29472	26384	24594	21896	21186	19338	17280	15156	13896	12966	12162	11836	10196	9504	8846	7938	7400	6532	6580	6564	6008	5894	5554	5130	4494	4204	3918	3814	3684	3318	2944	2872	2596	2556	2456
115	1.00927816956341	64372	64968	69302	70988	70880	76984	79294	77464	79904	80656	85248	79234	79776	76582	78774	82200	84436	82818	87326	82824	82506	81224	83764	84416	81760	81950	81044	83394	83050	83438	85236	86992	91994	89344	95596	94578	94812	99864	99864	99864	99864	99864	99864	99864	99864	99864	99864	99864
116	1.00962821741938	64372	71776	80518	88722	90240	95190	101924	101924	101924	101924	101924	101924	101924	101924	101924	101924	101924	101924	101924	101924	101924	101924	101924	101924	101924	101924	101924	101924	101924	101924	101924	101924	101924	101924	101924	101924	101924	101924	101924	101924	101924	101924	101924	101924	101924	101924	101924	101924
117	0.975192259271004	64372	62008	60786	57916	57662	58046	55474	51896	50080	48066	46152	45728	47192	44986	43430	41076	40716	39458	38822	37016	36334	36246	35078	33580	31382	30986	29708	29576	26846	25866	25482	24752	23650	22754	22664	21534	21322	20792	21212	20778	19834	20616	20660	21376	21000	20036	19584	18952
118	0.951008512634161	64372	66282	65872	65042	64262	59896	55006	50564	47494	45196	40198	37930	34734	33016	31666	30116	30162	28446	24926	23252	20414	19596	17970	17696	15942	15252	14946	14546	13338	12404	12448	11538	10876	10724	10436	9886	9174	8842	8938	9286	8970	8744	8434	8054	8556	8350	7392	6728
119	1.00893194122679	64372	70316	73936	75058	80226	82726	82598	79872	80838	83100	85002	83244	88152	93150	99130	99130	99130	99130	99130	99130	99130	99130	99130	99130	99130	99130	99130	99130	99130	99130	99130	99130	99130	99130	99130	99130	99130	99130	99130	99130	99130	99130	99130	99130	99130	99130	99130	99130
120	0.962684417575696	64372	56506	52178	49442	47728	47176	44228	41982	39848	38452	38570	36938	35222	32536	33664	32798	29874	30076	27476	27382	24702	24856	23992	22104	22016	20304	20848	19906	18986	18042	17268	16914	17444	16504	16286	15480	14224	14000	13560	13570	13126	12640	12968	12028	11660	11292	11340	11242
121	0.978378641790538	64372	64002	61500	63148	62406	60342	61310	59364	57624	56840	59474	59184	59758	58380	55858	53438	50582	52188	51292	48754	45974	43106	42750	39600	37390	35590	36466	36676	35126	33370	32496	32758	32756	32286	31428	30102	30434	28080	27382	25894	23998	24128	24726	24120	23488	23420	21834	21534
122	0.936404553976719	64372	59718	57796	51906	51232	45106	44586	41182	38248	37242	35694	33930	31310	28896	26348	25620	24296	21478	20160	18420	17750	17550	16204	15032	13582	13046	11868	10726	10222	9622	8860	8372	7352	6760	6168	5788	5254	5096	4618	4532	4296	3744	3558	3546	3320	2950	2784	2650
123	0.909301923470477	64372	61830	58402	56084	50046	45216	42908	38972	33820	29852	25958	22904	21554	19908	18128	17018	15652	13400	12454	11804	11118	10086	9352	8300	7988	7076	6714	5902	5266	4610	4122	3858	3368	3300	2992	2632	2278	2060	1930	1744	1644	1438	1420	1208	1022	1004	972	822
124	0.94813707875797	64372	58834	57070	55534	54852	52292	50314	48828	46302	44580	41634	37108	35002	30838	28720	28770	28578	26894	25528	24954	25022	24982	22800	20192	19992	18122	15888	14882	14730	14200	13396	13238	12332	11202	11164	10862	10812	10488	9354	9452	8888	7808	7322	7268	6396	6190	5654	5208
125	0.94824170960551	64372	62028	58666	56974	56948	54004	48716	45082	46394	46410	42782	38874	36288	34648	32570	30446	30850	29828	29872	27240	25596	23232	21676	20236	19378	19032	18026	16588	15634	14586	13712	13418	12078	11312	10240	9818	9156	8500	8218	8182	7746	7514	7208	6820	6678	6510	6390	5984
126	0.945520948466127	64372	64512	58852	54992	50580	46004	44788	41272	40920	37934	37488	34598	29614	29014	27056	25744	24280	23908	21876	20420	19156	18304	16724	17024	16656	15314	14746	13888	12428	10712	9706	9702	9302	8868	8628	8208	8416	8404	8022	7752	7272	6618	6318	6076	5936	5458	4890	4392
127	0.952627639745748	64372	59692	56956	53438	49736	47146	47610	44680	42074	40230	38874	36972	37044	36952	34896	32736	29892	28500	27722	27904	27454	24778	23772	21716	20070	19142	18364	17660	17660	16854	16854	16368	14652	12840	12552	12470	11814	11700	10390	10140	9778	8738	8398	7660	7362	7162	6892	6342
128	0.943396740035868	64372	54812	49406	45878	42864	39900	37212	35234	31412	30618	29136	26240	25246	23460	21744	20874	18884	18498	17454	16400	15474	15624	15242	14180	12662	12196	11442	10442	10388	9660	9008	8538	7844	7408	7124	6714	6734	6400	6210	5500	5474	4978	4594	4358	4256	4094	3992	3820
129	0.970504372083784	64372	63006	64810	64164	66356	66158	61928	56516	53228	50362	47356	45046	42198	43148	43474	43224	43068	41394	41220	38598	37596	36176	36880	35924	35214	33196	31906	32506	31524	31154	29458	28462	26536	24776	25434	25128	23216	22486	21872	20890	21546	20334	20394	20902	19532	19030	18022	17214
130	0.951412055783426	64372	61846	58204	54472	53344	50090	49418	48512	46772	42882	42834	39452	39394	36434	33172	30692	28784	25976	25830	24524	23216	20914	19162	18262	17476	15522	15430	14904	14366	13768	13460	12658	11552	11108	10276	8928	8606	8546	8514	8620	8306	7792	7016	7022	7074	6798	6260	6118
131	1.00581840286938	64372	62910	63524	64578	60936	62736	60472	59524	61892	60140	62084	66610	63764	60224	60770	62406	65834	64446	63136	60584	59800	59702	60416	59922	60830	59048	61584	60378	64276	65606	67366	65912	66658	67670	69442	67822	67194	71470	69474	68234	70274	72952	74128	73716	74248	78280	80790	85280
132	1.0086242138298	64372	62310	59768	60562	65748	63454	63518	65054	67370	70852	70876	73664	80606	84514	80002	82054	82258	87272	91610	89260	93148	97044	97044	97044	97044	97044	97044	97044	97044	97044	97044	97044	97044	97044	97044	97044	97044	97044	97044	97044	97044	97044	97044	97044	97044	97044	97044	97044
133	0.914771755017093	64372	58870	53810	47720	43404	41110	37864	34468	32058	29774	26914	23720	21340	19708	17354	15246	13316	11630	10480	9374	7826	6686	6114	5810	5476	4922	4336	3886	3680	3266	3140	2898	2738	2410	2254	2088	1982	1762	1640	1528	1516	1358	1186	1074	1104	1042	988	860
134	1.00028651802172	64372	65182	63838	58600	55082	56008	56780	54888	59056	59182	61242	57406	58210	55018	55318	58244	59016	59700	59004	57664	57962	59032	60176	57902	62236	61754	60378	60812	61504	59758	58548	61916	59798	59496	58058	58148	57392	56734	59574	59794	58328	62246	58830	56952	58444	60472	60096	61832
135	0.95160154028279	64372	62416	61224	58466	55558	56864	51772	50276	47440	45572	43160	41472	38946	35516	33722	33364	30826	29904	28104	26854	26210	24168	23582	22522	20328	20604	19718	20242	19274	17710	17496	16500	15838	15144	14948	13510	12348	12004	11146	10182	9398	9014	8750	7876	7612	7598	7108	6544
136	1.00902600516545	64372	67522	71160	76232	74658	74300	72542	74348	75670	79982	80904	80932	85128	82656	79038	73358	71804	75406	77512	77540	77048	76494	82376	83934	86544	87918	81458	85334	81884	85710	88250	89068	91604	98320	98320	98320	98320	98320	98320	98320	98320	98320	98320	98320	98320	98320	98320	98320
137	1.00274214959469	64372	65230	67454	64058	66250	68170	67454	67234	60966	57264	58632	59760	58282	62758	62986	67932	70414	70912	72738	72858	74228	76642	80596	77178	74236	75586	76012	73412	71154	76058	77312	74456	75440	74324	77408	77428	78720	81872	78694	75184	73640	69012	71742	69688	69644	66742	68490	70880
138	0.972499584477053	64372	57914	60310	60534	60240	60310	57114	58354	58342	55894	50298	48998	47830	49062	47858	48176	46390	44874	43478	43006	43280	43608	43662	39954	40240	38966	37920	35224	35740	33330	31946	31934	29776	28468	26978	25468	24778	23452	23354	22114	22340	22058	21386	21756	21268	19896	19272	17686
139	0.994469387175055	64372	65214	62692	63302	65742	65854	62226	64736	64202	63396	60222	60492	57144	57312	56964	55444	53580	53578	50696	49692	50648	51104	51408	51542	52196	55388	53330	51702	50856	50034	50660	49256	49112	50970	51250	51784	52702	53756	56848	53970	53052	50724	52132	51262	52708	53144	51804	53334
140	0.989971287980403	64372	61122	60420	57572	56690	57908	54560	55592	54678	54080	52540	55092	53832	51716	51964	52120	51906	50702	50224	47444	48520	45108	45848	45156	43644	44728	43590	41866	40400	42394	42200	40370	42932	45040	43570	43492	42190	42486	42448	41334	43316	43172	43756	41578	40106	39876	41788	40132
141	0.945286810989481	64372	57660	55036	51722	51386	45992	44286	45132	42180	38444	38028	37514	36610	35106	33296	31156	29908	26464	26288	24548	22546	21708	19866	19016	16898	16544	15352	14492	14116	13060	11908	10710	9814	9248	8282	7814	7116	6806	6118	5824	5390	5246	5224	5082	4660	4352	4162	4250
142	1.00854217171678	64372	65630	72752	72790	70972	72562	75308	74614	75824	80716	77364	82886	88472	93024	97028	97028	97028	97028	97028	97028	97028	97028	97028	97028	97028	97028	97028	97028	97028	97028	97028	97028	97028	97028	97028	97028	97028	97028	97028	97028	97028	97028	97028	97028	97028	97028	97028	97028
143	1.00273534527072	64372	66200	69434	70270	66510	63380	63754	63022	64706	63444	66006	63420	63176	62280	64992	63914	62808	63526	64518	69272	70200	74872	77666	75230	72244	72318	67868	67486	66786	66698	67642	67048	68468	70764	73130	73186	72898	73652	71666	75730	73090	76364	76574	74816	76960	76414	78688	77364
144	0.939539341766715	64372	61708	59686	57194	55916	52000	49622	47152	43694	41558	37748	37086	33984	32134	31102	27222	26440	24758	22970	22198	20890	18994	17310	16156	14690	14472	13020	12544	11836	10408	10086	9790	8818	8232	8212	7856	6998	6552	6156	5478	5426	4872	4462	4092	3948	3846	3730	3356
145	0.959925287438482	64372	62012	61122	60694	61270	55884	52778	50562	46064	45334	44764	42172	39530	37654	38082	34468	33484	32670	31742	29804	27208	25210	23392	22190	22276	22438	21416	21270	19992	18634	18574	19530	18086	16768	16860	15908	14840	14348	13104	12490	12016	11548	11184	10610	10658	10262	9262	9190
146	0.96154400989856	64372	63324	62200	61446	62590	58546	56570	52514	53452	49578	48670	47810	46508	41074	37740	37168	33156	31256	28992	28216	28474	26684	24626	24844	24746	23830	23428	23840	22362	21740	19322	17864	17688	16568	15322	15470	15178	14778	14282	12998	13102	13630	12860	12268	11266	10734	10108	9834
147	0.980260632693391	64372	65080	63146	64092	61154	59966	58450	56646	55804	52666	52624	52124	49476	46508	47720	46830	47832	45992	46194	46038	44392	43328	42952	42624	41034	41120	37312	37100	35562	35476	34378	33816	33520	31760	30840	31974	30376	30626	29600	29696	29420	29018	26944	26898	27168	27444	27568	27436
148	0.898524335506314	64372	57570	53278	49730	43782	37628	32672	28290	25896	25762	23466	20622	18322	16574	15084	13900	12086	11410	10246	8940	7286	6728	6154	5694	5064	4604	4208	3844	3666	3246	3080	2704	2462	2160	1886	1630	1452	1390	1302	1172	1058	976	804	622	582	544	520	468
149	0.970563573415643	64372	61676	57752	54862	52230	51306	49488	51344	50118	47008	45846	43548	45080	44420	43580	41780	41802	40450	40198	40016	38766	37076	36842	35318	35050	33564	31588	30452	30464	28284	27966	27612	28280	27648	26588	26060	26292	24320	22872	22058	20926	19610	18344	18548	18588	17018	16554	16030
150	0.939546482352224	64372	59012	53990	52512	46876	44144	41494	38062	36058	32778	31948	28822	24790	23280	21752	21542	20150	18958	17312	17144	15760	14510	14934	14010	13248	13202	12166	11512	10334	10082	9166	9406	8190	8080	7410	7046	6670	6752	5780	5254	4880	4768	4714	4556	4224	3828	3602	3422
151	0.971463372324464	64372	62770	60622	59296	57834	56128	56262	55984	53568	55890	51830	49712	47466	45212	44898	45104	44306	43876	43222	41574	42018	42384	41092	38610	39114	39352	38384	35124	32302	30326	28792	27356	26376	26340	25604	24560	23766	24114	22580	21878	21190	20870	20040	18854	18148	17710	16780	17072
152	0.989980799096746	64372	67010	67754	67268	70378	66908	67810	69966	69848	68872	66208	64346	61666	55114	56198	57338	58712	54780	58016	57058	59612	56744	53678	54212	53088	54936	57152	55636	56332	54174	54682	54482	51998	49018	49348	50166	49216	48912	51044	47870	48628	46088	43210	40308	41182	40930	39690	39560
153	1.0089139033393	64372	68474	69016	69978	77694	82432	90344	98736	98736	98736	98736	98736	98736	98736	98736	98736	98736	98736	98736	98736	98736	98736	98736	98736	98736	98736	98736	98736	98736	98736	98736	98736	98736	98736	98736	98736	98736	98736	98736	98736	98736	98736	98736	98736	98736	98736	98736	98736
154	0.961617297577943	64372	63276	61650	57748	54864	52598	51708	49358	47668	46014	42766	45190	43006	39862	37876	35984	34798	33636	30264	29350	27140	25690	24526	24594	23182	21428	20800	19742	18394	17182	16890	16852	15910	15960	15180	15330	13868	13128	12280	12176	11392	11000	10990	10878	10238	10334	10132	9882
155	0.981459452217352	64372	62868	63960	64046	65796	61368	63688	61724	59954	59538	59206	57160	55092	55538	55956	54372	53476	54436	55484	55364	53220	55758	55240	53802	55566	53652	53476	49904	48282	43460	42038	42384	42864	37902	38072	36690	36698	34738	33630	30408	29814	30358	29488	30336	30870	30054	29162	28884
156	0.999868336179082	64372	69948	67474	72794	71308	68854	72178	73044	72914	70740	69496	70546	68078	69480	66290	68432	68650	68358	66192	63408	57986	59640	57296	55554	54602	53652	53988	56712	57464	56436	57274	55186	60350	57730	60758	62968	66212	63248	67614	66616	63420	64334	62266	64566	65696	66434	64250	58860
157	1.00836227357195	64372	67864	71040	75020	74232	73170	74438	73306	74340	74094	79158	81822	86936	88794	89944	90972	92740	93676	96348	96794	96794	96794	96794	96794	96794	96794	96794	96794	96794	96794	96794	96794	96794	96794	96794	96794	96794	96794	96794	96794	96794	96794	96794	96794	96794	96794	96794	96794
158	0.978262049015673	64372	58660	58680	55810	52500	53668	50884	53892	55254	51546	50398	49660	47496	50384	47312	47964	48132	46936	47998	46748	46308	47216	47736	47350	44982	43528	40030	40196	38584	35656	35446	34224	35196	34196	32722	32182	31366	28242	28460	26022	26542	25158	24988	23924	23056	22686	21786	21852
159	0.971193144391673	64372	66872	64568	61780	57076	53934	53960	56774	52278	49886	49020	46460	48008	45444	42420	42570	39126	37428	37134	37258	34958	34800	33292	34212	32630	31396	30660	29362	29472	28518	26946	27482	25000	24388	24762	25132	23930	24526	23908	24492	23026	20758	19334	18542	18008	17270	16270	15154
160	0.977026621210351	64372	60112	58190	55984	51602	51184	52376	52354	49576	47236	46050	44928	45216	42794	42024	40806	39058	38340	38838	36620	36062	35582	35286	35130	34010	33716	32240	32232	29768	29702	29410	29398	27876	28412	28870	28730	28474	28062	26718	26010	25578	24460	24394	22812	21730	21962	21886	20798
161	1.00861423149447	64372	67284	68014	73418	77436	77126	83234	90794	90868	95962	97646	97646	97646	97646	97646	97646	97646	97646	97646	97646	97646	97646	97646	97646	97646	97646	97646	97646	97646	97646	97646	97646	97646	97646	97646	97646	97646	97646	97646	97646	97646	97646	97646	97646	97646	97646	97646	97646
162	0.95808199608814	64372	56000	54996	57074	53562	53988	53988	49076	46146	44960	42678	38314	36044	31504	28476	27314	25090	24168	23818	23878	23808	21832	19992	19638	18930	18772	18658	17228	16328	16156	15840	14586	13820	12830	11628	11054	10482	10190	10274	10030	9362	9352	9154	8778	8674	8648	8320	8104
163	0.954674904143725	64372	58356	55380	55822	52774	46860	43526	40962	37924	35234	32524	28974	28878	27224	26446	23610	21940	20130	19780	19290	19518	18772	19100	17410	16942	15710	14966	15472	13710	14242	13088	12224	11884	11018	10954	9842	9202	8678	8710	8496	8260	8244	8430	7944	7346	6764	6806	6514
164	0.977362837831982	64372	64570	61814	60030	59972	53976	53020	52588	48664	48204	48750	47378	46464	46960	46024	45194	45566	46678	43660	44944	42578	42858	41752	41396	39176	37610	36648	35678	32650	31548	31752	30240	29898	30160	31050	28886	26822	25384	25234	23686	23794	24144	23366	22098	22222	20868	21050	21038
165	0.982931389213186	64372	63696	62826	55870	53792	52680	54462	54274	53494	53424	51898	52750	50782	50516	53796	53232	53706	52562	53472	51570	50566	50200	46132	47476	46556	44738	41758	40580	38930	38694	38930	37788	35312	33922	32782	33790	33484	32468	33324	33146	32860	32928	31546	30740	28682	27550	26980	26640
166	0.957991642429412	64372	62460	56114	55444	52754	50296	49688	49176	46606	43192	41398	40654	40568	40546	39346	37098	36102	36450	33236	33192	31878	30730	29876	28300	27836	27086	25822	23712	22036	21550	20160	18132	17076	16138	15982	15018	15534	14620	14458	13974	13246	12956	12858	11284	10436	9972	10138	9492
167	0.951485785077442	64372	57226	55782	56020	52392	48232	45308	43360	39532	38096	35416	34328	33194	32530	30698	29496	29576	30056	27730	25178	24066	22252	20782	20380	18782	16908	16546	15402	15172	13808	12832	12846	12328	12136	12282	11552	11068	10618	10170	9572	9110	8614	8032	7510	6952	6348	6232	5678
168	1.00840006329547	64372	68106	68806	72662	76450	75770	79190	79780	87702	93748	96712	96712	96712	96712	96712	96712	96712	96712	96712	96712	96712	96712	96712	96712	96712	96712	96712	96712	96712	96712	96712	96712	96712	96712	96712	96712	96712	96712	96712	96712	96712	96712	96712	96712	96712	96712	96712	96712
169	0.987446050760525	64372	63180	60868	59000	58320	55586	53662	48408	50292	48390	45402	45000	45150	45578	45810	44506	42536	42534	40816	40252	40866	39084	39044	38124	39788	41878	43278	40272	42370	42210	39422	39476	39094	40806	40960	40356	41060	39254	40640	40734	38516	36382	34046	33646	32640	30464	30272	31382
170	0.997790740077125	64372	60478	59082	60354	61230	59032	61050	64238	62446	61868	62502	62536	62766	63788	62408	59664	56776	57114	53932	53192	53592	53132	53028	54452	55930	56286	54082	54560	53690	52832	52188	54252	56698	53694	52234	53588	51408	52672	51688	53348	53554	53932	52092	53274	53892	52862	54876	56790
171	1.00925300803413	64372	65626	68048	69742	71094	73946	75238	79188	81238	81512	83476	80112	78144	78894	76036	76710	72940	71844	69928	74694	71276	73724	78142	81992	89998	88820	93356	92096	89832	92534	90512	91772	92984	93422	92958	99784	99784	99784	99784	99784	99784	99784	99784	99784	99784	99784	99784	99784
172	0.988783690881723	64372	61062	61658	62210	59802	58554	56030	54648	52126	48136	46462	45766	46004	42924	43226	43362	43344	43100	42002	39844	38082	37660	35948	37530	39156	38084	40348	39232	36880	36762	35600	34570	34660	34462	34634	34766	35154	36760	37200	39430	37864	36634	36878	35106	36854	36490	35376	34902
173	1.00879341667304	64372	64084	63848	64264	62972	63804	66776	64964	66066	67460	71938	73694	78008	82804	83028	87576	89796	93794	93296	96466	98768	98768	98768	98768	98768	98768	98768	98768	98768	98768	98768	98768	98768	98768	98768	98768	98768	98768	98768	98768	98768	98768	98768	98768	98768	98768	98768	98768
174	0.999077797110774	64372	62752	66762	64862	65400	62316	62484	61072	59686	58724	57412	54182	52990	51582	53506	54432	54084	53576	53068	48748	50094	47058	50214	50072	51882	51576	51618	52282	49840	50830	51634	51092	54156	55778	59722	58478	58946	58492	58164	59806	60766	60732	61166	62028	62706	64464	63576	62594
175	0.970456952942729	64372	63152	59272	55790	55650	53572	50792	51674	51500	47916	47812	46542	47570	47624	44464	43662	44872	41210	39692	36308	34388	31834	29442	29010	26994	26650	26518	25488	24924	24280	22622	22372	21408	19506	19402	18614	20052	18940	18068	18610	18218	17990	16940	17088	17200	17630	17154	15636
176	0.905379787098282	64372	56768	51856	47010	42428	40154	34950	32524	29724	27468	25152	21920	18736	17002	14986	13270	12586	11890	10834	9848	9620	8914	8074	7604	6794	6010	5432	5022	4388	3888	3568	3204	2982	2760	2510	2236	2120	1916	1726	1616	1424	1256	1052	960	872	822	758	666
177	0.991611573123205	64372	61380	60282	59500	57364	56886	55610	55756	55300	55642	52554	50556	48984	48824	49664	50106	48634	47060	46254	47580	49262	50096	47402	46550	45964	44976	46216	47386	47394	48630	48750	47738	46328	46532	46696	45632	46692	47504	49462	50226	48426	47438	45884	44974	44026	43758	41704	40508
178	1.00850205360269	64372	66268	72310	70288	73396	73878	77248	85704	89484	92478	97010	97010	97010	97010	97010	97010	97010	97010	97010	97010	97010	97010	97010	97010	97010	97010	97010	97010	97010	97010	97010	97010	97010	97010	97010	97010	97010	97010	97010	97010	97010	97010	97010	97010	97010	97010	97010	97010
179	0.965377311291757	64372	61304	56286	50350	47716	47838	47354	44952	44238	44210	41460	39976	38962	35294	35204	31934	30836	29396	27986	28752	27128	27304	26538	25016	24516	24436	23724	22616	22150	20618	20116	20516	19458	18736	18520	17592	18302	17194	16738	16498	15946	14984	14116	14010	13656	12980	12614	11820
180	0.98074403405946	64372	62662	63418	61544	59546	56400	58156	57972	57798	55426	55000	54104	54630	52882	49764	49134	46888	43228	44778	43202	42258	43204	42876	41862	38852	38332	37740	37128	35976	35396	32024	32032	31736	29266	29480	28368	28264	27552	26790	25822	25582	25662	26448	25998	26362	26018	26200	25918
181	0.984709189977577	64372	60456	58432	59290	60360	59250	60996	56968	55434	56762	52956	51262	51114	50214	47388	47198	45780	43234	42412	42240	43488	43432	40292	39778	38026	37854	37664	36354	35516	34552	32886	31708	32596	32628	32960	30342	29988	30076	27960	27228	26830	28102	28456	27758	28242	27356	27080	28236
182	0.957606263944789	64372	57168	58872	59350	57266	54968	54162	54448	49976	51008	46884	43208	42000	42674	39536	36288	35032	33550	30124	26886	24432	24020	22378	20486	20824	20090	19560	19358	18718	17454	17426	17540	17060	16934	16416	16016	14658	14730	14672	14444	13386	12648	11438	10736	10296	9812	9560	8676
183	0.995119318494728	64372	63702	61212	62294	62174	62496	63564	63284	61338	57558	61578	63316	64402	65332	62088	59478	58430	61126	59390	56630	56126	55022	56470	57288	55946	55376	55032	52926	51764	56494	58274	57242	54700	56512	56928	51566	51616	53628	50238	52248	49516	48958	49028	49970	48478	47250	46738	48112
184	0.94555279506211	64372	58114	55022	49220	46200	43950	43568	40892	38764	37080	35600	34884	33054	30420	30118	28028	26154	24098	22968	22482	22778	21248	20302	19254	18526	17204	16710	15838	13866	12980	11550	10642	9968	9458	8750	8668	7936	7212	6990	6406	6296	5780	5272	4974	4788	4588	4404	4262
185	0.967421798239664	64372	64428	58544	56958	55930	57442	54892	53080	53742	52292	50582	47984	46262	47648	46032	44230	43534	39722	39524	39362	37990	36524	35692	34198	32848	29460	28052	26970	26610	27176	26632	26200	24394	24172	24620	23848	21906	20174	19594	18478	17956	17794	16982	16784	14596	14274	13516	13318
186	0.918025961356429	64372	54296	49500	46336	41534	38132	33698	30914	28854	25818	23682	21602	19522	17714	16010	14076	12556	11444	10512	10086	9482	9024	8412	7290	6486	6338	5926	5852	5306	5014	4690	4586	4244	3792	3326	3064	2848	2482	2372	2228	2008	1872	1642	1502	1396	1252	1134	1006
187	0.965644083354854	64372	62390	58562	52548	48266	47154	46492	43126	38926	36602	35526	32268	29770	28046	27324	26732	27602	24798	23612	21844	21288	20920	20472	20734	20116	20528	19912	19546	19878	18958	18000	17722	17010	16646	15990	16034	15720	15862	15762	14872	14158	14070	13478	12888	12582	11358	11372	10822
188	0.967068979438031	64372	60088	58780	56748	54664	50258	49258	48656	46386	43550	42572	39394	39756	36962	36846	35616	35812	33602	30928	31422	30196	28332	27146	26868	25426	23100	23082	21818	20902	20450	20378	21044	21068	19596	19358	19368	17632	16354	15540	14906	14310	14388	13706	13460	13380	12844	12610	11914
189	1.00899988590909	64372	62892	66864	64326	69624	70292	66994	69814	71950	72664	74404	72480	73130	76976	80044	86658	89542	92876	92162	86896	87280	85264	90210	88276	91542	86258	85840	84056	82530	81998	80672	79942	82960	84782	92512	98036	98036	98036	98036	98036	98036	98036	98036	98036	98036	98036	98036	98036
190	0.890030482306997	64372	57998	49972	42668	37658	34480	30470	27614	25158	22834	21218	18706	17408	15350	13474	12146	10574	9658	8402	7218	6200	5518	4652	4172	3568	2930	2712	2342	2330	2050	1822	1620	1418	1208	1116	996	846	726	630	562	494	480	438	406	354	324	284	228
191	0.963117703668407	64372	66334	66524	69146	67280	62580	56768	59440	58488	56408	53208	51452	50646	50318	47424	42622	41696	41668	42024	39810	41446	41792	38026	38176	36042	32586	33500	32958	29738	28478	26768	24748	23840	22980	21618	21020	20018	19028	17440	17652	16394	16100	13538	13500	13060	12014	11508	11128
192	1.00937444935838	64372	62440	62772	63482	60002	60768	63474	65428	62174	62692	63048	67324	69126	68900	74562	79826	78418	79516	78762	85206	81008	82010	84176	82974	83350	85084	86670	88002	87540	89946	92168	89142	89812	87690	90096	93490	93994	100452	100452	100452	100452	100452	100452	100452	100452	100452	100452	100452
193	0.954567142228377	64372	58980	58364	55712	49132	46902	43246	42626	40222	38716	35762	33978	33112	31966	30960	28394	28202	26678	24924	24244	22532	22852	22532	22440	22416	21544	20530	19920	18796	18542	17802	16684	15850	15098	14060	13688	12846	12514	11332	11212	10940	10732	9854	9286	8600	7858	7894	7448
194	1.00885443657017	64372	63684	66296	67568	62976	62762	63570	63100	64394	61228	61762	63110	64510	66058	68646	68264	66734	62848	65952	67290	67274	67630	68900	69056	67496	70978	70666	72500	77258	77352	83638	77230	76466	83780	83830	88982	89196	88228	94736	95652	93680	89254	92006	89910	87446	89156	90040	94834
195	0.913538840366988	64372	53290	48036	43036	40148	35152	32686	29968	28734	25400	21364	20472	18266	15986	14398	12786	11812	10256	8900	8866	8404	7906	7804	7394	6800	6360	5606	5120	4464	3978	3942	3554	3370	3260	2932	2746	2574	2292	2156	1852	1598	1482	1296	1196	1078	976	924	880
196	1.00891345599235	64372	68942	65140	69112	67688	66046	65582	68810	68838	64424	67928	69788	70270	70524	72208	76184	80582	82324	86444	88426	90926	94128	98664	98664	98664	98664	98664	98664	98664	98664	98664	98664	98664	98664	98664	98664	98664	98664	98664	98664	98664	98664	98664	98664	98664	98664	98664	98664
197	0.976581667002341	64372	58568	58300	57128	55158	54100	49790	49556	49268	49464	46824	45620	45716	45668	44362	42174	42600	44482	42362	40346	41250	40158	38662	36580	35810	34992	36492	34784	32234	31370	31322	31320	30780	32226	31094	30612	28882	27990	26184	24322	24402	24058	23250	22514	22224	20968	21056	19876
198	0.99634467210763	64372	63114	63330	65134	66270	70670	66046	66142	64574	66878	65890	65916	65062	64740	64792	60940	60178	59232	59858	58464	56884	56992	56480	58188	57028	59508	57164	57666	57812	57302	56770	56716	58374	59590	58588	60480	61072	57012	54946	55234	55638	57020	55724	56544	59980	60030	56826	55120
199	0.993635383489766	64372	65288	62166	63588	64112	65266	61268	61166	60646	62396	61302	60772	58420	58378	58222	56986	57806	53340	51886	54196	52862	52534	51196	51616	47772	47984	48140	49936	49974	51040	50496	49844	50864	50644	54124	53006	50818	52182	52132	54188	52310	50044	50816	47416	46466	46918	47588	49648
200	0.978180712583472	64372	64462	60906	59102	55870	54816	54810	53740	52048	48696	46312	46310	45324	44086	42178	44598	43680	44564	41852	40710	39254	38546	37416	36184	35780	34818	33950	34244	33974	33556	31676	30364	29224	27452	27294	27478	26564	24804	24410	24522	25604	25372	24094	24438	23968	23088	22778	21398
201	0.887818669712646	64372	55804	50312	43480	38690	33310	30046	26400	23240	21584	19076	17484	15932	13380	11664	11002	9272	8200	7190	6504	5756	5236	4550	4222	3816	3350	2936	2776	2430	2248	1950	1708	1352	1250	1098	976	916	822	648	608	542	474	450	352	304	282	252	234
202	0.954075507803573	64372	58038	54464	52592	47938	44328	43944	39280	39358	37862	36664	35068	31970	30578	29888	27022	25742	23998	23290	22082	20510	19630	19096	18146	17374	17824	16168	14924	14458	13722	13276	12834	11454	10844	10824	10516	10426	9604	9540	9264	9020	8926	8688	8154	8352	7596	7224	6592
203	0.998308012825178	64372	63486	63102	63518	64990	65624	64836	69318	66290	64948	66048	69266	71276	74496	71886	72592	70892	65894	65284	63644	63962	65092	65678	65774	67378	68600	69902	68102	65390	65974	63192	61748	60186	61054	59242	57810	60772	64138	61700	60600	62072	56788	59378	58446	57672	60952	59342	59786
204	1.00603803031972	64372	61896	61306	61056	59664	59492	58036	57014	57556	58206	60310	63844	66650	65946	64562	62552	63860	61606	62780	61672	64376	67702	66280	68866	71706	73098	73682	74488	74904	73394	72542	70068	69266	68830	66692	65666	64146	68142	68178	71000	71896	74642	76320	77496	79056	77614	80398	80204
205	0.970542526877293	64372	58166	55420	51682	52112	51312	50562	48024	44840	43202	40414	39484	37960	37160	35296	33998	33504	33260	32716	33770	31668	30268	29218	29468	29300	28334	28142	27844	26990	26372	26364	24406	24102	23858	23274	22244	22016	21824	20306	19120	17974	17914	16758	16780	16094	15148	14434	14490
206	0.928468621105197	64372	62870	60298	52848	49054	44884	41894	38280	33598	31844	27328	24954	23600	21258	20554	18660	17024	15318	14830	13984	13958	13522	12506	12250	11040	9730	9044	7796	7150	6496	5870	5330	5082	4940	4618	3832	3570	3304	3024	2666	2672	2608	2486	2276	2058	1880	1830	1804
207	1.00923829895996	64372	67004	69764	74898	78506	82676	85430	89820	89682	94196	94468	100946	100946	100946	100946	100946	100946	100946	100946	100946	100946	100946	100946	100946	100946	100946	100946	100946	100946	100946	100946	100946	100946	100946	100946	100946	100946	100946	100946	100946	100946	100946	100946	100946	100946	100946	100946	100946
208	0.957989400427798	64372	61766	57916	57040	53226	50646	48008	44326	41992	39870	38086	36472	35140	35124	33920	33400	31820	29080	26856	25934	25080	22794	21938	22044	21694	21274	21008	19506	18246	16546	15340	15160	14088	14316	13682	13208	11932	10962	10892	10406	10018	10170	9690	9796	10022	9586	9214	8850
209	0.939248106328734	64372	61732	57620	52036	49550	46496	45010	41244	37416	33906	31854	31238	28666	26752	25454	23628	22662	22046	21254	20334	18442	17234	16008	16038	15492	15472	14290	13058	12116	11090	10578	9878	9244	8832	8124	7966	7212	7028	6382	5584	5388	4808	4558	4324	3880	3436	3246	3232
210	0.967485967750588	64372	63904	59504	56614	51516	49064	45710	45530	44688	44334	43218	38708	38234	36052	35308	34130	31470	30430	30762	30552	28452	28266	27552	27680	25968	26478	23654	23588	22328	23256	23552	23496	22592	22534	20376	20602	20316	19422	17786	16176	16258	16660	16432	16574	15716	15338	14624	13486
211	0.913469666419947	64372	62348	58100	55052	51918	44564	42902	39126	34752	31620	30542	28380	27628	25634	24218	23138	20656	20206	17732	16612	13960	12936	11954	10550	9532	8630	7766	6732	6226	5440	5158	4564	4234	3848	3414	3030	2742	2368	2130	1826	1574	1418	1220	1174	1070	1010	918	858
212	0.980451060606671	64372	63870	61562	62796	61016	59326	53796	53758	55008	53442	55584	56446	53028	50430	52630	48534	46944	49980	46288	44444	42230	44506	39352	37876	35238	35370	36940	36648	37334	37712	36790	37540	37902	38190	36382	34762	32390	31678	31412	29552	28780	27472	27192	26950	26780	25002	24202	25348
213	0.972436993553427	64372	65878	66532	63514	61294	58624	57854	56026	56296	51940	50454	48674	47870	46584	43910	41444	40180	38244	36678	35336	34506	34842	33062	30268	29928	28740	27786	27006	26870	26234	26282	25454	24260	23908	22546	21778	19742	21204	19728	18988	19276	19740	20724	19820	18424	16526	15958	15800
214	0.994833613252613	64372	62714	68598	70942	75310	72112	69404	74270	74656	74920	77868	76316	75402	71506	73310	69748	70444	70284	73918	76328	75928	76492	73130	73588	69864	66354	64830	61526	61034	59738	57828	60662	59986	56272	58906	56686	56030	56440	51214	48794	50868	50342	52344	52694	49146	47868	50652	47344
215	0.958956918800788	64372	64648	58874	56730	49412	48000	47086	47294	42780	43136	42432	40522	40368	38498	36440	34910	34398	31438	30792	30002	28040	26254	25566	26082	25124	23058	22288	21696	20424	19528	19120	18642	17906	17330	16142	14792	14062	13714	13422	13022	13542	12020	11636	11162	11108	10828	9840	9272
216	0.97629113384396	64372	64628	59790	59386	61242	54858	55524	54710	52972	48090	50246	48146	43520	42058	41698	40500	38856	38926	37348	35366	34710	35480	33208	33564	33276	32918	30340	31142	31014	31864	30984	30380	29286	27884	26014	26150	26744	27006	28098	26430	26706	25780	26092	25148	22896	22060	22350	21488
217	1.00925350489586	64372	66092	67128	68734	70666	72018	67248	64464	64724	65606	69626	70658	74616	73522	74182	77052	82660	81806	79368	80802	80726	76286	79174	75706	78892	79634	80540	78034	79252	76374	76818	75744	77810	80186	80112	84074	85958	85980	88048	89264	88254	86276	85186	85628	93902	96518	99614	99614
218	0.946355950590809	64372	64656	58540	54740	51378	48798	48486	43764	43380	40296	40190	39270	34428	31698	30780	30580	29326	28280	25760	24288	23332	21722	20242	20340	18792	18100	17172	15938	15236	14472	12988	12068	10944	10232	10098	10004	9802	9302	8908	7732	7358	7024	6570	6294	5738	5700	5572	4886
219	0.918657512353479	64372	57402	52386	47664	46348	40232	37218	33864	28654	25982	23076	20380	19608	17778	16838	15660	14236	12904	11754	10720	10092	9074	7862	7060	6764	5754	5304	4950	4272	4158	3886	3770	3402	3462	3120	2836	2574	2464	2162	2042	1810	1710	1540	1388	1274	1262	1136	984
220	1.00880711321713	64372	65200	67024	73362	74372	77406	81022	83886	89508	98576	98576	98576	98576	98576	98576	98576	98576	98576	98576	98576	98576	98576	98576	98576	98576	98576	98576	98576	98576	98576	98576	98576	98576	98576	98576	98576	98576	98576	98576	98576	98576	98576	98576	98576	98576	98576	98576	98576
221	0.947202285971554	64372	60970	57420	52794	46966	44522	42064	39746	35370	31924	31710	30688	28490	26298	24840	24926	22762	21334	21972	20328	19860	17954	16890	15058	14460	14436	14932	14442	13620	12772	11632	10888	10330	10706	10134	9572	8564	7968	7660	7446	6928	6202	6284	5752	5806	5356	4996	4814
222	0.953943903923044	64372	63282	62018	59710	55296	52680	48120	48782	46054	41104	39412	39092	34570	31206	30410	28262	26886	25766	24216	22760	22262	20962	21806	20484	19626	17722	17628	17040	16234	15618	15446	13736	13100	12430	11248	11236	10824	10228	9582	8984	8418	8542	8340	8214	8018	7868	8180	7322
223	1.00587271659473	64372	64610	65644	68766	72040	70550	69814	68002	68886	66948	67412	68022	67014	66816	68466	69918	71476	71334	72916	74376	74438	71644	73084	72664	71170	69276	69860	70472	71148	75094	75288	77214	75788	75474	75362	80670	81124	82120	84684	83980	77986	77872	79196	82656	81524	85070	87378	87472
224	0.948375021916716	64372	61030	54338	53130	50602	47884	45784	43102	38858	38222	35342	32726	31882	30642	28102	26488	25518	22246	20718	19418	18880	17872	17444	16648	15106	14150	13442	12764	12400	11680	11108	10592	9970	9604	8996	8788	8542	7772	7264	6868	6452	6156	5964	5724	5326	5196	5158	5010
225	1.00573568119969	64372	63314	65384	61396	61140	62572	61470	61210	58982	61978	61372	62802	67094	71046	70062	70048	70704	72672	73604	70462	69664	70840	69014	70826	68162	65716	68000	68220	64872	65328	64828	65632	67680	65180	66020	67902	67344	66872	65596	67696	70612	73224	73094	76542	79434	81742	84150	82868
226	0.988220686223949	64372	64206	63808	60304	59190	59322	56784	56232	54596	58024	57398	56846	56046	57770	57380	57682	58576	58146	58320	57668	59974	56418	59882	59006	61368	60534	55736	54894	54978	54740	53030	52190	48048	48534	50060	51258	52098	49920	51214	49796	47130	46200	47028	45160	44880	42624	39278	37166
227	0.969726174725805	64372	66514	62942	62906	59550	55556	52222	50124	50302	46788	45412	42110	42912	44704	42770	40100	39584	37556	36930	33780	32244	31150	30634	30722	29368	28370	28292	27906	28186	28032	27336	26292	25340	23670	23236	22758	21012	20628	19864	19818	18754	17636	17542	16748	16100	15792	15460	16088
228	0.986928414716618	64372	61464	64350	63280	63572	64334	60568	60502	58604	56654	56648	57392	53530	50778	49950	50954	52260	52334	50784	47908	43988	43244	43624	43596	43146	43270	43946	43018	42482	41176	38644	38170	38682	37884	35064	34574	35100	33646	33594	33862	35130	34770	33784	35542	34518	33174	33178	31866
229	0.996857650044957	64372	68430	64940	65416	63200	61826	59116	59022	57878	55942	55332	58110	60866	57932	55144	57660	57660	56600	55212	60526	62816	65088	60622	63702	64462	64260	62102	65586	66000	65876	60704	59532	61244	60182	61256	63934	63360	62990	63348	63280	65108	61268	62532	65746	65174	68016	66972	65050
230	0.958982568381373	64372	56874	54548	49758	49050	50030	50186	48182	44964	44468	40910	36748	35984	33018	32640	30564	29208	27130	26132	24910	23366	23270	21902	21726	20886	20342	18890	18084	17768	17322	16240	16056	15886	15178	15082	14834	13722	13162	12140	11574	10868	10700	10640	10000	9728	9386	9220	8420
231	0.989014393559351	64372	65022	62362	60404	64384	65376	64670	66172	62746	61270	56682	56210	54598	52460	50104	48188	45970	45574	44690	41260	39494	38650	40108	41262	39122	35842	34898	35604	37502	37882	37762	37116	37224	35430	33890	34386	32678	33638	35774	34846	36106	36564	36212	34232	34710	33748	34266	34344
232	0.943796089671652	64372	60730	58128	52244	46540	43124	40166	38512	35352	33674	31194	29456	28100	27006	25248	23426	21106	20986	20902	18780	17674	16510	15512	14298	12618	11818	11866	11300	10862	10564	10302	9796	9258	8980	8380	8044	7168	6696	6184	5782	5630	5188	5012	5162	4848	4342	4156	4256
233	1.00912564597853	64372	67516	69624	74422	73906	76920	80690	86512	87620	91142	90684	91278	95476	95790	94606	95270	100398	100398	100398	100398	100398	100398	100398	100398	100398	100398	100398	100398	100398	100398	100398	100398	100398	100398	100398	100398	100398	100398	100398	100398	100398	100398	100398	100398	100398	100398	100398	100398
234	0.976674104341755	64372	62596	61402	61002	57888	58772	54026	56362	54516	51192	53338	54310	51732	52298	53732	52768	53988	49330	47080	44120	43082	42074	42736	43578	41516	38808	38204	35038	34110	33166	31472	32788	31738	30476	29750	29250	27848	25678	24390	23434	23392	21550	21298	21018	21084	20920	20538	20834
235	0.959605020442586	64372	62868	57660	54294	51830	51460	49606	47958	45722	45442	43616	41092	39320	35616	34016	29718	28576	25876	25234	25558	24040	22522	21924	21518	20918	20108	19098	18656	19136	19068	18310	17946	16336	16120	15214	14804	13892	13198	12804	11812	11874	11232	11232	10454	9896	9790	9788	9768
236	1.00862183175238	64372	62576	62968	64080	61542	60986	58494	58574	61772	61132	59884	64448	67722	70410	69396	72296	76674	76086	79636	84592	88672	92786	93108	94604	97380	97380	97380	97380	97380	97380	97380	97380	97380	97380	97380	97380	97380	97380	97380	97380	97380	97380	97380	97380	97380	97380	97380	97380
237	0.93826771768909	64372	64348	58000	54114	50208	48002	46336	42408	39334	36712	35308	33058	31904	29024	28062	26118	23446	21808	20366	19574	18366	16862	15284	15318	13942	13536	12454	11202	10064	9432	8496	7608	6846	6358	6280	5848	5836	5322	5262	4922	4646	4408	4112	3976	3596	3432	3038	2918
238	0.942357471897113	64372	58924	57758	53874	52752	46390	44004	42902	38652	36112	34194	32756	31134	29494	27862	26400	25892	24016	22816	22940	20936	18802	16790	16442	16128	15822	14316	13074	11940	10558	10782	10420	10218	9386	8806	8068	6974	6608	6254	6242	5900	5528	5144	4760	4702	4228	4130	4050
239	1.00784081675061	64372	66666	70248	70386	74364	74160	71912	74274	75034	77276	78550	79884	77342	75610	77730	77306	73374	73466	73482	70668	73690	72710	73288	73224	76552	79326	76940	79348	84166	81776	80024	80532	78474	74952	76090	76752	78050	77620	77646	78838	78104	80218	77896	79012	82674	82926	86612	86204
240	0.984122717157376	64372	66280	60950	60606	59216	54856	54970	53854	52466	53210	53792	52396	49904	47874	46674	42464	40108	40260	40732	40592	40002	41730	41128	39368	37646	37130	36094	35040	36006	34486	32482	34156	33016	33184	33266	34704	34854	34208	35396	35884	34430	31744	30124	29852	30016	30244	29008	29246
241	0.960719968522561	64372	64660	65306	63228	61754	58404	54848	51396	47110	46420	44682	41790	40132	37574	36324	35702	32504	31572	29628	29396	28858	28160	27868	26520	24588	23634	22586	21844	20236	19234	18554	16900	17070	16406	16020	15510	15014	14774	13180	13152	12796	12596	11552	11170	10942	9920	9974	9570
242	0.979169706316071	64372	68636	68046	67796	64314	61038	60972	57510	53630	51038	52202	47148	45694	45796	47316	48130	49050	47024	42300	41544	40072	39538	38956	38616	37684	36458	36522	35008	33526	33484	32970	31136	32814	31568	31298	30752	29820	30324	29272	29236	27908	27576	28940	27454	26640	26252	26818	25956
243	0.980944238793812	64372	59114	55720	56626	57404	56558	54676	53562	54836	54380	51840	51356	53142	55810	54464	54252	53768	54658	51862	51290	48480	47940	48722	46194	45694	41182	41066	40640	40150	41114	38352	35442	33672	33224	34112	35726	34830	32934	33552	34192	34532	31570	33176	32302	31922	29496	29148	27072
244	0.992039761280844	64372	66230	68854	70686	73038	73244	72224	71554	68604	72390	67316	69198	72528	68768	67882	65044	62152	62280	60624	59812	62114	60652	58174	55524	53118	53050	48956	48832	49328	50942	53418	49950	49588	49184	48850	50454	49708	49214	46892	48256	47124	44638	43806	44922	45858	43816	45064	45618
245	1.00857283327127	64372	66876	67640	67974	69308	71992	73144	73838	74960	80880	80540	85232	88818	88980	91936	93890	97922	97922	97922	97922	97922	97922	97922	97922	97922	97922	97922	97922	97922	97922	97922	97922	97922	97922	97922	97922	97922	97922	97922	97922	97922	97922	97922	97922	97922	97922	97922	97922
246	0.959879283791839	64372	61688	60870	61956	58916	59652	57654	53324	49708	45976	44350	42690	42156	38872	38542	36368	34702	32606	31292	30692	31314	32272	28556	26436	24816	23370	22662	21104	20410	19250	18626	17492	17728	18106	16758	15406	15432	14148	14540	13378	12274	12072	11272	10922	10436	10232	9530	8918
247	1.00863092829249	64372	69398	68882	73688	73920	75260	75268	78252	82750	79966	79016	75512	75910	75592	76568	84658	85958	90148	93828	97386	97386	97386	97386	97386	97386	97386	97386	97386	97386	97386	97386	97386	97386	97386	97386	97386	97386	97386	97386	97386	97386	97386	97386	97386	97386	97386	97386	97386
248	0.980333143714434	64372	65236	60806	59512	56484	56794	56346	55242	55212	54970	52324	51332	47408	44016	45520	46588	44422	44550	46116	48466	47676	45002	46190	42068	42946	40334	39554	37628	38224	38354	39072	38682	37050	36672	35670	35356	34386	33004	34956	33304	32842	31522	30132	28200	26976	25952	26080	24916
249	1.00973732448958	64372	68618	68702	66202	66860	63566	62352	66454	69254	73518	68898	67372	68252	68724	65358	66210	65452	63822	63542	64024	63352	65532	65242	66864	71012	70290	69012	71922	72884	81250	83518	86180	83414	85410	84856	84430	88534	90086	92840	93756	94124	95322	95798	91306	101286	101286	101286	101286
250	0.979656376024585	64372	59360	57752	56630	58020	56150	53360	52102	54300	53822	48984	50022	49818	46144	45996	45316	46646	43468	41840	43824	40794	40236	38314	37968	39750	39658	39238	39884	40382	39784	38050	37212	36566	36132	34160	34026	33312	33438	32416	32710	31276	29640	30668	29282	28952	26700	26642	24596
251	0.99022013394805	64372	63526	66156	64840	65898	63814	61114	61886	62520	60996	59894	59972	61614	57762	56274	56182	53978	54982	52920	52596	51912	48406	47348	46142	44548	44120	42014	41674	39660	39320	39118	38994	38298	38542	37614	36026	34602	34290	36550	38204	37610	36868	36344	35974	34976	36134	34782	34738
252	0.962220573457956	64372	58078	57006	55998	53962	52508	48494	47836	46462	44502	43692	40536	40764	39312	36942	36144	36032	34692	31282	29942	31238	31144	29856	29664	30110	29000	26904	25732	25078	24234	22868	22832	21740	20724	19094	18194	16594	15670	15690	15006	13740	13652	13232	12522	11974	10410	10172	9646
253	0.940926323567069	64372	60758	55762	50078	43878	40882	37788	36760	36638	35762	32998	30090	29034	25492	24784	23282	23056	22018	20440	18140	16456	14568	14180	13442	12260	11432	10988	9752	9500	8422	8272	7972	7976	7368	6596	6304	6164	5526	5120	4806	4732	4576	4444	4298	4110	3756	3396	3366
254	0.973659901604261	64372	62814	59542	58746	54530	50378	47702	45274	42362	39650	38136	38858	37756	37146	36710	34660	34930	35480	33738	31982	32096	31312	31804	31566	30696	30770	29126	28464	27622	28304	27822	26550	24756	24052	23966	21250	19938	18258	17946	18532	17806	17316	16700	17352	16810	16516	16412	15844
255	0.976446388783251	64372	59556	55346	52478	51344	52378	47908	48920	47052	46374	45304	45644	44904	44406	41414	42172	39206	38838	36848	35586	34944	32502	33070	33012	30790	29268	28682	29514	29042	27528	25928	25926	25154	24650	24952	24882	24284	23916	23066	22064	21720	20806	20918	20866	20030	20446	20428	18948
256	0.936481971852769	64372	60922	56078	54752	52530	47074	44804	40432	38168	34836	31934	28338	25514	23564	23396	22148	21912	20894	19346	17104	16656	15326	14986	14236	13308	12018	10614	10376	9182	8616	8042	7612	7198	6456	5974	5760	5380	5200	4918	4312	3824	3744	3432	3412	3272	3052	2964	2858
257	0.981534618127703	64372	66632	68088	68888	69886	71630	70052	67736	63660	61898	64898	65728	65982	64538	60422	57986	56680	53540	52294	51228	48464	47654	44542	45650	46026	46906	47600	46570	45458	43300	40874	41184	40182	41686	40468	39204	37932	37022	35306	35850	34752	34580	33788	31516	30394	29924	28676	27388
258	0.960434797077562	64372	61170	57752	52758	49572	47860	46602	45958	44176	43434	40674	37424	35502	35446	34688	33552	30920	30304	29146	28622	27356	26262	26116	24116	22530	20994	20630	19794	20558	20052	20092	19090	18528	17766	17164	16360	15930	15280	14720	13758	12674	12158	10836	10746	10590	10114	9920	9656
259	0.980085831777303	64372	63500	62410	63176	58348	55344	54844	52556	52064	51528	53192	50082	47864	43508	42448	42894	45654	45652	44596	45536	47780	45712	46694	44920	41532	44028	42900	43762	43400	42120	41758	38594	37528	35326	36364	36344	35874	34682	31528	29786	28668	28138	26888	26496	25120	25044	24594	24430
260	1.00864400287942	64372	64812	64856	62186	63896	61070	63518	63260	62854	63194	64756	66136	69532	73136	76538	82636	88662	93932	89904	94470	97484	97484	97484	97484	97484	97484	97484	97484	97484	97484	97484	97484	97484	97484	97484	97484	97484	97484	97484	97484	97484	97484	97484	97484	97484	97484	97484	97484
261	0.996172591355791	64372	62694	60680	56710	55536	52190	53770	48998	48302	48446	49718	49880	49450	52566	53174	51134	51402	51878	51728	51468	52452	51534	49102	51126	52308	53912	55158	54092	51056	50534	51362	51592	53828	53638	54386	53942	52116	50546	48378	48670	49096	47598	48038	49778	51902	48828	47350	49062
262	1.00850702318177	64372	67214	72166	76436	81818	83986	86644	95042	97216	97216	97216	97216	97216	97216	97216	97216	97216	97216	97216	97216	97216	97216	97216	97216	97216	97216	97216	97216	97216	97216	97216	97216	97216	97216	97216	97216	97216	97216	97216	97216	97216	97216	97216	97216	97216	97216	97216	97216
263	0.975314646610506	64372	63560	60474	63326	62446	62360	63632	59480	60124	57842	54680	54584	50850	49684	52194	46780	42856	43218	41488	40400	38642	37900	36946	36606	36484	36662	34046	34568	33686	32740	30156	28426	27954	27902	28544	26184	26532	24600	24712	24654	23606	22280	21372	20086	19286	18186	17960	18650
264	0.95886176068089	64372	62168	60816	58960	58306	52768	51620	50690	50126	47026	42528	40658	38874	37250	33890	32396	30640	29066	26764	28262	27260	26726	24864	23052	23550	22398	21780	19874	19168	19450	18576	19778	18094	16562	16018	14908	14536	13102	13648	13086	11836	10922	10042	9502	9786	9124	8390	8658
265	1.00893921182349	64372	67038	68072	69846	67574	67762	73210	77280	74880	77072	79022	77198	79944	82096	83050	85814	88240	83544	81516	79002	83184	82860	79094	80144	78858	78820	79868	79398	82672	88252	87004	89584	90628	85932	81552	82720	84556	92144	93662	87154	90702	91874	95968	93300	97550	97550	97550	97550
266	0.98571355202008	64372	62308	60130	59168	58410	60324	59656	56376	55856	55246	56066	55750	55058	54578	53320	52072	51376	51122	50514	50068	47926	46868	42890	44000	43892	41292	40786	41478	40650	38834	40878	40212	41194	40160	38792	37396	35320	34970	33578	33454	33546	33750	33334	33248	32780	32658	31836	31152
267	0.955536770180323	64372	56068	52012	50890	47330	46294	44184	42804	39728	37596	37746	37800	34506	31662	31326	30174	28052	26580	25496	24942	24260	24054	22476	21776	21734	20584	19796	19654	19496	18170	16910	16290	15632	15864	15386	15434	15032	13674	13114	11958	11280	10294	9756	9510	9110	8608	8264	7674
268	0.986643013428173	64372	63846	63480	61092	58974	58572	54860	54144	54828	52280	49248	49026	46760	46132	45938	46454	45314	47174	46170	47408	45930	46542	45434	47198	45944	47328	48406	48860	48248	47532	45706	47634	45272	43302	41118	41478	41534	40578	41414	40010	38980	38370	36732	35544	36192	36902	36072	33326
269	0.902380345327208	64372	56816	49394	44736	41846	38618	34742	30952	28040	24540	22138	19690	18688	17816	16824	13560	12638	11862	10696	10358	9340	8520	7628	7294	6696	5556	5182	4772	4232	3852	3554	3136	2828	2662	2458	2116	1886	1574	1388	1234	1096	1042	894	740	658	622	572	516
270	0.946838553525454	64372	61162	56082	55286	51904	47898	46914	43778	43130	40958	41234	39542	38136	36228	33482	32672	30026	28146	26260	23890	21140	20720	20140	18954	16750	15918	15204	14800	14234	13098	12114	11124	10254	9544	9056	8654	8284	7882	7386	7018	6906	6696	6372	6070	5500	5152	4956	4708
271	1.00287843527872	64372	68188	72124	68028	69712	68076	69130	70092	67820	69986	68724	71556	65864	67956	69056	73030	76716	75458	79912	79578	83984	88114	89596	88926	88134	83392	84534	86394	85016	89116	85572	82900	79306	82362	79540	77070	74318	70408	69316	71902	71966	73136	73180	75352	72774	71098	66726	67294
272	1.00037087037144	64372	66206	65248	62752	66290	63850	64134	65294	63598	63508	62468	64520	63974	66576	66090	66386	65222	65770	67756	70604	72794	75390	74900	73198	71410	73398	77804	82266	84050	85586	87404	87024	85706	82466	85688	82438	78876	78918	71494	74170	69438	64040	65264	66162	65656	67316	65034	66478
273	0.990777533191505	64372	62654	59528	55356	53270	53038	54716	56498	56424	55122	54796	55604	55460	54836	54354	54494	51158	52194	49740	50420	49426	51412	49294	47646	48510	48006	46224	46432	48582	49470	48442	50852	48234	46180	44660	41908	39192	38164	39616	41186	39248	39840	37160	36452	36224	36912	38530	37970
274	0.969505591377341	64372	60834	55580	52710	51904	47418	45296	42736	42788	41832	39000	39364	38308	35800	35318	35914	35796	33980	32598	32916	32962	30500	28574	27826	26570	24512	23294	21952	21592	21236	21234	21876	21034	20848	21300	20828	20336	19754	18704	18710	18112	16502	15908	15704	14890	14986	14072	13874
275	0.971837260341582	64372	58540	57602	54904	53480	51110	51014	49668	47556	45536	41904	41878	41618	39830	39026	37792	37316	35746	33380	32290	30228	28840	28320	28844	27802	28128	27640	25460	26190	25890	25630	25556	23916	22978	20714	19702	19202	19312	18770	18168	17876	18482	18076	17828	16738	16424	16070	15890
276	0.950552709069024	64372	57646	54978	48842	45782	44462	41808	39238	37406	35214	32576	31802	29232	27316	27198	25252	23592	22652	21830	20478	20692	20222	19286	18026	17084	15542	15946	14572	13876	11786	11168	10256	9552	9496	9472	9214	8960	9172	9024	8192	7544	7362	7000	6802	6720	6512	6342	5730
277	0.990889527343828	64372	60838	61510	61282	60864	65320	65402	64344	64118	62540	58322	58240	59976	56174	54788	56632	56876	53896	55282	55434	57400	58604	60586	61362	62802	66624	65332	64194	62144	63454	62826	59704	58894	54732	55676	56828	55264	51998	51382	49660	49662	46850	44572	45334	44910	45590	45360	43616
278	0.99323062621378	64372	63996	61712	60310	61800	64020	63764	63762	64242	66460	66438	63250	59714	58628	58462	58764	55348	57722	60888	60932	63270	59800	59568	60460	57224	55466	53742	53940	49986	50826	52122	52634	52896	51776	49890	48412	50326	48798	46012	45116	45180	43854	41698	43960	44002	45050	47316	47842
279	0.995725935024038	64372	66744	63830	64626	64808	64856	61370	61566	62540	62280	63980	63098	60120	59100	56800	52938	53618	57438	55130	52676	52102	52922	52824	52542	54426	54550	55914	56724	54204	54362	51188	50912	50900	49098	50854	51758	52936	53988	56772	60474	63326	58694	57334	55896	54268	53788	50972	50898
280	0.950250802901975	64372	61116	57182	56350	54568	55086	52004	46798	45570	43212	43284	41842	39702	37586	37050	34548	32158	30488	28674	28004	26880	26444	26096	24806	23088	21590	20484	19750	18816	18172	17704	15446	14726	13306	12310	12250	11050	10080	10116	9614	8948	8990	8140	7274	7038	6636	6398	6006
281	0.995070495123824	64372	65580	67968	69812	68264	72710	72388	70230	73868	72938	71508	69446	71742	72156	70364	69994	68896	63418	58816	56812	55512	56606	56522	58354	58668	59834	58136	59734	57612	57096	55006	55080	55560	56966	58416	58782	58246	58860	60564	59062	59652	58636	60238	58546	55004	55082	55024	52390
282	0.9922279529025	64372	68702	63766	61612	64226	60714	59416	56136	57570	55790	56472	57264	55150	53992	53162	48134	51502	53552	55164	54056	51514	51282	49146	47580	48480	46580	46662	46710	46922	47264	45006	43022	42612	42052	40732	40558	40030	38964	40482	40688	40206	40360	38732	38014	39500	37618	38572	39032
283	0.969221437005333	64372	63526	59368	55790	56052	54198	53640	50924	49764	45774	43858	41896	39172	39878	38478	38834	36650	34166	34086	33448	32450	31400	31560	30778	28630	27648	26288	26454	25222	25110	22540	21116	21432	21906	20792	20994	19366	18806	18122	17612	17022	16676	15516	14850	13970	13772	13740	14414
284	1.00902602468882	64372	66440	62958	66010	67662	67500	69656	67588	71294	71884	74580	79428	82592	87172	86482	89330	88316	87322	90332	85442	85632	90304	90372	91938	88656	91528	89476	92264	91402	95342	99204	99204	99204	99204	99204	99204	99204	99204	99204	99204	99204	99204	99204	99204	99204	99204	99204	99204
285	0.861163262213654	64372	58856	51286	45498	39410	33112	25824	21202	18816	15852	14018	11348	9212	8482	7528	6466	5390	4484	3844	3198	2726	2572	2136	1838	1640	1332	1094	888	830	738	622	538	494	424	368	280	248	202	202	184	154	100	98	92	70	58	56	48
286	0.932195022013722	64372	66278	63044	63676	57970	54918	49754	46562	45732	42434	36824	35754	33726	32286	30402	28220	26040	25702	25048	22340	21002	18710	17342	16352	15220	13908	11674	11382	10188	9506	8912	8412	7658	7096	6536	6286	5994	5642	5116	4508	4114	3948	3634	3352	2916	2718	2546	2468
287	1.00071084723987	64372	63094	66870	65012	66810	67298	71242	68322	68144	70080	66500	65164	62964	65548	65144	63630	62740	59232	59872	60066	63532	56614	55594	54112	53602	50204	52240	51242	51112	49048	48822	49142	48506	48330	48868	47336	47858	47094	49072	51144	49422	53844	57218	57862	59730	63682	64204	66808
288	0.986694733761011	64372	63190	61038	58414	54606	53704	54132	51076	50810	52570	50792	52392	54338	53860	51878	49208	46188	45168	44838	46986	43326	42984	43922	43472	42966	42630	42612	41806	41958	41554	39630	41304	41646	40068	41006	39688	38446	37012	36696	36408	34742	35146	33808	34582	33678	33678	33040	31936
289	0.981982776554456	64372	67108	64124	57130	59496	58558	59898	56224	56448	56470	53472	55298	54240	52028	53734	52884	52814	51902	49468	47062	48480	46838	46186	44732	44338	45006	45232	44778	42238	43602	43196	38622	37142	36442	37332	35432	34978	36766	36304	35774	35724	33668	30586	30670	30242	29322	29486	27462
290	0.951148926252113	64372	58932	56082	51676	49708	46886	41306	40776	41812	40036	35410	34274	32638	28826	28384	26166	25328	24456	22660	21814	21930	20956	19198	18690	17824	16882	15744	14246	14176	12978	11968	12018	11680	11070	10318	9480	9250	8982	9018	8420	7826	7708	6782	6852	6508	5994	5858	5322
291	0.948143017732471	64372	64220	58412	56448	56658	51408	47188	45636	42814	38794	36658	34282	32434	31062	30918	30178	28622	27498	26434	26400	25610	24098	21550	20046	20322	19616	18352	16028	15038	14314	12786	11968	11520	11198	10752	10476	9736	8724	8270	8020	7564	7682	7226	6878	6362	5816	5450	5140
292	1.00523587828168	64372	63470	65592	68200	68202	67484	66978	65204	66192	63238	69596	74906	71964	66402	65030	61966	60022	60364	60230	63506	68178	62764	64050	64956	64762	65752	68876	72036	75618	74492	76416	79954	79124	81542	82482	84484	86548	82514	85744	85888	85850	84466	87908	87982	90980	87758	86942	84216
293	1.00879166527514	64372	67482	72788	76858	77172	84234	82348	88872	95976	95836	92116	98070	98070	98070	98070	98070	98070	98070	98070	98070	98070	98070	98070	98070	98070	98070	98070	98070	98070	98070	98070	98070	98070	98070	98070	98070	98070	98070	98070	98070	98070	98070	98070	98070	98070	98070	98070	98070
294	0.946460526169108	64372	64310	61292	54342	52256	49514	47914	44020	42952	40690	39674	39478	36760	34864	33378	31358	28024	26778	25266	24380	22862	22398	21102	21002	18918	18076	16436	15190	14776	13518	12472	11764	10302	9298	8788	8338	7844	7808	7404	6986	6614	6584	6226	5976	5704	5148	5132	4748
295	0.990452247198009	64372	65162	63630	65068	64226	64698	66590	63650	64154	61796	62604	61440	61218	61938	62920	63906	63886	61450	58380	60612	58512	58156	57570	57888	56964	54776	56448	55844	55960	54240	55340	54530	54866	51578	52196	50842	50446	49092	49270	46842	45928	45916	46066	43968	42228	39624	40102	40808
296	0.987331699801947	64372	63972	66710	70280	70632	69144	66596	66312	66630	69826	67116	63918	59836	57482	55414	57502	55414	54462	53484	51164	50096	49308	48816	49890	46496	43832	41568	40868	41664	42462	41636	39832	42446	39874	37756	35168	35592	34178	35260	34538	34830	35228	34128	33780	33644	31806	33260	32776
297	0.988452477419973	64372	61408	57782	59030	60090	60000	57902	56104	54822	53268	53862	53134	52410	52834	51346	50860	50510	49184	50954	48840	49018	47908	47220	46514	46472	44968	46338	47522	45030	45088	43950	44660	42506	43570	43274	42960	43300	44558	46224	47168	46612	44632	46230	46070	44378	42180	42162	40468
298	0.943318052019505	64372	62752	58670	55508	52778	48862	44230	41348	39528	36940	36614	32580	30988	29622	28192	26190	24500	23338	22182	21014	20232	19300	18838	18144	16114	15930	14952	14836	13162	12286	11300	10172	9598	8890	8110	7816	7174	6898	6466	5894	5562	5162	4796	4734	4526	4444	4184	3874
299	0.990156392643905	64372	63486	64660	60746	59536	59260	55124	53130	53586	57288	59168	60898	61396	62946	60346	61790	60520	60704	58354	59680	55078	54360	51416	53572	52834	48668	48954	45164	42528	41216	41362	40840	42374	42280	43316	41206	41766	41512	43050	41032	41150	41390	40636	41138	40672	40790	42286	39682
300	0.966908989646715	64372	61206	57322	54800	49572	48508	45942	43240	44348	43800	40780	38748	37778	35402	34794	34344	33930	32982	30916	28482	26872	25710	25354	26686	24884	24016	23922	22526	21714	21930	20976	21316	19408	18136	16734	16408	16590	15132	15158	14910	13794	13776	13144	12572	12124	12364	12518	12474
301	0.952457063517063	64372	55588	50488	47860	46318	44390	41334	38016	36032	33998	31142	28646	29210	27872	27460	25936	24112	24190	23262	21402	20046	18682	17368	17126	16140	15950	16164	15766	14224	12980	12266	11560	10836	10406	10376	10324	9780	9418	8768	8250	8052	7730	7546	7274	6692	6286	6138	5776
302	0.962938850954132	64372	62304	59158	55126	56542	54496	51954	48072	43706	42572	40534	38432	36484	34768	34460	33466	32536	31774	31710	31532	30180	29320	27252	26952	25500	24296	21796	21392	20880	20478	20292	18602	17302	16870	16978	17402	16732	15470	14362	13924	13362	12808	12230	11188	10760	10364	10182	10030
303	1.00847228950426	64372	68104	64380	67198	68574	71608	75004	76380	79232	78172	83268	84532	83482	84342	84980	86568	91978	95864	97096	97096	97096	97096	97096	97096	97096	97096	97096	97096	97096	97096	97096	97096	97096	97096	97096	97096	97096	97096	97096	97096	97096	97096	97096	97096	97096	97096	97096	97096
304	0.997187304579789	64372	65634	65258	66806	69202	70494	73148	74468	77408	74510	70546	65656	66690	67666	66580	68184	68698	70976	73278	74912	76630	75048	74038	72344	70156	70182	65892	62072	63646	62336	65894	66064	66038	67772	66214	64310	62262	59690	55304	53042	52468	50992	48356	50122	49920	51932	52830	55008
305	0.991906376418274	64372	63868	65594	64116	63284	62440	61450	64516	63406	66856	65564	67254	66008	67342	62864	64936	61262	61520	62480	64480	59468	57978	53772	56854	53996	55058	57992	55972	53496	53600	50404	47996	47134	48024	47058	48074	48016	45306	46626	47658	48448	45488	44486	42920	44442	41650	42664	42364
306	0.967623676888882	64372	58322	58122	55144	53680	53078	50342	50766	48562	48512	48480	46336	43828	40922	38730	36496	36566	35656	33204	32222	32196	31670	30770	28250	26468	25386	23760	22764	23322	23026	23856	22858	21446	20772	20112	19580	19966	19634	18498	17776	17358	16190	15336	15208	13910	13792	13188	12384
307	0.965715247929231	64372	58022	55538	53566	51878	46026	44268	42794	41854	41396	42808	42334	39894	37994	35994	35268	33756	34262	32636	32224	28162	26628	26548	25816	24366	23578	23768	23720	23062	22556	22306	21234	20600	19666	19122	19706	19256	18488	17876	17680	17748	16970	16594	16840	16708	14794	14206	13362
308	1.00877781679306	64372	66952	68018	69568	70948	76716	77064	78674	83338	85272	88594	93270	95176	98876	98876	98876	98876	98876	98876	98876	98876	98876	98876	98876	98876	98876	98876	98876	98876	98876	98876	98876	98876	98876	98876	98876	98876	98876	98876	98876	98876	98876	98876	98876	98876	98876	98876	98876
309	0.998503452859101	64372	64036	62286	61348	60276	61348	60276	59422	60962	63466	65320	60652	59956	61982	61158	57584	58808	62320	59274	58886	56916	54146	57658	54424	56454	57510	55154	56102	58244	59134	56782	60866	63766	61006	62498	64692	62080	62372	60870	63312	57242	57996	56284	55602	56578	55542	55204	58758
310	1.00874796399641	64372	63954	64604	63838	60734	65468	65698	69098	65220	66254	67794	68148	70870	71072	71896	69358	70902	69722	72676	77904	80804	82390	80758	82822	81196	84410	80898	80304	80146	78070	76722	80230	80272	75908	76142	77206	79054	82260	86498	87806	89496	92822	94170	97402	97402	97402	97402	97402
311	0.970579778650074	64372	64006	62130	59902	55348	53218	52386	52130	48088	45718	48304	47036	46242	43140	40900	40070	37282	35010	34112	35438	36128	36642	35436	34384	32040	29480	28734	29222	29690	28436	26866	25052	24752	23362	23484	22132	22170	20696	20610	19270	19820	19678	19116	17748	16856	16302	15346	14286
312	1.00871811606064	64372	66484	72564	72970	72622	69970	70148	71684	79436	77194	77104	74698	73454	72610	73160	80098	81820	83614	81982	82806	80452	77504	79028	81806	80882	79534	82832	80580	80648	81292	87344	89280	91474	95800	97118	97118	97118	97118	97118	97118	97118	97118	97118	97118	97118	97118	97118	97118
313	0.936162050087092	64372	61112	56912	55054	53384	50092	47340	41920	38108	34100	31258	28538	27986	25892	24680	22836	20846	18666	17314	16668	16036	15672	14132	13272	12780	11822	11174	10262	9260	8334	7716	7138	6868	6216	6056	5780	5554	5758	5372	4668	4496	4104	3986	3742	3516	3188	2938	2770
314	0.968995948702921	64372	60482	59992	60160	58072	54896	51070	49684	47136	45358	42338	39886	35908	36132	36832	36710	34888	35502	34846	33246	33032	30168	31114	30568	29798	29450	29966	28814	26734	26010	24696	23430	23934	23094	22490	22520	21902	20054	19356	18240	17856	17832	17470	16170	15032	14642	13738	13784
315	0.932482143436171	64372	62498	55600	51324	44396	39672	34404	34348	31074	29732	28592	28184	27568	25556	25852	24318	22690	22072	18946	17434	16134	14446	13192	12596	11590	10466	9388	9184	8278	7476	6970	6732	6598	5890	5194	4716	4662	4454	4022	3734	3462	3146	2858	2730	2560	2526	2310	2300
316	1.0094690484162	64372	61644	61266	59730	60402	59226	61480	61160	59348	58026	58598	59764	63934	61470	63380	67738	72100	73862	77410	79454	81664	80450	84610	88196	87448	89722	95878	101346	101346	101346	101346	101346	101346	101346	101346	101346	101346	101346	101346	101346	101346	101346	101346	101346	101346	101346	101346	101346
317	1.00925834376553	64372	67318	68974	74498	79794	81008	88828	95156	100712	100712	100712	100712	100712	100712	100712	100712	100712	100712	100712	100712	100712	100712	100712	100712	100712	100712	100712	100712	100712	100712	100712	100712	100712	100712	100712	100712	100712	100712	100712	100712	100712	100712	100712	100712	100712	100712	100712	100712
318	1.00868595344829	64372	66434	69630	70706	72632	76736	80156	83938	89242	95476	98356	98356	98356	98356	98356	98356	98356	98356	98356	98356	98356	98356	98356	98356	98356	98356	98356	98356	98356	98356	98356	98356	98356	98356	98356	98356	98356	98356	98356	98356	98356	98356	98356	98356	98356	98356	98356	98356
319	1.00842426662977	64372	62950	65032	61830	62846	63984	61150	63774	66678	70422	74250	76856	81144	86502	84324	86540	89464	94192	94742	93004	93544	96566	96566	96566	96566	96566	96566	96566	96566	96566	96566	96566	96566	96566	96566	96566	96566	96566	96566	96566	96566	96566	96566	96566	96566	96566	96566	96566
320	0.954131686001992	64372	62858	58978	55154	55562	53146	48690	46412	45328	42148	38118	35196	34790	36330	37372	33904	31760	31646	30812	29002	28148	25818	24492	24166	23098	23330	22226	20698	19622	19092	18250	18424	17316	16632	15572	14148	12834	11716	10826	10040	9534	8680	8296	8260	8082	7798	7122	7032
321	0.99318429472851	64372	68952	68164	67328	64574	64554	63570	63410	62302	61416	61102	63408	64974	63196	61354	62772	61800	63918	64274	64238	63500	63360	62798	63818	61022	59978	59656	59018	59428	62428	58898	56844	56970	51888	54280	52976	54310	53056	51986	51390	55160	53432	52022	48588	46070	47522	45634	49456
322	1.00900259602184	64372	65018	69542	72968	76970	78448	75744	73940	69624	75948	73568	73478	72764	73310	76262	75148	76478	76788	79414	82288	88698	94320	94506	98924	98924	98924	98924	98924	98924	98924	98924	98924	98924	98924	98924	98924	98924	98924	98924	98924	98924	98924	98924	98924	98924	98924	98924	98924
323	0.959950711970583	64372	61312	61536	62824	61412	57330	51962	50086	49192	48426	47478	46642	42914	41882	41218	38810	36376	36072	34020	31046	30580	27338	26656	25774	24414	24588	23158	22368	19464	18416	18136	17384	18362	16786	17462	15974	16542	16916	16122	14672	14704	13448	12208	12398	11472	10928	10014	9488
324	1.00835389947375	64372	65352	69148	69638	73062	77242	76644	77804	82808	85402	90372	96670	96670	96670	96670	96670	96670	96670	96670	96670	96670	96670	96670	96670	96670	96670	96670	96670	96670	96670	96670	96670	96670	96670	96670	96670	96670	96670	96670	96670	96670	96670	96670	96670	96670	96670	96670	96670
325	1.00894107117941	64372	64422	66360	67744	69252	72628	78934	82662	85480	94044	99310	99310	99310	99310	99310	99310	99310	99310	99310	99310	99310	99310	99310	99310	99310	99310	99310	99310	99310	99310	99310	99310	99310	99310	99310	99310	99310	99310	99310	99310	99310	99310	99310	99310	99310	99310	99310	99310
326	0.925007300445195	64372	58014	54120	48362	44544	41012	39120	37458	35872	32500	28424	25826	24140	22954	20622	19048	17554	16908	15900	14504	13124	12004	11604	10712	10088	8866	8172	7350	6706	6230	6128	5684	4916	4608	4192	3770	3552	3340	3040	2720	2634	2432	2118	1942	1726	1682	1670	1496
327	0.976201896353623	64372	62802	57164	56964	54644	55354	51694	48240	46672	44814	41694	40266	37928	35850	34914	33178	33258	32740	30854	31908	31644	30246	28346	27710	28112	28166	29882	28624	28358	26024	25622	25548	23050	21862	22646	21480	20194	20574	20662	19802	19128	19362	20112	20344	20660	21116	21608	20416
328	0.974944865737061	64372	59704	59808	57770	55614	54002	52984	50256	48436	49788	49618	49082	46606	43300	43602	38884	39550	38076	37092	34898	34216	34668	35074	33260	32812	31964	32776	30622	29046	27116	26600	26942	27052	26068	25060	24718	23970	24358	23710	23306	22518	21806	21896	21788	21360	21330	21474	19430
329	0.988130363261782	64372	59040	59370	58470	58076	56192	55980	55500	53160	52596	52014	52738	53928	54398	56898	57526	55508	53462	49570	47328	45136	46190	45144	43700	42488	44940	44828	47210	48624	49394	45176	45006	45660	43804	43980	42168	44402	44448	42604	42630	42122	42390	40736	41592	41448	39774	38900	38138
330	0.984924695341495	64372	62590	61686	62822	60492	57678	60020	60964	61352	60116	54954	52840	48138	47094	46916	44214	42194	41306	43930	43120	41246	40006	39890	37692	39818	37284	37446	35548	37828	36756	35898	32630	31752	31434	32058	31966	30566	31498	32562	34618	32516	32538	32136	31386	30296	29110	29542	26924
331	0.977196513338361	64372	61932	56156	55464	53764	51016	52534	53314	50002	47606	44144	43440	40912	38792	39592	36900	35372	36562	35866	36032	34674	33706	31084	29984	31236	31210	31250	30696	29382	28500	27996	28876	28770	28090	26452	26882	26958	27120	25632	23794	23390	23186	23836	22922	21430	19282	19382	19408
332	0.951217752619108	64372	62582	59942	57818	53368	48624	46334	43092	41606	38444	35204	33074	29216	28922	28106	25712	24144	23722	24018	22184	20766	20124	19888	19292	17842	16510	16142	15584	14344	13920	13534	12832	12538	11540	10752	9932	9030	8772	8562	8498	8298	8294	7830	6844	6782	6436	5846	5566
333	0.961483259387209	64372	58570	53088	50632	52228	50314	48574	46224	43914	39034	36624	35280	34852	34132	34646	32900	31916	29170	28954	28432	28052	27462	26182	24842	23802	23976	23790	22596	21632	20500	18740	17702	17952	16860	15664	15580	15148	14494	14674	13958	13510	13054	12432	12262	11366	11130	10868	10542
334	0.967650282719212	64372	62842	57122	57644	56948	53384	50598	48312	49140	47446	44162	38452	36972	35222	32714	32222	33824	33224	33188	31456	29570	27986	26496	24830	22778	21718	20770	19836	19350	19466	19128	18454	18220	18174	17200	17040	15562	15080	14070	13304	13920	13412	13468	13190	13632	12898	12758	12960
335	0.971956476284186	64372	59464	56146	59692	57442	55944	52104	48472	49218	49742	49750	50628	46792	46640	48022	44460	43506	42310	41700	38618	39980	38100	37856	35070	34972	32856	32744	29226	27876	25664	25152	22818	23610	23078	22398	22816	21230	20300	20412	19404	19140	19402	18830	19404	19150	17996	17380	16604
336	0.967764761740793	64372	62518	63670	65216	65902	59154	55912	53438	49682	47978	46784	46646	48478	43268	41708	40930	37488	35898	34914	32954	29838	30990	29070	28970	26568	25168	24496	23728	21620	21910	23000	23782	20652	19420	19124	18756	18422	17546	17202	17288	16316	15838	16390	15946	15364	15224	14560	14098
337	0.99899871813212	64372	69894	72462	74900	73162	74668	72374	72046	72986	70894	70672	67332	67356	67764	65234	63660	62554	62434	62718	65052	64198	63012	61592	58854	57212	56900	54368	57028	58438	57072	59660	56964	59216	61808	63252	61724	61576	65952	64422	64344	61510	60732	60758	60836	63862	65388	62898	62930
338	0.993647146303371	64372	65824	67328	66010	61508	66190	66526	68348	65076	61444	61762	65818	66954	65058	66008	67884	68578	67052	68956	69498	67596	62258	64318	63912	64400	63302	61844	64988	64426	58554	60686	62136	59352	57116	53818	53662	49324	51154	49822	49922	50950	50496	46708	47944	47224	46628	47372	47304
339	0.968118181708467	64372	56820	54678	53632	52956	50372	51498	48410	47986	47194	46224	42974	41228	39486	40854	40826	39850	37878	38354	36360	35966	33420	34462	34480	34696	32316	30552	28270	27500	25576	25422	25180	24948	24474	22882	21636	21252	21388	21622	19354	18500	16492	15950	15638	15218	14178	13540	13682
340	0.955453889749875	64372	56862	53972	51250	47476	46256	45486	42596	41022	38932	36720	33392	32214	30862	30164	28554	26514	24754	23810	22042	21738	22020	20760	19444	18374	17706	16746	16008	15398	14658	13562	13666	13182	12848	12180	11482	10756	10432	9788	9936	9356	9294	8936	8646	8372	8152	7870	7738
341	0.993680752151375	64372	65274	65122	71064	67096	70152	68858	66916	65082	66110	64302	66426	63926	65346	63406	60974	59760	61894	60928	62998	63762	59676	58172	58120	56994	57614	58420	59322	58528	56816	57678	56352	58316	55622	55432	53520	56024	53392	53072	54772	53776	52180	50316	51354	46600	46356	45496	43144
342	1.00912743320897	64372	62754	63876	65462	64210	62566	63234	62596	60718	61806	59900	59624	59178	62604	61918	66102	67428	69552	74044	75950	75472	76738	81366	83342	86694	89652	88030	90506	92898	94144	95972	100084	100084	100084	100084	100084	100084	100084	100084	100084	100084	100084	100084	100084	100084	100084	100084	100084
343	0.972172753605885	64372	62028	61688	59576	57528	54760	52602	52424	50206	50446	48672	46620	43680	43370	41442	40452	38318	37624	33764	34614	34908	33136	32418	32656	30452	28450	27544	27400	25788	24476	24020	23198	21956	22370	22704	21660	20466	20982	20970	19564	18908	19554	18278	18552	18670	17902	17194	16938
344	0.981722687328652	64372	63474	61426	60942	57082	59014	61020	58072	56938	54980	56514	58206	59724	55270	57856	54946	52316	51546	49058	49014	49150	50364	50684	49702	48658	45360	44948	44070	44598	44040	42186	40886	40000	38982	40044	38464	37404	35438	34620	34334	33186	32436	31522	32722	31744	30134	28548	26876
345	0.993706583570975	64372	62370	58260	54776	54208	52208	54520	55354	54560	53442	52562	52742	48884	49998	51436	48140	49492	47206	48136	48324	50000	51602	53162	55150	56938	59198	57050	57540	56568	54274	56916	56634	54652	56292	55650	57442	56396	53978	54510	57396	59498	56072	54508	53936	53088	50794	49514	48152
346	0.961199784026319	64372	62476	59950	60656	61504	63664	62494	62382	60778	60780	59954	57446	53962	49060	46806	45702	42364	41216	40474	38186	36254	35660	35098	33418	32302	29370	29356	27516	26740	24420	22462	21830	20384	20810	20180	19660	19356	18112	16672	16006	14698	13462	13124	12668	11998	12094	11028	10080
347	0.944477658988017	64372	59950	54870	53248	49544	47804	44550	43916	41206	37782	35484	33516	32580	31766	30454	27524	26276	25342	24804	22886	20660	19480	18354	17244	16608	16160	15194	13936	13190	13598	13148	12546	11626	11440	10222	9424	8420	7670	7498	6738	6470	6064	5634	5076	5026	4728	4648	4414
348	0.993925651998968	64372	66926	62056	63666	62318	59814	59762	57250	55324	53148	49458	49848	49532	52146	54246	54950	57050	56886	58356	60564	61790	60782	58504	58800	56590	56558	58626	56824	56200	55490	53568	56346	57088	57786	56354	57616	58424	56254	56828	59038	56388	55766	54814	51746	52926	50852	49462	49126
349	1.00562477499429	64372	63226	63268	64510	66464	65604	62058	62862	60838	61048	65386	69644	69092	69588	69644	69728	69770	71170	68036	69454	74368	74858	74552	81552	85468	87422	88074	87946	85916	83738	85382	78132	78212	78896	79174	81520	80654	81466	80760	79108	80370	78868	84200	82844	77480	76936	76760	75888
350	0.950676355403723	64372	52596	51044	46816	43016	40380	37904	37292	35462	33458	32816	32072	30994	29466	28102	26184	25148	24320	22768	21406	20336	19366	18248	16922	15256	14382	13752	12694	11828	11202	10528	10368	9428	8342	8214	8062	8142	8036	7650	7234	7174	6802	6146	5966	5926	5756	5598	5402
351	1.01063377075451	64372	70502	78112	80732	91652	96352	106800	106800	106800	106800	106800	106800	106800	106800	106800	106800	106800	106800	106800	106800	106800	106800	106800	106800	106800	106800	106800	106800	106800	106800	106800	106800	106800	106800	106800	106800	106800	106800	106800	106800	106800	106800	106800	106800	106800	106800	106800	106800
352	0.96300268089751	64372	64470	63362	60984	55192	53826	52700	50418	50142	46502	41864	38428	37640	36926	34502	34614	32740	31660	30136	29972	27282	26934	23888	21960	21726	19522	19412	17586	16856	15868	16442	15062	14444	13840	12974	13240	12932	12158	12308	12210	12252	12288	12198	12608	12746	11856	11102	10778
353	0.962459494313735	64372	63052	57340	53726	54330	50116	45264	44096	44318	43414	42726	39462	36826	33854	33492	31998	31726	30382	29404	29572	27338	25888	24708	23740	22466	21222	19880	19170	18936	16988	16826	15786	16386	16716	15750	15284	14752	13798	13662	12688	12320	12106	12006	11230	10506	10670	10512	9470
354	0.969504157027758	64372	60930	62934	61084	56230	53758	54140	52250	50422	47556	43414	41094	39142	36644	34448	34414	32932	31710	30192	29058	29216	28340	26076	26070	25950	25110	24392	23614	22846	21214	21664	21416	21046	20604	21156	20604	20078	20070	19376	18782	18384	18150	17276	17214	16564	16046	14962	14404
355	0.960045613419815	64372	58334	58778	55192	54566	50870	47936	46162	44832	42464	42172	40258	37252	37472	37552	37440	36882	35486	34324	33422	31088	29470	29468	28550	27764	27194	25014	22472	21840	19954	20162	19452	17894	16186	15900	15370	14930	14986	14472	13642	12324	11658	11704	10802	10402	9918	9186	8968
356	0.99465660799076	64372	67298	66588	67562	70562	69820	71720	73274	69544	69694	69178	71764	70488	71440	69876	68608	67844	67496	66008	66392	63130	63046	61700	61264	62460	58490	55108	54864	54892	53998	52860	51048	51416	49740	50942	51620	54670	53342	53690	55030	55678	55308	53318	49026	51774	49776	48636	47154
357	0.982726130168197	64372	66118	61528	60852	58696	56502	54158	53226	50972	52220	52070	51342	49580	49704	48706	49482	46344	47390	47394	46618	48570	45502	44306	40344	40886	39146	40506	40176	38478	39130	39746	40806	40052	37698	36298	36938	37662	37410	38620	37456	34750	33002	32736	31014	29394	28946	28290	27284
358	0.991878899380537	64372	60908	60274	62314	65460	64708	61084	60896	56828	53020	51332	49142	46664	45572	43700	42750	41314	41332	38444	38024	35736	34830	34580	34874	33918	34034	35988	34704	34696	35760	37026	38786	40086	38956	38300	39460	38506	39732	39650	40548	41866	40950	43342	39774	41494	40630	39080	42788
359	0.988127401574218	64372	62560	60118	57786	61090	62590	63218	62488	63662	64008	62766	59126	61050	59222	60218	62124	63000	61158	60636	59802	59744	59190	60736	58314	57496	57570	58932	57448	54458	54240	51010	48344	50026	47496	47688	47254	47826	46140	45984	44710	43986	41298	38052	38152	36776	38416	37144	36200
360	0.959849916614033	64372	55948	51238	47312	47872	44008	43066	40566	38470	36468	34256	33160	32978	31508	31662	31654	28206	26782	26584	25490	23828	23110	22116	20790	20498	18680	18118	17050	16468	15692	14646	14094	13388	13498	13712	13500	13240	12694	12568	11708	11074	10764	10188	9854	9602	8870	8880	8632
361	0.977632727920039	64372	61622	58750	55264	56368	52332	53382	49430	47850	48440	46684	46136	46232	45286	46394	44030	44498	43600	40838	41384	38798	37440	36140	35902	35838	35024	33976	32138	30936	31060	31022	31880	29080	26256	26846	25492	25230	23646	23798	24800	25446	24374	25114	22950	23964	23880	22598	21770
362	0.920213703779284	64372	61248	57770	51816	48574	42992	40580	39532	34984	32890	29406	27218	25334	23286	21512	20714	19744	18144	16056	14888	14032	12598	12734	11690	10852	9842	8542	7854	6972	6710	6416	6204	5952	5270	5222	5024	4446	3986	3490	3232	2872	2694	2512	2196	1924	1718	1552	1342
363	1.00692783845841	64372	64580	60336	62378	62770	63590	64096	63880	60684	63802	64926	64884	63086	64086	62540	63232	59702	60374	60010	60720	64088	64176	67364	64750	65230	66988	68744	71348	67410	71956	73540	72480	70688	67094	65484	65690	71096	70798	68138	70464	71668	73606	71600	74382	79646	82122	83632	84562
364	0.946365718053251	64372	63004	60502	55864	53602	52884	50694	45206	43280	40460	38214	33934	32984	30022	28520	27076	24646	23716	22540	21886	20606	20236	19756	18018	16694	15708	14678	14270	13486	11644	11218	10346	10682	9996	9252	9180	8520	7518	7032	6868	6388	5854	6102	5728	5416	5184	5104	4856
365	0.999701180052953	64372	67364	69600	67810	66990	62578	64640	65896	68352	69744	70616	71930	73070	75830	74370	71896	72320	72136	68396	67076	63016	62834	62722	61960	59808	61464	63436	61118	63286	59414	56460	57994	56204	56722	56696	57228	59076	61296	60836	58232	55172	53590	53996	52262	54376	54730	52910	54990
366	0.91805567820334	64372	60592	55276	51802	47510	44240	40558	38034	36648	33960	32082	28192	26672	24248	23916	20924	19276	17118	14964	14270	13526	12322	12220	11046	9906	8860	8196	7888	7638	6736	5968	5400	4992	4584	4272	4008	3542	3384	2988	2706	2480	2244	2032	1740	1618	1566	1298	1148
367	0.974821295655749	64372	62282	60698	59364	58882	56368	54710	54090	58126	53586	53692	48710	45748	45978	44238	43918	42668	39676	40206	38836	37380	37752	37004	36100	33102	31506	29262	27208	25550	24006	23520	22600	21752	21414	20094	20090	19804	19502	19752	19560	18928	18604	18200	17994	18184	19010	19084	18508
368	0.939878154593326	64372	59442	55506	53568	50272	45858	44944	41674	37894	36970	36466	31840	28912	27496	26560	24516	21676	21220	19960	19204	17868	17030	15172	13768	13192	12414	11938	11520	10594	10192	9688	8932	8810	8424	8096	7080	6222	6088	5264	5052	4472	4378	4242	4032	3738	3558	3234	3044
369	0.981587762065824	64372	67102	69244	69168	69888	68874	66752	69322	67266	62474	62420	63836	64346	65888	65002	63312	62942	62088	63508	61108	58210	57934	59670	57966	54734	54320	53158	50018	48892	47424	46318	42044	39522	38330	37930	38310	34384	34714	33586	31076	29440	28816	26616	27340	26842	28714	26376	26262
370	0.979435089419978	64372	64216	62516	60424	59096	59724	60266	57804	57944	54766	51342	50426	48616	48046	50824	48772	50104	46440	45764	42320	43818	43084	43444	41866	40294	40068	39206	37114	37252	37558	36276	35076	34032	32628	31646	30908	29106	28756	26948	26232	26762	26258	25546	26246	25532	24696	24352	23988
371	0.997842690969184	64372	61090	63344	60070	63508	61138	60172	58990	56498	57870	60498	62612	61610	62052	60640	61130	65086	65560	64590	63194	62220	61194	62294	62494	61722	61506	63176	63554	64182	64770	67124	67656	65376	63026	58018	58968	57612	53540	51596	52026	51082	52060	52720	53776	52398	52620	52226	53400
372	0.93732304141253	64372	58724	51842	44178	40400	39100	35498	32344	31408	30264	27104	24980	23932	21064	20192	19402	18356	16868	15382	14730	14282	13838	13430	12514	12374	11736	11226	11240	10712	9786	9666	9314	8656	8454	8012	7536	7008	6282	6170	5914	5466	5352	4660	4444	4140	3644	3238	3136
373	0.934679086196279	64372	64792	57428	56964	52290	48408	42480	40772	37224	32992	32772	28920	26908	25950	23000	21356	20512	18278	17862	15822	14814	14006	13496	12670	12182	11736	11548	10312	9482	9276	8294	7866	7590	7122	6798	6174	5480	5170	5178	4788	4366	4266	3986	3506	3174	3024	2762	2650
374	0.951677839918329	64372	61084	58776	55114	53478	51660	48722	46978	43174	43952	42946	40300	37412	35100	31184	29382	28058	26384	26728	25150	24448	23754	21958	21862	20578	20434	19814	19198	18786	17614	16604	15848	14988	14244	13964	12558	11914	11476	10660	10202	9830	9300	8728	7924	7400	6892	6694	6650
375	0.950305324640705	64372	59902	54310	52952	51386	49412	47852	43454	40294	39206	37458	35024	32682	32498	30306	28816	28214	27300	26800	26124	25712	24412	22838	20728	19948	18550	17888	17782	17228	17372	17210	16462	15776	14286	13516	13356	12226	11060	9644	8910	8686	8400	8094	7304	6638	6336	6336	5954
376	0.97668355459582	64372	63974	64822	65868	69122	63282	59760	59640	61148	63376	61312	61994	60234	58118	53836	54990	51878	46834	46584	47556	48512	45378	43802	42498	41854	42298	41460	38292	35746	35902	35396	32768	30172	30206	30194	27420	26560	25546	24716	24134	22896	21786	21564	21884	21706	21118	19866	20250
377	1.00847372258151	64372	69902	66244	67982	69760	71820	74564	78738	84358	83178	89278	89126	88636	91744	96828	96828	96828	96828	96828	96828	96828	96828	96828	96828	96828	96828	96828	96828	96828	96828	96828	96828	96828	96828	96828	96828	96828	96828	96828	96828	96828	96828	96828	96828	96828	96828	96828	96828
378	1.00592735735852	64372	69922	66748	66740	66494	68974	66448	65968	67784	70794	71614	76032	75512	75620	76422	79138	78296	76630	76280	68020	70478	71990	71854	73496	70876	75008	71676	71522	70894	77326	72582	72710	76766	76780	81508	82342	85984	88466	83370	79130	83544	86990	84520	81228	81610	82542	80994	79570
379	0.973564658464335	64372	60602	58216	58092	59678	56260	53922	52868	52322	48754	48898	44946	43532	42892	40300	39962	38024	37548	35146	33612	34470	33512	33718	30704	28950	27894	26278	26126	26726	27270	26830	25230	24456	22572	22584	22262	22168	20940	20692	20450	19868	19384	18028	17890	18258	17294	17110	17150
380	0.983417526186382	64372	63174	60538	61972	59036	58410	58080	55306	54164	51100	51718	50706	50136	45960	43942	44814	42682	42728	43262	42396	42758	41148	41950	41608	41594	40508	36390	35924	35044	33318	33166	32856	33126	32880	31666	30564	29682	29222	29358	30342	28778	29414	29842	28252	29528	27952	28446	28506
381	0.98584322337275	64372	66758	63842	64466	65996	63218	64192	63392	59940	58170	58700	59200	59418	57488	59952	61102	62384	60396	56222	54740	50392	49246	48660	50644	49268	51376	49146	48324	45312	46336	43628	43162	44184	42254	42742	42564	41418	39642	39430	39932	40996	39652	39708	40876	37624	37458	34884	34022
382	0.964072148858201	64372	62572	56480	53272	52460	50090	46128	44212	44096	41726	41600	40032	40910	39880	39118	35934	34516	35634	34244	32980	32058	29632	28486	26176	25218	23414	22400	21738	20830	18606	18510	18604	17476	16788	16516	16862	16220	16066	15454	14916	13978	13928	13168	13052	12712	12704	11800	10746
383	1.00848149689789	64372	64844	64254	64804	70696	74312	75680	78800	85970	86134	92074	97020	97020	97020	97020	97020	97020	97020	97020	97020	97020	97020	97020	97020	97020	97020	97020	97020	97020	97020	97020	97020	97020	97020	97020	97020	97020	97020	97020	97020	97020	97020	97020	97020	97020	97020	97020	97020
384	0.949082651768875	64372	62404	58340	52132	49998	47114	47282	45630	40662	38986	36248	34102	31802	30614	28654	27296	26748	25806	24360	25110	25560	23968	22074	19766	17826	17434	16374	15912	14814	13592	13172	13242	12704	11522	11694	10872	10360	9776	8738	8592	8454	8478	8148	7602	6784	6786	6380	5942
385	0.955943622082293	64372	63440	61332	56952	53482	53578	54572	50720	43506	40990	39786	37732	37096	35114	32852	31220	29378	29604	26850	25796	26496	24942	24252	22054	20838	19432	17686	16862	16260	15140	14484	15224	14930	14202	13092	12086	11474	10884	10396	10306	10322	9824	9458	8794	8202	7394	7370	7510
386	0.970393675037943	64372	59048	58094	57868	56294	56290	52884	51838	52494	51560	48702	46736	45850	42912	43168	42836	44238	41012	39566	37990	37868	36818	36854	35080	35288	33914	33030	32116	29660	29460	27606	26972	25124	24162	24056	24456	23388	23706	22380	23000	22378	23172	21552	20504	19334	17244	17382	16272
387	0.994252897237237	64372	64130	61406	62624	60214	60062	60760	59400	58716	55868	57754	57942	55666	55138	58918	58128	59048	58860	60778	61580	64956	65996	69154	67272	67304	69750	68960	66844	65880	62192	64598	64068	66410	61938	59126	58612	54106	54230	54722	52096	53990	54914	52706	51836	51290	53370	51962	51034
388	0.966610890226233	64372	62572	62688	59568	57206	55782	53302	51924	52492	52026	48586	44486	43894	42170	42946	45680	43662	41984	42170	41220	39090	37244	37380	36730	34448	33274	31450	29260	28624	27818	27376	26816	24448	22776	21914	22206	21106	20710	19744	18630	17642	16536	16168	15158	13890	14048	13758	13218
389	0.9826369517349	64372	61906	58100	55694	53376	51958	49104	49446	46466	43582	43998	43340	43802	40830	43314	41708	41906	39882	38600	38746	38710	38448	38378	37998	34538	33858	34100	34114	33512	33416	32064	31626	32352	31782	32552	32580	32810	32482	31748	32202	31326	30176	30856	30182	30992	31560	30752	29774
390	0.984376175375761	64372	65060	63774	62348	57994	58890	56474	53974	51188	50766	47176	49030	48380	46916	44924	42648	43362	44320	43662	42752	44368	45648	46514	46114	47200	48132	48000	46750	43768	42582	42620	42660	41508	38894	38024	36306	33628	34174	35284	35446	34008	33142	32150	30996	30172	29836	28912	28666
391	0.978351704827501	64372	60532	55496	54842	54398	55976	58916	56482	56048	56826	56322	56690	51160	51272	47754	49410	45514	44840	42834	43340	43358	43352	43490	39914	38456	35732	33366	32920	33306	31796	31520	30426	28954	29864	28596	28166	26926	27210	27230	27328	26624	27566	26494	25434	24378	24502	23196	23182
392	0.997198974979696	64372	66628	61694	64210	63004	64886	62758	65070	65654	64556	64812	62242	64116	65296	62384	60234	59252	61094	63240	61642	59500	58618	57912	56214	59348	59256	57422	55756	55340	56614	54318	53602	50258	54090	54682	54502	55742	56806	55954	54552	58514	59656	61996	60214	56560	54092	53728	53980
393	0.919025086743137	64372	59508	54162	48668	44118	38590	36574	32764	31744	29254	27180	26592	25220	24520	21822	19328	17590	16424	15604	14198	13432	11876	10302	9086	8452	7414	6716	6456	6662	6128	5350	5336	4632	4262	3924	3476	3168	2826	2672	2324	2062	2026	1930	1688	1568	1398	1306	1132
394	0.9987904926231	64372	63478	66028	65120	69832	67110	64202	61810	61834	62730	61872	59742	60390	59970	61734	62020	63290	60004	62102	60240	61992	60624	58416	59742	58260	57912	57960	56732	55926	52986	55754	52566	50370	54718	56388	56926	56974	59046	56258	53208	51904	54988	55092	52630	52606	54804	57164	56550
395	0.993092660111042	64372	64004	62960	66474	68962	65700	68274	65890	65722	63626	63422	62608	62310	57648	57836	61418	63136	66514	67176	68740	70934	69418	68372	66726	66476	66572	68170	68202	67720	64922	65130	63584	64580	61388	62414	60980	58022	60738	57292	56172	54602	54986	54898	55958	57358	55692	52302	47770
396	0.929862625475793	64372	59840	56968	53504	49830	45682	42502	40230	36248	32824	30410	27938	24986	23812	21108	20652	20124	18500	16422	15512	13738	12140	11364	10502	9872	8848	8550	7856	7598	6516	5942	5598	5056	4828	4612	4214	3918	3636	3408	3236	3154	3010	2954	2634	2478	2180	1996	2018
397	0.984946904309818	64372	63992	61060	59708	59280	59862	60184	61918	60842	60434	58586	56666	56544	53926	54662	49836	49032	47238	44376	44250	42288	43026	41182	40798	38766	41192	40052	40540	38764	36972	35588	35430	33942	35508	34108	36168	32522	32954	31824	34626	33430	31528	31702	32160	29552	29218	30128	31876
398	0.937682078572743	64372	61764	58436	53662	50352	49384	44940	41550	38036	36308	35158	32536	31684	29576	26624	24744	23712	23052	21824	21446	18490	17364	15644	14240	13268	12286	11816	10352	9890	9598	8924	8162	7966	7786	7516	6898	6518	5974	5834	5840	5432	4996	4492	4374	4042	3752	3560	3344
399	0.94314008211272	64372	59382	56356	51672	47024	44712	40690	39486	38376	34102	31612	28812	26286	26790	24182	22296	20236	19446	18660	19268	17634	17092	14950	13900	12902	12044	11324	10816	9956	10248	10078	10036	9260	8802	8418	8258	7898	7280	6928	6484	6052	5870	5240	4778	4434	4052	3588	3580
400	0.996018293545636	64372	65860	63096	63238	60668	57560	59184	56730	55612	55418	55904	53100	54320	51444	52394	54218	55300	55088	53960	52764	51544	52296	54002	53082	54004	54476	55662	57868	58384	60084	60944	62398	63912	64724	61482	61428	63088	63164	63940	62672	66128	64436	64214	59648	60760	58714	56826	54494
401	0.969272265788838	64372	62376	61782	57730	55592	52134	53950	49594	47032	46624	44794	43892	43866	39372	39208	38314	38460	36900	35924	35544	34542	33066	31636	30320	28352	27802	27330	27922	26820	27356	26360	25212	24752	22308	21918	20066	19972	19334	18394	17916	17918	16616	17124	16560	15356	14792	14554	13266
402	0.965036258869187	64372	62900	57246	51694	48976	46418	45968	45238	41042	38216	36764	35578	36610	36950	36956	35996	32132	29264	30004	27854	27474	27224	26364	25938	23726	23992	21766	21190	19676	19144	18374	17274	16934	16258	16074	15358	15534	14964	15194	14646	13768	13278	13550	13776	13462	13326	12680	11650
403	0.96129290726193	64372	61224	58558	55646	51416	48120	46440	45316	45436	43340	41020	40052	38928	39096	37192	37416	34254	33328	32878	31972	31252	30200	27030	26158	26464	24510	24218	24288	21910	20208	18932	18406	17150	16708	16600	15730	15768	15222	14800	14504	13828	12684	11714	10978	10530	10188	9946	9384
404	1.0008603495805	64372	61600	62828	62978	61704	60436	61354	61564	63748	64400	63348	65106	63424	61004	63820	65610	66324	62630	66892	66478	67188	68832	66446	68484	69680	67024	69342	68834	67046	66844	69816	65156	68568	67542	64588	65206	63498	60810	63528	68100	71776	71158	68672	66984	65756	63928	66124	66820
405	0.978297592064712	64372	62672	60290	56230	57484	56178	53208	52718	54056	49616	46094	46118	43136	41948	43486	41512	40496	40226	39366	40148	41460	41064	37794	36616	36288	36728	33942	33598	32380	33320	32982	32628	30464	28812	28392	25934	25104	25778	24954	23268	23236	22268	21824	21882	21522	20598	21318	21136
406	1.00877922633624	64372	68236	65772	66824	65640	67490	61962	63332	65174	62656	65502	60926	66486	66284	69072	70398	73430	72388	75448	74852	77880	76312	76098	74378	73668	73384	74036	77526	79604	86028	79018	80236	83148	87954	93498	92804	96606	96606	96606	96606	96606	96606	96606	96606	96606	96606	96606	96606
407	1.00866052515791	64372	64970	68758	70808	73970	78084	83118	86022	87478	90380	98138	98138	98138	98138	98138	98138	98138	98138	98138	98138	98138	98138	98138	98138	98138	98138	98138	98138	98138	98138	98138	98138	98138	98138	98138	98138	98138	98138	98138	98138	98138	98138	98138	98138	98138	98138	98138	98138
408	0.991265542447452	64372	59826	59358	60210	61526	60698	62376	59300	62698	62260	62586	57764	56794	54326	53042	54274	51266	49780	49542	49482	52172	48138	49442	49732	46012	47922	46876	45388	46654	47120	46330	46886	48006	44466	44408	46206	45958	43950	43552	44626	45792	42772	41850	42204	43476	42254	41322	40956
409	0.985312617699157	64372	64626	59400	58980	58298	59206	56648	54286	54130	54988	58056	57304	57540	57032	56628	59904	58792	57814	60412	59940	60316	58704	59724	58094	53348	47518	46424	45670	42328	40806	39960	37552	35286	33338	34232	31646	32784	33574	34148	32358	30258	30142	30088	29722	29494	28598	29770	29658
410	1.00205075616466	64372	67808	65746	65946	63036	62358	62002	63688	67764	64480	65520	63864	61422	64848	64412	63094	66786	63012	62202	61686	62410	64608	65572	66346	71634	68558	67622	68684	70504	70478	71570	69356	67564	68134	64890	64924	64074	67724	67574	65818	66658	71178	72964	76746	77338	78576	79262	78838
411	0.975193955940355	64372	60708	57792	54466	55454	53474	50762	52514	48014	47166	47102	47178	47556	45766	44620	41734	38932	37714	35608	34546	33088	31270	30886	29854	27800	26786	25778	25998	26604	25570	24758	23574	22628	22258	21078	21394	20800	21692	20832	21428	21668	22124	21686	21258	21032	20216	19168	18458
412	0.970670433131143	64372	61448	58770	56412	55966	55116	52826	51412	52370	52752	50724	47134	44948	42880	41754	41672	39910	37966	37158	35930	33704	31480	29072	28120	26782	26536	25144	25582	24466	24824	23920	23062	24038	24032	22100	20706	20680	19826	19852	19140	16774	15988	15046	15854	16188	15680	16080	16392
413	0.897440670806323	64372	62724	55298	48332	43028	37770	31194	28278	26048	24038	22170	19708	18186	16522	14604	12624	10768	10188	9268	8548	7100	6596	6058	5544	5098	4442	3998	3586	3066	2724	2420	2096	1806	1696	1552	1348	1196	1102	992	900	788	710	642	550	542	502	446	414
414	0.988670078517144	64372	60334	57398	56108	56238	54062	51554	49210	47066	47654	49164	47282	45736	46586	47790	47602	49548	51106	51438	50958	48452	45832	47052	47418	48450	47332	49172	45326	42870	39700	40106	40444	37798	37866	36868	36382	36152	35318	36096	38378	40054	38470	38092	37802	37950	36942	34208	34708
415	0.951023421634451	64372	60002	60254	57418	54162	51860	51548	48388	42296	41892	41538	42640	37902	36126	35522	34982	31572	31520	29868	27416	25172	22544	22814	21000	20622	19468	17966	16470	15652	15670	14048	13676	12632	11854	11482	10020	9724	9638	8968	8676	7920	7458	7638	7170	7052	6776	6490	5850
416	0.999014582066163	64372	58708	57024	57404	59068	59012	61964	64030	62886	68476	68990	70312	67280	65876	66182	68136	70440	70142	65892	65994	67362	69348	72416	72664	70726	72204	70136	69334	69682	68992	68228	68476	66520	62800	63694	64134	60080	62134	61336	63468	65706	67270	64520	60548	60910	60566	60980	63168
417	0.869294481329476	64372	60668	55086	47744	40532	33810	27990	24988	23116	19408	16168	13588	11296	10090	8588	7860	6636	5790	5410	4912	4026	3846	3184	2604	2288	1940	1654	1444	1174	1002	852	680	614	488	460	442	308	246	238	182	180	178	150	130	130	96	90	94
418	0.95364108289378	64372	62786	60576	57436	57650	52608	51858	48638	46214	43964	42442	41484	39642	37306	35280	33114	30846	29014	26984	26290	25134	24334	23800	25246	23100	21390	20032	19426	17740	16858	16898	15976	14416	13818	13462	13054	11766	11634	11240	10454	10278	9796	9014	8278	8140	8204	7714	6888
419	1.00922258428627	64372	70668	76344	85442	93974	99986	99986	99986	99986	99986	99986	99986	99986	99986	99986	99986	99986	99986	99986	99986	99986	99986	99986	99986	99986	99986	99986	99986	99986	99986	99986	99986	99986	99986	99986	99986	99986	99986	99986	99986	99986	99986	99986	99986	99986	99986	99986	99986
420	1.01041439858889	64372	67670	70488	73222	79280	84356	84308	86518	86248	92356	95894	95750	106488	106488	106488	106488	106488	106488	106488	106488	106488	106488	106488	106488	106488	106488	106488	106488	106488	106488	106488	106488	106488	106488	106488	106488	106488	106488	106488	106488	106488	106488	106488	106488	106488	106488	106488	106488
421	0.991963075217326	64372	62722	59330	58248	58306	56842	58940	59166	59596	61236	61092	61920	59484	61254	60764	59338	60544	60350	60268	59384	56400	54886	53384	53196	52972	52396	51434	50602	48912	47428	47654	46558	44416	40842	41104	42588	41428	42576	41322	41516	40914	39844	39056	39958	39546	39488	41550	38656
422	0.930751271466099	64372	57604	56014	54196	51142	46990	44246	41856	36560	33110	32256	30588	28980	26418	24540	23688	22430	21542	20526	18844	17630	16862	15584	14304	13354	12284	10680	10430	9642	8862	8228	7988	7550	6896	6540	5950	5768	5046	4686	4270	3830	3550	3416	2972	2846	2792	2632	2382
423	1.00924977595611	64372	64166	66740	69262	73230	72830	70520	70510	75716	71684	75882	77616	75838	77738	79914	78642	75300	77998	79656	73378	76372	78732	77706	81034	85934	90540	91986	89572	90692	83214	88832	90272	89054	87992	94654	99052	99052	99052	99052	99052	99052	99052	99052	99052	99052	99052	99052	99052
424	0.962851267026398	64372	62208	60440	58958	55154	55192	53322	51126	49886	46894	45174	42312	40008	36716	36610	34548	32356	30596	29056	27768	26244	26290	26678	25466	25794	24694	23208	21526	21454	20962	21058	21078	19488	19978	19898	18684	18244	16814	15336	14970	14576	14612	13960	13434	13078	11898	11320	10586
425	1.00146849505506	64372	64122	63510	61186	59884	56526	56006	55798	54560	55260	54012	56764	54400	51780	51314	49632	49806	46966	48806	47950	45978	47850	52402	52058	52922	54414	52594	51208	53586	51404	52538	52126	56244	57944	59428	63578	63308	62772	66606	62872	65298	65526	66604	68498	66830	66568	64962	64986
426	0.989125687751703	64372	59268	58174	56302	57344	55856	55360	55568	55880	57358	57448	53780	54920	56322	54600	54154	50736	48060	44606	45190	46046	46268	44968	46712	46728	45770	45840	44844	45032	46052	44044	45660	41982	42118	41040	39582	37954	37512	37844	38050	38648	39476	38476	38816	39406	39530	39254	37270
427	0.989011335670575	64372	63604	66522	67000	67246	62312	62444	60134	56258	57926	59562	65342	65734	68418	68292	62472	58036	63024	58078	57132	54320	52308	53472	53590	51964	51538	48822	48396	49196	50242	50484	48136	50736	46310	44470	42090	41482	40402	39470	40972	39278	40676	41212	39776	39604	37994	38870	39116
428	0.977152297026669	64372	57748	54848	54334	52030	51502	47032	44622	44208	41360	37592	37774	37284	37108	36552	36384	38380	38608	37326	38094	38326	38020	37740	38944	37832	37572	35686	34646	33858	33424	33580	34742	33722	31954	30948	29688	28602	27894	28812	28212	26770	25074	25872	24452	24194	22508	21354	21278
429	0.988383067280165	64372	66868	61480	61526	62476	60934	57950	58784	56082	55746	52982	54030	50938	48854	48264	46394	43354	42244	42804	41174	40922	42274	41784	40456	41268	42024	42882	43980	41366	42278	40062	39482	39898	38968	38210	38018	37724	36904	36450	38008	37046	37940	38038	36072	35256	34780	34172	33718
430	0.984682696560923	64372	65904	67060	66288	68224	68740	68106	64614	65990	62858	58532	54534	51842	51508	49020	48586	53456	51196	47388	46918	44326	42334	38890	38326	39562	40280	37716	36540	35670	36060	35518	35990	34654	33606	31568	30686	31056	30986	29656	30588	31590	31768	30808	31490	30476	31944	32258	31532
431	0.998205430987776	64372	60358	57544	55496	54122	56924	60264	57394	55238	55724	56940	56294	58224	55830	56682	56770	55002	54718	56736	53176	53144	55528	54010	51500	54228	53106	52086	49342	46744	48640	51020	51344	50538	52848	54744	54240	56604	56326	55006	52938	51250	54886	55120	54500	54956	54972	55760	56312
432	1.00901104968859	64372	65286	69748	71826	79278	85046	88246	89714	94708	99612	99612	99612	99612	99612	99612	99612	99612	99612	99612	99612	99612	99612	99612	99612	99612	99612	99612	99612	99612	99612	99612	99612	99612	99612	99612	99612	99612	99612	99612	99612	99612	99612	99612	99612	99612	99612	99612	99612
433	1.00950765997008	64372	64526	65180	71014	67116	68262	70458	73028	70836	72238	68084	70026	66902	68024	69672	72668	78530	78244	80872	81694	86096	90764	95320	95538	96444	91532	88650	93388	92958	96326	101030	101030	101030	101030	101030	101030	101030	101030	101030	101030	101030	101030	101030	101030	101030	101030	101030	101030
434	0.907051542438863	64372	54998	48862	42236	41074	36506	33776	29792	27436	25454	23396	20856	18888	17928	15568	14058	12484	10644	9820	9218	8254	7816	7400	6566	6130	5310	4738	4304	4200	3642	3058	2990	2740	2532	2278	2014	1778	1608	1460	1398	1228	1156	1094	968	938	818	710	608
435	0.966445334489507	64372	65142	62582	62090	58316	55202	52930	49808	49008	46496	43950	42678	42128	40428	39590	38708	37036	35886	36686	33366	32484	29800	28602	26222	24246	23432	24506	24274	23288	21552	21332	20098	19112	18032	18440	17934	17326	15542	14436	14028	13318	13226	12654	13262	13174	12524	12782	11830
436	1.00898542830484	64372	69942	68152	69714	72120	76404	82688	84940	90452	95108	99450	99450	99450	99450	99450	99450	99450	99450	99450	99450	99450	99450	99450	99450	99450	99450	99450	99450	99450	99450	99450	99450	99450	99450	99450	99450	99450	99450	99450	99450	99450	99450	99450	99450	99450	99450	99450	99450
437	1.00573107098238	64372	62290	61210	57998	61288	64292	62544	63398	63932	65640	66984	65122	68556	67394	68536	67310	67644	67636	66562	66076	68924	70000	70236	72180	71730	71812	72078	71074	73446	73796	74532	73904	73986	74354	75918	74978	77046	73562	73980	71514	74400	72838	73542	75230	75634	79570	79136	80820
438	1.00889598587532	64372	64950	65918	68164	66836	71700	69768	69888	68486	71834	68564	69754	73848	79708	86364	85538	89884	93352	94702	98706	98706	98706	98706	98706	98706	98706	98706	98706	98706	98706	98706	98706	98706	98706	98706	98706	98706	98706	98706	98706	98706	98706	98706	98706	98706	98706	98706	98706
439	0.976909634097981	64372	57454	56076	53770	53094	50642	49596	45884	45872	43946	43790	42470	39834	40442	38104	37478	37098	36592	34882	35056	33396	32078	32012	31334	30426	29890	30958	30164	30492	29820	28590	27776	26350	25938	24968	25504	25288	26218	24996	24500	24550	24656	24526	24142	24232	23660	24584	22992
440	1.00894072949162	64372	68064	72008	72908	76802	81126	82462	79432	80838	85422	86298	87032	90162	89402	87822	86428	92358	95970	99322	99322	99322	99322	99322	99322	99322	99322	99322	99322	99322	99322	99322	99322	99322	99322	99322	99322	99322	99322	99322	99322	99322	99322	99322	99322	99322	99322	99322	99322
441	1.00363701490398	64372	63018	62014	61206	60982	64358	62538	63530	65140	66718	62560	64510	63614	63988	66458	66776	65450	63518	64656	65766	63880	62666	60508	60822	62848	59170	63266	61200	64658	67900	69104	71202	68342	65380	66668	66860	64926	66116	69358	69134	71952	72430	77392	76078	78682	78298	77480	77830
442	0.950806545212725	64372	62374	58682	55928	52942	50360	48534	45838	42272	40082	38236	37706	35804	34620	32944	32006	29352	27572	25778	25008	23670	21994	19434	19256	18962	17654	17528	15862	14926	13968	12852	12132	12110	11692	11060	10118	10040	9540	8858	8602	8388	7432	6872	6646	6334	5860	5738	5742
443	0.956571361017289	64372	63340	59906	56050	55298	52758	48444	45804	42634	41378	38916	35708	34158	33712	32568	30782	30654	29430	29604	27904	28242	25760	23664	23188	22000	20586	20112	19086	19422	19148	17908	16664	15270	14266	12866	13106	12374	11514	11106	10362	10140	9798	9084	8728	8040	7550	7214	7220
444	0.929734548290914	64372	61662	58202	53990	49602	45092	41100	37786	33192	30218	27940	25800	23066	21878	19394	16970	16106	15042	13806	13002	12072	11878	11294	10230	9434	9206	8816	8192	7632	7214	6662	6404	6004	5400	5188	4714	4690	4430	4224	4292	3842	3620	3312	3044	2648	2602	2506	2284
445	0.972390470691522	64372	66420	64370	64964	59444	59244	58576	56736	54896	52440	48308	47316	48730	48022	48212	46660	45410	47876	45036	42372	39542	37346	36264	34042	33950	31686	30652	32160	30828	27734	28138	26888	27962	27780	28410	25452	25786	24894	22852	23446	22492	21506	18878	18232	18474	18504	18468	16818
446	0.983048697909802	64372	63276	64426	65864	65824	60738	56888	54968	54182	51138	49002	47894	48712	49176	50800	52456	49442	48858	47018	48950	47980	47922	50586	47674	44726	42712	44306	42712	40224	38776	37762	37016	38270	37000	34154	34524	33612	32772	33554	31678	31256	31576	30606	31992	31890	31326	30520	28896
447	0.994892738900795	64372	62170	60522	58038	57016	55498	53504	54364	54876	54426	55654	54646	56362	54364	53530	52304	51106	51828	51930	52422	52418	53168	51578	51224	51522	51298	48740	50248	51448	52168	50916	49724	48374	47866	47136	46968	46026	46558	47426	47382	48580	50202	48662	48034	47840	47270	47834	48116
448	0.864650739953587	64372	55546	47866	39824	35372	30604	26616	23332	18418	15094	12434	10576	9888	8316	7402	6618	5614	4614	3928	3404	3064	2748	2428	2016	1758	1650	1572	1302	1112	976	844	718	544	476	360	322	268	222	192	172	150	140	144	124	114	96	78	70
449	0.95702983528279	64372	60880	57842	57152	57362	53896	50584	46592	45032	39848	39482	36986	35628	32812	32634	30190	29012	28972	28282	28180	27440	26082	25146	24202	22394	22758	21902	21876	21118	20644	19892	18810	19036	18018	16660	15170	14476	13158	12264	11768	11960	11402	11534	10938	10002	9216	8618	7954
450	0.97984026096097	64372	66666	65064	68070	69832	65974	64590	63738	61626	59716	57046	54794	55108	50420	47742	47032	45864	41874	40958	39410	38158	38222	39874	39824	40298	40200	40142	43230	41360	37468	37554	36454	36086	37640	37434	33906	31298	30360	30308	28100	26196	26010	25716	26408	24398	23290	24076	24338
451	0.993508135911163	64372	62670	64512	64034	64634	57808	59972	56298	57984	58310	60094	62350	61246	62204	61758	58896	58018	57586	59820	58108	59900	61664	63626	66918	66882	68062	64578	68110	67922	63320	64788	64022	66526	66602	65798	64844	68492	63630	63212	59814	55100	53660	51876	54222	54578	55010	51822	50548
452	0.985927645032095	64372	59416	60766	60424	57256	53566	55572	57224	57208	56412	54658	50912	47146	46918	43206	41848	41264	41126	39050	39964	39660	38614	39092	36790	36530	36650	35010	36104	35778	36714	36278	35038	33012	33466	33274	32390	30976	30376	31926	31712	30428	30964	32594	31988	32068	32334	31948	33364
453	0.979158213145241	64372	62628	61892	59686	56478	55410	55580	55322	52098	49194	50284	46378	48636	48520	48064	48672	47638	47220	49148	47360	47360	43918	47110	44020	43122	44732	41366	42752	40946	39950	37964	37056	34564	32870	32814	31734	31268	31344	30382	29566	27412	26786	26960	26396	26384	26754	24496	22794
454	0.994400817651068	64372	65724	65246	62282	67506	72532	71084	70052	65194	64248	63316	60082	56456	52356	52390	54072	54012	55746	55306	54374	53494	53250	55038	53792	54428	54170	53634	53310	52768	53280	52746	50670	51492	49926	50268	50662	47006	48408	44156	44258	45798	48022	50294	50492	50448	49490	50540	50878
455	0.986416898327362	64372	63052	63094	61114	60138	58016	58874	57848	53314	52476	52272	52650	50530	46446	46988	45316	45222	43626	43498	43042	41812	42168	40380	40720	42166	42546	42130	42892	41804	40018	38406	38640	36246	36254	37142	38110	38846	39284	39806	37022	38974	36816	37752	37324	36266	34764	32906	32596
456	0.975490308338813	64372	62832	59358	55574	54270	50790	48456	46154	46958	46386	43980	44792	45574	44448	43610	40156	38796	36848	36526	36716	35060	31776	32094	30690	30588	28526	29030	27002	26726	25918	24932	25818	25112	24376	25180	24580	24040	23390	22574	20926	19834	19652	19096	19574	19402	19842	19416	18670
457	0.973876354444205	64372	65822	64758	61078	57294	57872	58466	58028	56018	55532	55130	54798	53936	53252	54752	54238	52186	48378	47022	45304	44096	41424	41230	39488	37444	36996	36500	32962	31792	30782	28956	28694	27384	26264	27394	27206	26098	26302	25422	25142	23480	21584	21820	21276	19312	20094	19126	17320
458	0.993711059711796	64372	65298	64922	64594	64858	64640	60008	61524	61352	62054	60982	63384	63292	63622	61726	61168	58932	58616	58506	56108	55790	56500	57502	53682	53166	50834	52292	50846	50576	51794	52770	49914	48268	47684	46634	48620	47372	44736	45860	46276	46196	47132	47318	49844	50560	52932	50950	50880
459	0.975557183460916	64372	58894	57692	57050	56346	54632	53890	51756	48742	47438	46088	47304	48302	45314	46010	44450	43350	44198	42726	42992	41024	41604	41610	42026	38670	37110	36370	36242	34578	35346	34874	34780	35848	34838	32648	32000	30096	28510	28716	27972	26460	26584	26206	23064	22452	22468	22322	21884
460	0.956765324613671	64372	60600	56996	55522	54698	51236	50982	51624	48120	44212	40654	37562	36854	37422	35894	33260	32396	30472	26998	25118	24766	22920	22338	22048	21458	21136	20626	20400	19910	19776	17968	16226	15284	14866	13448	12460	11428	11310	11018	10308	9594	9518	8560	8348	8640	8296	7622	7664
461	0.966826368417021	64372	58418	56484	52904	49940	46834	45028	42802	42002	38886	39830	40764	39250	38784	36954	35904	33768	33466	31644	29770	28452	27128	26326	26064	24846	25766	25480	24650	23916	23362	21472	20504	20258	19108	18548	17496	16822	16506	15820	15384	14870	15182	14460	13310	12344	11630	11564	11666
462	0.9983495329717	64372	60790	59104	56900	55976	55496	56794	52810	50138	49804	46140	44150	44788	43650	44564	45670	45942	46038	45304	44970	45746	49012	47480	47676	47298	46856	44036	43476	44630	45130	47234	48296	48212	48848	48748	49196	48564	49042	50582	50226	48494	50182	52940	56366	55916	57928	59934	58042
463	0.959941035534937	64372	64210	62890	57972	54970	53776	51570	49852	49580	47092	42890	42450	42632	41832	40348	35252	33882	30454	29672	27902	26784	26110	25062	24526	23684	22842	20932	20336	19944	19878	18410	17834	17020	16082	15484	15268	13778	14478	13286	12784	12392	11890	11954	11756	11226	10980	10238	9274
464	0.939584176995631	64372	58292	53950	50772	48258	44464	42120	39750	37272	35334	34424	31140	30226	28532	26808	25022	22772	21212	18986	18754	18560	17350	16664	15890	14304	13662	12746	12110	11158	10490	9378	8570	8028	7664	7070	6532	5910	5770	5580	5284	5042	4686	4222	4158	3798	3744	3674	3318
465	0.982018856740192	64372	61942	59768	55804	55904	56560	56414	53066	53214	52854	53414	53996	52606	51296	48026	45880	45212	43200	41860	43086	40598	40226	41620	40638	39578	38348	36734	36940	36982	35286	34264	35166	34790	35592	35420	34332	32084	30178	29216	27874	26326	25784	25684	24990	24696	24698	25308	24202
466	1.00897076576511	64372	64490	62578	64718	68700	72272	72916	72530	70174	70338	70408	72276	73592	74730	72686	71792	72800	74636	76720	77250	81010	81020	85764	90562	92714	94088	99512	99512	99512	99512	99512	99512	99512	99512	99512	99512	99512	99512	99512	99512	99512	99512	99512	99512	99512	99512	99512	99512
467	0.98728467523706	64372	62692	64216	62932	64512	64404	62200	63656	60132	56436	56274	54596	53720	51880	48200	47932	46962	46180	45376	44114	43926	44252	43826	40602	39224	37864	38550	36110	35044	35820	35798	35312	33570	34662	33594	32204	31932	31980	32606	33614	32122	31466	31900	32884	31940	32504	33268	33322
468	1.00952473718573	64372	70372	72056	74704	79170	80602	86474	89746	90722	92004	96352	102280	102280	102280	102280	102280	102280	102280	102280	102280	102280	102280	102280	102280	102280	102280	102280	102280	102280	102280	102280	102280	102280	102280	102280	102280	102280	102280	102280	102280	102280	102280	102280	102280	102280	102280	102280	102280
469	0.965489130473426	64372	64706	60608	58772	55874	55598	52584	48450	49306	46592	43834	42094	39886	37750	34196	32646	29846	29420	28930	27542	25662	24436	24416	23746	22616	23000	22158	20286	19504	19278	18802	17906	18384	18086	16850	16800	17080	16222	15678	15396	14516	14486	13982	13608	13476	12394	13066	12792
470	0.984724031591035	64372	62212	61294	57466	55272	54432	53474	52672	53314	51224	51860	50026	50128	50280	49054	45302	43094	41684	43584	43004	41990	42590	42676	42142	41184	39148	37176	37820	36558	36642	35998	34412	34830	33130	32268	32348	31028	31468	31444	33258	33328	30582	32220	32088	32606	33438	32504	30776
471	1.00884920153198	64372	64924	64326	67580	74354	79574	85792	88296	87630	86004	89572	89394	90880	94662	98742	98742	98742	98742	98742	98742	98742	98742	98742	98742	98742	98742	98742	98742	98742	98742	98742	98742	98742	98742	98742	98742	98742	98742	98742	98742	98742	98742	98742	98742	98742	98742	98742	98742
472	0.974509945755006	64372	64964	63894	66266	63304	64176	64204	61600	64064	63618	61150	59102	55420	55432	54952	51232	51864	51630	52588	49354	48794	47852	47002	44398	43452	42538	40368	39902	38240	36278	35276	34096	33326	32124	30140	29046	28488	26814	27166	26550	26330	25942	25120	22698	22372	20936	20092	19106
473	0.921253225678865	64372	61776	53788	46088	42994	40628	38160	34384	33716	29682	26572	24634	23776	22376	21728	20602	19274	16788	15100	14850	13334	11944	10898	10248	9784	8832	7738	6796	6262	5352	4832	4618	4010	3796	3342	2778	2508	2310	2188	1994	1974	1986	1760	1578	1462	1370	1318	1270
474	1.00045959251381	64372	61300	63478	58772	59296	61472	60330	58688	61000	61794	59806	58232	60592	59270	55860	55078	54324	52986	53820	52760	53710	53706	52498	52462	55988	54532	54656	52566	54022	53454	53672	52916	52306	50838	50926	50992	52524	53454	53256	56068	55036	56326	58966	61000	64342	65244	66442	67198
475	1.0086774603027	64372	69154	68384	69356	68280	69326	68640	67648	71238	70860	72172	68008	73458	73714	76744	84596	85302	84542	84166	82346	84716	87896	89854	92946	95198	96508	95158	97542	97542	97542	97542	97542	97542	97542	97542	97542	97542	97542	97542	97542	97542	97542	97542	97542	97542	97542	97542	97542
476	0.927335054325203	64372	61336	54630	49914	48048	45906	45476	42874	39218	39218	36880	33020	31322	29966	27790	24608	22754	19316	18294	17228	14982	13150	12562	11650	11140	10512	9492	8352	7722	6886	5920	5542	5094	4978	4394	4008	3868	3364	2964	2626	2154	1972	1794	1774	1746	1714	1634	1586
477	0.970566490228069	64372	64748	59492	60860	62142	61434	57132	52636	51738	47208	45328	44232	41840	40892	38234	36378	34080	33466	33308	33266	32754	32254	31566	31510	31306	32712	31350	30000	29932	30228	29710	28696	28010	25118	25166	25648	24288	23196	22206	22506	20764	19764	18580	17630	16256	16190	15698	14072
478	0.975378401759996	64372	65358	64734	59770	58450	56536	54064	55152	51216	51840	52182	49952	46042	46670	45296	44602	44012	43762	43212	39204	38940	39410	38118	36422	35912	34396	35214	34286	33192	31266	29564	30070	28664	30212	29264	26932	26606	25402	24080	24276	24142	24150	23624	23274	22402	21800	21774	19776
479	0.99153767869107	64372	65378	66626	65388	61742	63646	65398	60898	62430	62386	58866	59262	56608	53934	54452	53540	54400	54852	54778	56308	54714	53336	55348	54748	53708	55456	56378	57110	57872	57932	59404	59074	55750	54336	52550	50636	48350	47528	48006	50526	52716	50580	49488	50034	48174	49288	49088	47628
480	0.951341310992373	64372	60766	57384	54028	52596	52984	47562	42994	42806	41274	38620	35662	32630	32794	30448	28710	27458	26066	25402	23924	23922	23464	22262	21046	19232	19098	17118	16648	15968	15746	15814	14666	12940	12624	12034	11426	10958	10430	9460	8686	7996	7486	7416	6364	6570	6134	5770	5484
481	0.97427418026184	64372	55566	54074	51306	47058	45516	45202	42500	40022	40544	38798	38024	37984	35082	33096	33098	32496	30784	31572	31806	30856	29690	28686	29120	28684	26604	26566	25280	25400	25152	25176	25880	24960	24582	23852	23612	23026	22524	22266	22028	22338	22386	21922	21664	20812	20158	19294	18552
482	0.869371434812547	64372	56950	49364	42648	35222	29936	26306	22624	19198	17130	14690	12972	10970	10062	9454	8152	6922	6168	5322	4888	4494	3842	3416	2848	2572	2246	2024	1790	1562	1422	1202	1086	910	760	648	582	490	406	360	310	252	218	172	158	152	126	106	112
483	0.954698869624259	64372	61192	58376	56160	52122	50630	48874	48760	44768	41260	40466	38480	37972	35662	32836	30720	30288	29224	27668	26370	23948	24304	23950	22260	21720	20312	20384	18968	18694	18402	18750	17438	15798	15430	14284	14528	13114	12366	12196	11738	11054	10592	9526	8864	8906	8672	8506	7972
484	1.00373888566847	64372	60812	62288	63222	62012	64738	62976	61956	63252	64666	63546	60888	60030	61300	63166	65468	69910	67614	68188	67010	66594	67172	64932	62636	66452	64768	64520	67364	68786	73300	70972	72564	74588	76764	74600	74708	71400	71634	70300	68352	66758	68086	70022	68828	66950	67456	69630	71496
485	0.97443374036915	64372	61006	59922	58506	57932	54698	51730	51062	50712	52528	51270	50796	51206	49932	51202	46968	46506	45896	44788	44392	47222	43744	42200	39148	37462	35886	34094	33710	33518	33568	31136	30044	28082	25838	25504	24014	23802	23502	21096	20714	20624	19566	18792	18428	17024	17438	17420	17808
486	0.990371290335501	64372	60630	61820	60228	60810	60438	58108	56440	55990	54240	54198	54180	55632	53482	53016	54598	56160	55098	50558	50104	52770	52712	51948	49948	50424	47936	49890	49724	53038	53150	49414	45602	45438	44354	43560	43518	41982	42298	40246	38312	39828	40716	38278	37920	36896	37022	37012	37852
487	0.936916968904896	64372	59724	59084	53102	48556	45498	44382	42088	37730	32686	29928	28354	25354	23702	22028	21322	20996	20072	18266	17402	16324	15556	14308	12902	12194	11770	10464	9640	9408	8644	7834	7676	7068	6692	6218	5620	5132	4896	4414	4252	3824	3608	3552	3400	3236	2940	2814	2498
488	0.938507899169559	64372	59886	57590	50998	47534	42616	41164	39808	35560	33408	33430	32446	30580	29364	28640	25960	26136	24748	22926	20082	19530	18032	17466	16048	15758	15482	13708	12444	11646	11080	10528	9646	8542	8210	7238	6650	5950	5570	5324	5082	4944	4448	4482	4398	4150	3762	3370	3226
489	0.942808104025424	64372	55354	51154	51502	47492	40870	38164	37150	35844	31442	29638	28658	26612	26760	25358	23690	21880	21346	19614	17074	16388	16014	14732	14204	12368	11970	11974	11660	10518	9338	8528	8012	7512	7580	7426	6998	6910	6276	6006	5752	5630	5266	4692	4440	4318	4212	4108	3922
490	0.97426518199258	64372	64306	61996	60000	57318	55288	56054	55412	52642	52668	50390	50442	50130	47682	47098	47730	47680	44712	44704	44456	43364	44124	44424	42166	41556	41500	38924	38506	36060	37002	35884	35642	32928	33018	32968	30274	28346	27230	26562	25580	24438	24434	23516	21900	20166	18942	18722	18424
491	0.953945860583903	64372	61256	59352	55204	51574	49806	48184	44920	44830	40818	37496	36784	34688	34386	33844	31528	29962	29278	29116	27418	26574	24544	22310	21644	20392	19486	18486	18112	17866	17668	16434	15038	14534	14322	13860	13508	12560	11530	11042	9890	9578	9476	8806	8850	8466	8184	7850	7478
492	1.00910537833003	64372	63048	64566	65556	68420	67186	69612	71590	74620	78158	83592	89124	88558	90116	86826	90806	93978	94694	92408	91712	95632	100090	100090	100090	100090	100090	100090	100090	100090	100090	100090	100090	100090	100090	100090	100090	100090	100090	100090	100090	100090	100090	100090	100090	100090	100090	100090	100090
493	0.978770149218422	64372	62846	63530	57744	59740	56478	56338	54586	53742	51216	52598	51014	51052	49028	47720	46218	44160	42196	38378	37432	35710	34376	36248	34434	32640	32178	33036	30942	30130	29584	28598	27780	27962	28072	26962	26396	26966	25580	24944	26132	25272	25284	24030	23322	23504	23724	22974	23374
494	0.959296413760424	64372	62282	57482	55656	50450	49810	45018	44410	41986	39680	39620	35886	36986	34850	31512	30262	29120	28060	26520	24494	24952	23664	23380	23292	22328	20712	19828	17724	16478	16120	16000	15938	16324	16222	14784	13916	12866	11992	11866	11710	10646	10560	10574	9856	9410	8970	8836	8810
495	0.979457335192273	64372	57706	56836	59238	58216	55168	55340	55568	54180	53136	52772	52776	51374	52044	52888	50268	51676	47790	46766	46456	43706	39730	39234	38444	36766	34786	33814	34702	35376	35076	34944	33754	31612	32862	33242	32412	31512	30182	29246	27972	28490	28072	27000	27208	26686	25528	24936	24984
496	0.993734224431387	64372	62606	62268	63118	62058	59644	59894	58364	60106	60948	62616	62994	61838	62902	64566	63216	63704	63912	65056	66790	63724	61002	61644	61588	57870	59316	61004	61454	60726	61244	62174	63592	61954	62458	59660	56804	54862	51986	51268	49784	48850	48426	45418	44696	44836	45618	48230	47220
497	0.981331144873586	64372	61874	60466	62344	65512	59986	58062	55026	53546	52866	52394	50626	50026	48894	48318	46900	45286	42922	41912	38934	40266	39840	38998	37308	34822	34422	34190	33064	32114	30628	29890	30942	30540	29748	29252	29664	29094	27480	26112	24810	25218	24540	24956	24044	24956	25088	23602	23480
498	1.00931603143675	64372	70154	71886	74292	79120	79110	78078	77386	76702	75244	76036	79062	78252	77090	78730	79576	80496	77768	78730	78894	78130	79912	85182	87520	92438	94390	95688	101024	101024	101024	101024	101024	101024	101024	101024	101024	101024	101024	101024	101024	101024	101024	101024	101024	101024	101024	101024	101024
499	0.981000933480214	64372	66158	61866	55460	54118	55198	55288	56990	55316	57044	55064	57042	57732	54170	53682	52762	51686	51990	51518	47410	47480	44748	40868	41752	40248	38080	38096	37090	36598	34610	36650	36430	37042	35704	34608	31602	30210	32162	30158	29674	27622	26972	25966	26054	27602	26482	25782	24250
500	0.971698136837229	64372	59662	58622	58392	57574	56588	57608	55952	51766	48972	48704	46820	42912	41800	39884	38802	37608	36906	35240	36976	34802	35058	35300	33168	33258	32298	30160	29142	30168	29272	26782	24620	24388	24540	23674	22942	22558	21624	21082	20658	19124	17254	17282	17082	16506	15622	15454	15272
501	0.989202193022648	64372	62062	59242	58706	54424	53272	52476	52184	53610	54572	53284	51574	51324	50410	48500	47680	46210	44988	45084	44186	44734	45014	42670	42264	44018	46934	45912	44222	43584	45478	45386	45466	46442	49104	50108	48442	48438	50160	47060	45506	44482	45192	45840	43532	42342	43716	42556	42736
502	0.986505411968764	64372	61216	60940	61372	57210	55712	58408	57490	54408	55322	52640	53852	51562	49232	49322	50768	49070	50788	48742	48288	48226	45696	45700	44626	46374	44902	47236	46712	43648	41452	41064	39800	37258	38224	39298	38974	38190	36798	35514	36488	33964	33698	33610	33494	33582	32350	31736	32480
503	0.977669722992493	64372	62716	61772	58530	58044	54318	56102	56246	55724	52610	52454	48826	48150	47880	44952	42708	43910	40708	40166	40758	41474	40314	41396	39676	37650	36676	33774	32398	30574	30692	31470	31104	31326	31936	31086	30250	29782	28860	28470	28882	27462	26450	25756	25590	24282	23020	22236	21698
504	0.964495917880359	64372	63404	63012	63958	64080	63500	59334	57210	56198	57586	53672	54686	51210	53182	50980	47312	44862	43526	41430	40920	37220	35678	32734	33018	32572	31466	30300	27216	26504	25658	24666	25106	23630	22068	21554	19096	18992	17476	16234	15366	14602	13848	13430	13100	12488	11996	11598	10870
505	0.931979968144099	64372	53328	49800	45264	41200	38860	37394	34382	29956	28092	27828	25716	23792	21902	20562	19252	17714	17208	16480	15014	13722	12006	11682	10924	9566	8970	8220	7934	7464	7054	6700	6176	5538	5402	4990	4512	4118	3988	3594	3398	3230	3012	2854	2732	2556	2310	2290	2122
506	0.930821815606651	64372	63796	63132	60844	56044	51790	45632	41124	39190	36566	33350	32520	30172	28698	25934	24088	22116	21222	18794	17514	16092	15734	14872	13388	12704	11806	10482	9452	8816	7730	7714	7282	6638	5794	5634	5446	4766	4788	4030	3966	3910	3838	3438	3296	3098	2852	2622	2372
507	0.842747610769991	64372	61424	46894	38830	33988	27800	24834	20968	16914	13622	11752	8990	7322	6348	5050	4258	3314	2614	2164	1788	1452	1074	846	686	538	446	398	342	296	272	200	204	170	148	110	86	60	56	38	36	18	18	16	8	10	10	10	2
508	1.0032322980416	64372	68500	65890	69854	72552	69466	71120	73158	75692	77490	76784	76768	82238	78080	78524	79680	79388	80152	84086	91614	91838	88518	90764	85068	85894	82742	84338	83022	80766	80504	83114	82228	79168	74842	75634	73836	73018	70872	67548	68004	66278	65864	64840	68786	71050	71642	73770	77034
509	0.985988680491288	64372	63396	65468	63378	62730	58752	57194	54164	52574	53406	53648	54742	53984	52490	50470	47656	46876	47200	45752	43876	41802	38844	38320	38560	39242	37630	37258	38568	37370	37618	37196	37406	37134	34792	35308	34272	34974	33934	33664	34492	36756	36346	34836	35626	34642	33338	33298	33848
510	0.945821257262139	64372	61540	56696	53234	52628	48840	45912	43480	42070	39038	34536	34468	33528	33006	30266	28028	25604	25742	24102	21062	19570	18714	17476	17344	15774	15774	14796	14374	13496	12408	11328	10504	10214	9764	9914	8870	8116	7354	6560	6384	6148	5998	6060	5856	5648	5176	5006	4980
511	0.947009827728787	64372	59472	54536	54456	52408	46128	42142	37734	35444	34672	32670	31562	28744	27468	26332	25660	24862	23410	22252	20888	19278	18060	17014	16602	16260	15324	14596	12926	12320	11976	11038	10630	10296	9656	9190	8912	8378	8082	7564	7280	6736	6488	5830	5616	5380	5338	5050	4734
512	0.992942210078249	64372	63792	63320	62428	62624	59548	56970	56672	57948	55594	56022	54124	52926	49976	53128	51706	52172	51532	50656	50620	51800	48914	49958	51054	49958	49308	45892	46738	45194	44254	46258	44516	45264	47762	47262	49680	47360	47478	44012	42932	45966	47010	47182	49458	47896	47064	46782	46342
513	0.968183930797776	64372	66212	62844	61922	58826	57074	59116	53172	53314	50948	52402	51000	48734	51910	48262	49510	47172	45810	46638	43592	44780	43924	43520	42126	42652	38972	35794	34248	32806	32202	31166	30980	28306	27474	25040	25038	24204	22906	23736	22740	21528	20428	20118	19374	18526	17446	16122	14902
514	0.994028183180919	64372	62218	60644	57650	56720	56754	54970	53582	53092	54070	54594	55136	55784	54194	53706	55910	57070	55840	53390	51490	54102	53094	53900	48824	50482	49814	52118	53340	50848	49296	50702	49810	48368	49140	49764	47888	45764	44414	44340	45186	46136	43174	43266	43014	44940	43786	44680	46784
515	0.956115483997398	64372	59870	60448	57828	58518	55676	54416	53872	51056	46936	43168	41682	40160	38374	36254	36824	35978	34848	33022	31178	30002	28538	26458	24628	24038	22936	22364	22584	21768	20494	19116	18704	18228	16928	16610	14990	14456	13172	12818	12008	11472	11346	10762	10154	9228	8344	8052	7790
516	0.985203930415142	64372	62096	59302	57274	55718	54802	54710	52668	54092	52004	51056	51190	51940	52288	53004	48582	48626	49320	47448	45764	43028	45332	41960	41512	42288	41872	40772	38694	39198	37316	38330	39016	38234	34336	33176	32392	30890	30514	31122	33060	34344	35292	33476	34096	34032	34454	32174	31812
517	0.93543418049609	64372	63706	59596	55398	52646	49934	46330	46204	44336	40896	38890	36666	34194	32602	31138	28814	25650	22062	19982	18604	17380	17018	17000	15296	13706	12466	12510	11762	10902	10138	9268	7652	7288	6544	6572	6248	5900	5450	5286	5016	4442	4216	3886	3678	3428	3052	2874	2726
518	0.997473465586962	64372	62342	61670	61626	63904	64204	61654	60746	60070	60036	62382	64884	67436	67972	70088	72394	73670	78200	77436	76200	75426	73590	72634	73432	78472	80032	79018	77894	76374	74040	76168	75112	73234	73766	75388	77420	73128	71686	72162	71148	72736	68838	68622	67020	63210	60238	56496	58194
519	1.00170165437897	64372	66000	65486	62774	59730	59190	61228	64254	68336	62922	61574	61624	62274	62738	65062	64810	67366	65484	68574	69940	69560	72642	75972	74156	74304	76596	71530	65746	62642	60610	58104	59428	58468	63856	60870	60470	61116	62638	65702	63648	62884	68720	68824	67224	70822	69996	70018	70200
520	0.979494133032456	64372	65466	63996	64716	62824	56872	59662	57590	55408	54020	49226	50062	48176	46120	49214	51658	51926	50228	49942	46508	45634	43260	41816	39948	36056	34340	34222	33566	33234	34614	32844	30656	31580	31354	32560	32624	32312	30644	30506	28202	26618	26224	24134	22118	23260	22276	22024	21996
521	1.0083827660781	64372	67386	70952	74092	79290	85544	87840	96560	96560	96560	96560	96560	96560	96560	96560	96560	96560	96560	96560	96560	96560	96560	96560	96560	96560	96560	96560	96560	96560	96560	96560	96560	96560	96560	96560	96560	96560	96560	96560	96560	96560	96560	96560	96560	96560	96560	96560	96560
522	0.885541105021638	64372	56094	48092	40322	35060	30186	26916	24026	21368	17942	16616	13616	12744	11030	9056	8392	7680	7048	6612	5728	4942	4442	4158	3746	3334	2994	2620	2336	2102	1868	1618	1424	1238	1094	954	872	768	684	648	578	512	452	444	326	298	252	192	168
523	0.97712443856423	64372	61352	61434	58614	55212	53506	52956	54230	54012	55308	54072	54574	51130	51138	49324	48644	46868	44872	43968	41254	42460	44246	43578	44696	43442	39070	37274	35684	34266	33722	34404	32696	32770	31836	31500	32352	30598	31050	28822	27966	28686	27738	27032	25572	23734	22716	20826	20874
524	0.940726037064253	64372	62462	61460	53104	48726	42812	39510	37978	36878	34392	31404	29958	27312	26430	25290	24414	23344	21232	19488	17334	16292	16346	15410	14520	14282	12700	11910	11294	10830	9514	8906	8490	7586	7512	7002	6754	6388	5876	5376	5034	4676	4400	4056	3924	3690	3796	3678	3502
525	1.00871066542922	64372	62858	60244	62064	61040	63970	61762	60628	59424	61316	65724	65308	65734	64710	67430	68040	66906	66940	70540	71808	75982	77680	77456	81104	79484	76278	80648	79670	81724	85008	89390	95096	91374	92344	97356	97356	97356	97356	97356	97356	97356	97356	97356	97356	97356	97356	97356	97356
526	0.966943739331866	64372	63018	62118	57224	57754	53334	52364	48984	50514	47262	43470	41666	40524	39120	38464	38236	37738	37616	37592	37446	37986	35028	34296	33662	34980	34888	32146	30264	28736	27012	25380	24514	23090	21730	21334	20622	19492	18418	18052	17122	16488	17064	15176	14902	14618	13626	13216	12834
527	0.962227262367008	64372	65794	58844	57478	57634	52228	48610	46678	45040	44222	42502	40278	42884	40906	37298	36492	35368	34660	32420	31944	29550	28134	27198	26876	24896	22788	22542	23246	22844	21734	19598	18552	18582	18788	18496	17742	16510	15592	14684	14414	14582	14422	13696	13036	12054	11880	11424	10876
528	0.937564710885749	64372	60568	53834	51942	50824	45650	42194	40394	38630	35528	33312	29670	29688	28672	26752	26482	26020	25386	23760	21434	20706	19348	17346	16244	14710	14058	13528	12660	11934	11266	10792	10458	9500	8310	7776	7394	7094	6644	6408	6180	5858	5422	4636	4390	3894	3552	3188	2992
529	0.982211195096106	64372	62594	60800	61230	61346	59560	60198	61260	60378	62392	63174	62702	62132	58452	55528	53422	52784	53070	52604	51536	50134	49810	47578	46460	45450	43682	44056	42646	41740	40594	41450	39144	40292	39406	39762	38852	38602	37088	36424	35744	35420	35704	34194	32908	31888	29968	29564	28192
530	0.984750845216433	64372	68074	65096	63818	67496	63954	63426	58486	55238	57874	59108	58190	53116	49378	49528	48986	51064	52242	49968	50258	50912	49836	51122	50108	51716	51718	50156	47538	45556	46922	48872	45938	48206	47544	46206	44152	44078	41396	41892	40722	39322	38876	39138	37216	34542	31396	31568	30116
531	0.997923817922308	64372	66270	63668	66156	62252	61690	62908	65098	69768	71632	67610	67838	69338	68726	72344	73464	76834	76944	73808	73662	70764	75794	76406	75270	78396	76304	76604	72382	67662	66916	65616	61568	63072	63484	64246	65582	66206	65700	62842	61470	61292	61332	60066	54386	54572	56706	58732	58112
532	0.925244229189532	64372	56498	54982	50620	47186	42832	39620	35842	32144	30826	30074	26822	25382	24406	21000	18138	17680	15780	14152	12152	11146	10036	9338	8606	8202	7822	7352	7108	6594	6172	5886	5400	4906	4754	4162	3780	3494	3168	3084	2822	2506	2258	2144	1970	1700	1560	1486	1460
533	0.979065863620571	64372	58728	56252	54524	51604	49592	51322	49218	44168	41456	39076	36578	38288	38284	35160	33714	33232	33344	32902	33286	33792	35144	35166	34210	32272	31636	31328	30952	30374	28876	27938	28122	27998	28578	29674	28370	27422	25904	25402	25620	26076	24526	23020	22686	22726	23570	23060	22502
534	0.990926989648533	64372	64574	66614	67478	62950	63710	68466	63722	61778	64152	62952	64896	63994	63792	61048	56586	56448	57738	60166	58726	58832	55056	52906	51966	48640	49760	50436	50944	47672	49008	50688	53526	52502	52192	47702	44782	44158	45044	41704	41132	42554	43754	42144	43418	42370	41504	41208	41414
535	1.00840869427602	64372	65218	65716	64928	65518	69928	73248	72714	74146	75192	77536	79932	83640	82728	85254	84318	90408	88136	93256	89192	92142	91226	92320	94666	94944	96754	96754	96754	96754	96754	96754	96754	96754	96754	96754	96754	96754	96754	96754	96754	96754	96754	96754	96754	96754	96754	96754	96754
536	1.00858554371951	64372	71738	71420	74280	74420	75648	79396	79542	80574	81248	78996	78364	75286	80442	84408	84202	86144	86378	87316	86854	90382	94202	94866	93858	97342	97342	97342	97342	97342	97342	97342	97342	97342	97342	97342	97342	97342	97342	97342	97342	97342	97342	97342	97342	97342	97342	97342	97342
537	0.991704162628724	64372	63284	65396	61784	60358	63518	61920	61588	62598	64296	67200	64564	67700	68014	65710	70676	68460	64510	62946	61850	60306	61110	57864	59416	59616	57448	57932	53890	50048	49120	46380	47634	46734	47010	46482	46544	44208	42828	44246	42216	43110	41814	41810	39920	41728	43672	45070	43094
538	0.989140885066535	64372	66588	62844	66740	63922	65442	60936	58906	57594	57674	55348	54454	52874	52926	51758	51528	52028	52870	51570	51130	49102	49646	46474	46902	45654	46004	48046	51168	51082	48774	48182	47852	46390	46302	44884	45660	44584	45712	44390	41944	43380	41308	41362	41974	41312	40902	37290	37000
539	0.962956467447557	64372	63776	60778	57430	54250	54862	56882	52820	51400	50158	47870	44906	45266	44190	39804	37930	37206	35312	33100	31566	31434	28308	27640	27192	25652	24332	24038	22004	21566	20036	19130	19084	18116	16310	15498	14760	14584	13776	12606	12656	12828	12176	11734	11076	11062	10484	9994	9722
540	0.942938337676896	64372	56926	53996	50076	44100	41788	42148	41232	37712	35034	34496	32282	29008	28172	27420	26730	25346	24378	22438	21260	19812	17556	17228	16540	14608	13448	12878	12498	11678	11080	10240	10016	9482	9292	8394	7964	7504	7086	7044	6592	5902	5600	5302	4908	4630	4312	4194	3968
541	0.982282880627695	64372	59150	57670	58816	55268	54312	53598	49528	47856	49406	47526	44252	44024	44926	44634	40558	38752	36256	35540	33784	34808	34836	31746	31480	32294	32178	31726	31916	30710	30668	28956	28684	27004	26062	25892	26042	27960	27498	26570	27692	26910	24768	26550	26022	25738	26032	24958	24994
542	0.985849584788761	64372	61552	58572	55870	54056	52848	53128	53740	52328	49206	51218	52202	51606	52618	50682	49798	51288	51660	51090	49060	49128	46062	45002	43664	43688	45994	45226	47146	47300	44686	45184	45814	44740	42260	40582	39762	38652	37626	35544	35780	35708	36196	35416	34154	33024	31668	31450	32626
543	0.908509513639153	64372	61522	55114	48422	44930	40352	36686	33458	30946	28286	24700	22334	20578	18632	16358	13560	12002	10642	9844	9220	8574	7156	7032	6662	5976	5470	5096	4518	4168	3632	3096	2898	2746	2542	2354	2166	2140	2020	1820	1638	1380	1330	1242	1164	1120	960	786	726
544	1.00311074480901	64372	69340	66568	67662	68840	63376	65826	65556	62058	66504	65384	61520	62370	65056	65178	68550	72516	76704	74566	76266	71388	68842	70748	67592	66440	67990	65702	63990	58884	55132	57294	58582	62266	61250	61648	62538	63176	65104	66870	66638	63822	64470	65976	70160	69296	65750	68712	69440
545	0.984726088804859	64372	66930	63230	65812	64994	66742	65134	63046	64718	66298	65148	60010	58166	58552	57436	54640	54242	51084	49572	48634	49484	50402	48458	46650	44986	44090	41904	39090	38820	39468	39420	40296	40156	39900	38780	34796	31860	31540	31298	30412	32186	32378	31202	30010	30020	30102	28620	29294
546	1.00067612816028	64372	61510	62192	61614	63118	62638	63214	62852	61834	65516	62712	60994	57914	59298	60832	61106	62114	63120	61180	62800	64738	68936	63114	64214	64646	61234	63516	63598	65284	69210	72422	73642	69674	71770	70326	70496	67962	69358	66054	65262	63896	67502	64876	65630	70466	70470	69212	71138
547	0.979357054036704	64372	61268	63328	62850	61796	64228	65190	62602	62114	57444	54164	52628	53242	51226	49762	47574	44258	44114	44700	46330	45178	44666	45076	44854	42968	43582	39986	41226	40840	41972	43058	42406	40544	38082	35542	34718	31752	29770	26532	26032	25394	23776	23890	23720	23540	23644	21886	21770
548	0.982725057297147	64372	61066	58076	57758	56682	54354	55680	56878	57038	54126	53456	55654	57374	54398	49734	48286	45184	45724	43276	40772	36570	36286	36040	34646	32104	31968	30036	29844	28004	28614	30192	30724	30954	30016	30568	28356	28808	28118	28310	28220	29492	29476	27962	28730	29260	28684	27754	27720
549	1.00846779867364	64372	64208	66756	68962	70524	70832	73098	74384	79818	82428	83090	88122	87332	91040	90898	87512	88612	92106	92086	97224	97224	97224	97224	97224	97224	97224	97224	97224	97224	97224	97224	97224	97224	97224	97224	97224	97224	97224	97224	97224	97224	97224	97224	97224	97224	97224	97224	97224
550	0.932234293240972	64372	58562	57044	54598	53182	50982	43284	38460	36072	33480	31232	27610	26082	24686	23378	22844	21052	20714	18956	17780	16338	15068	14284	12386	11134	10180	9436	8584	8184	7478	7184	6560	5566	5174	4750	4394	4300	3920	3798	3472	3198	3152	3162	2858	2700	2558	2246	2194
551	0.98325972354121	64372	64948	68114	69528	66772	67126	64060	63768	61094	61256	62694	63784	60912	60290	57596	56446	54568	54562	50904	50002	47980	47186	46122	45192	44988	44402	42812	42974	43484	43732	42526	40474	40632	40456	37448	35668	33862	32266	31780	30926	28968	30102	30026	28670	29964	30936	29418	30258
552	0.952607825519963	64372	64364	61204	55242	55914	51568	50310	50000	46596	45358	42404	40996	38604	37748	35958	33914	32824	29324	27336	25486	25566	23684	22372	20506	19244	17392	16532	15590	14254	13574	13424	12146	11796	11346	11406	10782	9990	9774	9572	9320	9310	9030	8480	7762	7302	6724	6732	6644
553	0.933705332393922	64372	57370	54262	46560	44358	42520	39842	36938	33702	31320	30578	28696	26722	25700	22658	19708	17864	16462	14920	14068	13576	13016	12562	11610	11416	10326	10032	9308	9066	8474	7438	7208	6426	5902	5272	4586	4392	4070	3698	3444	3262	3274	3090	3032	2944	2690	2784	2520
554	0.957282676258777	64372	60802	59692	55684	54938	54050	50776	49174	46362	42002	40012	38486	35570	33660	32490	30212	28572	28222	27010	25636	23840	24268	23022	22698	22400	21024	20410	20818	19056	18854	17618	17526	17234	16526	15642	14940	14432	14214	13410	12722	12214	11382	10308	9518	8846	8332	8050	7506
555	1.00661203707462	64372	64030	66302	64716	66932	68954	71336	71760	74482	77782	76876	74028	81370	80332	79754	76696	75196	74450	72384	72714	73030	75334	73380	66580	67500	64646	62920	65382	64884	64612	61344	60434	61326	63208	62466	63912	65236	67252	70306	70302	70372	75332	75012	75534	80128	77056	79898	80638
556	0.958580063987087	64372	65678	60398	54122	53180	50080	45882	46040	44746	41062	39758	37440	37712	36690	37822	36480	34994	34490	33048	32344	30762	29284	28458	27518	27490	27868	25628	24616	25302	24616	22978	20662	19168	19370	18486	17776	16712	15684	14322	13214	12210	11934	10930	10266	9836	9682	8650	8462
557	0.958859501223956	64372	65942	63180	61026	56948	54572	50626	45862	45572	45976	44510	41210	38692	35862	36154	34496	32680	32232	30348	28936	29458	28330	26540	26392	26094	25282	26450	26580	25394	22740	21376	19808	18366	18706	18346	17560	16954	16442	14698	13524	12878	12118	11722	10416	9604	9350	8928	9012
558	0.980493672508177	64372	66256	63784	65414	63984	62290	67076	67918	65600	63658	66584	65034	64956	58354	52930	54420	53588	51752	45856	44520	44710	43798	44130	41974	38672	34842	34472	33510	31042	29496	30300	29604	28784	28972	30198	29996	31500	29138	30224	28500	29976	29376	27270	25590	25404	26326	24780	23184
559	0.972686217561085	64372	62260	58434	58646	53648	53126	55678	48412	49510	49466	50032	46240	43812	43768	40942	41520	40932	38056	39194	37644	35492	35512	33584	31222	29028	27694	27176	26592	26846	26330	26132	24626	23226	23596	22050	21524	21542	20818	20578	21748	22260	20996	20518	21008	20654	19710	19422	19142
560	1.00860138960183	64372	68772	71802	78684	80476	83448	86082	93254	97658	97658	97658	97658	97658	97658	97658	97658	97658	97658	97658	97658	97658	97658	97658	97658	97658	97658	97658	97658	97658	97658	97658	97658	97658	97658	97658	97658	97658	97658	97658	97658	97658	97658	97658	97658	97658	97658	97658	97658
561	1.00499894185824	64372	68624	64592	63644	67290	66036	64592	66374	68028	65172	65156	62116	67068	66146	65374	69008	67610	65366	68336	71210	70672	70102	74198	73252	74398	77238	73142	77636	79288	81144	79014	79852	79068	82642	84066	82420	80828	81498	81798	80274	79460	82066	79288	79590	84076	83436	85256	86072
562	0.925788554965946	64372	62086	56760	52226	47094	42414	41054	39148	36860	33642	30132	28686	27118	25288	23234	22420	20140	18188	16598	14990	13826	13396	11514	10226	9666	9202	8184	7780	6594	6336	6022	5882	5664	4676	4402	4142	3824	3304	3140	3076	3026	2614	2340	2300	2066	1778	1734	1556
563	1.00959482605283	64372	66058	64416	61622	59310	60044	59496	62802	64260	67548	69660	71590	75122	74354	75502	77332	75538	79778	79548	79778	80716	77386	80806	82444	82298	85786	81488	87822	94338	101696	101696	101696	101696	101696	101696	101696	101696	101696	101696	101696	101696	101696	101696	101696	101696	101696	101696	101696
564	0.991753184818871	64372	60602	60224	60310	58140	56374	57400	58196	57408	56116	54798	54222	54502	56708	54620	56042	56922	54458	53116	54786	54066	56678	55770	54854	53136	54204	51072	47012	45622	47306	48514	47164	48634	49930	50196	52498	50346	51612	51608	47768	44404	43632	43556	43346	43100	43354	40028	40910
565	0.969837659363241	64372	57210	56170	50946	50690	49166	47244	47070	46192	44668	45108	44198	43306	43326	41216	39334	37618	37690	34948	32978	31982	32434	31258	30190	28914	27354	26086	25456	24124	23384	23142	23640	22524	21266	19578	19846	18536	17284	17278	17422	17560	17282	16544	16098	15436	15258	14632	14694
566	0.975600513197069	64372	60416	57434	56136	52498	52388	51168	53426	53342	55678	53800	54892	55548	54592	50796	48856	49010	43964	43688	42630	40076	41840	42884	40570	38230	39036	37506	38148	35488	36080	35260	33732	32718	32136	30104	28920	27034	26652	26326	24420	24296	23188	22566	23384	23040	23348	21846	21182
567	1.00853909425665	64372	71734	72140	74964	79016	81458	82796	86238	89520	92634	95114	97512	97512	97512	97512	97512	97512	97512	97512	97512	97512	97512	97512	97512	97512	97512	97512	97512	97512	97512	97512	97512	97512	97512	97512	97512	97512	97512	97512	97512	97512	97512	97512	97512	97512	97512	97512	97512
568	0.957781632785757	64372	55782	51108	50276	49044	48792	46846	42476	39472	37324	35680	34412	33668	33758	31538	30384	29394	28652	26226	26048	25992	24626	24170	22340	21312	20620	19312	18948	17800	16224	15280	15250	14560	13998	13396	12706	11930	11658	10994	10216	9356	8572	7880	7884	7732	7902	7872	7584
569	1.0086395533452	64372	65034	64196	66724	68854	73278	73106	70678	68868	70202	71908	72994	74950	74402	76452	75954	76018	78864	79918	79084	80548	82460	76494	75588	78290	78242	77316	81020	80798	81904	81198	83492	82582	86162	88302	86296	87946	87962	89108	88650	91252	91232	93222	95854	97666	97666	97666	97666
570	0.958338518718815	64372	57720	55622	55122	50886	48208	46688	45994	44282	41614	42976	42302	39892	37204	37954	37768	36468	35816	33082	31226	29048	29442	26206	26986	24920	23590	23480	24826	23594	22998	22830	22174	19860	18442	18414	17886	17318	16646	16698	15698	13750	12248	11316	10158	9286	9496	8742	8230
571	1.00932361716806	64372	68718	69984	80070	90046	92148	94294	93198	100330	100330	100330	100330	100330	100330	100330	100330	100330	100330	100330	100330	100330	100330	100330	100330	100330	100330	100330	100330	100330	100330	100330	100330	100330	100330	100330	100330	100330	100330	100330	100330	100330	100330	100330	100330	100330	100330	100330	100330
572	0.966537684196187	64372	62102	59254	54282	55020	51310	50316	51752	50316	45638	44378	41774	38936	34742	34220	34932	34924	32188	33684	32508	31678	28900	29344	28772	27118	25528	24276	23960	22952	21280	19606	19178	17866	17398	16864	17588	17526	17862	18068	18924	17230	16170	16052	14710	14590	14292	13696	12808
573	0.9385765943159	64372	61144	58046	54096	51370	48460	43832	42340	40172	37846	36820	33222	29980	28088	26316	24986	24166	22572	21280	20008	19216	17830	15942	14984	14232	12998	12616	12138	11932	12260	11320	10046	9358	8768	8322	7916	7348	7268	6434	6276	5916	5750	5292	4894	4476	4166	3918	3506
574	0.980389020804233	64372	65176	64174	64726	64460	61464	56892	53524	54606	53504	52846	51276	48734	50432	45390	45170	44576	47790	45650	43178	45250	44926	42516	40794	39990	40012	39890	39564	38848	37366	36012	35660	33778	32200	31106	30556	31288	30194	28668	28406	27546	26798	26418	25536	23950	23220	23704	24146
575	0.984820045406249	64372	61572	58282	60228	58816	60606	58828	59732	57574	56990	58552	56808	55216	57960	55926	51718	51650	49936	51148	51376	50218	49872	49328	48246	47880	44174	44598	43208	40258	41034	38630	38108	37460	38770	39914	40834	39364	37138	36938	35260	35258	33790	33314	32374	29434	31068	28396	29516
576	0.971591037291701	64372	65448	63146	63404	57708	54248	51576	50586	48396	45722	44228	43278	43456	45548	44572	43784	43112	43780	41130	39458	36822	34594	33682	31976	29680	28266	29514	29644	28032	27428	28204	27234	25300	25038	24486	22172	22488	22450	21904	20310	19262	17802	17978	17730	18502	18744	17414	16758
577	0.98366761183223	64372	63288	63208	62592	60068	62840	61958	62856	59386	56220	56432	53780	51860	51670	49990	48510	47462	44868	41948	42964	41790	40788	38666	35654	36150	35170	33322	34104	35282	36488	35098	36250	35224	36680	35110	34788	34338	33244	33306	31094	29340	30246	31482	30494	30170	29100	28210	27144
578	0.983563250644882	64372	58474	54578	52148	53262	51728	51148	53742	54286	52432	53120	56560	51874	51508	51832	49878	51934	53662	51116	49046	48138	49668	45924	45476	41210	42092	41424	40472	39548	37660	37120	36062	35340	36114	35772	35066	36748	36978	35484	34428	33146	30816	30130	30272	30316	30540	30046	29686
579	0.960641342976348	64372	63316	60786	61730	57614	57116	54076	52356	53546	49052	44598	40366	38140	37690	38432	38410	34858	33512	30988	28398	26832	27190	25874	25802	24060	23684	23684	22318	21172	20974	20012	18694	18322	18014	17538	16040	14894	14590	14758	14284	13470	12964	12000	11222	10850	10450	10066	10006
580	0.997021991960296	64372	63488	67514	67264	67150	69248	67554	66218	66584	69220	70384	67746	66014	64846	66920	67988	63778	60392	58026	56950	58542	62902	65520	64238	61574	57792	58596	55830	55510	55808	53732	54676	56020	54408	54518	55238	55628	54086	54292	53168	55004	54628	51796	54488	54868	55920	57336	56390
581	0.997492427628984	64372	66050	66000	61200	59778	62016	65860	66626	67930	68890	69884	70196	68614	65114	60786	61630	64718	67286	68644	66650	63498	65808	67744	63718	66122	64886	64772	64676	68044	68198	71436	66968	65564	64054	67522	64082	62500	57902	61396	60054	58318	55330	55930	60828	58282	58822	61230	58576
582	1.0088368243081	64372	67754	66804	70412	76086	76328	78514	79056	76502	85256	86196	88782	91322	98468	98468	98468	98468	98468	98468	98468	98468	98468	98468	98468	98468	98468	98468	98468	98468	98468	98468	98468	98468	98468	98468	98468	98468	98468	98468	98468	98468	98468	98468	98468	98468	98468	98468	98468
583	0.974650556104657	64372	59250	58806	58584	55618	53700	49764	48868	45416	43544	44128	40860	41062	39190	37080	35408	34410	32594	32182	31474	31894	29458	29056	28496	26268	26252	26218	25766	25660	25728	26088	27272	25900	26176	26200	26268	24680	24918	23366	21908	22048	21882	21084	21138	21086	20408	19162	17922
584	0.977304641885932	64372	59922	55346	54612	49812	47692	44520	46328	44924	40964	41732	41362	39494	38384	39584	41352	40834	38490	37384	36884	35326	34170	32446	31506	30278	31134	28692	29376	28470	28394	29368	28666	28128	28408	27824	27580	26790	27370	27650	28364	26346	25436	26054	23888	23208	23294	21516	20898
585	1.00382273834725	64372	61530	60072	59744	57566	52816	54394	56386	60426	59166	58338	59882	61912	60542	61234	65118	68044	70266	69718	70578	69576	73078	75068	75142	75792	74888	78690	76678	74376	75722	77870	80024	80502	81554	79590	74776	74506	77978	77890	82140	85408	84804	87264	86646	83606	82050	82394	83270
586	0.963761824515358	64372	60204	63388	63190	62342	61142	62066	62064	60808	55666	51088	48460	43404	39058	37560	35824	34176	31240	30892	30600	30122	29536	27204	27594	24870	24846	23686	22362	21896	20462	19126	18036	17148	17034	16552	15320	15416	15276	15188	15612	16012	14770	14614	14812	13406	12860	12320	11534
587	1.00541156728634	64372	62660	64340	63478	62462	62738	60654	57628	56580	54864	55586	61512	61648	63974	68174	68476	68666	71740	72898	74480	76606	75394	74722	76234	75436	78072	80052	84012	86654	85742	84310	88750	81956	84434	84452	82376	77568	75800	78658	82960	78340	79520	81396	82796	81008	81986	82188	81558
588	1.00896695829954	64372	70248	72354	73008	76812	80546	82550	82014	80906	85418	88838	91566	92046	95032	99618	99618	99618	99618	99618	99618	99618	99618	99618	99618	99618	99618	99618	99618	99618	99618	99618	99618	99618	99618	99618	99618	99618	99618	99618	99618	99618	99618	99618	99618	99618	99618	99618	99618
589	0.987462796644199	64372	64400	65408	66632	68162	69816	71428	70736	68256	63654	62152	61108	61470	59400	59842	59262	58970	56866	55524	54074	52606	49322	46526	43408	42798	40182	39414	37820	36982	35686	36176	35080	33528	35460	36174	37158	35370	36304	36050	36328	34556	33356	34170	34104	36464	34780	34388	34020
590	1.0084501517193	64372	63960	63404	64028	63666	65860	71084	72098	74858	80566	79986	83162	84304	93114	94278	92410	91382	94326	96808	96808	96808	96808	96808	96808	96808	96808	96808	96808	96808	96808	96808	96808	96808	96808	96808	96808	96808	96808	96808	96808	96808	96808	96808	96808	96808	96808	96808	96808
591	0.947633971850875	64372	62470	60008	53850	52096	48578	45500	44370	40594	37482	33276	32120	30976	31198	28828	25928	24810	23350	21506	20982	18810	17478	15728	14922	14358	13920	14156	12902	12310	10982	10250	9758	9722	9570	9402	9782	8904	8162	8072	7506	7476	6860	6678	6394	5856	5778	5440	5124
592	0.966347793979611	64372	54940	55646	54550	54532	55826	57878	53876	56680	52160	50660	45976	43020	42914	41604	39026	37068	34316	34080	33044	31752	32952	30738	30346	28836	27442	25496	25638	25744	24882	23510	22166	20762	19508	19144	18312	18550	17764	17480	16760	16672	17156	15918	15726	14982	14472	13678	12492
593	0.927117425189898	64372	62478	61508	55424	52202	47504	44748	40528	34972	31610	29776	28350	26326	25596	22816	21318	19786	17736	15658	14208	14170	12908	11998	11246	9950	8796	7928	7188	7114	6664	6022	5176	4844	4856	4576	4284	4258	3900	3578	3216	3002	2874	2666	2340	2250	2190	2208	2038
594	1.00598092541193	64372	59196	57674	59266	57544	60098	64452	62834	62512	62920	62620	59954	59546	60572	60398	59304	61080	62494	63292	67544	65492	66382	65926	68340	70516	69404	68252	71526	70478	75634	72006	71974	74832	76422	79338	79228	81952	80946	81098	81084	85918	87496	83794	86700	83752	80250	82010	81854
595	0.954159873208535	64372	59838	54136	51892	49306	46088	44442	41688	41988	40636	37528	37304	36642	36408	35930	36180	34930	30904	29090	24672	24214	23258	22206	22018	20974	20194	18844	18280	17380	16964	16466	16158	15388	14416	13406	12638	11836	11484	11562	10456	9670	8916	8956	8206	7454	7254	7500	6796
596	0.972828886576362	64372	60344	60262	57056	53510	53818	52644	52442	50872	48688	46914	45712	46940	46552	46120	43478	39882	39290	38562	38936	37732	34032	35174	32002	32792	30164	27850	27410	27080	25774	24400	24660	23758	22034	22800	22572	21944	22454	22050	22596	22568	21924	20164	19796	18804	18862	18594	18138
597	0.92370524599273	64372	60592	53586	48482	44342	39810	38338	33474	30208	26380	23890	23096	19954	18256	16736	15596	14760	13586	12902	11332	10596	9352	9172	8504	7524	6986	6478	5862	5830	5376	4894	4640	4804	4648	4346	3894	3438	3256	3038	2718	2516	2350	2196	2136	2004	1794	1664	1488
598	0.969559498788517	64372	58936	59140	57196	52832	51950	50968	48136	44648	44436	44038	42282	41158	40900	40076	39382	36486	36166	35990	35800	34964	33704	32380	32174	31506	31420	31276	29636	28126	26622	25304	25766	23682	23272	22666	22212	21804	20656	20236	20102	18454	17582	17878	17942	17062	16474	15410	14602
599	0.926351439469487	64372	57242	52620	49052	49306	43186	38750	34602	28906	27450	25486	21934	20002	19626	17562	17006	15222	14446	13692	12894	11644	10550	9720	9654	9102	8562	8190	7940	7406	6792	6018	5186	4740	4378	4214	3794	3688	3490	3304	2892	2630	2428	2344	2302	2140	2018	1878	1614
600	0.964570297910505	64372	59950	54680	55126	51684	49642	51304	50064	50152	49360	47632	43766	44340	39990	38394	35588	35294	32908	31376	30390	30760	30058	27048	25530	25808	25988	25952	25170	25026	23068	22260	22018	20774	18774	19214	18608	17886	17700	16124	15664	14410	13406	13406	13718	13466	13348	13342	12342
601	0.969901118531112	64372	60198	55658	56132	54188	56156	54454	52556	50606	49862	49788	48956	48646	47454	46644	45124	42310	40692	39298	38382	37332	37318	34888	31376	29696	29644	30996	28032	24772	25010	24426	23684	23380	23808	22706	23248	21564	19594	18454	18268	17188	16720	16848	15886	16312	15964	15258	15212
602	0.967021914370364	64372	57980	55044	52936	51578	48120	43886	43564	45154	44174	42810	41692	40920	40550	39330	36968	35770	33980	33306	32820	31528	30930	31218	28846	27350	26534	25518	23926	22410	22204	20510	20048	20146	19538	19220	17922	17570	16376	15712	15192	14596	14868	14520	14550	14236	14266	13694	13648
603	0.993932703467056	64372	60790	62828	63646	58678	58436	57110	55390	58398	60906	64570	62050	62678	61800	64360	63084	63048	64242	62220	63982	64750	63870	60902	64814	63404	63578	61480	65260	62490	62654	67366	66326	63818	63958	61730	58796	56594	55766	58266	57698	55830	54074	53124	54838	50264	49518	48596	51488
604	1.00468207688304	64372	68386	66016	66672	68242	68690	69294	69506	68838	69748	66704	65976	67134	66282	68304	69328	67612	67006	64412	65098	63232	66844	69764	69626	73632	73266	76330	78032	78580	76122	79126	82580	85006	86812	81958	79384	78558	78038	80156	82868	80026	80186	83134	79236	79810	78794	77514	76840
605	1.00906516797579	64372	67746	69242	74380	70842	73400	77544	82674	85284	87756	89158	99578	99578	99578	99578	99578	99578	99578	99578	99578	99578	99578	99578	99578	99578	99578	99578	99578	99578	99578	99578	99578	99578	99578	99578	99578	99578	99578	99578	99578	99578	99578	99578	99578	99578	99578	99578	99578
606	0.924463608190688	64372	60394	55326	49554	47592	43726	40114	36348	33192	32348	30312	27556	24398	22784	20248	18118	16290	14872	13582	12756	11738	10950	10476	9376	9164	8406	7508	7196	6914	6550	6202	5762	5262	4762	4170	4060	3836	3638	3320	3084	2600	2412	2246	2090	1882	1760	1604	1526
607	0.986352901823618	64372	69504	66998	69066	70388	68144	70342	71452	70716	71648	65772	65804	66252	66604	66974	66422	68070	62806	59236	56704	55230	53670	49304	50920	49306	45412	45990	46148	46990	47948	49394	51164	48986	45788	45584	43080	43496	40816	38568	39198	37910	36200	36472	36114	33868	34042	35320	35856
608	0.953384322909687	64372	61254	60030	58836	59536	58856	57476	52488	49226	45408	43686	42254	42630	41394	41748	37776	35252	32370	31492	27804	28036	28182	25282	24582	23558	23828	23722	23448	20024	19952	18522	16898	16094	14964	14022	12266	11930	11448	10992	10566	9878	8770	7808	7680	7398	7728	7302	6538
609	0.925032265254298	64372	54168	53012	49056	45724	43450	39994	36340	35282	33778	30780	26382	23700	21816	19452	18498	16860	14574	13396	12012	11330	10170	9380	9364	8608	7910	7928	7998	7200	6738	6122	5752	5334	4964	4746	4558	4350	3998	3582	3246	2698	2680	2516	2336	2118	1970	1858	1646
610	0.968396221411545	64372	55426	54634	51120	50504	48548	44342	42164	42032	39182	37864	38240	38972	36750	35994	33542	32490	32164	30466	29440	28060	27630	27626	26952	26620	26338	26436	25474	24034	22530	21418	21906	20550	19718	19272	19486	19586	19656	18502	18018	17524	17604	16688	15690	15184	14986	14436	13958
611	0.940024752793309	64372	58314	54032	54412	51120	49732	42804	39710	41474	35650	33744	33562	30880	30500	29476	26784	25974	24948	23404	22734	20530	20418	18384	17346	15970	15208	14008	13280	11998	11330	10690	10016	8858	8560	8008	7476	7100	7044	6400	6208	5894	5522	5122	4530	4194	3812	3734	3404
612	0.944018407574214	64372	59290	56932	53906	48870	47878	45732	45636	42118	40112	38608	37344	34704	32814	31832	29530	28528	26632	25930	24348	22648	21328	18888	17550	16990	16410	15608	15698	14998	13578	13064	11930	10954	10514	9808	8938	8032	7464	6686	6414	5784	5560	5160	4836	4392	4194	4132	3964
613	0.949683793418854	64372	62686	56266	52298	50660	47878	45222	42816	41932	39470	38898	38470	34400	33240	30544	28968	28374	25928	24864	23234	23186	21250	19432	18438	16712	15374	15430	14772	13304	13016	12308	11612	10676	9564	8872	8734	8644	7932	7552	7524	7176	6918	6884	6226	6294	5788	5532	5634
614	0.976948294758673	64372	63928	60194	60300	58868	58404	58418	56850	55132	54060	53564	51212	48904	48518	45850	42154	41700	41902	41052	39258	38504	36356	36284	35860	35558	33940	33508	34020	35436	35484	35396	35818	34890	33354	31998	31652	30462	29304	28550	27300	27772	27086	26202	24048	23646	23308	22968	22098
615	1.00933457810833	64372	65290	70306	78754	81800	87024	92640	100830	100830	100830	100830	100830	100830	100830	100830	100830	100830	100830	100830	100830	100830	100830	100830	100830	100830	100830	100830	100830	100830	100830	100830	100830	100830	100830	100830	100830	100830	100830	100830	100830	100830	100830	100830	100830	100830	100830	100830	100830
616	0.99972229552788	64372	64440	61720	61788	60702	62700	64922	64374	63712	64602	63788	64142	62504	58118	55432	52818	54222	54970	55806	56594	54774	55376	51852	53942	53308	51050	51248	51162	54048	54616	57176	55740	56228	56480	58490	57520	61976	59788	60242	59970	57392	57254	63000	61590	59104	58608	58998	61792
617	0.931864910455905	64372	56532	49506	47120	44530	38372	35532	34392	31864	28218	26400	23906	21900	21022	19134	18246	17446	15548	14254	12638	12146	11568	11396	10116	9930	9590	9302	8500	7970	7470	6704	6464	6228	6306	5878	5540	5178	4614	4358	4116	3834	3556	3274	3114	2846	2704	2410	2304
618	1.00648993349446	64372	60222	59254	60164	62482	59570	58842	57350	55272	54426	54420	52920	56964	59734	63838	67252	67078	67954	63956	64784	66572	62708	60610	65106	67574	71228	71782	71980	71992	74784	78064	76524	77404	77336	74516	71996	70950	73820	73910	79560	78172	77120	77028	76870	77938	79908	83136	82074
619	0.984341111446072	64372	59580	60398	59224	60992	62468	61616	59224	56734	57992	57934	54042	53936	53628	52812	49760	52376	49810	48670	47130	45842	44612	41192	39488	39596	40184	39456	38730	39522	39698	36848	36078	37330	37580	37282	35952	34856	33060	30378	29728	28242	29010	28608	28266	27450	26982	28170	28576
620	0.967325991806339	64372	64130	58950	57286	54248	54288	50930	51810	47952	47318	44444	44296	42882	41788	42162	40068	38726	36776	34684	34428	34502	33730	30802	28880	27542	27432	27876	27206	27426	25682	24410	23354	22846	21362	20616	20642	19788	19812	18496	18668	18190	17526	16622	15466	14410	13108	13426	13156
621	0.982403405462996	64372	64664	61680	60344	60282	55352	52204	52350	52094	52460	50326	48360	49800	46236	46888	47064	46352	45242	43258	44184	43664	42048	40326	40058	39890	39434	38788	39846	36584	35700	35464	35892	36118	37436	36354	35754	33904	34642	32434	33030	32482	33556	34458	34100	32992	32268	31850	31858
622	0.933225560914185	64372	60406	54486	50640	47522	41690	39300	36904	32574	28206	25756	24406	21564	21334	20140	19616	17818	16778	15668	13338	12592	11526	11018	9646	9612	9208	8872	8014	7790	7604	6774	6474	6594	6558	6486	6188	5810	5592	5320	4712	4080	3690	3484	3140	3218	2972	2760	2514
623	0.982543215900733	64372	65916	66102	62890	59170	55314	54114	50300	47872	44598	42186	41966	40962	40744	38672	36772	34964	35320	35602	34828	35052	33134	33828	31996	32294	32802	33910	34424	34544	33578	32796	33452	32592	33420	32078	31554	30832	30486	28134	29042	27850	28046	27948	27816	28848	29122	28788	27750
624	0.988960806430781	64372	65476	62592	61338	58612	60862	59978	63770	66046	68578	65616	65750	69584	66678	71706	73054	74230	71430	68406	68808	63016	57954	59168	57234	56276	55592	54910	50930	51706	50202	51410	51566	51326	50484	50092	49696	48380	47978	48810	48028	48772	50634	50966	48976	45834	44208	42072	39944
625	0.955451095885708	64372	60200	55686	51970	48040	46222	44150	44808	44024	41290	38410	37794	34382	32754	32434	31184	29252	26836	25970	24614	24050	21858	20552	19152	18530	17416	17948	16580	14950	14498	14228	13556	12370	12534	11860	11144	10996	10210	9332	9266	9312	8112	7448	7394	7480	7312	7400	6816
626	0.958774625205455	64372	62240	57716	55914	53310	48164	46534	44718	45254	41908	40750	39570	37642	34242	31692	31450	29106	27598	25610	24950	23880	23894	22598	21530	20924	20478	21060	19986	18766	18614	18364	17682	17618	16590	16824	15706	15506	14886	14320	13778	13922	13254	12050	10710	10108	9882	9424	8972
627	0.994270883642174	64372	67500	67654	68342	68348	68830	67748	68800	69548	68854	65956	65078	62664	63072	60782	64186	64006	64992	63356	63972	66344	61338	56854	57430	59894	60812	60700	58338	58998	55724	56568	54182	52194	53418	55910	53732	55072	52206	48846	52642	52194	50868	50422	49788	50376	50202	48948	47616
628	1.00311582160632	64372	65314	67758	65816	68232	68782	66994	70832	69888	65264	61734	62932	65178	63320	63948	62410	61934	63636	62244	59234	64350	66554	66564	68568	68656	72368	72562	72086	74886	76442	73638	73660	75390	73882	76142	72530	71260	72334	76072	75948	75022	80086	80930	80828	77402	74836	71110	68630
629	0.977407506998021	64372	66528	66350	59976	58262	56540	54500	54194	51054	50184	48150	44614	41126	42058	40696	43356	38962	39276	35816	37146	36326	36482	37004	35386	35554	32446	30684	31978	30038	29878	29666	28770	29818	27908	27200	26334	26672	27274	27434	26586	26162	27604	27572	26972	27106	26674	24870	23612
630	0.98529341035481	64372	64830	65152	64448	66156	69988	68076	68362	66660	68116	66388	65696	62742	61910	57652	56714	58512	58820	57648	53564	53716	54574	53570	52828	49118	48890	51054	50260	49306	46406	44776	42514	42848	42376	41848	42426	39858	39920	39396	39066	37980	36446	35844	36704	35290	33956	33376	33850
631	0.974714507075314	64372	58298	53848	54184	54332	54172	53012	53330	51322	48712	46254	44128	44698	44378	44884	42164	40548	39344	38928	36308	35650	35704	36270	36694	35696	34772	34570	33014	32198	31152	30284	30160	28260	26996	26878	24666	24886	23932	23056	23854	23414	21786	19676	19178	19432	18432	17970	17610
632	0.971381499672093	64372	58884	53556	52876	50416	48260	44572	46946	45924	45612	45354	44430	44250	44026	40276	36674	35244	34278	31516	29654	30108	28496	27512	26232	25008	24386	23338	23036	22352	20802	20118	20632	19686	19830	19372	18658	18222	18584	18914	18486	18092	17468	17692	17474	16666	16470	16896	16118
633	1.00914162396907	64372	66246	66816	69432	66538	69358	68378	70778	74344	76430	74844	72526	74576	76172	81024	84864	83642	84468	85330	89240	93388	90924	88450	92124	88734	94850	99878	99878	99878	99878	99878	99878	99878	99878	99878	99878	99878	99878	99878	99878	99878	99878	99878	99878	99878	99878	99878	99878
634	0.937004077502216	64372	63546	60698	56700	52538	49028	43802	40724	37862	34144	30062	28724	26572	25652	25068	22702	21270	19864	18564	17906	16626	15508	15166	14098	13586	13054	12248	11348	10710	9628	8826	8108	7284	6750	6210	5998	5058	5126	5130	4800	4532	4010	3832	3612	3472	3306	3126	2916
635	0.995237389822659	64372	63826	63266	61996	58790	57592	55094	54260	53682	52738	52172	50114	51750	53848	56008	58384	57266	56652	57238	58288	56624	57306	52542	55018	53582	50994	50188	48572	50480	48878	51306	49740	49848	48928	46952	48662	48108	47780	47542	48994	49524	45828	44742	45586	44796	43794	46014	45606
636	0.989019211834111	64372	59868	60698	64734	66474	66176	66408	62324	65950	68110	69354	69164	66974	67638	68066	68608	66176	66462	68468	65894	64758	58318	54696	52512	48298	45550	47052	43812	42980	43394	41334	42646	43376	42972	43084	43026	40534	39098	37286	37924	37438	38952	38480	39038	40206	39776	38924	37880
637	0.995486874048937	64372	59542	57998	58450	61770	64776	62588	62488	62206	63420	66294	68064	67586	64896	68532	70198	73044	67310	65080	64928	66092	61304	59364	59738	59296	58468	55216	55332	56588	53408	51312	51230	52020	53974	51456	52888	53448	50972	52694	51382	50960	51170	50656	50760	51376	48108	48412	49552
638	1.00901750435298	64372	61808	66600	72312	77558	77872	81128	83716	85466	87316	92138	95848	99592	99592	99592	99592	99592	99592	99592	99592	99592	99592	99592	99592	99592	99592	99592	99592	99592	99592	99592	99592	99592	99592	99592	99592	99592	99592	99592	99592	99592	99592	99592	99592	99592	99592	99592	99592
639	1.00627609351637	64372	63378	61910	62696	64380	66062	65588	69304	67448	64644	66492	69556	68078	68306	70804	73788	72136	71646	74270	80686	80728	84858	86310	84332	87710	86636	81096	78294	80494	75842	74948	76274	78516	80572	81600	79978	82960	80270	81382	82674	84162	82588	81820	79472	81290	79050	78530	80408
640	0.902392308533615	64372	56398	50158	45734	43592	41630	36862	33866	30416	26418	24556	22064	19712	18574	16882	15112	14170	13276	12574	12068	10900	9692	8726	7670	6996	6240	5886	5246	4894	4254	3922	3500	3098	2670	2434	2216	1960	1674	1348	1230	1102	938	864	850	742	698	658	558
641	0.976272373485371	64372	62540	61926	61354	59664	60662	58438	59004	59480	58448	56092	55516	54288	52376	50434	50598	47018	44880	43710	40726	38702	37342	36610	36902	37008	38164	35690	33906	29740	31216	31456	29960	29594	28276	28892	28158	27536	24638	23892	23828	24708	23086	22088	21836	22034	22542	20958	21034
642	1.00083321687252	64372	63670	64684	67332	67640	66136	66076	68854	72082	70788	74470	69370	71662	71506	70150	67990	69908	70600	75802	76984	73382	78386	76446	74532	77912	75786	77236	77656	77446	76636	77338	75720	69764	70660	69100	69550	68784	65912	59956	58978	58838	57008	55492	58510	60452	57334	56418	54182
643	0.989146117803198	64372	65414	63854	66352	63370	61022	61484	56932	54180	55006	57064	60742	57538	55102	57948	57716	56656	52986	55454	57202	58134	56932	53830	54292	53664	55240	54514	53294	52068	53396	53968	54528	51542	51206	52286	49980	48362	47368	47390	45370	43034	44652	44818	43088	43452	41906	40118	40774
644	1.00854735141436	64372	72774	75558	78208	82156	83186	84986	90054	91840	92004	94162	97378	97378	97378	97378	97378	97378	97378	97378	97378	97378	97378	97378	97378	97378	97378	97378	97378	97378	97378	97378	97378	97378	97378	97378	97378	97378	97378	97378	97378	97378	97378	97378	97378	97378	97378	97378	97378
645	0.994248964331048	64372	61778	58804	59004	58386	61392	59892	61124	61070	61634	58822	58630	59906	62200	62736	61862	63242	65376	64782	64404	65562	66380	70004	67130	64110	58114	58526	61912	63632	59742	58010	60588	61404	63596	60074	59886	58184	54374	52256	49112	51472	49294	52084	51724	51312	49122	50694	49050
646	0.896992972866054	64372	57560	50602	42982	37880	33836	30448	25888	23606	22084	19068	16340	15244	14392	13610	12042	10536	9684	8162	6854	6170	5678	5230	4726	4050	3388	3032	2758	2538	2118	2188	1950	1714	1578	1400	1394	1228	1002	904	834	738	688	624	606	486	478	462	418
647	0.949566971140011	64372	62420	61068	58540	55222	54606	46908	44386	41772	41634	38760	34606	34020	32202	31040	27566	25582	24246	22640	20840	19640	19198	18450	18124	16980	16460	15648	14934	13450	12974	12666	12216	11602	11218	11262	10500	10314	9938	9418	9366	8990	8468	7790	6932	6492	6298	5970	5522
648	1.00913148436339	64372	65230	70624	72620	69816	76610	79826	76554	77428	76800	79188	81048	83350	86292	86206	82528	85534	83370	95300	92478	96014	99070	99070	99070	99070	99070	99070	99070	99070	99070	99070	99070	99070	99070	99070	99070	99070	99070	99070	99070	99070	99070	99070	99070	99070	99070	99070	99070
649	0.974629022270616	64372	58786	56748	59804	57326	54184	52178	49866	48664	46274	46086	48842	48038	48934	46846	48506	45796	44952	41414	39232	36668	34704	32368	31632	30510	29000	29058	27200	27150	27578	28560	28134	28174	27644	27924	27956	26724	26082	26294	25642	26044	25160	23258	21578	20822	20306	19052	18346
650	0.98812430450629	64372	62494	61248	59718	53652	52592	48508	49196	50046	50586	53896	54656	55516	61162	57138	52062	51006	49586	48048	47492	46650	44946	45318	46322	45136	45572	44416	42654	43048	40628	42272	42274	42994	43804	42246	43874	46348	45244	42796	39066	36352	35924	35028	34972	35260	36386	35788	36556
651	1.00887807562339	64372	64164	66448	67318	66220	62194	59986	58302	57624	60382	60688	61456	63522	65208	69176	69656	69332	70120	71948	73100	68492	74546	75372	72212	72616	75032	75624	75620	79320	80070	78596	78404	78556	78792	85474	88410	90758	92370	93220	94648	98126	98126	98126	98126	98126	98126	98126	98126
652	0.959874896020042	64372	60894	57458	53198	52118	49348	46046	43512	40714	37818	34946	34226	32456	31782	31250	29284	29930	28896	28166	27346	27366	26132	25732	24176	22176	20922	19378	17468	17758	17774	16576	15920	15240	14666	13720	13694	13446	13008	12442	12476	11808	12000	11598	11164	11154	10484	10050	9568
653	1.00881183288541	64372	63464	66974	64968	68486	66314	68302	67054	69090	71196	72072	71588	75676	78454	81068	85820	87272	85420	82628	86500	92128	98400	98400	98400	98400	98400	98400	98400	98400	98400	98400	98400	98400	98400	98400	98400	98400	98400	98400	98400	98400	98400	98400	98400	98400	98400	98400	98400
654	0.969618160105408	64372	58386	57228	55874	56496	53824	52786	51022	50598	49252	46538	45294	45532	45342	44534	42576	42288	42344	39934	39076	40198	37330	35256	34042	32378	32236	31538	31042	28612	26036	25762	24290	23604	23238	21094	20960	21012	19160	19170	18076	17530	17356	17158	16796	16614	15998	15358	15228
655	1.00840594449628	64372	63862	66766	66942	70540	74256	79382	88240	94630	96584	96584	96584	96584	96584	96584	96584	96584	96584	96584	96584	96584	96584	96584	96584	96584	96584	96584	96584	96584	96584	96584	96584	96584	96584	96584	96584	96584	96584	96584	96584	96584	96584	96584	96584	96584	96584	96584	96584
656	0.934181273727327	64372	61606	57736	54586	49110	43364	40420	37430	34320	31648	29248	26328	25482	25306	24200	23528	21544	18902	17764	17008	16108	15284	13734	12794	11748	10944	10506	10134	9910	9910	8648	7908	8076	7752	7084	6522	5940	5602	5122	4704	4408	4142	3760	3586	3080	2788	2680	2420
657	0.987524783110783	64372	66520	66936	65876	67950	66492	65438	64848	65880	64308	64722	64544	62446	61750	59314	62520	63892	65464	63320	59224	54012	55322	53860	52300	51320	50924	47464	46020	44616	45818	43780	41176	42102	42112	41560	40212	41346	40078	38754	38202	38064	39944	40164	39510	38120	36478	34630	34972
658	0.971612452684324	64372	64836	63542	61152	57280	56788	54970	52816	47288	48700	47544	46794	47154	46242	44454	45790	42398	42148	40000	38736	38186	36068	35014	35944	34218	32788	32132	33084	30494	30904	29466	28482	26440	27326	27382	26838	26282	25624	24330	23268	23818	23014	21378	19622	19018	18406	17432	16252
659	0.963975271478624	64372	65616	62350	58928	56380	53656	51292	51248	48970	45862	46042	42782	43052	44172	41650	40558	36858	35338	32928	30938	28984	26548	26354	25566	24200	23496	21358	21766	20042	19874	19400	19100	18988	18844	18210	17370	17356	16704	16100	15142	13806	13726	12374	12218	12084	11534	11642	11630
660	1.00863315536743	64372	70508	73788	74480	72906	72380	70922	75494	75392	76914	77772	85466	84000	86706	92752	95746	93620	88574	93038	94150	97184	97184	97184	97184	97184	97184	97184	97184	97184	97184	97184	97184	97184	97184	97184	97184	97184	97184	97184	97184	97184	97184	97184	97184	97184	97184	97184	97184
661	0.985282457392254	64372	61340	63490	62404	57540	58358	56064	55072	53362	51174	47494	48032	46304	45020	44178	43052	42346	41676	38676	39988	39260	36208	35880	34874	35554	35894	35702	33460	35472	35386	34636	34462	34788	34482	33812	33450	33130	33104	33284	32580	31566	31132	29798	29134	27816	28184	26130	26294
662	0.960962576067866	64372	58082	59312	57894	57464	54398	54614	53536	51944	47040	45876	44092	39808	36316	35644	33402	31414	32522	31272	31470	30130	28346	27418	24720	23776	21770	21482	21208	20410	19726	19082	17642	16456	15986	15670	14742	15248	14738	13828	13238	12944	12442	12220	11266	10702	10410	10238	9976
663	0.972393044102893	64372	59712	57532	56360	55352	50968	48182	44974	45672	47530	43652	41740	38688	39364	38372	39442	39500	38102	38760	38044	38358	35330	32598	32426	30584	28784	27556	26574	27100	25928	26016	25866	24012	23100	21864	21114	21360	21836	21592	21086	20722	20746	19418	18622	17542	17180	16930	17288
664	1.00336191639119	64372	62730	61546	61490	59744	62270	62370	64460	69108	70272	69468	73088	72138	70250	66870	69790	72248	76242	78194	72218	74452	72588	72368	67990	71092	70330	70446	70904	71340	74126	71064	74630	74730	78328	78898	83390	80466	80336	78744	77956	77824	77266	77236	76548	79364	75694	73142	70324
665	0.94329594176272	64372	62580	58096	56888	53706	49212	45360	42906	41644	38744	35498	34680	31978	28594	26222	24000	22278	22114	21618	21122	19674	19048	17174	15956	14808	13910	13792	11960	11382	11040	10164	9766	9198	9090	8852	8652	7876	7836	7832	7674	6844	6058	5658	5530	5000	4542	4452	4210
666	1.00892153959324	64372	66752	66038	66596	66988	69936	74134	80628	80556	80910	81748	85172	91636	94748	92476	90522	96122	99148	99148	99148	99148	99148	99148	99148	99148	99148	99148	99148	99148	99148	99148	99148	99148	99148	99148	99148	99148	99148	99148	99148	99148	99148	99148	99148	99148	99148	99148	99148
667	0.989547510323865	64372	60388	61870	63680	59990	58686	55138	53216	54130	52808	52816	52016	53906	53108	54832	54262	54302	51980	51286	49822	49148	46860	46942	47660	50630	51782	48580	47480	46390	45732	45256	44768	44080	43674	41970	40374	42532	42380	44196	41410	39804	38360	38642	38154	39002	39138	38908	38658
668	1.00978460637336	64372	65278	68404	67182	65836	68044	75096	74850	81262	80564	78536	75640	72448	71980	71658	74094	74092	76088	80170	85922	83626	86430	95088	93682	92770	93910	94338	102240	102240	102240	102240	102240	102240	102240	102240	102240	102240	102240	102240	102240	102240	102240	102240	102240	102240	102240	102240	102240
669	0.927050326844979	64372	57536	53182	47254	43824	38142	36290	33998	31304	30144	26990	26282	24040	21372	19642	18152	16828	15320	15218	13498	12886	11604	10618	9656	8698	8178	7792	7280	6612	6098	5558	5370	5066	4664	4362	4008	3682	3266	3100	2952	2630	2520	2472	2394	2312	2156	2162	1848
670	0.954882062465159	64372	63592	59896	61124	60336	58018	55734	55954	52128	47932	44872	40794	36248	33612	31548	29474	26660	25224	24558	23676	21026	20400	19842	19144	17950	16864	16446	16250	15924	14502	13608	13388	12836	12708	12792	12608	12086	12068	11980	11506	11020	10066	9630	9222	8714	8172	7736	7314
671	0.96034580745683	64372	60722	56646	54480	50810	47486	47830	45688	45182	43664	41754	37556	37592	35032	34374	34140	32650	31694	29568	29148	27384	25770	24856	24974	25018	24188	22278	21678	21116	20180	18974	17670	16792	16474	16334	15766	15076	15206	14372	13252	13114	12386	10824	10894	10320	9936	9842	9132
672	0.983346843883555	64372	61892	59390	58798	58324	55362	56614	54802	54854	54866	53836	52884	54110	55372	54708	52706	54490	56522	54120	52330	53988	52234	51188	48910	46276	45956	45764	43108	43108	44748	44596	42762	42216	41646	40246	38860	38954	38862	36758	35220	34824	34748	34312	34444	32758	33656	31732	30698
673	0.973089508892129	64372	62236	60410	61716	57788	56408	54380	52642	51150	51416	48718	48506	46206	45858	44446	41308	42326	41916	41430	43472	42766	41326	40260	38776	38742	37332	35600	34976	32494	31482	28606	27956	26376	24730	25070	24666	22478	20652	21242	20024	19762	20184	19306	19068	19414	17748	17550	17122
674	0.940301709770204	64372	60674	58104	55286	52284	50888	45260	41324	38496	35050	31892	30286	28610	26050	25686	25052	24248	22110	19496	17974	16746	16368	14672	13694	12904	12208	11884	11094	10204	9646	8508	7984	7536	7296	6884	6824	6646	5860	5444	5400	4988	4894	4670	4648	4256	3994	3716	3472
675	0.974840542391464	64372	65336	63762	62690	61172	59436	55546	55856	51456	53480	51432	54108	53052	51682	49022	47136	45538	43528	41006	37478	36802	35676	34424	33644	32608	30374	28626	27946	25878	25666	22554	22948	21662	22658	23176	23302	22036	20528	20102	20936	20884	19500	18246	17366	18026	17042	16796	16670
676	0.978136228123484	64372	62890	59652	58402	57006	51880	51364	48710	47398	46004	47864	44558	45470	41624	39170	40242	39356	38714	37672	35164	32870	31318	29416	28392	28072	26100	25324	26554	26532	26336	26580	26834	25912	25380	24938	24930	22800	23648	23368	23808	23270	23734	22770	23350	23160	23016	22948	22300
677	0.969912662518043	64372	62770	58920	54884	54684	53868	54226	51728	48738	48374	50544	49556	51524	47348	46406	44576	41776	39716	39386	38032	36664	34440	35188	35322	33100	32590	32592	31048	30204	29508	28050	25818	24762	25012	23096	21982	21986	21124	19494	19666	19212	18006	16914	16794	16598	16586	15772	15330
678	0.992983695637592	64372	66186	62488	60204	63752	64696	64588	63908	61646	62676	62290	65622	67518	66570	64820	62222	59662	57624	55992	55614	54306	51772	49334	48852	47692	46080	46990	47640	48000	46728	48562	48642	49064	49216	50852	50448	52504	51844	51492	52016	52826	51098	52726	48900	45880	46530	48348	44304
679	0.962232022684302	64372	63832	59252	57756	54340	52618	51560	49310	47046	44266	43936	42698	42618	40724	39986	38890	37242	37316	38016	34226	33188	33192	31842	30816	29476	27974	28806	27064	25310	25246	24564	24694	24916	23366	22096	22302	20592	19704	18152	17666	16354	15670	14206	14014	12946	11836	11194	10552
680	0.915325679984993	64372	57376	55742	51060	47716	45236	41100	36296	33452	31038	29026	26648	23222	21136	19170	17704	16598	14370	12622	11582	10246	9226	8074	6864	6362	6146	5708	5388	5020	4848	4652	4306	3986	3488	3346	3256	3086	2578	2358	2128	1892	1692	1474	1364	1184	1160	950	996
681	0.894945014044252	64372	60644	51790	46290	41482	37610	32686	30500	27556	24100	22202	19640	17872	15750	14568	13750	12160	11144	9686	8750	7760	6618	5786	5062	4508	4060	3794	3524	3044	2648	2334	2106	1932	1792	1550	1432	1258	1074	898	802	716	616	562	434	412	406	338	298
682	0.981144007342326	64372	62366	58942	60224	58250	58980	56936	56430	56426	56300	54124	50358	48626	46944	46786	45458	45026	45880	47260	46016	44346	41600	39368	40064	37118	37496	35650	36060	35750	35470	33808	32800	30736	31724	30514	30402	30148	29042	27518	27912	26864	27906	25950	24372	25024	26070	25822	24612
683	0.993702406821919	64372	62064	60238	60032	56912	56576	56626	57280	56690	58704	59800	58874	59944	56408	54790	52938	52060	50248	51632	51400	54340	54936	55378	57554	57046	57498	58974	58842	60456	60426	58800	53052	50600	53192	52484	52230	49344	47326	47178	47142	47694	45806	45054	44542	43590	42696	40050	41330
684	0.968142507627459	64372	62966	59850	59420	58674	57040	55762	51918	53994	51846	50134	47510	48250	47856	45158	42322	40726	37468	34716	34100	33414	32416	28810	28172	26808	27036	26014	25166	25262	25628	24048	22588	19952	20092	19498	17930	18296	17738	17660	18660	17796	17458	16234	16228	15488	15216	14698	14690
685	0.972381614864157	64372	65048	59268	55962	53256	55774	53498	53678	49840	48302	47842	46862	44096	40400	37748	38752	36100	34862	34848	35386	34242	35206	34814	33262	32526	30454	31036	29664	29378	29440	28208	26526	25936	24056	22148	21902	21662	19744	19604	18234	17708	18674	19050	17946	17680	17328	17712	17492
686	0.98248278803784	64372	60082	60772	63560	64184	64088	63580	61302	62740	61978	61536	60126	58430	54714	53986	54310	53142	52146	52584	51908	52082	51734	50094	46488	45152	46442	45496	42666	40934	41854	40672	39818	39342	37422	36188	36402	37400	36682	34740	33812	33276	32618	30930	32428	31502	29896	29090	28972
687	1.00906404804452	64372	71794	76394	78630	77616	73540	73602	74172	75202	77448	79238	82264	84156	85372	83612	82610	82500	85780	86682	88930	86010	92212	94590	95442	99502	99502	99502	99502	99502	99502	99502	99502	99502	99502	99502	99502	99502	99502	99502	99502	99502	99502	99502	99502	99502	99502	99502	99502
688	1.0029298631682	64372	70172	71718	70436	67756	65336	67330	65556	66272	67676	71692	73718	68460	70524	66912	67420	66724	68342	69724	72522	72530	72384	71724	70902	73016	71052	74314	73094	73500	70046	68452	68364	72338	70114	68438	72796	70588	68800	64844	65840	70210	69816	71584	75168	78576	76974	77424	76352
689	1.00866413294579	64372	75220	84604	86856	96698	96698	96698	96698	96698	96698	96698	96698	96698	96698	96698	96698	96698	96698	96698	96698	96698	96698	96698	96698	96698	96698	96698	96698	96698	96698	96698	96698	96698	96698	96698	96698	96698	96698	96698	96698	96698	96698	96698	96698	96698	96698	96698	96698
690	0.950110686289884	64372	54952	54354	51356	51070	44524	42996	40260	37630	38340	35960	34402	33598	32506	30136	28528	26430	25378	22818	22222	20442	19340	18852	17660	16234	15712	15372	14556	13598	12338	11862	11440	11386	11036	10680	10372	9984	9894	8748	9048	8724	8454	7654	7608	7618	6926	6752	6112
691	1.00865096990144	64372	64612	65858	72344	74716	77466	79588	84336	89152	95418	91876	91820	96380	97834	97834	97834	97834	97834	97834	97834	97834	97834	97834	97834	97834	97834	97834	97834	97834	97834	97834	97834	97834	97834	97834	97834	97834	97834	97834	97834	97834	97834	97834	97834	97834	97834	97834	97834
692	0.858525864585694	64372	57326	49234	41944	37946	32212	28072	25178	22082	18420	17124	14332	11742	9226	8092	6788	5764	4636	4030	3348	2708	2322	2034	1854	1570	1416	1118	932	752	642	578	520	404	370	312	266	224	202	194	144	104	72	72	62	48	38	36	26
693	1.00940564303336	64372	66668	64262	67006	67070	67148	68078	66532	67906	69152	73070	75932	77360	77908	79460	84398	87996	96056	96092	101604	101604	101604	101604	101604	101604	101604	101604	101604	101604	101604	101604	101604	101604	101604	101604	101604	101604	101604	101604	101604	101604	101604	101604	101604	101604	101604	101604	101604
694	1.00869125693827	64372	71846	77054	87898	97148	97148	97148	97148	97148	97148	97148	97148	97148	97148	97148	97148	97148	97148	97148	97148	97148	97148	97148	97148	97148	97148	97148	97148	97148	97148	97148	97148	97148	97148	97148	97148	97148	97148	97148	97148	97148	97148	97148	97148	97148	97148	97148	97148
695	0.97274585299615	64372	63814	63266	61476	58698	60516	61328	57416	53702	56088	55222	53334	48722	49060	47128	45648	44814	42808	41608	40338	40244	38406	36092	34834	34126	32590	30752	29488	28040	27176	27954	25706	25052	24906	26468	25310	24340	24798	23948	23668	23076	21842	21346	21066	19808	18078	16612	16322
696	0.986362441628328	64372	62584	60214	58872	61328	57044	52080	52434	53566	49664	49872	48260	46512	45884	46118	45808	45986	44212	45494	45278	43974	46474	47860	45700	46006	43854	43562	45178	44610	46122	42106	41516	43872	42116	40530	39836	40294	39586	37604	36586	35682	33796	34334	33380	33722	33246	32196	32066
697	0.977201042818902	64372	67398	67128	66232	60712	61974	59826	58702	55182	50320	48972	46740	45422	47216	46378	43166	41964	41282	38684	37836	37544	36552	37706	35776	35140	34328	34000	35334	33654	33280	32624	31610	32358	32514	30928	31208	29818	29138	28042	28390	27264	26898	27420	27534	25388	24670	25420	23768
698	0.93620769900221	64372	61010	54654	51024	46214	42536	39904	36530	35808	34054	32852	29742	27794	26004	23212	21004	19354	17302	16374	16066	16470	14420	12572	11648	10690	10108	9330	8564	8098	8030	7750	7502	6812	6484	6014	5830	5344	4880	4522	4182	3810	3774	3688	3502	3298	2990	2830	2774
699	0.917348828492429	64372	63348	56962	51940	46726	42028	40266	36736	33300	30034	27372	26188	25572	24236	22826	19988	18906	17678	16504	14194	12162	10070	9888	8478	8248	7282	6704	6240	5818	5358	4872	4388	4008	3540	3426	3108	2932	2590	2372	2332	2126	1966	1898	1654	1494	1266	1220	1168
700	0.992289062691987	64372	65498	63864	61076	57538	60994	57968	56468	59430	59728	62742	60540	62126	62534	63680	63960	64878	62386	56586	55922	56416	57322	59910	57308	57224	53878	50432	48054	48934	48754	48004	48754	49188	49788	49430	48168	47754	49448	47728	47512	46474	46624	44280	45588	44242	44362	41742	41952
701	0.978948879356764	64372	64726	65800	61218	55646	53998	50618	51344	51030	54400	53098	54886	54562	51196	49452	45440	42398	41516	38954	38350	37632	37552	36258	36516	35902	36866	37266	33504	33682	32136	31770	30598	30332	30280	30660	31296	30982	29006	27476	26174	25468	26126	26304	26164	24148	25188	24030	23948
702	0.95429983158185	64372	61338	61192	59424	58410	55714	52162	47784	45914	43782	40190	38244	36258	33184	33008	32818	31280	28396	27024	24566	23960	23652	23262	21130	19740	18252	16542	17078	16670	16546	16732	17052	16388	15782	15386	14018	14204	13988	12820	12210	11688	11026	9714	8854	9112	8078	7352	6970
703	0.973712719272719	64372	61796	59758	57898	56974	56570	56970	54916	52520	51562	48110	44980	42368	40638	40540	40956	39790	39218	37672	37260	35320	34666	33412	34386	33954	33680	32030	31334	30144	31076	31108	31826	30368	29244	27458	25728	24648	22642	22508	20562	20800	20798	20268	19418	18654	18562	19116	18464
704	1.00943532509839	64372	62786	66042	68072	70460	68846	75326	79036	80526	87346	87842	88106	85032	88576	87504	85828	89236	89772	91474	95870	101408	101408	101408	101408	101408	101408	101408	101408	101408	101408	101408	101408	101408	101408	101408	101408	101408	101408	101408	101408	101408	101408	101408	101408	101408	101408	101408	101408
705	0.994442755442457	64372	59600	56572	55686	54938	58088	59724	60806	60278	57606	57832	57104	58278	56998	55716	54576	52676	52964	53968	51428	49470	48778	49834	49522	50720	51208	48656	46424	47562	47556	47980	48436	49706	51860	49610	51780	52362	53426	53438	52940	51368	51160	52938	52880	53178	52352	51458	50294
706	0.980683675650303	64372	63800	64378	61976	57594	55842	54998	54474	50766	50382	51286	51364	52766	53198	52872	50408	48938	45576	45194	42856	42286	42056	42524	41544	43332	40558	40144	38298	38890	37430	35042	35290	36056	33274	34340	34012	32472	32330	31662	31786	32748	30746	29550	28138	28444	26820	25972	25618
707	1.00848850246339	64372	66366	66012	67034	67166	74290	77080	80460	86442	94180	95732	97026	97026	97026	97026	97026	97026	97026	97026	97026	97026	97026	97026	97026	97026	97026	97026	97026	97026	97026	97026	97026	97026	97026	97026	97026	97026	97026	97026	97026	97026	97026	97026	97026	97026	97026	97026	97026
708	0.958583852446494	64372	60070	59610	58426	55494	52698	51456	51738	49432	50014	48956	48948	48996	45556	43684	40342	40766	38810	37470	37520	35226	32102	31748	31862	30662	29440	26116	23892	22846	22724	22146	20958	19908	18962	16486	15234	14482	14058	12658	12374	10950	10898	10596	10276	9796	9014	8414	8032
709	0.982387749314334	64372	60020	52446	49136	47020	45330	41454	39494	38298	35726	39368	38946	37770	39634	39380	38472	37590	36552	37584	39282	39362	36766	33482	32450	31458	32892	34102	33372	31214	31222	31456	31840	31046	31568	32346	30354	30682	32132	30376	31460	31452	31320	30162	29888	28910	27884	28236	27840
710	0.985545886199826	64372	60966	59794	62410	61318	58164	57204	53054	53176	51738	52424	54078	52452	51614	53276	51448	50376	49180	49450	50352	48524	49752	48480	47976	47982	47410	48360	48142	46862	44174	41652	40448	39576	39204	39118	39736	38866	40114	38972	37566	36150	35214	35294	34080	31966	32524	31450	31616
711	0.961059917213815	64372	60852	55884	54500	51680	48522	50214	48112	49282	45574	42118	40614	40746	40854	37784	33944	35484	33144	33810	33538	31080	29902	28554	26426	26614	25152	22296	21704	20708	19232	18230	16848	16178	15310	15530	14460	13124	13540	12808	12226	11860	11232	11398	11410	10586	9698	9622	8904
712	0.940422777836818	64372	63126	59204	55278	47906	44438	40672	40902	37398	35856	34992	32764	30694	28514	28024	27164	26184	24358	23706	23318	22140	20046	17912	17220	17314	16702	15310	14520	13382	12534	11506	10640	9868	9178	8424	7512	7046	6768	6316	6238	5926	5384	5188	4752	4386	4194	4098	3752
713	1.00853752193153	64372	63514	63592	66860	68670	73864	77628	82126	82756	81148	84410	88760	91274	93304	93782	96208	97598	97598	97598	97598	97598	97598	97598	97598	97598	97598	97598	97598	97598	97598	97598	97598	97598	97598	97598	97598	97598	97598	97598	97598	97598	97598	97598	97598	97598	97598	97598	97598
714	0.952068239635307	64372	57260	52788	50998	50904	49306	46572	44274	40048	37676	35686	35010	33876	32654	30610	29120	28140	27542	25642	25744	24288	24272	22302	22578	20392	18860	17876	17308	16312	15386	14386	13494	12334	11818	10740	9830	9242	8722	8166	8008	7686	7222	7214	7052	6802	6626	6084	5920
715	0.987333127584654	64372	62478	64562	60860	59328	55710	56050	55608	53178	55138	55436	54600	52758	52694	50370	49862	51238	49898	49962	47724	47096	45246	43760	43272	43752	41842	39884	40234	39050	39722	41118	40008	37902	37202	33920	33218	31988	32738	33134	32968	32282	33134	32198	33330	32524	32950	32938	34162
716	0.944119619458492	64372	58170	55866	55476	54060	51580	47722	41260	41056	39778	36886	34480	34620	29822	27398	27198	26968	25730	23630	23344	21444	19326	17780	16694	15434	13252	12444	11528	11230	10452	9744	9206	9156	8444	7990	7316	7096	6674	6368	6364	6128	5868	5592	4800	4820	4832	4304	4080
717	1.00983853750574	64372	64616	69490	72472	74914	78940	79158	85790	87416	91970	95732	103760	103760	103760	103760	103760	103760	103760	103760	103760	103760	103760	103760	103760	103760	103760	103760	103760	103760	103760	103760	103760	103760	103760	103760	103760	103760	103760	103760	103760	103760	103760	103760	103760	103760	103760	103760	103760
718	0.995000608960123	64372	64848	60130	62330	61480	62952	63890	66936	68062	66838	65390	67044	68230	66884	70274	68924	66264	63938	62262	59936	59402	54680	53478	56430	54542	55258	53920	51266	51164	52992	51438	52092	50040	48972	50208	45076	44846	42142	43788	42946	45076	46338	45554	47186	48042	46720	48862	50010
719	1.00916701675738	64372	62816	64746	64558	67426	68066	70854	69892	72536	75304	76580	79262	81352	85866	84760	89550	94834	94764	91410	90692	93394	100412	100412	100412	100412	100412	100412	100412	100412	100412	100412	100412	100412	100412	100412	100412	100412	100412	100412	100412	100412	100412	100412	100412	100412	100412	100412	100412
720	1.00284581815223	64372	63892	62962	65714	67922	67870	69496	70658	68960	69958	67850	63874	63874	60824	61184	58088	60072	59294	61352	60932	61438	67990	68768	74242	71142	70610	73242	68234	65752	64688	66060	70514	73430	69436	68564	68712	71370	65552	63016	60298	58388	58470	59790	57086	60324	64244	61718	65022
721	1.00941060683157	64372	69170	70880	71056	69166	70520	71502	69794	72986	74540	78116	78178	79570	82758	79700	80608	84790	87022	93460	91216	95122	92344	87334	82612	86940	81708	78178	75442	79172	82856	89796	90838	95578	93842	99926	99926	99926	99926	99926	99926	99926	99926	99926	99926	99926	99926	99926	99926
722	1.00871054919248	64372	66484	68920	70874	78354	79792	79772	82020	85224	89048	86892	91962	93046	92634	98236	98236	98236	98236	98236	98236	98236	98236	98236	98236	98236	98236	98236	98236	98236	98236	98236	98236	98236	98236	98236	98236	98236	98236	98236	98236	98236	98236	98236	98236	98236	98236	98236	98236
723	0.937941156729799	64372	61958	59892	53724	51860	48834	43144	41270	38952	37866	35314	32966	31336	29052	27044	25790	25036	23176	22488	21436	19174	17480	16242	15860	14486	13832	12942	12210	11602	10984	11080	10534	10070	9890	9526	8568	7972	7700	7190	6666	5914	5566	5080	4518	4250	3918	3472	3426
724	1.00921907431599	64372	69344	69476	67614	68148	73078	72192	75086	72198	72210	72210	76714	76926	75068	76694	74620	81824	83388	81872	81166	83744	83204	82484	83336	83992	82144	82190	84280	85116	82570	79014	85640	86512	87982	91000	89284	92084	99508	99508	99508	99508	99508	99508	99508	99508	99508	99508	99508
725	1.0095159393404	64372	64516	62166	65076	65444	66154	69034	69836	73030	76602	79150	79750	85330	89020	87750	88968	92122	93386	94464	102256	102256	102256	102256	102256	102256	102256	102256	102256	102256	102256	102256	102256	102256	102256	102256	102256	102256	102256	102256	102256	102256	102256	102256	102256	102256	102256	102256	102256
726	0.994644313038801	64372	62958	62188	62870	60568	56840	51792	51358	52048	50548	51772	52770	51196	53312	52078	52594	52450	51356	51400	49876	50106	51050	51742	50720	50270	49944	48202	48594	49466	52570	51428	50486	50290	49380	49166	49486	51232	53436	52530	50136	51976	48734	48974	48396	48488	47424	47334	48460
727	1.0088063146789	64372	62722	66942	64510	68832	70864	73432	73506	78556	76184	79630	82898	82674	83640	84688	87422	86108	86990	85194	85764	90832	94698	94292	98444	98444	98444	98444	98444	98444	98444	98444	98444	98444	98444	98444	98444	98444	98444	98444	98444	98444	98444	98444	98444	98444	98444	98444	98444
728	0.987857532639312	64372	64390	64810	63820	62800	58654	59304	60424	58912	61346	59292	57450	58076	57062	53954	50006	52870	50122	49314	45758	44386	46316	44912	43286	41994	42058	41162	42824	43168	42986	44336	44276	47634	43542	39194	38740	37094	36778	36152	37840	37074	38450	38238	35730	34768	36142	35624	34666
729	1.00884925996513	64372	64922	71640	70802	70686	74050	71306	75896	72970	73040	72660	74860	78340	78036	82450	82986	86376	90662	92204	98496	98496	98496	98496	98496	98496	98496	98496	98496	98496	98496	98496	98496	98496	98496	98496	98496	98496	98496	98496	98496	98496	98496	98496	98496	98496	98496	98496	98496
730	1.00879643511963	64372	68172	67944	65536	64224	65464	67830	71548	76400	76540	72136	70506	75476	77176	75530	75738	70356	71416	75818	78818	75540	75992	78010	77802	80928	81104	83040	84234	88904	88040	90928	92018	95056	97694	97694	97694	97694	97694	97694	97694	97694	97694	97694	97694	97694	97694	97694	97694
731	0.988134069199579	64372	61918	62272	60474	59850	58256	57006	57220	59552	55040	53338	54784	53384	51600	48898	47070	48130	47952	47968	49816	48476	51308	50008	51134	47942	46658	43694	42294	41092	40744	39502	39524	38346	38828	37540	36496	38170	38002	40214	39532	37790	39262	39684	38362	38302	37602	37480	38802
732	0.941128334700302	64372	60854	55074	54320	53024	48952	46114	41558	37074	34792	33942	34926	32184	29452	26236	24764	23666	21936	19658	19984	18738	17592	17170	16024	15916	14614	13728	12704	11402	10494	9836	8904	8374	7442	6890	6526	6158	5990	6052	5848	5844	5376	5206	4808	4762	4510	4240	3836
733	0.925345366902153	64372	56054	52028	49250	45830	41158	38276	35218	33002	31094	28734	25694	23236	21794	20154	19368	18026	15806	14992	13940	12866	12294	12310	11694	10172	9260	8296	7434	6908	6378	5728	5216	4818	4514	4324	3874	3456	3104	2902	2938	2620	2460	2370	2376	2164	1924	1812	1682
734	0.970422720960052	64372	60444	58568	58788	57590	54486	50688	49172	46032	44128	41122	40710	40348	38790	38678	39130	36322	35418	32374	30270	30814	30446	28240	26918	26658	26032	25002	23622	23490	24232	23666	24222	22490	21304	21172	20540	20076	20180	20202	18974	17328	16934	17032	16762	16366	15366	15286	15314
735	0	64372	55602	45352	36040	27924	24230	19796	15862	13670	10990	9042	7668	6752	5368	4212	3434	2988	2406	1844	1598	1288	1018	886	740	630	512	430	368	300	286	222	190	154	140	104	58	54	40	36	32	20	18	14	10	8	2	0	0
736	1.00878689746303	64372	61834	62186	61132	64090	61832	64640	69660	70286	69990	71810	72534	74782	76858	79354	82172	85536	86786	86348	84744	85102	83654	90298	88986	92330	90624	87362	85760	88180	91720	90842	88562	89774	88786	89180	89902	87714	90854	92468	93350	97992	97992	97992	97992	97992	97992	97992	97992
737	0.976094851878002	64372	63856	65026	59244	58016	59852	55598	55550	54256	53656	52416	52008	50148	52014	51898	47734	44650	41550	40940	40492	39028	36712	35140	36730	35418	33412	33064	32078	32124	30182	29510	29770	29502	28694	27730	28246	28244	27858	26100	24666	25334	23444	23690	23262	21310	20926	21764	20974
738	1.00906125179738	64372	65540	66572	68380	73708	78718	84706	90936	99712	99712	99712	99712	99712	99712	99712	99712	99712	99712	99712	99712	99712	99712	99712	99712	99712	99712	99712	99712	99712	99712	99712	99712	99712	99712	99712	99712	99712	99712	99712	99712	99712	99712	99712	99712	99712	99712	99712	99712
739	0.968877763818703	64372	65174	62678	57578	56968	55384	53542	51234	51692	52936	48386	44134	45312	44766	42244	42224	42404	40228	38712	37868	35750	34704	34042	32876	32018	31756	31650	30060	28800	27546	26760	27368	25616	25114	24478	24336	24054	21780	20802	20136	19178	18924	17642	17132	16782	15908	15046	14202
740	0.892426889961924	64372	63566	59396	53470	47788	44222	41362	35894	32046	29622	26542	22296	19320	16586	13968	12760	10798	9620	8664	7768	6796	6202	5690	5388	4592	3970	3384	3032	2608	2272	1990	1820	1598	1396	1258	1158	986	950	772	714	650	652	596	512	482	396	342	334
741	1.009183409309	64372	67008	68764	66744	71330	79074	81890	84640	87862	87690	86970	88054	93206	91348	95882	100326	100326	100326	100326	100326	100326	100326	100326	100326	100326	100326	100326	100326	100326	100326	100326	100326	100326	100326	100326	100326	100326	100326	100326	100326	100326	100326	100326	100326	100326	100326	100326	100326
742	1.00972212631488	64372	64594	65158	64236	67394	71122	72328	72264	76448	78960	85348	89278	89512	92830	93312	103104	103104	103104	103104	103104	103104	103104	103104	103104	103104	103104	103104	103104	103104	103104	103104	103104	103104	103104	103104	103104	103104	103104	103104	103104	103104	103104	103104	103104	103104	103104	103104	103104
743	0.940469257919556	64372	61072	56746	54814	50518	47464	44286	41112	39730	37414	35762	34324	32582	30320	29362	28086	27392	26148	24012	21844	20494	19258	17514	17490	16816	15832	14948	13230	12358	11470	10570	10304	10018	9570	8972	8396	8088	7792	7162	6752	6150	5814	5424	4932	4734	4380	4198	3844
744	0.988553163777446	64372	63746	62698	61752	60780	60740	58694	58466	59206	60496	59842	62348	62068	61268	60974	58050	59264	53844	52068	49126	44338	42362	42004	40838	40432	41286	41204	38848	41080	39218	39132	38572	36304	35644	34236	35122	35590	33972	36724	35942	34470	35052	35078	33958	35726	35556	35964	37096
745	1.00956016044893	64372	66748	71990	74484	76468	79440	87550	92866	93322	94042	102222	102222	102222	102222	102222	102222	102222	102222	102222	102222	102222	102222	102222	102222	102222	102222	102222	102222	102222	102222	102222	102222	102222	102222	102222	102222	102222	102222	102222	102222	102222	102222	102222	102222	102222	102222	102222	102222
746	0.942928392692727	64372	57844	54348	50326	48566	46380	42128	40230	37464	34566	31952	30868	30154	27470	25408	23928	23384	21540	20650	19572	18258	16648	15420	14858	13962	13028	12458	12286	11488	10958	10852	9870	9840	9284	8954	8498	7964	7598	7092	6586	6236	6082	5366	5060	4786	4366	4192	4030
747	1.00929293634352	64372	66200	67320	71062	71062	77626	77272	76332	73590	75350	73758	74310	79150	83436	91856	87230	86978	86120	86254	88850	88292	91036	91402	91288	95758	100400	100400	100400	100400	100400	100400	100400	100400	100400	100400	100400	100400	100400	100400	100400	100400	100400	100400	100400	100400	100400	100400	100400
748	0.979517461875021	64372	64312	60054	60440	58520	59308	59310	53978	53950	54198	51042	51286	49952	47508	47664	45976	45552	45760	42876	42538	40880	39558	37042	34768	32968	34396	35252	36414	34710	35008	34096	34964	32060	32626	33172	34214	33108	34434	32576	30594	28686	28566	27138	26522	26508	23442	21492	21454
749	0.961994399033138	64372	63018	59098	59324	58568	54262	55202	54278	54124	50804	49922	47928	45314	45644	42690	41276	37236	35426	33416	31346	30518	29824	30180	28692	27816	26882	26464	25864	24682	24052	22258	19544	19398	18380	17370	16598	16600	16024	15764	14706	13232	11986	12274	12094	11724	11558	10906	10690
750	0.993264212681531	64372	63162	65138	66390	65510	64436	62564	61932	61250	62466	61300	60564	62504	60480	61576	59838	56176	54984	53654	53560	52780	50000	47312	45592	45468	44364	45884	47614	49392	52024	49322	51332	48630	47332	46302	46246	45896	43846	44222	44484	46092	47070	46652	46198	45492	46576	46268	44456
751	0.992034876079354	64372	66156	67596	64890	64952	61422	65392	67004	65504	65958	69414	67524	70258	68344	69046	67004	68094	68796	65330	64566	66094	66512	66512	66642	67128	65690	65402	65864	68596	64154	62772	60358	57946	54906	53318	51878	50388	50446	51370	48800	47612	47280	47028	45642	44806	42698	40948	41930
752	0.942853983124051	64372	58028	49996	49340	47606	43318	40680	39802	37334	32966	30908	30188	27766	26806	24946	23508	21976	21154	19540	17400	15686	14860	13616	13640	13200	12156	10498	9796	9016	8502	7814	7780	7358	7084	6654	6162	5656	5404	5342	4980	4650	4504	4292	4178	3694	3830	3710	3472
753	0.990402903523326	64372	62902	60398	56666	56528	59508	58694	56556	54748	55192	56426	55684	56292	53000	54748	48830	48406	47324	45232	43306	41208	43106	43596	42394	41872	39160	38814	39606	39312	39796	41324	42114	40526	40540	41428	43626	42296	40820	39828	39510	39950	38408	38474	39974	38136	37822	36388	36076
754	0.979152426188547	64372	64624	63972	61038	58384	56682	56566	54826	53824	52224	49090	47458	43658	42356	43618	39474	40250	40424	38578	38800	39382	38742	38890	38100	37252	35502	33874	31376	31184	31620	29924	29196	27434	25112	25244	24792	23272	23556	23762	22764	22216	21652	21744	21052	21692	21520	21740	22706
755	1.00877999905732	64372	62712	64402	66972	70072	73942	77712	84580	84470	91458	92326	98432	98432	98432	98432	98432	98432	98432	98432	98432	98432	98432	98432	98432	98432	98432	98432	98432	98432	98432	98432	98432	98432	98432	98432	98432	98432	98432	98432	98432	98432	98432	98432	98432	98432	98432	98432	98432
756	0.973125002982109	64372	61536	62134	60600	58282	58066	55772	53994	52586	50960	50270	47516	47732	44624	43298	41512	39466	38578	36154	34506	34132	33534	33410	33192	32842	32452	31586	30236	29670	30290	28538	28596	28440	28836	28084	27098	25128	24862	23446	22852	23332	23292	23024	22074	21118	20338	19802	19238
757	1.00894437916689	64372	64526	68416	69484	70706	74474	74414	75496	75666	79454	80152	78624	80402	82326	87540	91384	92018	92870	95840	89112	88310	88368	96370	99098	99098	99098	99098	99098	99098	99098	99098	99098	99098	99098	99098	99098	99098	99098	99098	99098	99098	99098	99098	99098	99098	99098	99098	99098
758	1.0083838868858	64372	63636	67046	69462	71166	71302	73570	75372	76532	77536	82184	82014	83336	84160	88510	96846	96846	96846	96846	96846	96846	96846	96846	96846	96846	96846	96846	96846	96846	96846	96846	96846	96846	96846	96846	96846	96846	96846	96846	96846	96846	96846	96846	96846	96846	96846	96846	96846
759	1.00852697572617	64372	63608	68984	66150	66438	69428	69768	71286	68522	67392	68180	67664	63870	65626	68298	70294	74900	78100	78660	80004	88310	93098	96636	96636	96636	96636	96636	96636	96636	96636	96636	96636	96636	96636	96636	96636	96636	96636	96636	96636	96636	96636	96636	96636	96636	96636	96636	96636
760	1.00854578821902	64372	66022	68952	68506	73148	70360	71952	75234	77514	80892	78910	82422	82870	83222	88986	92842	92736	93378	94588	97516	97516	97516	97516	97516	97516	97516	97516	97516	97516	97516	97516	97516	97516	97516	97516	97516	97516	97516	97516	97516	97516	97516	97516	97516	97516	97516	97516	97516
761	0.968645601219269	64372	68264	62554	62732	61232	59478	56684	55642	52654	48800	46368	46450	43000	43492	39520	39096	37752	36960	36768	35570	34686	35464	34990	34414	33286	31302	30088	30446	28476	28390	28178	27536	28358	26438	25452	23428	23102	21370	20696	20276	19992	17754	17144	17970	16876	16346	15182	14594
762	0.969950162712869	64372	59610	59130	58474	58156	56000	54988	55464	53162	54890	51814	50956	46454	41654	38788	37172	38094	36088	37022	38300	37076	34260	33976	34118	32946	31226	29950	29360	29126	28308	26248	25162	25208	22886	22270	21458	20750	19248	18448	16530	16274	15944	15582	15522	14730	13858	14174	13718
763	0.969919721233086	64372	65236	62714	59652	55858	51742	49090	47252	43596	40698	36980	35700	33138	33416	32440	29362	28062	26870	25682	25622	25662	24418	23100	23278	23600	22964	23194	22324	21620	20284	20244	18520	17716	16166	16230	17180	17466	16670	16534	16402	16220	15700	15002	15088	14944	15110	15020	15078
764	0.99364004277196	64372	60060	57554	57166	58138	60396	56264	57538	57384	58134	58976	58230	53696	51032	52006	52180	55938	55874	57714	61698	60750	60086	57714	56656	55988	54350	51402	54182	54126	55718	54364	51952	50202	49782	47596	46276	45760	46352	48108	44852	45586	44522	42048	43258	44170	44678	47214	47396
765	0.934633184717897	64372	58868	55852	52270	51176	46274	41390	38710	35094	33674	31950	29360	29822	27962	25550	25214	22468	21816	19934	18944	18206	17982	17572	16558	14750	13626	13544	13126	12408	11386	10406	9258	8986	8120	7890	7652	7106	6194	5922	5554	5086	4658	4412	4100	3822	3316	3260	2860
766	0.935003175634524	64372	60450	61452	54474	51096	49266	46390	44788	39750	38162	34242	33168	33984	29682	28890	25674	23836	21734	20672	19860	17902	15932	15038	14566	14690	13232	12170	11248	10414	10200	9346	8540	7980	7616	7530	6472	5838	5216	4776	4714	4044	3724	3430	3276	3024	2724	2836	2614
767	0.970700148232725	64372	61972	60732	57300	53666	47848	45320	44034	44490	42190	39240	38296	38334	36432	34192	32012	32030	31756	32244	30014	30414	29666	29564	28904	27200	24404	23832	23140	23952	23148	21380	20502	19928	19744	19170	18172	18044	17992	17218	16572	15686	15696	14194	14078	14142	14972	14204	14886
768	0.991743659870068	64372	64170	63794	62294	61332	59370	60500	62638	64840	64538	59442	64756	66818	64406	66346	66052	64750	64144	62230	63414	63140	65018	64114	63644	66518	63556	62618	63912	64884	63664	61408	63254	61654	63210	60286	60296	56718	58376	55030	54044	50634	46766	46400	47380	45758	47334	44806	44794
769	0.910385136230743	64372	53436	46946	42302	39946	36910	32352	30488	28162	25474	23854	22156	19520	17888	15904	14762	14240	12418	10872	10064	9424	8332	7400	6826	5942	5402	4978	4408	4490	4134	3640	3234	2992	2740	2632	2420	2120	1884	1640	1520	1342	1240	1052	970	878	806	746	718
770	0.961514040039869	64372	61468	58660	57710	54788	51040	48004	46976	45090	41684	38306	35308	34764	32834	30726	28560	27896	27536	26582	24792	24682	23518	21930	21446	20956	20160	18918	18490	17288	17626	16558	16206	16252	15836	16372	15478	15228	14540	14366	12868	12700	11892	11260	10958	10294	9942	9740	10010
771	0.979884879750394	64372	63758	63096	63586	58430	59694	54926	54690	56178	50386	47776	49342	46522	43450	44596	45306	44662	45914	43590	41166	40296	38538	35958	38052	38514	37050	35638	35822	33686	31132	29302	28800	26572	27250	26632	27236	27070	26644	26598	28386	27020	28082	27360	27120	28518	28244	27480	27246
772	0.987299399322248	64372	63610	62784	63958	64276	64510	64650	62168	59850	58318	59750	61494	60458	59790	58462	60412	57978	58278	56276	55216	57582	57480	57268	55238	54494	54462	55136	54746	54922	55482	55164	54332	52012	52520	50872	49512	50480	48436	46102	45166	46280	45652	45920	46532	46574	44628	40660	39040
773	0.961535052179891	64372	58776	56178	54314	54574	51718	48830	50216	49146	47224	42690	41630	38054	37770	35920	34246	31554	28518	27898	27338	25486	24180	23524	21782	20202	19902	18950	19104	18200	17810	18444	17860	17880	17598	16794	16968	16356	16446	16366	15008	14070	13058	12324	11442	10812	10340	9990	8958
774	0.893916505047496	64372	61198	51880	48618	45698	40424	34812	31014	28514	25188	23180	21710	20320	18046	15092	13190	11750	10848	9418	8028	6748	5932	5272	5022	4588	4022	3826	3362	3156	2660	2180	1906	1718	1568	1456	1258	1064	1030	974	804	724	684	646	526	460	386	328	298
775	0.985177381304379	64372	60060	60280	58766	59420	61926	60044	60326	59320	57604	58246	60480	62284	61858	60956	62924	59012	56674	55524	55890	58766	55480	52644	51102	48170	49222	47556	46504	46128	45288	41532	41162	38960	38772	38196	34720	35068	34242	31834	30714	33152	32454	32658	33630	35228	34322	33478	32776
776	0.963164118477329	64372	57702	56188	55454	53030	52448	51520	51178	50644	48574	48682	47384	42786	41932	39694	37274	35588	34930	33730	32750	30426	30346	29910	28676	28234	26260	24838	24108	23588	23074	22202	20862	20118	18958	17512	15600	15152	15008	14652	14188	13814	13372	12976	12100	11470	11560	10966	10632
777	0.96307414923353	64372	58508	57030	56996	56186	53412	50554	46706	42856	40920	39064	36162	35472	34146	32184	31338	30454	28870	28216	25122	25036	23772	23604	23544	23692	22116	20556	19932	19684	18700	18138	17270	17494	17088	17622	15950	14580	14080	14254	13850	13816	12780	12338	11782	11502	11204	11330	10184
778	1.00659023135071	64372	63128	60394	64126	67700	71348	71020	72450	72920	75616	77136	82092	80150	80420	81882	77866	77588	77956	78494	83428	84244	79732	78314	74578	72906	73160	69248	70430	74620	74674	73052	73088	74920	73418	74094	76724	76312	77496	76306	81462	83330	79188	83256	83712	80460	78790	84252	85328
779	0.972518198898751	64372	66852	60162	60002	51796	50042	47676	49264	45828	39978	38842	37850	36392	34512	35934	35416	34292	32858	31518	32638	32946	33932	35242	34328	29706	28814	29578	28782	27822	26874	26200	25442	26422	24856	22968	21532	22544	20192	19674	19088	18178	17896	17318	18060	18124	17004	16896	15908
780	1.00873987089276	64372	69756	71502	71618	71252	73666	75306	71720	70770	67324	69756	75308	76208	79730	80556	81552	85330	91862	95282	94882	97986	97986	97986	97986	97986	97986	97986	97986	97986	97986	97986	97986	97986	97986	97986	97986	97986	97986	97986	97986	97986	97986	97986	97986	97986	97986	97986	97986
781	0.994746777701019	64372	63160	64148	63472	61948	59952	59722	61846	62788	61526	65282	63544	60606	60126	58778	56194	53864	54834	53770	56706	55862	53782	52068	54522	53296	55638	55986	56538	58018	55604	55834	54590	52372	55406	53650	53460	52512	51412	50374	49854	49916	51630	54024	54108	52178	54072	51104	51006
782	0.962879837017499	64372	64938	58586	59584	57838	55348	53098	47964	49554	46886	43236	41894	38210	38866	37434	35972	34860	31700	30852	32322	30898	27824	27570	27558	27098	27264	25962	23528	23650	22920	20718	19476	19886	17848	17808	16834	16490	15738	14836	14240	13698	13216	12298	11346	11650	11110	10678	10832
783	1.00971689051817	64372	69766	72756	81224	85594	91746	102492	102492	102492	102492	102492	102492	102492	102492	102492	102492	102492	102492	102492	102492	102492	102492	102492	102492	102492	102492	102492	102492	102492	102492	102492	102492	102492	102492	102492	102492	102492	102492	102492	102492	102492	102492	102492	102492	102492	102492	102492	102492
784	0.995157778114427	64372	66912	61434	65856	63592	66444	68070	66032	66382	66084	68990	69882	69834	67090	69118	69956	70636	65812	63908	65130	62966	61108	64206	62858	60826	61374	64448	61478	66808	65722	67390	68266	66368	65608	68424	68560	69244	66374	61294	62956	61052	58856	58964	58300	56228	57006	54630	50960
785	0.927984361270322	64372	62794	60552	56866	53928	53160	46100	44268	41608	38050	34120	31858	27344	26484	26536	23172	19620	18112	16138	14932	14626	13618	12690	11732	11452	10296	10228	9556	8962	8188	7258	6674	6394	6200	5792	5374	4960	4412	4124	4078	3550	3320	3068	2934	2772	2424	2098	1894
786	0.954127622330734	64372	62458	59826	59664	58110	56994	56248	53024	49192	44222	40986	39482	38314	36012	34476	32378	31324	31096	29454	28126	26970	25492	22502	20256	19150	18724	17596	16826	15800	15152	14130	13982	13472	13440	12450	11646	10912	10354	9548	9558	9352	8900	8692	8656	8032	7618	7174	7408
787	0.948143585692428	64372	59126	59268	58302	56278	52666	53760	48600	47150	45096	43720	39754	35946	34880	33320	30042	28474	27224	26484	24190	22448	20716	20856	20294	18492	17150	14538	13588	13740	13448	12940	12120	12054	11698	11116	10520	10660	9676	9098	8114	7964	7620	7006	6414	5768	5526	5286	5046
788	0.995402783975514	64372	68798	66444	63462	61272	58464	56386	58396	58528	55766	53138	53162	51016	49948	47640	46896	45684	42316	40662	39832	40092	40920	40772	41778	41796	40466	41740	42046	44060	42826	43412	44362	46170	46400	46446	44648	45062	47262	45582	46682	48804	46458	47948	48260	48408	48562	47650	46964
789	0.990510563301715	64372	61872	61244	57914	57012	55482	53224	52690	51116	49566	50926	51068	50862	50528	50510	50674	51134	52998	52072	50034	48946	48978	47358	45770	45014	46512	48486	45456	47052	48236	48462	48892	47198	45492	43858	43424	44630	43516	43412	46096	44866	43618	46032	44738	46564	45278	44700	43692
790	1.01033495276795	64372	68890	74310	81222	84618	89602	94180	95916	105952	105952	105952	105952	105952	105952	105952	105952	105952	105952	105952	105952	105952	105952	105952	105952	105952	105952	105952	105952	105952	105952	105952	105952	105952	105952	105952	105952	105952	105952	105952	105952	105952	105952	105952	105952	105952	105952	105952	105952
791	0.990681552010478	64372	65190	65234	61236	61594	60852	61214	59958	56260	55490	56674	54232	51782	56460	56836	59092	56434	54962	54822	51550	52048	51444	49004	49400	49398	44994	44294	41452	42520	43758	42882	43514	42798	41692	42642	43702	43268	43076	42334	41130	40888	41362	39578	40212	40128	42188	38520	37816
792	0.911248489300432	64372	63372	57076	51648	46410	42986	41394	38248	34960	32824	29840	26364	24232	22552	19672	18042	16368	14868	13654	12608	11592	10312	10166	9320	8582	8022	7206	6178	5358	4898	4252	3748	3252	2930	2768	2664	2478	2234	2106	1870	1534	1422	1338	1210	1118	1068	908	790
793	1.00962249561953	64372	70264	74056	77786	84222	91094	94390	95162	102448	102448	102448	102448	102448	102448	102448	102448	102448	102448	102448	102448	102448	102448	102448	102448	102448	102448	102448	102448	102448	102448	102448	102448	102448	102448	102448	102448	102448	102448	102448	102448	102448	102448	102448	102448	102448	102448	102448	102448
794	0.955241207149623	64372	62436	59576	55956	55764	53090	49074	47768	45932	45574	42808	40778	39326	37180	35956	34814	32610	29760	27020	27024	23966	23400	21508	20300	20010	19952	20020	20378	19682	19476	18388	17982	17254	15614	14348	13522	12528	12758	11290	10838	10034	9836	9404	8998	8516	8428	7786	7890
795	0.989642600520527	64372	65836	65596	64462	64108	61678	59260	60914	59606	60260	53088	50728	48186	48072	46946	46146	46384	46802	47108	48930	48160	45532	48228	46910	45864	44972	45190	43570	42828	42424	42822	42318	40708	40348	38940	38450	39386	38768	36364	36066	35696	36448	37782	38062	39144	40506	40328	39836
796	1.00863882202634	64372	65510	67706	68702	68402	68652	67242	67962	65710	68968	71628	71292	75108	76372	78526	75344	77068	77366	80064	84994	84192	84158	85558	82504	80326	82766	84060	82400	85606	85320	88624	86536	88176	89184	89272	92842	92138	97624	97624	97624	97624	97624	97624	97624	97624	97624	97624	97624
797	0.932561222832422	64372	62436	59908	59938	59204	54580	51782	50500	48058	42738	37646	34174	31678	30326	29438	27702	25260	23902	21706	20508	19052	17382	16164	14824	13188	12776	12234	11784	10722	10214	9104	8170	7662	7072	6394	5974	5152	4550	4306	4228	3978	3632	3682	3324	3344	3086	2732	2504
798	0.926752419818349	64372	56456	54048	49810	44756	41042	38826	35964	33500	28976	27750	25856	23546	23044	22182	19126	17870	15786	14248	12572	11412	10514	9782	9266	8062	7630	7022	6938	6878	6506	6050	5330	4984	4462	4062	3898	3574	3454	3220	2972	2694	2552	2306	2030	2058	1932	1678	1604
799	0.950229367496127	64372	57456	53432	48244	46670	42976	42418	40944	37896	35342	33832	32884	33030	30722	28694	25952	25346	23280	22474	21998	21712	20478	18742	17398	16252	16086	15966	15434	14846	14592	13454	12476	11490	10690	10278	9564	9398	9304	8686	8506	8316	7946	7390	7068	6482	6212	5946	5502
800	0.951338361630302	64372	62128	56434	50210	49072	50460	47444	43088	41466	37846	35068	34680	31390	29134	27572	27558	26518	23958	22420	21632	20770	18978	17180	16546	16532	15340	14322	13566	13302	12380	11920	11602	10710	9738	9424	9254	8766	8584	8314	8264	7582	7312	6912	6854	6268	5972	5858	6036
801	0.887104574565288	64372	53310	47066	43126	35274	30078	28248	23664	21948	19022	17502	14726	13100	11570	10076	8986	7840	6006	5520	4700	4434	4010	3490	3038	2558	2276	2000	1864	1604	1524	1302	1240	1222	980	920	794	692	588	550	480	452	394	392	342	312	260	200	188
802	1.00695742574934	64372	61726	63866	64956	63256	64226	59754	59536	63550	62364	60256	58094	57268	56536	54448	52980	51234	52292	50462	50820	49052	47574	49096	52632	51620	52338	54138	53942	54430	50100	53008	56926	59132	55704	56674	60520	63294	66100	69118	73830	76356	80188	76336	75796	76820	72268	70804	73054
803	0.947304881938011	64372	63334	59602	54326	49534	47172	42628	42418	43682	42212	39154	35884	32634	32148	30182	28710	26788	27578	27052	25692	23690	22280	20872	19894	19314	18180	17266	16788	16694	16380	14830	13926	13934	13434	13702	12518	11344	10358	9666	8822	8458	8364	7858	7200	6598	6042	5812	5092
804	0.996095995267837	64372	66620	62726	62866	61218	63698	66162	67056	66796	68434	64758	66850	67056	67158	68440	69970	68784	67090	65584	64646	63498	62788	60924	60500	62220	62696	62088	60166	59914	62162	60076	61790	61170	60884	60976	60010	59234	61852	61206	60028	58426	57148	55732	55396	53434	53000	52218	54096
805	1.00346360815791	64372	66564	65584	64218	65512	64828	61108	61780	60092	59934	60966	62148	60196	59308	59756	59990	59712	63074	60516	60292	63794	66812	64640	65144	65472	69802	70004	69242	69438	75906	71540	74448	73708	71750	73708	72876	74116	72728	71964	74808	78406	77286	74608	77584	80118	80450	76944	77856
806	1.00154106212768	64372	65270	63858	64306	60816	60870	57906	56802	57476	57744	58204	58332	57190	58030	55826	55170	54540	53862	55196	53970	52592	53428	53658	54896	54896	56496	54668	55314	57134	58082	58528	57992	60490	62062	66692	65216	69410	67728	67196	66362	67772	64552	62548	65262	64066	68606	66224	66112
807	0.973832229078699	64372	57566	54150	52958	48696	46652	45814	43888	42730	44188	43598	43174	42786	40494	37898	36726	35394	35618	32376	31642	32806	31662	30492	28494	28846	29420	28734	28956	27880	28372	27470	25950	25522	23964	24460	24470	24176	24474	24872	24270	23414	21970	21920	22196	21106	20572	20074	19030
808	0.973321893073895	64372	62106	63314	61158	56170	52454	50262	47336	49302	45636	45146	45324	44192	42952	42188	40400	40030	39600	38908	37354	39298	38598	38936	37640	38344	36106	35668	34880	33534	33740	32890	31738	32110	31450	30674	27856	27000	26484	25386	23986	22516	21898	20996	20958	20818	20326	19904	19196
809	1.00874169079277	64372	70664	74456	82126	80924	81458	85478	88262	93680	98120	98120	98120	98120	98120	98120	98120	98120	98120	98120	98120	98120	98120	98120	98120	98120	98120	98120	98120	98120	98120	98120	98120	98120	98120	98120	98120	98120	98120	98120	98120	98120	98120	98120	98120	98120	98120	98120	98120
810	0.961335013143857	64372	62476	58506	54312	50764	51272	52630	49438	47922	46240	43606	41192	41454	38826	39232	36860	35182	33250	31722	30752	30340	31330	28608	26968	26318	25472	24034	21922	20560	20568	19082	18558	17970	16642	16354	15412	14924	14864	14450	13806	13886	12750	11980	11430	11364	10752	9510	9620
811	0.941806677154167	64372	58890	56694	53254	46768	42052	38636	37396	36762	34802	29878	28542	28036	28268	26696	26508	24570	21860	20330	18380	17036	15142	14072	13426	13466	12900	12044	11724	11906	11170	10620	9896	9660	9148	7786	7390	7118	6870	6470	6482	6008	5384	4976	4578	4316	3622	3546	3526
812	0.959641287875443	64372	58814	57376	57224	58818	56276	54764	53618	51856	48656	45800	46094	45312	43014	42276	40982	41108	39358	38090	36334	34060	32494	32296	29120	26926	25352	24390	23156	21998	20226	19112	18788	18102	16110	14992	13896	13404	12974	13694	12386	11580	11098	10182	9698	9974	9508	8906	8250
813	1.00474857190954	64372	63486	62410	60254	61268	59910	59374	58468	59464	58652	59834	62218	60070	57252	56844	58330	57716	57968	58800	58678	59344	56482	56606	59976	59614	59202	62132	63278	64028	67248	68886	67724	67270	70670	68486	68274	71832	74170	70670	70578	67772	69232	68036	69336	69394	68964	72466	71804
814	0.97482193500865	64372	60336	57856	58524	55662	54088	51332	53300	50382	51246	46878	47656	46970	47490	48180	46858	45566	44344	46310	44946	43396	41318	38234	39638	40662	37688	38200	38036	36474	36710	33376	33226	32096	30824	30492	28952	25934	25648	24410	22070	22538	22876	22518	21646	21510	22442	21184	20312
815	0.962785837205065	64372	60590	56166	56714	54474	52538	50602	49352	45362	41170	39606	36076	35830	34334	32630	31606	28980	26916	26364	25686	24014	22988	21460	21518	22402	21168	20348	19614	17974	16848	17506	17234	16024	15482	15218	14916	14546	14522	13544	13056	12218	12422	12274	12076	11346	11134	10470	10794
816	1.00876054846578	64372	68598	66140	67642	72262	70636	72876	72184	75876	73478	76226	80682	82552	82228	76452	75802	68868	76122	76366	83856	91204	93822	93086	94238	96648	96648	96648	96648	96648	96648	96648	96648	96648	96648	96648	96648	96648	96648	96648	96648	96648	96648	96648	96648	96648	96648	96648	96648
817	1.00919746921389	64372	66602	65626	67626	71578	72162	73720	72992	74528	71540	73792	73754	77320	76460	72310	69388	68598	69768	74924	74134	77604	79998	77196	74070	76684	74620	77552	76582	76264	73660	74644	78062	76188	78912	82076	82652	85808	85872	90826	95844	96172	99568	99568	99568	99568	99568	99568	99568
818	0.922855618561357	64372	61898	53870	50962	44712	42466	37682	34446	29812	28120	25966	24378	20874	19284	18088	16416	15056	13482	12842	12374	12290	11086	10328	9634	8774	8664	8324	7682	7004	6258	5792	5258	4838	4242	4038	3850	3656	3238	2916	2654	2408	2200	1972	1880	1706	1658	1518	1478
819	0.977884658093704	64372	63606	64192	61340	57944	57180	56066	55012	51348	47456	45440	41882	40918	39776	38540	37102	37030	38022	37028	38048	35762	33384	33286	33786	33188	33280	32354	31770	29148	27008	27698	27040	25528	26114	26244	27246	26836	26254	25214	24208	23870	24248	23464	24302	23502	23036	23154	23340
820	0.998961903235574	64372	63716	65216	63580	65320	66176	60308	62830	60888	61730	60920	57182	58706	58864	55130	57834	58696	58242	55850	56492	58110	54620	55698	56292	60946	59698	57298	61070	58860	63538	64560	66290	70096	72052	70970	69254	68060	67516	64322	63858	61254	62518	63102	62270	62370	62016	59352	59570
821	0.928243778447467	64372	60430	54106	50434	46950	45830	42600	41812	37758	36652	34420	30842	28764	27634	26098	24504	23698	21548	19652	17724	15704	14610	14490	12810	11662	10762	10232	9030	8602	7656	6820	6076	5554	5342	5280	5002	4352	3900	3512	3110	2970	2788	2602	2422	2350	2204	2042	2026
822	0.972464527838257	64372	58218	57532	58916	56896	55640	50696	50138	49734	47348	44450	44050	42740	41402	41200	41976	42404	42416	42738	43296	40860	39738	36576	34528	34726	32942	32050	30506	30592	31424	31548	29270	28338	28482	26734	26492	24138	23286	21998	21814	20338	19178	18600	18492	17596	17190	16834	16688
823	1.00844795440957	64372	68050	75722	77110	81962	87638	95248	93108	94670	96646	96646	96646	96646	96646	96646	96646	96646	96646	96646	96646	96646	96646	96646	96646	96646	96646	96646	96646	96646	96646	96646	96646	96646	96646	96646	96646	96646	96646	96646	96646	96646	96646	96646	96646	96646	96646	96646	96646
824	0.989455413547121	64372	64106	63990	62136	65874	65070	64642	63270	62416	64220	62628	61254	58506	62088	58616	60144	60530	60282	58648	57160	56076	54342	54534	52430	53020	55142	56356	59452	59866	59706	60848	58932	56630	54130	48792	48852	48926	45708	44738	43210	44624	43592	41658	39976	37898	37846	37008	36848
825	0.97879329426304	64372	58240	56728	56128	55196	54088	53406	50360	50894	50824	50904	48426	47202	48002	47378	44566	43740	42664	41270	40288	40854	40808	38614	37154	36896	36544	36708	36584	35996	37524	36376	33900	33126	32722	31960	30314	28686	27388	25680	25072	24530	23628	24184	25264	24288	24714	23750	21180
826	0.967201634757668	64372	59304	54998	55800	54280	52310	48840	47536	45354	46444	45408	42504	42276	41558	39380	37650	37128	34764	30618	31916	31414	30900	28840	27974	27482	26502	25066	25006	24146	23528	22844	21734	20464	20336	20056	20848	20524	19370	18658	18608	17820	17278	15934	15160	14826	14074	13518	12798
827	1.0091730263548	64372	65024	68028	68182	68832	72120	73534	76550	80520	79198	82060	84832	86344	89190	92202	94874	100874	100874	100874	100874	100874	100874	100874	100874	100874	100874	100874	100874	100874	100874	100874	100874	100874	100874	100874	100874	100874	100874	100874	100874	100874	100874	100874	100874	100874	100874	100874	100874
828	1.00838340047829	64372	67310	67324	68000	71674	75410	77034	78164	81318	85336	88626	92738	91258	95182	95892	93514	96928	96928	96928	96928	96928	96928	96928	96928	96928	96928	96928	96928	96928	96928	96928	96928	96928	96928	96928	96928	96928	96928	96928	96928	96928	96928	96928	96928	96928	96928	96928	96928
829	0.955039583318895	64372	57272	53592	52090	48854	48230	44864	43208	39794	36484	32632	30376	29880	29542	26746	25510	23476	23114	22282	22104	20778	19436	17042	15814	15920	15806	15064	14788	14886	13760	13190	13082	13472	12868	12580	12294	12200	11822	11490	10496	9812	9106	8900	8000	8138	7996	7386	7022
830	0.922094190262904	64372	59896	54652	54392	50910	44272	42416	38674	37046	31666	28868	26666	23936	23498	21150	19724	18910	17364	15708	14772	12566	11726	10292	8968	8554	7928	7972	7986	7508	7264	6416	5754	5152	4946	4684	4294	3566	3398	2898	2590	2424	2310	2146	1990	1846	1650	1484	1324
831	0.982105043915448	64372	63454	64300	63596	64120	65192	64384	61490	59934	63630	57556	55238	52526	51720	47630	46360	48488	47784	47150	45022	43734	45198	45052	44410	43220	40348	39684	41480	42124	41486	39466	39782	38110	37948	37246	34796	33494	31760	31734	31784	32026	31176	28812	29436	29076	28864	28316	27394
832	1.00857475049306	64372	69796	70048	73894	75938	75048	71910	70744	74466	73264	75036	77182	77964	72460	76572	76100	78272	81570	77924	81244	83684	89524	93004	96854	96854	96854	96854	96854	96854	96854	96854	96854	96854	96854	96854	96854	96854	96854	96854	96854	96854	96854	96854	96854	96854	96854	96854	96854
833	0.935533601125815	64372	59066	58780	52592	48230	45432	40636	40176	35144	32118	31266	28140	26128	23526	22152	22222	21114	20074	18936	17648	17428	15966	14286	13208	12226	10700	10862	10210	9826	8944	8650	7694	7450	6896	6330	6154	6098	5524	4944	4778	4580	4106	3580	3468	3240	3092	2982	2844
834	0.996171835126591	64372	66200	67954	63868	68830	66144	68412	66024	67468	73284	70266	73408	70678	70788	69006	69824	70842	71172	69390	68016	68496	63422	64714	68492	68218	69796	66320	65474	65354	69350	68916	61480	59802	62656	62526	59402	57070	55242	52688	52824	50878	50870	50542	49328	49372	48380	48562	52064
835	1.00946511500299	64372	69526	71948	66358	70466	75080	80126	80760	81310	83466	84862	81516	87802	93060	93038	101054	101054	101054	101054	101054	101054	101054	101054	101054	101054	101054	101054	101054	101054	101054	101054	101054	101054	101054	101054	101054	101054	101054	101054	101054	101054	101054	101054	101054	101054	101054	101054	101054
836	0.981755288217663	64372	62890	62820	61180	57330	57096	56652	57794	54198	53706	54528	54834	53778	54918	57662	54914	52796	48474	46342	48052	47626	45232	41450	42872	40866	38986	41092	42222	41286	39044	38146	39242	40464	38416	36980	36170	35378	33774	32376	32570	32138	31540	29570	28696	27542	28546	26854	25508
837	0.994712995078613	64372	66190	67624	65278	63924	61828	66492	65264	66268	59290	60252	61778	59848	57896	56836	55028	53326	52780	53550	53678	51442	54010	55890	58544	61216	62518	62208	61462	59568	58278	57096	60908	63072	64512	62588	62088	59838	58998	57340	58014	55782	51826	53290	53268	52720	52338	51026	52394
838	0.936363592138505	64372	64502	59262	53990	51028	49440	44946	41174	38170	36946	34410	32106	28638	26082	24528	23464	21148	20314	17896	15818	15144	14550	13990	12554	11844	11008	10132	9416	9172	8010	7566	6812	6090	5502	5384	5272	5356	4954	4730	4624	4214	3960	3776	3702	3370	3184	2916	2764
839	1.00913884198523	64372	65850	66360	71628	73700	75836	75824	78398	78270	80058	80122	83464	81570	82770	88516	83274	86450	83914	81194	80582	85650	86132	85226	88242	88652	89204	86148	89026	91634	99666	99666	99666	99666	99666	99666	99666	99666	99666	99666	99666	99666	99666	99666	99666	99666	99666	99666	99666
840	0.997046148939868	64372	62346	61200	62294	63128	62838	61614	60378	59322	61346	60472	60218	64166	63014	61860	62608	65492	65214	66266	68148	71572	72278	68176	71072	69476	68570	69334	70614	72236	74204	69520	65778	60130	60400	62346	62486	61364	61482	57626	55308	54076	53458	52508	53972	51888	50296	52160	55164
841	0.899400470645856	64372	55178	48376	40876	38176	34176	30034	26642	24260	21860	19218	16896	16408	15246	12430	11436	10188	8840	8016	7380	6622	5510	5072	4356	3614	3136	2896	2534	2206	1822	1748	1640	1476	1408	1234	1188	1150	986	962	938	882	780	756	688	662	582	450	444
842	1.00860496531422	64372	64284	65430	67936	65418	65208	66624	69328	68754	70224	69588	68486	70886	72606	71356	69230	70714	69360	68772	67032	68000	70486	72700	74472	73162	74922	76608	75330	72538	71858	72726	74848	77058	82100	87254	87606	93054	95722	97438	97438	97438	97438	97438	97438	97438	97438	97438	97438
843	0.90429634954905	64372	55448	47596	43884	39326	36386	34342	31004	28984	26328	22840	21398	19606	17664	16518	15378	13936	11478	10294	9344	8316	7392	6800	6238	5432	5118	4484	4242	3626	3266	2990	2456	2212	2106	1920	1706	1540	1356	1288	1054	948	874	838	758	698	574	534	526
844	0.976242651098308	64372	61834	61388	56000	55314	52406	53270	52844	52458	52188	48754	48426	47282	44864	47538	48600	46678	43864	45764	44688	44832	45834	46530	43520	43662	40862	39724	38312	37794	36912	35598	35588	32646	29978	28606	27244	27244	24928	25670	25302	24334	24636	24662	25244	24434	25020	22726	21690
845	0.958967724300349	64372	60958	59590	54612	52718	52310	50438	46434	46766	46404	42960	41466	40948	41730	40498	39412	36440	34034	32590	30190	27568	26368	25188	24154	22086	21418	21556	20990	19312	18272	18136	17334	17656	17264	17392	15706	14282	14404	13032	12782	12066	11492	11212	10676	10190	9682	9008	8594
846	0.924724085138032	64372	61440	57304	55522	52522	47488	44058	41480	38138	34912	32918	29596	25374	25090	22766	20620	18410	17144	15552	14294	13096	12264	11488	10022	9218	8488	7962	7714	6898	6334	5592	5338	4538	4104	3542	3316	3240	3156	3092	2912	2728	2596	2602	2302	2112	1864	1630	1422
847	1.00923514240027	64372	64606	70868	72830	69166	70958	72036	75448	76382	73006	73194	71468	73438	70530	71568	70102	71712	73744	71434	76290	78294	78120	75270	73260	74292	80430	81200	87816	87196	90336	93896	99628	99628	99628	99628	99628	99628	99628	99628	99628	99628	99628	99628	99628	99628	99628	99628	99628
848	1.00951977178784	64372	65476	66536	67340	76730	81968	92704	92186	93952	94542	101352	101352	101352	101352	101352	101352	101352	101352	101352	101352	101352	101352	101352	101352	101352	101352	101352	101352	101352	101352	101352	101352	101352	101352	101352	101352	101352	101352	101352	101352	101352	101352	101352	101352	101352	101352	101352	101352
849	0.945821396418673	64372	62968	58944	54666	51540	50528	47770	43268	40084	37640	35418	35008	33056	29696	26774	27188	26152	24570	23958	21068	19590	18896	18068	16614	16544	16040	15634	15462	14452	14030	13408	12726	12318	11394	10550	9804	9326	8530	7942	7874	7026	6950	6612	5972	5376	5580	5254	4784
850	0.988150566287638	64372	61954	61544	56426	59740	60296	62204	58890	56692	55866	55830	58002	57870	59740	58418	57340	56860	55560	54464	51364	51752	50206	49752	50790	51850	48758	49074	51912	54026	52214	51438	49148	50402	49200	47980	47674	44686	42024	39436	38898	40990	39952	38912	39008	37532	36252	36194	36130
851	0.959261010172496	64372	63284	57964	56330	55778	53986	50818	47592	44674	43208	41276	42502	39910	36604	37892	37362	34974	34732	33298	31764	29342	27858	27564	24838	22272	19960	18144	18114	17432	15876	14868	13314	12986	12520	12200	11838	11128	10728	11016	10738	10542	10366	9698	9234	8906	8776	8956	8886
852	0.972606831854082	64372	63100	58690	56690	58194	57146	54318	53432	47926	47106	46010	41292	42114	42464	42554	41566	41482	41178	40178	40718	39404	39026	38334	36344	35950	35262	33154	30838	29944	30498	28278	27782	27926	27034	25822	25204	25538	24944	23612	22500	20836	20774	20292	19130	18616	18942	18812	17920
853	0.994598917274711	64372	67460	66832	68508	67450	67562	68924	71142	69324	67220	67984	67594	65248	67200	68486	70968	74900	69796	65300	63396	60344	65752	65176	62724	59798	59262	57438	56308	55470	56096	56424	53348	52216	52702	53866	54470	52232	51980	51688	52904	53490	50766	47094	48914	45250	44532	47858	45190
854	1.00871460019828	64372	66230	66234	63958	64440	67680	68188	68378	68946	70390	69056	71154	72798	71656	71100	77278	84188	86056	91622	94614	93850	98070	98070	98070	98070	98070	98070	98070	98070	98070	98070	98070	98070	98070	98070	98070	98070	98070	98070	98070	98070	98070	98070	98070	98070	98070	98070	98070
855	0.966067967863056	64372	55788	58608	59260	55214	55806	54258	53916	50834	47690	48102	48974	47238	43550	40298	38322	37604	36236	35038	33670	32758	33576	32256	30134	29170	26906	24788	23654	23084	22886	22500	22244	22162	21662	21460	20186	19150	18082	18170	16706	15894	15142	14464	13642	12940	13346	12324	12038
856	0.978628008328453	64372	62666	65100	60202	57792	56262	57920	57824	56176	52378	49222	49530	48026	47322	44882	43442	41482	39866	37442	35378	35792	35512	36006	33372	32884	33268	34568	33138	33406	33044	33542	33278	30756	29222	30178	30206	30954	30598	29572	29352	27628	25620	26016	26332	25080	24504	23692	23632
857	0.95933243842074	64372	57204	52436	50826	51376	49620	46980	46716	43760	41270	39120	36976	35260	36024	35582	31664	29720	28526	26884	25088	24208	23286	23114	22766	22006	20798	20214	19900	18618	17430	16424	15174	15222	15300	15186	14878	14496	13244	13284	12676	12116	11672	10990	10762	10224	9666	9408	8740
858	1.00864006242887	64372	65752	69298	73970	74022	83140	87840	89988	95956	97686	97686	97686	97686	97686	97686	97686	97686	97686	97686	97686	97686	97686	97686	97686	97686	97686	97686	97686	97686	97686	97686	97686	97686	97686	97686	97686	97686	97686	97686	97686	97686	97686	97686	97686	97686	97686	97686	97686
859	0.902710615795202	64372	57952	54148	49920	44388	39092	35380	31560	27974	25316	23928	20730	19372	18252	15722	14886	13484	12224	10938	9804	9048	8434	8318	7720	6900	6414	5678	4900	4440	3790	3622	3200	2904	2396	2098	1980	1754	1680	1516	1280	1252	1086	958	850	762	708	642	578
860	1.00912795549044	64372	61260	62812	62802	65818	61434	64334	66384	67032	66094	62596	63186	63638	64624	64468	67498	69618	70638	72582	72270	73816	75534	76846	82182	79872	82970	90686	90864	90446	96250	96498	92772	87808	81204	84616	82590	86030	88148	91712	93978	92020	88296	87962	94700	87552	89546	93892	93938
861	0.980360374335613	64372	68806	67696	67352	63692	60314	59514	62648	59626	60102	58398	58274	57020	54722	56930	52282	52076	49430	50684	47066	47036	46512	46484	45076	42524	40038	36672	36204	34840	32132	30896	31724	30994	31190	31490	30768	32312	32178	30186	29702	27424	25852	25356	25354	25636	24100	22804	22302
862	0.95488105062128	64372	61942	60530	56212	50040	47870	44104	43466	39950	39488	35894	33620	31966	30744	31480	29224	29876	28292	27224	24430	22502	21212	20166	18578	17092	16092	15856	15046	14776	14056	13570	13290	12922	12656	11784	11384	10282	9474	9068	8988	8686	8498	8052	7492	7472	7190	6978	6778
863	0.994427974870462	64372	61940	60826	59600	59050	58300	58896	56450	55404	55366	51584	54580	54180	54660	54254	54094	54022	57360	55142	56224	58524	54284	51662	50326	47836	48152	48842	48672	48752	51716	52866	51010	50324	47162	45466	43788	43394	45206	41902	43080	43458	43322	42834	42878	43772	42294	43404	44824
864	0.97874240888288	64372	65588	64078	65622	64588	59330	58610	56842	53550	56478	57972	58690	53056	52558	50134	49198	46576	46108	43052	39564	38308	39460	39936	38812	36804	36848	37774	34950	33770	32698	32348	32840	32628	32774	30458	30812	29368	30366	27580	26100	26306	28022	28214	26820	25662	24972	24414	22948
865	1.00543630594184	64372	66316	69274	71970	71556	72714	76776	78434	76854	75240	78622	74986	75022	70700	73324	75306	77666	77684	77002	78820	78316	74186	69138	70372	68956	66814	65012	67850	70854	72232	73308	71100	75626	76066	77562	78762	80126	77818	81278	84970	85712	81792	80498	79484	79986	85004	87232	85298
866	0.942811112994689	64372	58388	55732	54694	51606	48692	45960	44312	43212	40318	35586	32838	29986	27950	27946	25576	24432	23124	22922	21968	22156	19658	18222	17660	16238	15212	13694	13352	13190	11976	11024	10434	9688	9260	8022	7876	7256	6992	6474	6354	5896	5490	5216	4752	4438	4348	4128	4026
867	0.967043457082167	64372	66332	59788	60402	57624	54316	53196	50666	47496	44084	41616	39980	37808	36174	34966	36292	38012	34462	31858	29952	29214	25992	25692	25896	24208	22692	22672	21476	21444	20836	18836	17228	16228	16206	15404	14974	15052	15386	15292	15156	14800	14534	13664	13292	13270	13472	12880	12470
868	0.952180663507954	64372	66022	61388	59898	57926	52290	47956	43988	40458	37298	35248	35076	33644	32956	30390	26946	24898	24364	23588	22082	22900	20656	20386	19280	18192	17564	16500	16690	15648	15260	14098	13500	13094	12670	11916	11512	11504	10788	10396	10702	9956	9382	9170	8448	8244	7670	7094	6646
869	0.9857581077189	64372	65242	60920	58752	56320	51534	51906	53548	53432	53646	53102	53018	51438	49204	47196	46734	45288	44516	45348	43838	43448	43558	43610	42550	42684	41012	41376	40506	40334	37828	37998	37742	38198	40376	41080	41496	39862	39430	39924	37066	36254	35240	36214	35184	34402	33918	31908	32086
870	0.970749806513446	64372	62450	58996	58810	54806	48452	46948	43904	43968	42566	41210	38556	37102	35812	36296	35378	33116	32344	31146	30058	30474	28654	26924	27442	27104	26278	24518	25144	24348	23708	22048	21130	20600	20304	18962	19062	18824	18020	18592	18044	16874	16338	16216	16256	16366	16052	16130	15990
871	0.983419261574824	64372	65686	64128	65204	64130	60514	61506	64182	61086	63534	62638	63924	60636	60596	59602	58598	53760	52292	49148	45660	43478	42318	40600	40316	38276	39390	41298	39468	39334	38982	38068	35674	34016	33876	33730	34312	34386	33266	33994	34056	35216	33854	32558	31872	32074	28796	30300	30360
872	0.976609081655349	64372	61852	60246	61328	61572	58122	55910	53094	51750	53464	52526	48530	45336	44498	43936	42802	39376	37954	37682	36774	38316	36394	35504	35116	32776	34724	33568	31700	30552	29040	28438	28524	27966	27294	26828	27052	27818	27896	26390	24924	25054	23988	23138	22536	21678	21040	20436	20224
873	0.92967155131225	64372	59610	56880	53458	54146	46838	41548	38398	37030	32612	29500	27744	27056	24872	21940	21176	19574	17598	15524	14120	13308	12454	11628	11028	10302	9348	8506	8014	7426	6834	6750	6022	5602	5606	5128	4702	4534	4322	4136	3874	3836	3354	3246	2952	2674	2460	2272	2138
874	1.00861280289721	64372	64498	64172	68834	71278	76448	83008	82062	83534	86652	85786	83612	80476	79364	80796	78534	77118	85972	89662	87652	90390	88502	94792	96410	93532	96718	96718	96718	96718	96718	96718	96718	96718	96718	96718	96718	96718	96718	96718	96718	96718	96718	96718	96718	96718	96718	96718	96718
875	0.946342801393163	64372	65732	63220	63362	55158	52204	48730	48334	48040	44580	44020	41546	38412	37046	35232	32040	28644	28092	25452	24614	24270	22300	22412	21958	19808	18552	16948	16376	15604	15284	14336	13990	12718	12388	10872	10420	9370	9156	8648	8150	7818	7014	6826	6324	6064	5594	5168	4648
876	0.987822947065649	64372	64298	67754	65632	64326	66286	65928	62964	63084	60016	61846	59640	61130	59450	57424	54318	54914	53136	54216	52686	55094	52052	51576	50786	52420	50498	50766	49636	45980	46692	44112	43344	43960	44592	43812	42772	41142	40572	40282	36960	38508	36178	36386	35068	36144	37020	38176	36430
877	0.996190916567316	64372	60194	58872	56302	54800	53570	52916	51436	50548	51332	48476	49662	50026	50428	51130	52328	54420	52090	52412	50608	51216	50948	49478	50012	52726	51100	52832	55954	56246	55156	55062	50252	48564	50616	48298	48342	46670	47384	48166	46334	45042	44556	43862	44932	46516	46838	48066	46474
878	1.00866785865035	64372	70134	78398	89528	92096	97198	97198	97198	97198	97198	97198	97198	97198	97198	97198	97198	97198	97198	97198	97198	97198	97198	97198	97198	97198	97198	97198	97198	97198	97198	97198	97198	97198	97198	97198	97198	97198	97198	97198	97198	97198	97198	97198	97198	97198	97198	97198	97198
879	1.00837138398266	64372	65924	67256	69102	70888	77072	79230	84038	87506	89672	96758	96758	96758	96758	96758	96758	96758	96758	96758	96758	96758	96758	96758	96758	96758	96758	96758	96758	96758	96758	96758	96758	96758	96758	96758	96758	96758	96758	96758	96758	96758	96758	96758	96758	96758	96758	96758	96758
880	1.00904733625868	64372	65326	69088	72272	72640	79008	81556	90638	91556	99556	99556	99556	99556	99556	99556	99556	99556	99556	99556	99556	99556	99556	99556	99556	99556	99556	99556	99556	99556	99556	99556	99556	99556	99556	99556	99556	99556	99556	99556	99556	99556	99556	99556	99556	99556	99556	99556	99556
881	0.910407152454275	64372	60086	55740	49512	45196	44596	41036	38502	33830	32170	28722	24722	21662	19148	17388	15438	14060	13292	12204	10910	9696	8880	7844	7220	6804	5790	5248	4596	4036	3660	3304	3214	2800	2536	2296	2104	1876	1724	1646	1502	1416	1268	1160	1084	878	820	710	648
882	0.981933166384332	64372	68640	62754	61060	57592	55524	54302	55048	55924	56612	56882	56958	58606	59290	58948	58210	58150	54274	53014	53848	53148	54862	54140	54328	53448	51702	50246	49974	48890	49218	48492	48804	47166	45742	47268	47436	45612	45442	43726	43096	41052	38664	37912	34636	33998	33032	31580	32202
883	0.975177732526422	64372	60132	55778	54288	55560	55218	55528	52338	50718	47564	47198	47732	45390	43082	42282	38896	37198	37304	35586	35822	35108	34000	33466	31768	28520	27916	27434	26566	26250	26286	26640	26646	24168	24710	24096	23332	23466	24028	23948	22152	21586	20716	20890	20774	20124	20030	19228	17886
884	0.937995572568024	64372	63570	58212	53440	46984	44000	41336	36652	31592	28722	28650	26130	23844	22534	22198	21742	21426	20342	19530	18478	17228	16528	15126	14090	13150	12088	11644	11066	10518	9894	9646	8980	8270	8054	7628	7134	6698	6082	5718	5472	5062	4650	4184	4116	3914	3700	3502	3404
885	0.964939912792553	64372	61292	58954	58106	58646	57660	57070	55836	52764	49800	49228	49480	47898	46106	44048	42192	40930	38134	35800	36366	34996	31818	29378	27212	26978	25832	26522	26408	25694	24802	24040	23760	22962	21780	20904	20928	19960	18628	18824	17920	17184	17054	15376	14642	13734	12742	12182	11270
886	0.960680027949413	64372	62708	57020	54620	53204	52996	49530	48120	48900	44464	42638	42028	40842	38918	38366	37374	35276	33336	32132	30366	26634	27286	26224	25220	22908	23054	21778	20894	21296	20576	19378	18904	17638	17440	16488	15216	14716	13818	12366	11196	11182	11858	11076	11466	11020	11164	10884	10238
887	0.948043250797673	64372	60702	55352	56034	49754	48892	44502	42102	39136	39404	35288	35170	32976	32366	30920	30084	29126	26916	24616	23214	22224	21106	20862	20640	19504	17418	16810	16022	16140	15766	13686	13234	13746	13200	12258	11954	10734	10852	9724	8784	8442	7516	6746	6062	6124	5884	5490	5132
888	0.969215367636925	64372	66584	60280	60808	57378	53676	54018	52080	50466	51356	48472	43020	44488	42056	42536	43998	39712	38886	36230	36772	34960	31816	32644	30566	30264	31260	28316	26952	25302	24346	24396	22182	21618	20070	20246	20804	20514	19630	18620	17948	17380	16638	17204	16416	15404	14142	14598	13844
889	0.98637710946886	64372	61530	63088	62224	62182	63456	62662	61256	61692	61390	57874	56408	57016	57204	54598	52050	52518	50054	49396	48842	50786	51770	51810	53502	51306	48660	47590	46702	43346	40456	40464	38706	38574	38542	37542	40124	40598	38926	37324	36786	36636	36762	34070	32304	32532	33016	32448	32460
890	0.995282647177488	64372	65244	64588	62640	66582	66958	69038	70798	72920	67642	66754	69076	68546	69024	68046	61894	60562	65308	64888	60858	58792	59452	58700	57372	56614	55154	56488	55452	56604	57032	57066	57700	54046	54350	55888	55014	52338	53386	54740	49998	49172	49166	49766	50014	53308	53122	52404	50982
891	0.967619415259238	64372	57516	54474	52466	51796	50848	46802	44858	44298	42268	38976	37522	37828	38256	36418	34516	33368	30650	29708	29678	26882	25918	25958	26326	25368	24404	24048	23410	22562	22194	21352	21064	21176	19330	18966	17534	17668	17510	16726	15874	15582	15814	15002	14582	14782	14254	13924	13266
892	0.936376028609478	64372	63336	58780	58388	54404	48828	46996	41574	39794	38536	35546	33142	31480	30064	26928	26588	24660	22098	20532	18294	16992	16310	15672	15836	15498	15190	14332	14776	13506	12638	11748	10942	10302	9992	9378	8898	8458	7516	6704	6108	5492	4988	4802	4392	3962	3616	3304	3016
893	0.998082609690465	64372	70842	71780	70364	69628	72444	72306	74012	77122	78836	81306	83748	81420	75568	75414	73110	71304	69944	70006	71100	74200	76214	76564	72932	72068	69314	67208	69196	73786	68732	66888	73028	68990	67600	71952	70166	70026	69900	67500	64706	62234	64252	59392	58244	57044	58406	56232	53588
894	0.967148498002204	64372	58786	59064	57902	55732	52426	50888	50166	49644	47376	43526	40942	39260	38522	36762	37620	36708	35404	34282	34686	34186	33130	31140	30782	29384	28486	27608	27770	26768	25602	23446	22668	21608	21014	20844	18592	18402	18354	18380	17554	16710	16496	15338	14892	14054	13864	12700	12584
895	1.00966066482237	64372	60486	58028	56094	58026	59176	58938	62504	62106	60870	61336	60446	57974	59570	61946	61826	63588	64446	64238	65318	71180	73990	74236	76810	82288	82786	83558	83152	83518	84618	85728	90126	88046	86878	91394	88730	88006	87672	92754	101662	101662	101662	101662	101662	101662	101662	101662	101662
896	0.949804075812188	64372	58418	53418	52088	50156	47500	43688	39930	38360	36972	33012	31426	30448	28754	27994	26488	26434	24084	22386	21774	20646	18962	18440	18764	17856	16654	15946	14676	14476	13990	13562	12910	12052	10902	10722	10706	9748	9200	8696	7816	7252	6658	6400	6170	6026	5674	5584	5328
897	0.971859951704141	64372	61410	57040	57270	53362	51972	48756	45390	46392	43746	39138	39542	38934	40070	38150	37566	37920	35088	33948	33882	30990	29958	29234	28892	28710	27638	26338	25288	25170	24100	22814	21780	21752	21858	22092	20192	19984	19660	19684	18446	17722	16636	16416	16452	16050	16208	14888	15928
898	0.96817911288286	64372	59310	55644	57502	58318	55566	56228	53156	51448	48112	46080	46528	43422	41502	39864	39920	35836	34112	32046	29282	27960	28102	26580	26400	25614	25050	25264	24624	23672	22224	21454	19990	19592	18450	18292	18290	19168	18918	17466	16656	15520	14508	14412	14268	14210	13738	13362	13344
899	0.985903016538587	64372	58670	61212	61134	61044	58416	56612	54284	52792	52290	48150	49428	51138	48200	47784	48622	47458	46192	45520	43708	44252	43282	40064	37930	37708	38804	38880	38430	39382	39304	39404	40176	41466	41042	40172	37908	38752	39356	39746	39830	37118	34944	35096	35632	33588	33268	33086	34560
900	0.982800499578158	64372	60152	62610	58802	59430	55378	54342	56902	55764	55228	51734	51108	48468	50778	49548	47072	44928	47462	49180	47156	44874	43572	43880	44536	45724	44432	43952	42450	40784	39530	37428	39432	39868	39440	38622	38868	37430	36468	33572	32140	29962	29908	28546	28198	28476	28624	27402	25622
901	0.970432669535062	64372	59616	60070	59900	61230	58756	57056	53844	52942	53260	49908	46902	45402	43204	39972	36146	34570	34444	32836	31950	30620	29274	29196	30120	28336	28604	27886	26344	25730	25150	24982	24884	23024	22290	21130	20024	20280	19830	19278	18384	18470	17976	17066	17254	16356	15946	16212	15172
902	0.963054373300453	64372	62990	62016	57676	57746	56258	58432	52728	51138	48536	46066	43932	45346	45532	42090	39906	37368	36454	36110	35794	32954	32192	30600	28812	28750	27270	25938	26156	24798	22908	21556	20662	18430	16980	16240	15834	14668	13600	11904	11312	11226	11056	10842	10964	10718	10744	10118	9594
903	0.973211399753218	64372	67476	65194	66692	61616	57460	56754	58012	56494	51990	50000	50248	50154	50356	51780	50656	51302	47876	49788	47340	46406	44648	41078	40034	41436	40990	40484	39820	37222	36178	32978	32340	32904	32116	30376	29282	28378	25482	24572	23058	21632	20988	19752	19812	18606	18412	17606	17986
904	1.00857004720527	64372	63520	63236	63802	61730	63784	62536	64968	69114	71174	74460	73160	75284	77830	81304	82788	78306	81342	85862	89920	90226	93372	93548	86878	92230	93186	91142	94362	96946	96946	96946	96946	96946	96946	96946	96946	96946	96946	96946	96946	96946	96946	96946	96946	96946	96946	96946	96946
905	0.960911050126102	64372	64320	57450	56486	54534	53994	53440	47682	44914	40618	40398	38424	37778	36728	37524	37612	38058	36456	34526	32036	30022	29064	27548	26416	25964	26220	24900	23312	22120	23416	21492	21670	19668	18450	18300	17284	16818	15880	15268	14462	13960	12866	12468	12100	11554	10950	10212	9908
906	0.916329712000373	64372	57740	55278	51332	50966	48346	44456	42968	40302	36518	31202	30060	26158	24082	22720	21016	19674	17998	15992	14384	13128	12720	10974	9418	8506	8278	7724	7092	6556	5846	5110	4658	4104	3670	3308	3028	2966	2698	2474	2406	2120	1924	1710	1602	1414	1270	1072	988
907	0.955644719670558	64372	65146	60622	58440	53808	53518	51306	52222	49242	46242	44444	45156	45250	42298	38516	36888	36190	35896	32232	30438	29736	28688	27618	27394	25934	24116	22802	20346	20434	19658	17958	17534	16368	15274	13762	13784	13652	13334	12324	12528	11568	10520	10000	9472	9456	8322	7790	7398
908	0.939621898226726	64372	58624	56562	55446	50282	45084	41778	39330	37036	35946	33378	31946	29518	27492	26748	25316	24848	22646	19602	18958	16964	16430	14680	13530	12602	11796	11400	10576	9934	9556	9610	8386	7962	7352	6830	6616	6072	5632	5306	5218	4840	4284	4186	3962	3754	3608	3614	3546
909	0.995069177019116	64372	65886	62086	61018	64398	63728	61010	60526	66020	64356	62774	59548	58290	57540	59304	58524	57744	60976	59022	59436	60376	62780	62420	65020	65794	69866	66452	66442	64414	65036	64576	62898	61476	60956	62226	59706	57662	57092	58248	54498	53446	55480	54236	51708	49086	53400	54370	52570
910	0.996089955816686	64372	68560	67802	67684	65544	63968	64950	67894	64070	63584	63810	63426	61266	60634	60754	60050	56322	57654	55834	55922	55614	54762	52884	51798	48820	52042	52322	49708	49608	47852	48016	49336	47000	45080	43602	41898	44698	43492	44282	43770	45420	47716	45854	44812	44224	42824	43078	45498
911	0.915337739442642	64372	53602	48660	45634	39784	36580	31050	28342	25712	24390	22894	21096	19648	17740	17174	16016	13822	12994	12054	11584	10632	10236	9220	8208	7412	6434	5916	5536	5094	4440	3992	3408	3076	2728	2508	2166	1940	1780	1704	1718	1584	1506	1276	1152	1148	1092	994	910
912	0.975369651655819	64372	61098	62972	62084	60994	57808	54640	53564	53058	51394	45758	45156	46718	47746	46482	44238	43484	40638	38030	38968	36496	36388	33378	32712	33862	31524	29330	29522	26772	25974	24206	23918	22656	21792	22298	22146	21918	21776	21574	21244	20160	20154	20084	20374	20150	20848	19232	18786
913	1.00937753720872	64372	71894	80948	89406	100278	100278	100278	100278	100278	100278	100278	100278	100278	100278	100278	100278	100278	100278	100278	100278	100278	100278	100278	100278	100278	100278	100278	100278	100278	100278	100278	100278	100278	100278	100278	100278	100278	100278	100278	100278	100278	100278	100278	100278	100278	100278	100278	100278
914	0.916438734503566	64372	63136	56030	52012	45492	41512	36066	34082	32416	28658	26230	24218	21568	19360	18140	16394	15848	14354	14074	12646	12472	11294	10568	10132	8844	7992	7816	6954	6168	5268	4766	4690	4084	3680	3592	3030	2690	2462	2270	2186	2064	1924	1764	1606	1532	1358	1168	1012
915	0.951718399827695	64372	60598	60566	60572	57940	51876	50402	47626	42794	40240	39880	38458	37166	34692	33860	31888	29974	28486	26850	25594	24412	22536	20892	20090	18794	16382	15224	14088	14202	13380	13242	12280	11586	10520	10230	9962	9640	9460	9116	8774	8320	7872	7972	7526	6840	6352	6076	5720
916	0.936528105446731	64372	61924	55076	50856	48258	43680	42432	39058	36074	33578	31578	30034	27898	25644	23736	20468	18932	18442	16454	15298	14344	13296	12282	11928	11086	10372	9458	9352	8588	7868	7472	6768	6632	6152	5660	5110	4558	4170	3922	3836	3590	3460	3240	3110	3016	2972	2998	2844
917	0.948892392045941	64372	61282	56498	55256	55152	50616	47942	47260	46820	41920	39832	36618	34362	33468	31694	28312	28486	26394	23740	22030	22064	20974	19624	19356	19330	18322	16924	16794	16462	14956	13520	13178	12002	11014	10076	9576	9196	8582	8340	8272	7612	6976	6974	6698	6508	6162	5906	5632
918	1.00926184342627	64372	64932	63924	64606	62144	64586	63678	60830	59052	61708	64146	64928	69330	73950	73474	70224	71674	74824	81546	84728	86702	82500	83138	79352	81240	82204	84374	82150	78914	75320	69296	72312	73126	77206	78474	81540	85888	86272	91696	92254	95420	98972	98972	98972	98972	98972	98972	98972
919	0.92780116823792	64372	57916	54814	50274	47166	45796	43280	42568	36344	34918	30306	29186	25976	24570	21540	20138	19038	18122	17270	15978	15092	14010	12932	12546	12120	10732	9900	9278	8446	7820	7012	6084	5846	5600	5052	4650	4450	3850	3632	3368	3180	2810	2468	2280	2200	1986	1822	1778
920	0.952073451249014	64372	58982	53212	49388	45550	42404	39846	39362	38610	35562	33598	32020	29424	27996	25832	25360	24670	23408	22638	21792	21184	21176	19474	17926	17540	16648	16480	15698	15000	14708	13936	13820	13550	13206	12466	11450	11380	11744	10734	9988	9056	8550	8148	7744	7442	7250	7036	7004
921	0.970236361802728	64372	61982	59844	61234	58346	57370	55406	54056	51054	50832	49430	48122	48520	46368	41378	40894	38958	35808	33892	31292	29014	28726	28826	29392	28470	28674	27086	26708	26220	26028	25026	25172	24360	24558	24002	23052	21826	22006	20594	20064	19684	18462	18358	17580	17748	16504	15620	15198
922	1.00014856309099	64372	63836	64094	66296	63670	61510	59704	62620	66854	67742	63466	62002	64244	60718	59526	58314	59160	61542	59662	63804	64434	67742	68228	65298	65796	66314	62540	65382	65456	60466	63624	65500	61904	57812	58180	60184	57242	57760	58990	59804	55322	53674	55728	53930	53692	56464	59340	58664
923	0.972228307388132	64372	66064	66942	64052	62366	58308	54768	51900	52446	49972	48328	50460	50494	46690	44922	43554	44828	44180	40364	36642	35466	34566	35214	35854	34332	33128	32122	29806	28296	28404	28316	27606	26710	25614	23816	23480	22286	21924	20988	19712	19770	20818	20878	19120	18598	18414	17662	16928
924	0.937877483779474	64372	61684	54834	53792	51732	47766	44576	40766	39428	36810	33996	31654	28480	26698	26900	24494	23872	22926	21308	20878	19354	18404	16698	15620	14662	12966	12342	11806	10686	10134	10082	9720	9000	8734	7940	7216	6438	5854	5606	5266	4828	4454	4190	3942	3884	3658	3374	2946
925	1.0091580289812	64372	68000	70442	70814	68216	70414	72106	74226	75854	80348	78746	83894	80206	77718	78468	80750	86668	87336	89368	88124	89856	94520	92854	93740	95776	100132	100132	100132	100132	100132	100132	100132	100132	100132	100132	100132	100132	100132	100132	100132	100132	100132	100132	100132	100132	100132	100132	100132
926	1.00867398612446	64372	68174	69698	71094	74610	77532	78796	78262	75912	80366	79484	78872	82368	85126	91958	88556	89242	91278	97896	97896	97896	97896	97896	97896	97896	97896	97896	97896	97896	97896	97896	97896	97896	97896	97896	97896	97896	97896	97896	97896	97896	97896	97896	97896	97896	97896	97896	97896
927	0.927920764108897	64372	58560	54082	52592	49726	46062	41034	38892	35536	33638	32130	29756	28322	26630	24252	22596	20948	18816	17732	16512	15146	14460	13324	12452	11754	10888	9984	8954	8336	7294	6774	6182	5640	5290	4844	4328	4132	3714	3570	3272	3034	2710	2420	2274	2112	1932	1746	1610
928	0.895614710256342	64372	56856	48338	41556	37220	33734	29766	26448	24366	20266	17890	15576	13622	11932	10400	9738	8154	7912	7258	5976	5280	4672	4412	3934	3622	3418	3156	2972	2778	2382	2084	1772	1540	1328	1278	1160	1126	1032	974	898	838	666	660	568	544	528	460	402
929	0.968822243665524	64372	63874	62448	59652	59318	54736	55358	54958	53178	52340	53780	50604	47554	44264	42050	37338	36218	36502	34030	33398	34138	32604	29572	30574	32066	31650	30950	28654	28948	27186	26568	26488	25210	23296	22196	21504	20258	20442	18850	17806	17652	15512	15086	15272	14656	14076	13734	13018
930	0.977042858791094	64372	60226	60316	53682	53754	54074	53832	50828	51622	52716	52030	53186	48908	46696	45656	44516	44418	42592	44534	44084	42858	40860	41144	41644	40442	40292	37656	38662	39522	40486	42642	42094	41226	37564	34078	34190	32738	31550	29722	27490	25842	26918	24096	22596	23208	23802	21258	21252
931	0.993295305764622	64372	63588	61752	61018	60306	58218	58010	56662	57674	57816	57800	57380	56960	56028	56416	54300	55144	51952	52066	53522	53812	53094	51850	52862	52698	55272	57672	57900	59380	58102	56970	57196	56178	56080	56226	52352	49834	50090	49552	48814	48314	49838	51938	53220	51182	47774	46380	47100
932	0.939606643754076	64372	61218	52796	49516	47628	46858	43490	42222	37440	36286	34766	34264	32114	30206	28084	25890	23918	21402	20428	18630	17192	16010	15764	14760	12690	12478	11888	10948	9854	9502	9122	8608	7680	7038	6380	6274	5974	5296	5186	4864	4594	4518	4270	3986	3616	3532	3490	3410
933	0.975405564117152	64372	67900	63014	58938	58892	52588	52012	49676	50916	48586	49028	48050	47728	45460	44744	42148	43136	45068	44182	42258	42894	41676	42048	42200	41848	40216	39300	38598	36440	33898	33994	32234	31490	31126	28846	28646	28632	28824	28870	26912	26146	24856	23206	23432	21784	20508	20072	19402
934	0.955576658751808	64372	62020	58712	55192	51292	50030	47498	47250	48572	44250	40658	38094	38766	38638	38012	37034	36534	35188	32344	32936	31358	29016	28650	26866	24214	22328	20914	20452	19110	18604	16792	15494	14026	14208	13974	13198	11606	11420	10850	10424	10132	9236	9304	8414	8250	7650	7118	6716
935	0.946387423714763	64372	61940	57894	56958	53354	48122	44870	39380	35546	32292	30938	29416	27546	24150	23046	21032	18282	17428	16878	16084	15378	14288	14308	14050	13254	12320	11920	11420	11124	9824	9320	8434	7952	7530	7052	7104	6884	6572	5834	5666	5744	5412	5140	5164	4630	4580	4546	4580
936	0.962544825995143	64372	66868	66252	63160	60268	61284	58604	56200	55972	54074	51742	47126	46876	45508	44286	44246	42010	43148	40894	39384	38834	36534	34224	31192	30762	29176	27382	25500	23436	22108	22248	21882	21464	21138	21494	20546	19072	18572	16344	15430	13790	13678	12904	12596	12108	11758	10890	10314
937	0.95646945605914	64372	59990	58832	54306	54300	53138	50064	48250	45736	44234	42640	41870	41024	37046	35836	35572	34372	31054	29212	27326	25116	23496	22816	22282	20530	19966	18664	17050	17044	16966	15538	14328	13870	13522	14076	13874	13442	12500	11932	11808	11754	10598	9344	9138	9176	8812	8386	7922
938	0.954087437466172	64372	59650	57938	55084	49606	50074	46144	41438	38008	38164	34486	33440	31536	29774	29146	28408	26906	26044	25296	22970	22384	20244	21084	20562	19736	19434	18638	17608	16966	15674	14800	14200	14580	13614	12678	12244	11126	10898	9906	9366	9038	8776	8884	8938	8748	8090	7356	7094
939	0.974766096149208	64372	63070	58384	58792	57958	56718	55500	53322	53676	54010	51220	50568	51370	50658	49502	47866	46658	46000	46480	42232	42076	42746	41734	40044	40634	36482	34486	31930	31702	31152	31214	30604	29258	29490	27426	27534	25214	24122	24102	24146	23364	20668	21174	20856	19944	18642	18218	18048
940	0.966886314019375	64372	62530	63054	61846	57996	59434	55904	53712	53384	51846	51148	50410	47388	47610	47684	47876	47884	43510	42814	41018	40980	37684	36600	33952	33028	29992	28546	26330	25392	23996	22856	22492	22662	20914	19178	17840	17616	18182	17166	17020	16350	15520	15136	13764	13738	12988	12602	12752
941	0.946559464093566	64372	63204	60292	56286	53786	50062	44074	41478	38584	39234	37770	33952	33738	30604	27438	26380	24990	23502	22850	21614	20672	20000	19300	18088	16322	15974	15034	14634	13626	13122	12516	11662	11226	11266	10828	10698	10154	9232	8466	7988	7568	6640	6412	5952	5612	5548	5066	4672
942	1.00491688336184	64372	68156	64976	61590	60324	60612	60048	59274	61384	63676	65076	64616	67052	69410	71844	71782	72920	74294	70636	71198	70884	74580	73370	72594	74950	77468	74480	74426	70962	70352	64374	67614	72474	70512	69096	67840	68910	70090	67386	71490	70232	73528	75874	74974	74442	76530	76078	75022
943	0.970184887791123	64372	58280	55746	52002	53700	54370	51188	50872	51940	52086	47466	45272	40450	37536	37644	39498	41698	39062	36128	34052	34352	32166	30296	28872	29562	26840	26422	25440	24622	24852	23326	21764	22154	20378	19832	20022	19984	19112	16978	15456	15428	16444	15774	16168	14564	14698	13826	13682
944	0.990281873365936	64372	63818	67558	65104	61490	64646	63316	63034	59682	57232	58766	60374	58714	59244	60664	58700	59386	57568	56418	53078	54548	53718	55822	56790	58782	61112	59648	58762	56568	53512	52310	49824	45708	44672	42986	43748	43270	41324	40632	39826	39278	39324	41286	38544	38566	37230	38424	35724
945	0.997344374109854	64372	64150	60728	60810	58318	58982	54930	58120	55660	56150	56734	58406	61142	58648	58318	57366	58774	59464	61202	60776	60902	61600	59166	56350	58438	58830	62676	67376	66594	64196	65914	62528	63292	67114	63806	63084	66336	68694	66358	63662	64540	65140	61160	58044	60530	59908	61776	59366
946	1.00863960376043	64372	65944	72574	72594	71988	75224	72852	75228	78754	82828	78680	79172	78954	78930	82272	81792	84714	82732	90148	89744	97224	97224	97224	97224	97224	97224	97224	97224	97224	97224	97224	97224	97224	97224	97224	97224	97224	97224	97224	97224	97224	97224	97224	97224	97224	97224	97224	97224
947	0.998404759504883	64372	64170	63508	63650	60784	60832	60310	58914	61048	59190	62924	62172	61068	58914	57072	55876	56348	56016	55124	53768	53180	57342	60180	59720	58568	56598	54312	52930	56502	57484	55368	58688	61508	60692	60886	61222	60046	61826	59114	59702	57754	55712	59052	60184	60348	59396	60350	60154
948	1.01072949164133	64372	66894	70646	74740	82236	83948	89350	96372	107860	107860	107860	107860	107860	107860	107860	107860	107860	107860	107860	107860	107860	107860	107860	107860	107860	107860	107860	107860	107860	107860	107860	107860	107860	107860	107860	107860	107860	107860	107860	107860	107860	107860	107860	107860	107860	107860	107860	107860
949	0.962792587565374	64372	61752	60256	58964	56228	52122	50552	47722	46008	46032	43516	44130	41644	37798	36804	34122	34118	33508	33456	31714	28284	27596	28682	27748	25912	24400	25434	24548	23496	21656	21080	21180	21058	20016	18038	16586	15208	14202	14332	14290	13114	13100	13472	13658	13144	11864	11058	10456
950	1.00853549682332	64372	67312	71880	69280	72422	73954	76038	83656	87036	90034	89194	97134	97134	97134	97134	97134	97134	97134	97134	97134	97134	97134	97134	97134	97134	97134	97134	97134	97134	97134	97134	97134	97134	97134	97134	97134	97134	97134	97134	97134	97134	97134	97134	97134	97134	97134	97134	97134
951	1.0075701473174	64372	63702	62586	59574	57440	55816	54020	56058	57526	59058	58462	60814	62996	58862	57778	55840	55698	57416	57972	60826	58396	59968	63852	64504	67828	68014	69808	74082	73438	73862	76414	81174	82848	83670	84236	87798	89518	91452	96244	95876	95142	89748	90312	85932	89922	86410	87358	91840
952	0.965555776980253	64372	64248	64362	58776	58086	57200	55042	50774	45204	42670	40880	38670	39094	38522	37188	34558	33494	31012	27854	25760	26474	26400	27640	25858	24018	23246	22632	21454	21392	22062	23302	23436	22092	20726	19828	19548	18030	16704	15452	14582	14554	13818	13526	13552	12186	11744	11604	11252
953	0.949648352411652	64372	61588	61956	56334	54164	53100	48860	45012	43388	41898	40566	39060	36618	34506	32002	30638	28156	27070	26706	25484	24640	24610	23764	23018	22718	21092	19812	18924	18070	17014	16266	14896	13730	13028	12708	11770	11432	10798	9894	9148	8932	8798	8330	8208	7466	7178	6776	6420
954	0.932324632756076	64372	58758	52692	48956	44604	40200	39178	36528	34376	32054	29168	25236	22894	21076	19196	17812	16530	15418	15372	15192	13530	12978	12310	11586	10420	10252	10108	8920	8330	7540	7088	6466	6224	5884	5714	5520	4978	4428	4066	3694	3572	3394	3236	2950	2668	2590	2500	2390
955	0.983947027212015	64372	63648	62840	63362	64460	64126	65782	64246	66708	66108	65150	65514	65688	62978	58704	56980	56866	54398	50662	51310	51598	51942	50738	48418	48226	45800	43388	43558	44374	44078	43324	41962	43764	41496	41532	40294	38100	37570	38134	34680	34026	34760	33442	32428	30394	29020	28798	29910
956	0.929544898609225	64372	58780	55014	50894	46900	44284	40600	37304	35038	33780	31678	29504	28438	25174	22520	21870	19720	17944	17006	16000	15518	15530	14416	13386	12598	11612	10428	9640	8720	8490	8178	7978	7278	6698	6172	5722	5194	4600	4036	3904	3568	3128	2988	2748	2666	2382	2314	2236
957	1.00923820081056	64372	61100	60808	63742	64138	63578	65120	65970	67136	67348	70316	72328	71514	69438	71536	71190	75792	80086	78732	79528	76098	76266	78734	79098	82674	78780	79956	79542	85168	84092	88418	95370	100070	100070	100070	100070	100070	100070	100070	100070	100070	100070	100070	100070	100070	100070	100070	100070
958	0.991396206515615	64372	63116	65420	69344	68362	70266	70318	70108	67954	61126	62140	59056	55056	52224	51600	49998	54678	53622	53214	50930	46158	48074	47608	47212	49256	47894	48436	46778	47436	48526	48464	45446	43956	40782	41672	40514	41326	40710	37730	40018	38176	38820	38204	35158	33774	32784	35308	35662
959	1.00081080267189	64372	62282	61420	58670	60792	64822	63404	64414	65102	64046	62164	63830	59994	57928	61926	61252	57410	60928	61760	61688	57840	56456	58898	57658	57218	57180	56204	55218	56984	59770	58280	60388	63402	61610	62422	62978	59852	59068	56410	55652	55366	53622	56778	54612	55320	56232	58586	58560
960	0.931258096138831	64372	59056	55174	51822	50964	45634	43170	39296	37956	34548	31034	30062	28406	25012	24046	21766	19084	18018	16562	15162	14748	12816	11882	10318	9994	8754	7940	7676	7554	7298	6740	6496	5800	5340	5346	5228	4858	4686	4298	3888	3614	3214	3120	2828	2534	2360	2248	2206
961	0.999009376550369	64372	66484	67550	68618	72124	74170	73586	68770	67270	64420	64664	64742	63114	64182	65084	61744	60530	56384	54564	55108	52628	54364	52970	53358	54906	53682	52820	55072	55082	55836	54762	57088	58752	57622	55676	56756	57074	56436	56994	53498	53562	54848	53892	55386	56438	56214	56842	57888
962	0.94517471878438	64372	58564	51248	48314	45170	40172	40904	39966	38574	36356	33742	32148	32244	30540	29346	27490	24454	22892	22442	22312	20824	20750	20114	19090	17536	17554	16010	14546	13978	13096	12356	11524	11416	10316	8988	8434	8148	7430	7306	6784	6758	6218	5874	5718	5304	4854	4532	4318
963	0.998018004604108	64372	65194	65994	65500	67772	67214	66334	70910	67942	67296	65918	67230	63384	66156	67274	67096	67908	67116	67242	68372	68154	64738	66634	63510	66280	63412	62588	64626	64110	66336	64082	69978	65986	67206	66866	67100	66576	71160	69262	67920	66214	64900	66352	65500	65562	62714	61482	61956
964	1.00867337181052	64372	68650	68868	69566	67260	69130	70980	70858	68770	69144	68314	68500	69460	74320	79140	81898	77784	80596	79546	78196	81904	83672	86284	85752	87476	90804	97678	97678	97678	97678	97678	97678	97678	97678	97678	97678	97678	97678	97678	97678	97678	97678	97678	97678	97678	97678	97678	97678
965	0.997491244756331	64372	64036	59816	62376	64068	64100	65620	62664	64828	63640	61740	60156	58090	59728	60892	60152	59352	65218	67514	64834	69050	70498	69594	68286	66178	69616	69876	71052	67810	66668	65710	67182	62398	64254	65354	65500	67722	65558	66224	61044	60088	59796	62082	58046	57866	55730	58762	59696
966	0.988140991233357	64372	63986	67266	66572	67162	64190	67616	66020	63848	63706	60524	62122	60770	58970	56936	56812	57688	55580	58342	60594	58550	57944	57560	53648	53988	56276	55638	52452	51218	50512	52122	52752	54902	50352	49178	49154	43900	44218	41760	42126	40398	41886	39052	39644	39278	36346	34400	33878
967	0.95205118064905	64372	62868	62324	59042	59376	58040	52002	47874	48192	43392	42072	37932	36176	35326	32122	30554	28586	25684	24530	23686	23380	21696	21552	19992	19496	19092	18440	18028	17368	16770	17670	16704	16596	14674	14856	13272	12276	11464	10698	10080	10088	9160	8850	8742	7794	7770	7440	6574
968	0.89967998274165	64372	60402	57746	55162	46290	41802	35198	30460	27820	27414	25700	22148	20316	18462	17560	15528	13332	12028	10684	9868	8720	7758	6670	6314	5580	4956	4558	4206	4032	3674	3208	2778	2490	2292	2006	1854	1636	1566	1466	1366	1292	1180	1030	930	844	730	662	566
969	0.968852062544696	64372	56886	53916	49612	49832	47718	46948	44692	43904	44216	43552	42616	40950	37712	36254	35194	34680	33680	33086	31528	29936	29002	28830	28268	27604	27616	27010	25816	24552	24172	23412	22854	22446	21788	21072	20664	20584	18916	18620	18530	17420	16840	16022	16098	15022	14910	14772	13652
970	0.962210289970191	64372	60636	57752	55794	56300	57362	56226	50834	50390	47626	44086	42752	41892	38712	37110	35108	33930	33922	32072	31482	31466	31328	30776	30070	28244	26902	26196	24722	24204	22684	21480	20218	19126	18366	16522	17236	16268	15280	15036	13818	13424	12992	12798	11932	11178	10278	9944	10406
971	0.913792979308718	64372	57766	51082	49478	42176	39204	35486	34926	31936	30600	28210	25430	24344	21228	18018	17400	15326	13570	12436	11392	9846	9660	8404	8010	6960	6578	6036	5686	5316	4962	4534	3930	3800	3284	2940	2718	2638	2346	2092	1950	1792	1558	1512	1306	1188	1008	892	850
972	1.00286555071463	64372	69206	64558	63158	68148	64476	62462	61302	62812	66774	62960	61246	63888	64156	65260	64776	68114	71664	67674	66818	66450	63192	65052	66412	70138	67320	66362	70938	72374	73762	73632	75470	75814	77450	81246	80560	82650	80688	79324	75928	77050	74732	76104	78800	74054	76668	73056	70464
973	0.974111086790935	64372	66014	67450	62130	62976	60116	60276	57916	54862	56050	53242	50882	48180	45626	43576	41112	41332	39788	37124	35764	33600	32334	30558	29070	28184	27734	28188	29568	28552	28890	27794	26824	26562	25448	22782	22840	22172	20454	19788	20124	20544	19674	18806	18560	16610	16780	17316	17256
974	1.00892275839645	64372	65090	65376	65432	63630	62226	62860	65690	65154	68560	66438	67472	67214	67000	67648	67472	71866	76110	80536	80268	82698	85722	87774	89678	87744	85666	84152	90216	90688	94976	95294	96424	99028	99028	99028	99028	99028	99028	99028	99028	99028	99028	99028	99028	99028	99028	99028	99028
975	0.978024036848314	64372	60260	60028	62158	61454	56036	58602	56426	54650	54478	51932	51400	48138	46774	45194	43652	42036	42708	44486	45224	44188	42532	41796	42584	41614	42020	39572	36184	34378	32740	30866	28868	27876	24860	25972	25440	25236	26012	24034	24146	23830	22702	22574	21680	23122	22320	21616	22810
976	0.988858609593232	64372	62574	59930	60224	56114	56420	57488	57542	55880	55476	54640	53478	53360	52930	54172	51020	52056	53688	53500	54594	55494	54996	56950	56598	53844	54206	54622	51578	50878	47094	48704	45338	44964	42670	42500	42728	43516	42736	40514	39670	37204	38126	38342	37374	36092	35918	34956	36186
977	0.973902526553671	64372	63368	64368	65292	65286	61532	60372	61028	58328	57874	55992	56134	56074	51902	52384	50984	47912	44758	42984	41840	40712	40156	38582	38672	38508	38244	36770	34978	33604	31024	30850	30690	29226	28200	27254	27792	26714	25424	24148	23712	22860	21952	21434	21686	21014	20614	19964	18692
978	0.974240094508874	64372	62390	63940	64588	64398	65712	65120	65220	60426	60482	58086	53964	53678	54312	53676	54542	52596	48710	49540	47850	46208	46114	42500	41588	40148	40576	40884	39510	39476	38542	36968	34482	34034	32026	30766	29714	28598	26378	26678	26266	24264	23178	22544	19826	19558	19004	19060	18312
979	0.945440034052511	64372	58262	52470	52436	48242	44014	44452	40412	38230	35384	31698	30628	29188	28428	26280	24370	22690	21398	20438	18038	17072	15590	14396	14162	13588	12886	12440	11404	10576	10604	10012	9586	9600	8868	8522	8534	7524	7246	6824	6354	5666	5654	5360	5294	5052	4694	4500	4206
980	0.973874304763434	64372	60764	56764	57116	56514	56658	53258	50554	51624	50622	47238	46652	44412	45328	41284	39162	37936	37384	37858	34112	33658	31578	28832	26802	25336	25420	24534	24172	23224	22324	22670	22796	22668	22646	22456	22212	20962	19576	19778	19110	18040	17848	17304	18064	17700	17706	17666	18564
981	0.978525872183194	64372	62102	61500	59740	56592	56822	58902	59670	57614	54096	53688	53300	50822	48078	46118	45576	44162	42130	40624	41782	42588	43260	42542	41134	40450	38186	37458	39230	37524	37042	34980	35088	35224	34654	33884	33114	33612	32434	32992	33148	33000	30878	31250	29418	27564	27800	26860	25530
982	1.00875020061381	64372	64046	67566	66766	66832	66956	66566	64702	69552	70976	72092	73570	74530	72644	76242	77294	78844	84056	79622	82158	81154	81028	80492	84094	81996	85470	88180	93396	98048	98048	98048	98048	98048	98048	98048	98048	98048	98048	98048	98048	98048	98048	98048	98048	98048	98048	98048	98048
983	0.924577772291803	64372	67674	61636	53594	51300	45414	43796	38378	35368	32400	30170	27562	24502	24164	21764	21228	20298	19292	17320	17004	14870	13466	12306	10996	9600	8600	7598	6690	6504	5968	5790	5632	5176	4908	4470	4040	3528	3254	2818	2650	2282	2276	2136	2020	1856	1750	1658	1404
984	0.991302249937049	64372	63822	60898	62092	58842	56412	57832	56446	52826	51056	49284	50418	50674	48378	45458	43814	46104	45388	47022	45330	44326	44836	45776	47472	49500	48170	51052	49374	48680	48554	49626	52224	50584	50142	50560	50024	50166	48984	48992	49088	48914	47714	44476	44898	42866	42704	40852	39490
985	0.92013651055904	64372	58770	52554	46034	42878	41206	39164	35900	34020	31020	27398	25588	24534	22824	20898	19430	17310	15652	14034	13770	12408	11424	11192	9518	8960	8178	7870	7514	6662	6444	5926	5886	5264	4850	4728	4296	3974	3728	3214	2900	2648	2502	2234	2034	1682	1482	1440	1298
986	0.942976324316425	64372	58852	54420	52262	50904	48376	46042	43274	40350	37926	35518	31560	32068	30812	29656	29534	25460	24046	23066	22020	21712	20560	18984	17212	17650	16620	14994	14894	13970	12508	11212	10824	10172	9610	9024	8544	8364	8452	7688	7364	6916	6202	5890	5858	5540	4954	4296	4138
987	0.961898921879131	64372	64112	61906	61426	58640	57292	54532	52128	50242	50304	46426	44682	40548	40124	38230	37414	35130	32846	29986	28566	27298	27628	25572	25750	25054	22620	21516	19850	19686	19650	18990	18338	17314	16048	15722	16540	16098	15568	14498	13798	13910	13090	11888	11712	11856	11398	10992	10394
988	0.946203302817008	64372	57678	54038	55056	51710	48858	44834	42758	39600	36610	33244	32258	33340	31948	29346	27384	24132	22098	21484	22182	19548	18990	18052	16790	15138	14776	13364	12630	11324	10928	10426	9706	9002	8780	8444	7876	7440	6656	6366	5780	5784	5238	5070	4640	4586	4116	4074	3914
989	1.00884014821925	64372	71456	73298	73492	70224	68024	63348	66728	70696	75260	75072	73002	72170	73726	75606	75670	78248	79444	75376	76802	75108	74618	74212	77970	80356	81714	83836	88256	97468	97468	97468	97468	97468	97468	97468	97468	97468	97468	97468	97468	97468	97468	97468	97468	97468	97468	97468	97468
990	0.934659859609071	64372	59808	56778	52028	49558	43580	42110	39712	37122	35630	33654	32274	31922	30218	26412	24310	22420	22544	20196	19520	16506	15274	14268	13398	12866	11940	11416	10200	9934	9512	9196	8366	7904	7756	7290	6866	6156	5916	5558	5082	4494	4438	4088	3850	3490	3150	2904	2852
991	0.934768658380967	64372	57532	52688	48840	46556	42990	40886	39316	35704	32480	30606	28888	27154	25918	24954	23504	22680	21616	19728	18042	17038	16556	14656	13942	12574	11910	10886	10966	9842	9028	8510	7978	7946	7368	6964	6594	6042	5576	5026	4900	4514	4150	3894	3492	3196	3026	2906	2838
992	1.00901780153905	64372	63816	66020	68268	70256	68656	72674	73034	73698	76704	76226	75942	75666	79042	77910	77910	83070	80534	81576	82494	84010	90938	90738	91000	94252	96432	99734	99734	99734	99734	99734	99734	99734	99734	99734	99734	99734	99734	99734	99734	99734	99734	99734	99734	99734	99734	99734	99734
993	0.986053542201569	64372	59344	58604	58484	55886	55792	57810	58592	55606	52160	51308	53596	52028	51712	51548	51390	49280	48960	46632	45000	43512	42998	43242	43070	42092	43036	44312	41934	41696	41432	40478	39622	39280	38876	36776	34602	33558	34052	33450	33778	32790	32634	30272	29722	28852	28640	27756	28176
994	0.947285754106518	64372	63916	57728	55612	53816	51962	52674	51308	44894	41538	39940	39966	35364	34502	33750	32032	32528	32736	29556	26268	23038	22496	20756	19284	20086	19846	18106	16978	15638	14812	13684	12110	11556	11366	10606	10242	9850	9478	8588	8160	7382	6510	6294	6228	5770	5350	4964	4568
995	0.985309435052614	64372	65174	67126	66320	61422	62916	67036	67204	64674	66170	68570	67026	68100	63872	58940	55146	51112	48180	46488	43138	44336	45930	45906	44204	44354	41486	43312	42952	43120	43908	41152	38002	35610	35722	35660	34376	33890	33478	34230	32424	33202	32838	31128	30808	31274	30432	29950	30806
996	0.958986921881075	64372	61694	63482	61716	58484	55012	54720	52648	49900	49118	50792	50538	47084	42414	42430	38698	39772	37558	33180	30242	28962	26222	26650	25350	22756	21868	21548	20778	19936	19778	19130	18438	17654	16012	15508	15544	14718	14222	13270	12848	12576	11964	11326	10688	9862	9136	8972	8790
997	0.987241514798149	64372	60706	58124	56962	60740	59888	59284	59172	56584	59546	56932	57874	56506	52854	53644	51080	51210	50064	48868	47772	46598	47144	47012	45556	45472	45522	45606	47290	47546	44636	43556	43586	44086	43684	43208	40574	40072	37332	33856	33054	33402	33080	32396	33706	35788	37340	38420	35932
998	0.985533355543042	64372	62602	62772	61862	63318	64050	63410	64840	65698	64470	66520	63674	62630	60388	56928	55010	54996	55306	52730	51366	47376	46906	44100	42870	43702	43824	43264	42104	41350	39898	38088	36308	36056	35332	36826	35776	34604	32700	33540	33286	32616	33250	32712	32834	33654	32180	30804	30634
999	0.929210087668496	64372	56792	52244	50814	46848	43576	42272	39364	33880	29484	25930	24348	21516	20904	21138	19294	18786	16196	15084	14858	13612	12200	10708	10208	9478	9050	8046	7296	7182	6834	6264	5922	5418	4842	4158	3678	3364	3240	3064	2636	2398	2224	2024	1996	1916	1950	1796	1706
1000	1.00936041626347	64372	69070	77134	84062	81162	84154	84160	89458	89650	96306	95284	100744	100744	100744	100744	100744	100744	100744	100744	100744	100744	100744	100744	100744	100744	100744	100744	100744	100744	100744	100744	100744	100744	100744	100744	100744	100744	100744	100744	100744	100744	100744	100744	100744	100744	100744	100744	100744
[truncated: 3 more columns]
