# Supplementary material for: BatTool: an R package with GUI for assessing the effect of White-nose syndrome and other take events on Myotis spp. of bats
Source: Source Code Biol Med. 2014 May 6;9:9. doi: 10.1186/1751-0473-9-9 (PMC4050442; doi:10.1186/1751-0473-9-9)
Supplement: Additional file 2 — This file contains the readme file for instillation, the csv files that belong in the working directory, and the complied Windows R package as a ZIP file. This file is all Windows users will need to install and run the package. [file 1751-0473-9-9-S2.zip › BatTool_files/take parameters.csv]

Hib.ID	Hibernaculum.Name	State	County	complex	rec.unit	witk.beg	witk.amt	witk.dur	sptk.beg	sptk.amt	sptk.dur	sutk.beg	sutk.amt	sutk.dur	fatk.beg	fatk.amt	fatk.dur
1	Crump	AL	Blount	25	2	2011	0	0	2011	0	0	2011	0	0	2011	0	0
2	Fern	AL	Jackson	28	2	2011	0	0	2011	0	0	2011	0	0	2011	0	0
3	Nitre	AL	Jackson	43	2	2011	0	0	2011	0	0	2011	0	0	2011	0	0
4	Sauta	AL	Jackson	28	2	2011	0	0	2011	0	0	2011	0	0	2011	0	0
5	Saltpetre	AL	Lauderdale	26	2	2011	0	0	2011	0	0	2011	0	0	2011	0	0
6	Armstrong	AL	Lawrence	27	2	2011	0	0	2011	0	0	2011	0	0	2011	0	0
7	Backward Confusion	AL	Lawrence	27	2	2011	0	0	2011	0	0	2011	0	0	2011	0	0
8	Cathedral Caverns	AL	Marshall	28	2	2011	0	0	2011	0	0	2011	0	0	2011	0	0
9	King's School	AL	Marshall	28	2	2011	0	0	2011	0	0	2011	0	0	2011	0	0
10	Hughes	AL	Morgan	29	2	2011	0	0	2011	0	0	2011	0	0	2011	0	0
11	Twigly	AR	Baxter	78	1	2011	0	0	2011	0	0	2011	0	0	2011	0	0
12	Cave Springs	AR	Benton	67	1	2011	0	0	2011	0	0	2011	0	0	2011	0	0
13	Logan	AR	Benton	67	1	2011	0	0	2011	0	0	2011	0	0	2011	0	0
14	War Eagle Cavern	AR	Benton	67	1	2011	0	0	2011	0	0	2011	0	0	2011	0	0
15	Rosson Hollow Crevices	AR	Franklin	67	1	2011	0	0	2011	0	0	2011	0	0	2011	0	0
16	Cushman	AR	Independence	78	1	2011	0	0	2011	0	0	2011	0	0	2011	0	0
17	Dodd	AR	Independence	78	1	2011	0	0	2011	0	0	2011	0	0	2011	0	0
18	Foushee	AR	Independence	78	1	2011	0	0	2011	0	0	2011	0	0	2011	0	0
19	Hankins	AR	Independence	78	1	2011	0	0	2011	0	0	2011	0	0	2011	0	0
20	Horsethief	AR	Madison	67	1	2011	0	0	2011	0	0	2011	0	0	2011	0	0
21	Mitchell	AR	Madison	67	1	2011	0	0	2011	0	0	2011	0	0	2011	0	0
22	Bat Cave	AR	Marion	78	1	2011	0	0	2011	0	0	2011	0	0	2011	0	0
23	Elm	AR	Marion	78	1	2011	0	0	2011	0	0	2011	0	0	2011	0	0
24	Marble Falls	AR	Marion	78	1	2011	0	0	2011	0	0	2011	0	0	2011	0	0
25	Reed	AR	Marion	78	1	2011	0	0	2011	0	0	2011	0	0	2011	0	0
26	Summer	AR	Marion	78	1	2011	0	0	2011	0	0	2011	0	0	2011	0	0
27	Cave Mountain	AR	Newton	78	1	2011	0	0	2011	0	0	2011	0	0	2011	0	0
28	Corkscrew	AR	Newton	78	1	2011	0	0	2011	0	0	2011	0	0	2011	0	0
29	Edgeman	AR	Newton	78	1	2011	0	0	2011	0	0	2011	0	0	2011	0	0
30	Fitton	AR	Newton	78	1	2011	0	0	2011	0	0	2011	0	0	2011	0	0
31	Flea	AR	Newton	78	1	2011	0	0	2011	0	0	2011	0	0	2011	0	0
32	Horseshoe	AR	Newton	78	1	2011	0	0	2011	0	0	2011	0	0	2011	0	0
33	Wolf Creek	AR	Newton	78	1	2011	0	0	2011	0	0	2011	0	0	2011	0	0
34	Bear Creek	AR	Searcy	78	1	2011	0	0	2011	0	0	2011	0	0	2011	0	0
35	Hurricane River	AR	Searcy	78	1	2011	0	0	2011	0	0	2011	0	0	2011	0	0
36	Amphitheatre	AR	Stone	78	1	2011	0	0	2011	0	0	2011	0	0	2011	0	0
37	Barkshed Saltpetre	AR	Stone	78	1	2011	0	0	2011	0	0	2011	0	0	2011	0	0
38	Biology	AR	Stone	78	1	2011	0	0	2011	0	0	2011	0	0	2011	0	0
39	Blanchard Springs Caverns	AR	Stone	78	1	2011	0	0	2011	0	0	2011	0	0	2011	0	0
40	Gustafson	AR	Stone	78	1	2011	0	0	2011	0	0	2011	0	0	2011	0	0
41	Hidden Springs	AR	Stone	78	1	2011	0	0	2011	0	0	2011	0	0	2011	0	0
42	Joe Bright	AR	Stone	78	1	2011	0	0	2011	0	0	2011	0	0	2011	0	0
43	Rowland	AR	Stone	78	1	2011	0	0	2011	0	0	2011	0	0	2011	0	0
44	Devils Den State Park Caves	AR	Washington	67	1	2011	0	0	2011	0	0	2011	0	0	2011	0	0
45	Nichols	AR	Washington	67	1	2011	0	0	2011	0	0	2011	0	0	2011	0	0
46	Roxbury Iron Mine	CT	Litchfield	49	4	2011	0	0	2011	0	0	2011	0	0	2011	0	0
47	Guelph Aqueduct	CT	New Haven	50	4	2011	0	0	2011	0	0	2011	0	0	2011	0	0
48	Old Indian Cave	FL	Jackson	30	2	2011	0	0	2011	0	0	2011	0	0	2011	0	0
49	Case	GA	Dade	43	2	2011	0	0	2011	0	0	2011	0	0	2011	0	0
50	Sitton's	GA	Dade	43	2	2011	0	0	2011	0	0	2011	0	0	2011	0	0
51	Becker's Quarry	IA	Dubuque	68	1	2011	0	0	2011	0	0	2011	0	0	2011	0	0
52	Yew Ridge	IA	Dubuque	68	1	2011	0	0	2011	0	0	2011	0	0	2011	0	0
53	Burton	IL	Adams	75	1	2011	0	0	2011	0	0	2011	0	0	2011	0	0
54	Birk 2	IL	Alexander	32	1	2011	0	0	2011	0	0	2011	0	0	2011	0	0
55	Birk 3	IL	Alexander	32	1	2011	0	0	2011	0	0	2011	0	0	2011	0	0
56	Magazine Mine	IL	Alexander	32	1	2011	0	0	2011	0	0	2011	0	0	2011	0	0
57	Mine 26	IL	Alexander	32	1	2011	0	0	2011	0	0	2011	0	0	2011	0	0
58	Mine 30	IL	Alexander	32	1	2011	0	0	2011	0	0	2011	0	0	2011	0	0
59	Rhymer 1	IL	Alexander	32	1	2011	0	0	2011	0	0	2011	0	0	2011	0	0
60	Cave Spring	IL	Hardin	35	1	2011	0	0	2011	0	0	2011	0	0	2011	0	0
61	Griffith	IL	Hardin	35	1	2011	0	0	2011	0	0	2011	0	0	2011	0	0
62	Gutherie	IL	Hardin	35	1	2011	0	0	2011	0	0	2011	0	0	2011	0	0
63	Toothless	IL	Jackson	32	1	2011	0	0	2011	0	0	2011	0	0	2011	0	0
64	Brainerd	IL	Jersey	69	1	2011	0	0	2011	0	0	2011	0	0	2011	0	0
65	a lead mine	IL	Jo Daviess	70	1	2011	0	0	2011	0	0	2011	0	0	2011	0	0
66	Blackball Mine	IL	LaSalle	31	1	2011	0	0	2011	0	0	2011	0	0	2011	0	0
67	Fogelpole	IL	Monroe	71	1	2011	0	0	2011	0	0	2011	0	0	2011	0	0
68	Ilinois Caverns	IL	Monroe	71	1	2011	0	0	2011	0	0	2011	0	0	2011	0	0
69	Slick Crawl	IL	Pike	75	1	2011	0	0	2011	0	0	2011	0	0	2011	0	0
70	Brasher	IL	Pope	35	1	2011	0	0	2011	0	0	2011	0	0	2011	0	0
71	Ellis	IL	Pope	35	1	2011	0	0	2011	0	0	2011	0	0	2011	0	0
72	Barney Grace Mine	IL	Union	32	1	2011	0	0	2011	0	0	2011	0	0	2011	0	0
73	Guthrie	IL	Union	32	1	2011	0	0	2011	0	0	2011	0	0	2011	0	0
74	Jason Mine	IL	Union	32	1	2011	0	0	2011	0	0	2011	0	0	2011	0	0
75	Rich's	IL	Union	32	1	2011	0	0	2011	0	0	2011	0	0	2011	0	0
76	Batwing	IN	Crawford	37	2	2011	0	0	2011	0	0	2011	0	0	2011	0	0
77	Bentz	IN	Crawford	37	2	2011	0	0	2011	0	0	2011	0	0	2011	0	0
78	Robinson Ladder	IN	Crawford	37	2	2011	0	0	2011	0	0	2011	0	0	2011	0	0
79	Saltpeter-Crawford	IN	Crawford	37	2	2011	0	0	2011	0	0	2011	0	0	2011	0	0
80	Wildcat	IN	Crawford	37	2	2011	0	0	2011	0	0	2011	0	0	2011	0	0
81	Wyandotte	IN	Crawford	37	2	2011	0	0	2011	0	0	2011	0	0	2011	0	0
82	Ashcraft	IN	Greene	37	2	2011	0	0	2011	0	0	2011	0	0	2011	0	0
83	Clyfty	IN	Greene	37	2	2011	0	0	2011	0	0	2011	0	0	2011	0	0
84	Ozzy's Hole	IN	Greene	37	2	2011	0	0	2011	0	0	2011	0	0	2011	0	0
85	Ray's	IN	Greene	37	2	2011	0	0	2011	0	0	2011	0	0	2011	0	0
86	Sexton Spring	IN	Greene	37	2	2011	0	0	2011	0	0	2011	0	0	2011	0	0
87	Binkley	IN	Harrison	37	2	2011	0	0	2011	0	0	2011	0	0	2011	0	0
88	Jug Hole	IN	Harrison	37	2	2011	0	0	2011	0	0	2011	0	0	2011	0	0
89	Parker's Pit	IN	Harrison	37	2	2011	0	0	2011	0	0	2011	0	0	2011	0	0
90	Swinney	IN	Harrison	37	2	2011	0	0	2011	0	0	2011	0	0	2011	0	0
91	Twin Domes	IN	Harrison	37	2	2011	0	0	2011	0	0	2011	0	0	2011	0	0
92	Wallier	IN	Harrison	37	2	2011	0	0	2011	0	0	2011	0	0	2011	0	0
93	Bronson's	IN	Lawrence	37	2	2011	0	0	2011	0	0	2011	0	0	2011	0	0
94	Donaldson	IN	Lawrence	37	2	2011	0	0	2011	0	0	2011	0	0	2011	0	0
95	Mitchell Crushed Stone Quarry	IN	Lawrence	37	2	2011	0	0	2011	0	0	2011	0	0	2011	0	0
96	Storm's Pit	IN	Lawrence	37	2	2011	0	0	2011	0	0	2011	0	0	2011	0	0
97	Sullivan's	IN	Lawrence	37	2	2011	0	0	2011	0	0	2011	0	0	2011	0	0
98	Bluff House	IN	Martin	37	2	2011	0	0	2011	0	0	2011	0	0	2011	0	0
99	Gypsy Bill Allen	IN	Martin	37	2	2011	0	0	2011	0	0	2011	0	0	2011	0	0
100	Buckner	IN	Monroe	37	2	2011	0	0	2011	0	0	2011	0	0	2011	0	0
101	Coon	IN	Monroe	37	2	2011	0	0	2011	0	0	2011	0	0	2011	0	0
102	Grotto	IN	Monroe	37	2	2011	0	0	2011	0	0	2011	0	0	2011	0	0
103	King Blair/Brinegar	IN	Monroe	37	2	2011	0	0	2011	0	0	2011	0	0	2011	0	0
104	Leonard Spring	IN	Monroe	37	2	2011	0	0	2011	0	0	2011	0	0	2011	0	0
105	Primitive Baptist Spring	IN	Monroe	37	2	2011	0	0	2011	0	0	2011	0	0	2011	0	0
106	Reeves	IN	Monroe	37	2	2011	0	0	2011	0	0	2011	0	0	2011	0	0
107	Salamander	IN	Monroe	37	2	2011	0	0	2011	0	0	2011	0	0	2011	0	0
108	Saltpeter-Monroe	IN	Monroe	37	2	2011	0	0	2011	0	0	2011	0	0	2011	0	0
109	Nichols	IN	Orange	37	2	2011	0	0	2011	0	0	2011	0	0	2011	0	0
110	Endless	IN	Washington	37	2	2011	0	0	2011	0	0	2011	0	0	2011	0	0
111	Panther/Neyman	IN	Washington	37	2	2011	0	0	2011	0	0	2011	0	0	2011	0	0
112	River	IN	Washington	37	2	2011	0	0	2011	0	0	2011	0	0	2011	0	0
113	Jones	KY	Adair	33	2	2011	0	0	2011	0	0	2011	0	0	2011	0	0
114	Indian	KY	Barren	37	2	2011	0	0	2011	0	0	2011	0	0	2011	0	0
115	B&O	KY	Breckinridge	37	2	2011	0	0	2011	0	0	2011	0	0	2011	0	0
116	Big Bat	KY	Breckinridge	37	2	2011	0	0	2011	0	0	2011	0	0	2011	0	0
117	Buzzard	KY	Breckinridge	37	2	2011	0	0	2011	0	0	2011	0	0	2011	0	0
118	Norton Valley	KY	Breckinridge	37	2	2011	0	0	2011	0	0	2011	0	0	2011	0	0
119	Penitentiary	KY	Breckinridge	37	2	2011	0	0	2011	0	0	2011	0	0	2011	0	0
120	Thornhill	KY	Breckinridge	37	2	2011	0	0	2011	0	0	2011	0	0	2011	0	0
121	Bat (Carter Caves SRP)	KY	Carter	1	2	2011	0	0	2011	0	0	2011	0	0	2011	0	0
122	Bone Hole	KY	Carter	1	2	2011	0	0	2011	0	0	2011	0	0	2011	0	0
123	Cascade	KY	Carter	1	2	2011	0	0	2011	0	0	2011	0	0	2011	0	0
124	Cow-Counterfeiter	KY	Carter	1	2	2011	0	0	2011	0	0	2011	0	0	2011	0	0
125	Laurel	KY	Carter	1	2	2011	0	0	2011	0	0	2011	0	0	2011	0	0
126	Saltpeter	KY	Carter	1	2	2011	0	0	2011	0	0	2011	0	0	2011	0	0
127	Bob Overton	KY	Christian	34	2	2011	0	0	2011	0	0	2011	0	0	2011	0	0
128	Monroe Overton	KY	Christian	34	2	2011	0	0	2011	0	0	2011	0	0	2011	0	0
129	Bat	KY	Edmonson	37	2	2011	0	0	2011	0	0	2011	0	0	2011	0	0
130	Beckner's Saltpeter	KY	Edmonson	37	2	2011	0	0	2011	0	0	2011	0	0	2011	0	0
131	Coach	KY	Edmonson	37	2	2011	0	0	2011	0	0	2011	0	0	2011	0	0
132	Colossal	KY	Edmonson	37	2	2011	0	0	2011	0	0	2011	0	0	2011	0	0
133	Dixon	KY	Edmonson	37	2	2011	0	0	2011	0	0	2011	0	0	2011	0	0
134	Jesse James	KY	Edmonson	37	2	2011	0	0	2011	0	0	2011	0	0	2011	0	0
135	Long	KY	Edmonson	37	2	2011	0	0	2011	0	0	2011	0	0	2011	0	0
136	Mammoth	KY	Edmonson	37	2	2011	0	0	2011	0	0	2011	0	0	2011	0	0
137	Tar Kiln	KY	Elliott	1	2	2011	0	0	2011	0	0	2011	0	0	2011	0	0
138	Morton	KY	Estill	39	2	2011	0	0	2011	0	0	2011	0	0	2011	0	0
139	Morton #2	KY	Estill	39	2	2011	0	0	2011	0	0	2011	0	0	2011	0	0
140	Peter	KY	Estill	39	2	2011	0	0	2011	0	0	2011	0	0	2011	0	0
141	Pilot	KY	Estill	39	2	2011	0	0	2011	0	0	2011	0	0	2011	0	0
142	Prairie Hall	KY	Estill	39	2	2011	0	0	2011	0	0	2011	0	0	2011	0	0
143	Townsend	KY	Estill	39	2	2011	0	0	2011	0	0	2011	0	0	2011	0	0
144	Belt	KY	Hardin	37	2	2011	0	0	2011	0	0	2011	0	0	2011	0	0
145	Dripping Springs	KY	Hardin	37	2	2011	0	0	2011	0	0	2011	0	0	2011	0	0
146	Great Wonderland	KY	Hardin	37	3	2011	0	0	2011	0	0	2011	0	0	2011	0	0
147	Frenchman's Knob Pit	KY	Hart	37	2	2011	0	0	2011	0	0	2011	0	0	2011	0	0
148	Riders Mill	KY	Hart	37	2	2011	0	0	2011	0	0	2011	0	0	2011	0	0
149	Wilson	KY	Hart	37	2	2011	0	0	2011	0	0	2011	0	0	2011	0	0
150	1813	KY	Jackson	39	2	2011	0	0	2011	0	0	2011	0	0	2011	0	0
151	Bowman Saltpeter	KY	Jackson	39	2	2011	0	0	2011	0	0	2011	0	0	2011	0	0
152	Cedar Post	KY	Jackson	39	2	2011	0	0	2011	0	0	2011	0	0	2011	0	0
153	Fox	KY	Jackson	39	2	2011	0	0	2011	0	0	2011	0	0	2011	0	0
154	Furlough	KY	Jackson	39	2	2011	0	0	2011	0	0	2011	0	0	2011	0	0
155	Howling Dog	KY	Jackson	39	2	2011	0	0	2011	0	0	2011	0	0	2011	0	0
156	John Coffee	KY	Jackson	39	2	2011	0	0	2011	0	0	2011	0	0	2011	0	0
157	John Griffin	KY	Jackson	39	2	2011	0	0	2011	0	0	2011	0	0	2011	0	0
158	John Henry	KY	Jackson	39	2	2011	0	0	2011	0	0	2011	0	0	2011	0	0
159	John Rogers	KY	Jackson	39	2	2011	0	0	2011	0	0	2011	0	0	2011	0	0
160	Lainhart No. 2	KY	Jackson	39	2	2011	0	0	2011	0	0	2011	0	0	2011	0	0
161	Lakes	KY	Jackson	39	2	2011	0	0	2011	0	0	2011	0	0	2011	0	0
162	Misty	KY	Jackson	39	2	2011	0	0	2011	0	0	2011	0	0	2011	0	0
163	Morning Hole	KY	Jackson	39	2	2011	0	0	2011	0	0	2011	0	0	2011	0	0
164	Neotoma's Nemesis	KY	Jackson	39	2	2011	0	0	2011	0	0	2011	0	0	2011	0	0
165	Resurgence	KY	Jackson	39	2	2011	0	0	2011	0	0	2011	0	0	2011	0	0
166	Sinks and Rises	KY	Jackson	39	2	2011	0	0	2011	0	0	2011	0	0	2011	0	0
167	String	KY	Jackson	39	2	2011	0	0	2011	0	0	2011	0	0	2011	0	0
168	War Fork	KY	Jackson	39	2	2011	0	0	2011	0	0	2011	0	0	2011	0	0
169	Wind	KY	Jackson	39	2	2011	0	0	2011	0	0	2011	0	0	2011	0	0
170	Armine Branch	KY	Lee	39	2	2011	0	0	2011	0	0	2011	0	0	2011	0	0
171	Ash	KY	Lee	39	2	2011	0	0	2011	0	0	2011	0	0	2011	0	0
172	Bus Stop	KY	Lee	39	2	2011	0	0	2011	0	0	2011	0	0	2011	0	0
173	Cave Hollow	KY	Lee	39	2	2011	0	0	2011	0	0	2011	0	0	2011	0	0
174	Cave Hollow Pit	KY	Lee	39	2	2011	0	0	2011	0	0	2011	0	0	2011	0	0
175	Logue Hollow	KY	Lee	39	2	2011	0	0	2011	0	0	2011	0	0	2011	0	0
176	Sparkle	KY	Lee	39	2	2011	0	0	2011	0	0	2011	0	0	2011	0	0
177	Stillhouse	KY	Lee	39	2	2011	0	0	2011	0	0	2011	0	0	2011	0	0
178	Buckeye	KY	Letcher	20	2	2011	0	0	2011	0	0	2011	0	0	2011	0	0
179	Crystal	KY	Letcher	20	2	2011	0	0	2011	0	0	2011	0	0	2011	0	0
180	Green	KY	Letcher	20	2	2011	0	0	2011	0	0	2011	0	0	2011	0	0
181	Line Fork	KY	Letcher	20	2	2011	0	0	2011	0	0	2011	0	0	2011	0	0
182	Shaw Hill Bat	KY	Livingston	35	2	2011	0	0	2011	0	0	2011	0	0	2011	0	0
183	Sweet Potato	KY	Livingston	35	2	2011	0	0	2011	0	0	2011	0	0	2011	0	0
184	Grahamton	KY	Meade	37	2	2011	0	0	2011	0	0	2011	0	0	2011	0	0
185	Bicycle Sandstone	KY	Menifee	39	2	2011	0	0	2011	0	0	2011	0	0	2011	0	0
186	Big Amos	KY	Menifee	39	2	2011	0	0	2011	0	0	2011	0	0	2011	0	0
187	Cave Branch	KY	Menifee	39	2	2011	0	0	2011	0	0	2011	0	0	2011	0	0
188	Hale Branch	KY	Menifee	39	2	2011	0	0	2011	0	0	2011	0	0	2011	0	0
189	Hall Sink	KY	Menifee	39	2	2011	0	0	2011	0	0	2011	0	0	2011	0	0
190	Little Amos	KY	Menifee	39	2	2011	0	0	2011	0	0	2011	0	0	2011	0	0
191	Murder Branch	KY	Menifee	39	2	2011	0	0	2011	0	0	2011	0	0	2011	0	0
192	Well	KY	Menifee	39	2	2011	0	0	2011	0	0	2011	0	0	2011	0	0
193	Spaws Creek Sodalis	KY	Morgan	39	2	2011	0	0	2011	0	0	2011	0	0	2011	0	0
194	Betsey	KY	Powell	39	2	2011	0	0	2011	0	0	2011	0	0	2011	0	0
195	Baker	KY	Pulaski	39	2	2011	0	0	2011	0	0	2011	0	0	2011	0	0
196	Blowing	KY	Pulaski	39	2	2011	0	0	2011	0	0	2011	0	0	2011	0	0
197	Crooked Creek Ice	KY	Pulaski	39	2	2011	0	0	2011	0	0	2011	0	0	2011	0	0
198	Dykes Bridge	KY	Pulaski	39	2	2011	0	0	2011	0	0	2011	0	0	2011	0	0
199	Hail	KY	Pulaski	39	2	2011	0	0	2011	0	0	2011	0	0	2011	0	0
200	Hyden's Pit	KY	Pulaski	NA	2	2011	0	0	2011	0	0	2011	0	0	2011	0	0
201	Minton Hollow	KY	Pulaski	39	2	2011	0	0	2011	0	0	2011	0	0	2011	0	0
202	North Firestone	KY	Pulaski	39	2	2011	0	0	2011	0	0	2011	0	0	2011	0	0
203	North Goldson	KY	Pulaski	39	2	2011	0	0	2011	0	0	2011	0	0	2011	0	0
204	South Goldson	KY	Pulaski	39	2	2011	0	0	2011	0	0	2011	0	0	2011	0	0
205	Wells	KY	Pulaski	39	2	2011	0	0	2011	0	0	2011	0	0	2011	0	0
206	Wind	KY	Pulaski	NA	2	2011	0	0	2011	0	0	2011	0	0	2011	0	0
207	Climax	KY	Rockcastle	39	2	2011	0	0	2011	0	0	2011	0	0	2011	0	0
208	Goochland	KY	Rockcastle	39	2	2011	0	0	2011	0	0	2011	0	0	2011	0	0
209	Great Saltpeter	KY	Rockcastle	39	2	2011	0	0	2011	0	0	2011	0	0	2011	0	0
210	Humongous Canyon	KY	Rockcastle	39	2	2011	0	0	2011	0	0	2011	0	0	2011	0	0
211	Indian Bone Pit	KY	Rockcastle	39	2	2011	0	0	2011	0	0	2011	0	0	2011	0	0
212	Miller's	KY	Rockcastle	39	2	2011	0	0	2011	0	0	2011	0	0	2011	0	0
213	Mullen Spring	KY	Rockcastle	39	2	2011	0	0	2011	0	0	2011	0	0	2011	0	0
214	Sinks of Roundstone	KY	Rockcastle	39	2	2011	0	0	2011	0	0	2011	0	0	2011	0	0
215	Smokehole	KY	Rockcastle	39	2	2011	0	0	2011	0	0	2011	0	0	2011	0	0
216	Teamer's	KY	Rockcastle	39	2	2011	0	0	2011	0	0	2011	0	0	2011	0	0
217	Twin Springs	KY	Rockcastle	39	2	2011	0	0	2011	0	0	2011	0	0	2011	0	0
218	Waterfall	KY	Rockcastle	39	2	2011	0	0	2011	0	0	2011	0	0	2011	0	0
219	Boones	KY	Taylor	36	2	2011	0	0	2011	0	0	2011	0	0	2011	0	0
220	Big Sulphur	KY	Trigg	46	2	2011	0	0	2011	0	0	2011	0	0	2011	0	0
221	Cool Springs	KY	Trigg	46	2	2011	0	0	2011	0	0	2011	0	0	2011	0	0
222	Crump	KY	Warren	37	2	2011	0	0	2011	0	0	2011	0	0	2011	0	0
223	Pruett Saltpeter	KY	Warren	37	2	2011	0	0	2011	0	0	2011	0	0	2011	0	0
224	Barefoot Pit	KY	Wayne	42	2	2011	0	0	2011	0	0	2011	0	0	2011	0	0
225	Redmond Creek	KY	Wayne	42	2	2011	0	0	2011	0	0	2011	0	0	2011	0	0
226	Wind	KY	Wayne	42	2	2011	0	0	2011	0	0	2011	0	0	2011	0	0
227	Limestone	KY	Whitley	41	2	2011	0	0	2011	0	0	2011	0	0	2011	0	0
228	Chester Emery Mine	MA	Hampden	51	4	2011	0	0	2011	0	0	2011	0	0	2011	0	0
229	Greises	MD	Allegany	12	3	2011	0	0	2011	0	0	2011	0	0	2011	0	0
230	Crabtree	MD	Garrett	NA	3	2011	0	0	2011	0	0	2011	0	0	2011	0	0
231	John Friend	MD	Garrett	23	3	2011	0	0	2011	0	0	2011	0	0	2011	0	0
232	Round Top Mine No. 4	MD	Washington	2	3	2011	0	0	2011	0	0	2011	0	0	2011	0	0
233	Tippy Dam	MI	Manistee	38	2	2011	0	0	2011	0	0	2011	0	0	2011	0	0
234	Chimney Rock	MO	Barry	72	1	2011	0	0	2011	0	0	2011	0	0	2011	0	0
235	Devil's Icebox	MO	Boone	73	1	2011	0	0	2011	0	0	2011	0	0	2011	0	0
236	Rocheport	MO	Boone	73	1	2011	0	0	2011	0	0	2011	0	0	2011	0	0
237	Carroll	MO	Camden	79	1	2011	0	0	2011	0	0	2011	0	0	2011	0	0
238	River	MO	Camden	79	1	2011	0	0	2011	0	0	2011	0	0	2011	0	0
239	Toby	MO	Camden	79	1	2011	0	0	2011	0	0	2011	0	0	2011	0	0
240	Panther Spring	MO	Carter	76	1	2011	0	0	2011	0	0	2011	0	0	2011	0	0
241	Secesh	MO	Carter	76	1	2011	0	0	2011	0	0	2011	0	0	2011	0	0
242	Bat	MO	Crawford	80	1	2011	0	0	2011	0	0	2011	0	0	2011	0	0
243	Dobkin Spring	MO	Crawford	80	1	2011	0	0	2011	0	0	2011	0	0	2011	0	0
244	Hedley	MO	Crawford	80	1	2011	0	0	2011	0	0	2011	0	0	2011	0	0
245	Hidden Ledge	MO	Crawford	80	1	2011	0	0	2011	0	0	2011	0	0	2011	0	0
246	Jagged Canyon	MO	Crawford	80	1	2011	0	0	2011	0	0	2011	0	0	2011	0	0
247	Mud Cave No. 2	MO	Crawford	80	1	2011	0	0	2011	0	0	2011	0	0	2011	0	0
248	Mud River	MO	Crawford	80	1	2011	0	0	2011	0	0	2011	0	0	2011	0	0
249	Nameless	MO	Crawford	80	1	2011	0	0	2011	0	0	2011	0	0	2011	0	0
250	Onyx	MO	Crawford	80	1	2011	0	0	2011	0	0	2011	0	0	2011	0	0
251	Saloon	MO	Crawford	80	1	2011	0	0	2011	0	0	2011	0	0	2011	0	0
252	Temple of Wisdom	MO	Crawford	80	1	2011	0	0	2011	0	0	2011	0	0	2011	0	0
253	Bat	MO	Dent	80	1	2011	0	0	2011	0	0	2011	0	0	2011	0	0
254	Onyx	MO	Dent	80	1	2011	0	0	2011	0	0	2011	0	0	2011	0	0
255	Watson	MO	Dent	80	1	2011	0	0	2011	0	0	2011	0	0	2011	0	0
256	Bat Cave No. 1	MO	Franklin	80	1	2011	0	0	2011	0	0	2011	0	0	2011	0	0
257	Bear	MO	Franklin	80	1	2011	0	0	2011	0	0	2011	0	0	2011	0	0
258	Copper Hollow Sink	MO	Franklin	80	1	2011	0	0	2011	0	0	2011	0	0	2011	0	0
259	Fisher	MO	Franklin	80	1	2011	0	0	2011	0	0	2011	0	0	2011	0	0
260	Lone Hill Onyx	MO	Franklin	80	1	2011	0	0	2011	0	0	2011	0	0	2011	0	0
261	Mushroom	MO	Franklin	80	1	2011	0	0	2011	0	0	2011	0	0	2011	0	0
262	Twin Springs	MO	Franklin	80	1	2011	0	0	2011	0	0	2011	0	0	2011	0	0
263	Wildcat	MO	Franklin	80	1	2011	0	0	2011	0	0	2011	0	0	2011	0	0
264	Cave Hollow	MO	Iron	80	1	2011	0	0	2011	0	0	2011	0	0	2011	0	0
265	Pilot Knob Mine	MO	Iron	74	1	2011	0	0	2011	0	0	2011	0	0	2011	0	0
266	Coffin	MO	Laclede	79	1	2011	0	0	2011	0	0	2011	0	0	2011	0	0
267	Mary Lawson	MO	Laclede	79	1	2011	0	0	2011	0	0	2011	0	0	2011	0	0
268	Meents	MO	Laclede	79	1	2011	0	0	2011	0	0	2011	0	0	2011	0	0
269	Slaven	MO	Laclede	79	1	2011	0	0	2011	0	0	2011	0	0	2011	0	0
270	White Bear Quarry	MO	Marion	75	1	2011	0	0	2011	0	0	2011	0	0	2011	0	0
271	Kelly Hollow	MO	Oregon	76	1	2011	0	0	2011	0	0	2011	0	0	2011	0	0
272	White's Creek	MO	Oregon	76	1	2011	0	0	2011	0	0	2011	0	0	2011	0	0
273	Marcellus	MO	Phelps	80	1	2011	0	0	2011	0	0	2011	0	0	2011	0	0
274	Frankford	MO	Pike	75	1	2011	0	0	2011	0	0	2011	0	0	2011	0	0
275	Brooks	MO	Pulaski	79	1	2011	0	0	2011	0	0	2011	0	0	2011	0	0
276	Bruce	MO	Pulaski	79	1	2011	0	0	2011	0	0	2011	0	0	2011	0	0
277	Davis Cave No. 2	MO	Pulaski	79	1	2011	0	0	2011	0	0	2011	0	0	2011	0	0
278	Great Spirit	MO	Pulaski	79	1	2011	0	0	2011	0	0	2011	0	0	2011	0	0
279	Joy	MO	Pulaski	79	1	2011	0	0	2011	0	0	2011	0	0	2011	0	0
280	Knife	MO	Pulaski	79	1	2011	0	0	2011	0	0	2011	0	0	2011	0	0
281	Onyx	MO	Pulaski	79	1	2011	0	0	2011	0	0	2011	0	0	2011	0	0
282	Piquet	MO	Pulaski	79	1	2011	0	0	2011	0	0	2011	0	0	2011	0	0
283	Ryden	MO	Pulaski	79	1	2011	0	0	2011	0	0	2011	0	0	2011	0	0
284	Tunnel	MO	Pulaski	79	1	2011	0	0	2011	0	0	2011	0	0	2011	0	0
285	Wolf Den	MO	Pulaski	79	1	2011	0	0	2011	0	0	2011	0	0	2011	0	0
286	Bat	MO	Shannon	76	1	2011	0	0	2011	0	0	2011	0	0	2011	0	0
287	Big	MO	Shannon	76	1	2011	0	0	2011	0	0	2011	0	0	2011	0	0
288	Cookstove	MO	Shannon	76	1	2011	0	0	2011	0	0	2011	0	0	2011	0	0
289	Holmes Hollow	MO	Shannon	76	1	2011	0	0	2011	0	0	2011	0	0	2011	0	0
290	Martin # 1	MO	Shannon	76	1	2011	0	0	2011	0	0	2011	0	0	2011	0	0
291	Marvel	MO	Shannon	76	1	2011	0	0	2011	0	0	2011	0	0	2011	0	0
292	Mose Prater	MO	Shannon	76	1	2011	0	0	2011	0	0	2011	0	0	2011	0	0
293	Powder Mill	MO	Shannon	76	1	2011	0	0	2011	0	0	2011	0	0	2011	0	0
294	Round Spring	MO	Shannon	76	1	2011	0	0	2011	0	0	2011	0	0	2011	0	0
295	Williams Mountain	MO	Shannon	76	1	2011	0	0	2011	0	0	2011	0	0	2011	0	0
296	Tyson Quarry	MO	St. Louis	77	1	2011	0	0	2011	0	0	2011	0	0	2011	0	0
297	Coldwater Spring	MO	Ste. Genevieve	39	1	2011	0	0	2011	0	0	2011	0	0	2011	0	0
298	Tumbling Creek	MO	Taney	78	1	2011	0	0	2011	0	0	2011	0	0	2011	0	0
299	Dunvin	MO	Texas	79	1	2011	0	0	2011	0	0	2011	0	0	2011	0	0
300	Great Scott	MO	Washington	80	1	2011	0	0	2011	0	0	2011	0	0	2011	0	0
301	Hamilton	MO	Washington	80	1	2011	0	0	2011	0	0	2011	0	0	2011	0	0
302	Scotia Hollow	MO	Washington	80	1	2011	0	0	2011	0	0	2011	0	0	2011	0	0
303	Susan	MO	Washington	80	1	2011	0	0	2011	0	0	2011	0	0	2011	0	0
304	Smittle	MO	Wright	81	1	2011	0	0	2011	0	0	2011	0	0	2011	0	0
305	Big Ridge Mine	NC	Haywood	3	3	2011	0	0	2011	0	0	2011	0	0	2011	0	0
306	Kitchen	NC	Jackson	3	3	2011	0	0	2011	0	0	2011	0	0	2011	0	0
307	Bat Cave Preserve	NC	Rutherford	4	3	2011	0	0	2011	0	0	2011	0	0	2011	0	0
308	Hewitt Station	NC	Swain	5	3	2011	0	0	2011	0	0	2011	0	0	2011	0	0
309	Hibernia Mine	NJ	Morris	52	4	2011	0	0	2011	0	0	2011	0	0	2011	0	0
310	Taylor Mine	NJ	Morris	52	4	2011	0	0	2011	0	0	2011	0	0	2011	0	0
311	Haile's	NY	Albany	57	4	2011	0	0	2011	0	0	2011	0	0	2011	0	0
312	Indian Oven	NY	Columbia	53	4	2011	0	0	2011	0	0	2011	0	0	2011	0	0
313	Barton Hill Mine	NY	Essex	59	4	2011	0	0	2011	0	0	2011	0	0	2011	0	0
314	Cheever Mine	NY	Essex	59	4	2011	0	0	2011	0	0	2011	0	0	2011	0	0
315	Glen Park Commercial	NY	Jefferson	54	4	2011	0	0	2011	0	0	2011	0	0	2011	0	0
316	Glen Park	NY	Jefferson	54	4	2011	0	0	2011	0	0	2011	0	0	2011	0	0
317	Jamesville Quarry Cave	NY	Onondaga	55	4	2011	0	0	2011	0	0	2011	0	0	2011	0	0
318	Bull Mine	NY	Orange	56	4	2011	0	0	2011	0	0	2011	0	0	2011	0	0
319	Schoharie Caverns	NY	Schoharie	57	4	2011	0	0	2011	0	0	2011	0	0	2011	0	0
320	Lawrenceville Mine	NY	Ulster	58	4	2011	0	0	2011	0	0	2011	0	0	2011	0	0
321	Walter Williams Preserve Mine	NY	Ulster	58	4	2011	0	0	2011	0	0	2011	0	0	2011	0	0
322	Williams Hotel Mine	NY	Ulster	58	4	2011	0	0	2011	0	0	2011	0	0	2011	0	0
323	Williams Lake Mine	NY	Ulster	58	4	2011	0	0	2011	0	0	2011	0	0	2011	0	0
324	Williams Mine #4b	NY	Ulster	58	4	2011	0	0	2011	0	0	2011	0	0	2011	0	0
325	Bennet Hill - Hitchcock Mine	NY	Warren	59	4	2011	0	0	2011	0	0	2011	0	0	2011	0	0
326	Main Graphite Mine	NY	Warren	59	4	2011	0	0	2011	0	0	2011	0	0	2011	0	0
327	Black Run Cave #1	OH	Adams	6	2	2011	0	0	2011	0	0	2011	0	0	2011	0	0
328	?	OH	Brown	6	2	2011	0	0	2011	0	0	2011	0	0	2011	0	0
329	Dry Cave (Paint Township)	OH	Highland	7	2	2011	0	0	2011	0	0	2011	0	0	2011	0	0
330	Clear Creek Cave #1	OH	Hocking	8	2	2011	0	0	2011	0	0	2011	0	0	2011	0	0
331	Clear Creek Cave #2	OH	Hocking	8	2	2011	0	0	2011	0	0	2011	0	0	2011	0	0
332	Ironton Mine	OH	Lawrence	9	2	2011	0	0	2011	0	0	2011	0	0	2011	0	0
333	Lewisburg Limestone Mine	OH	Preble	40	2	2011	0	0	2011	0	0	2011	0	0	2011	0	0
334	Adair Bat	OK	Adair	82	1	2011	0	0	2011	0	0	2011	0	0	2011	0	0
335	Bear Den	OK	Le Flore	83	1	2011	0	0	2011	0	0	2011	0	0	2011	0	0
336	Bower's Trail	OK	Pushmataha	83	1	2011	0	0	2011	0	0	2011	0	0	2011	0	0
337	Long Run Mine	PA	Armstrong	10	2	2011	0	0	2011	0	0	2011	0	0	2011	0	0
338	U.S. Steel No 2	PA	Armstrong	10	2	2011	0	0	2011	0	0	2011	0	0	2011	0	0
339	Steifel Park Mine	PA	Beaver	11	2	2011	0	0	2011	0	0	2011	0	0	2011	0	0
340	Hartman Mine	PA	Blair	62	3	2011	0	0	2011	0	0	2011	0	0	2011	0	0
341	Hipple	PA	Bedford	62	3	2011	0	0	2011	0	0	2011	0	0	2011	0	0
342	Ganister Cave No 3	PA	Blair	62	3	2011	0	0	2011	0	0	2011	0	0	2011	0	0
343	Penns	PA	Centre	61	3	2011	0	0	2011	0	0	2011	0	0	2011	0	0
344	Sharer	PA	Centre	61	3	2011	0	0	2011	0	0	2011	0	0	2011	0	0
345	Stover	PA	Centre	61	3	2011	0	0	2011	0	0	2011	0	0	2011	0	0
346	Woodward	PA	Centre	61	3	2011	0	0	2011	0	0	2011	0	0	2011	0	0
347	Casparis Mine	PA	Fayette	23	2	2011	0	0	2011	0	0	2011	0	0	2011	0	0
348	Laurel Caverns	PA	Fayette	23	2	2011	0	0	2011	0	0	2011	0	0	2011	0	0
349	Layton Fire Clay Mine	PA	Fayette	23	2	2011	0	0	2011	0	0	2011	0	0	2011	0	0
350	S Penn RR-East & West Kittatinny Mt Tunnels (destroyed)	PA	Franklin	62	3	2011	0	0	2011	0	0	2011	0	0	2011	0	0
351	S Penn RR-East Blue Mt Tunnel (destroyed)	PA	Franklin	62	3	2011	0	0	2011	0	0	2011	0	0	2011	0	0
352	S Penn RR- West Sideling Hill Tunnel (destroyed)	PA	Fulton	62	3	2011	0	0	2011	0	0	2011	0	0	2011	0	0
353	Indian Caverns	PA	Huntingdon	62	3	2011	0	0	2011	0	0	2011	0	0	2011	0	0
354	Ruth	PA	Huntingdon	62	3	2011	0	0	2011	0	0	2011	0	0	2011	0	0
355	S Penn RR-West Tuscarora Mt Tunnel (destroyed)	PA	Huntingdon	62	3	2011	0	0	2011	0	0	2011	0	0	2011	0	0
356	CS&M Mine No 1	PA	Lawrence	11	2	2011	0	0	2011	0	0	2011	0	0	2011	0	0
357	Glen Lyon Sinkhole/ Anthracite Mine	PA	Luzerne	60	3	2011	0	0	2011	0	0	2011	0	0	2011	0	0
358	Shickshinny Mine Portal #3	PA	Luzerne	60	3	2011	0	0	2011	0	0	2011	0	0	2011	0	0
359	Aitkin	PA	Mifflin	61	3	2011	0	0	2011	0	0	2011	0	0	2011	0	0
360	Seawra	PA	Mifflin	62	3	2011	0	0	2011	0	0	2011	0	0	2011	0	0
361	S Penn RR Tunnel - Allegheny Mtn	PA	Somerset	12	3	2011	0	0	2011	0	0	2011	0	0	2011	0	0
362	Salisbury Mine	PA	Somerset	12	3	2011	0	0	2011	0	0	2011	0	0	2011	0	0
363	Bear	PA	Westmoreland	13	2	2011	0	0	2011	0	0	2011	0	0	2011	0	0
364	Ward	TN	Bedford	NA	2	2011	0	0	2011	0	0	2011	0	0	2011	0	0
365	Bull	TN	Blount	14	3	2011	0	0	2011	0	0	2011	0	0	2011	0	0
366	Kelley Ridge	TN	Blount	14	3	2011	0	0	2011	0	0	2011	0	0	2011	0	0
367	Rainbow	TN	Blount	NA	3	2011	0	0	2011	0	0	2011	0	0	2011	0	0
368	Saltpeter	TN	Blount	NA	3	2011	0	0	2011	0	0	2011	0	0	2011	0	0
369	Scott Gap	TN	Blount	14	3	2011	0	0	2011	0	0	2011	0	0	2011	0	0
370	White Oak Blowhole	TN	Blount	14	3	2011	0	0	2011	0	0	2011	0	0	2011	0	0
371	Meredith	TN	Campbell	41	2	2011	0	0	2011	0	0	2011	0	0	2011	0	0
372	New Mammoth	TN	Campbell	41	2	2011	0	0	2011	0	0	2011	0	0	2011	0	0
373	Norris Dam	TN	Campbell	41	2	2011	0	0	2011	0	0	2011	0	0	2011	0	0
374	Unnamed	TN	Campbell	41	2	2011	0	0	2011	0	0	2011	0	0	2011	0	0
375	Cobb Creek Saltpetre	TN	Fentress	42	2	2011	0	0	2011	0	0	2011	0	0	2011	0	0
376	Cornstarch	TN	Fentress	NA	2	2011	0	0	2011	0	0	2011	0	0	2011	0	0
377	Dragon's Breath	TN	Fentress	42	2	2011	0	0	2011	0	0	2011	0	0	2011	0	0
378	East Fork Saltpeter	TN	Fentress	NA	2	2011	0	0	2011	0	0	2011	0	0	2011	0	0
379	Little Jack Creek	TN	Fentress	NA	2	2011	0	0	2011	0	0	2011	0	0	2011	0	0
380	Redbud	TN	Fentress	NA	2	2011	0	0	2011	0	0	2011	0	0	2011	0	0
381	Wolf River	TN	Fentress	42	2	2011	0	0	2011	0	0	2011	0	0	2011	0	0
382	Xanadu	TN	Fentress	42	2	2011	0	0	2011	0	0	2011	0	0	2011	0	0
383	Ygdrasils	TN	Fentress	42	2	2011	0	0	2011	0	0	2011	0	0	2011	0	0
384	Zarathustras	TN	Fentress	42	2	2011	0	0	2011	0	0	2011	0	0	2011	0	0
385	Indian	TN	Grainger	15	2	2011	0	0	2011	0	0	2011	0	0	2011	0	0
386	Pearson	TN	Hawkins	16	2	2011	0	0	2011	0	0	2011	0	0	2011	0	0
387	Nickajack	TN	Marion	43	2	2011	0	0	2011	0	0	2011	0	0	2011	0	0
388	Bellamy	TN	Montgomery	46	2	2011	0	0	2011	0	0	2011	0	0	2011	0	0
389	Blue Spring	TN	Montgomery	44	2	2011	0	0	2011	0	0	2011	0	0	2011	0	0
390	Coleman	TN	Montgomery	46	2	2011	0	0	2011	0	0	2011	0	0	2011	0	0
391	Cooper Creek	TN	Montgomery	NA	2	2011	0	0	2011	0	0	2011	0	0	2011	0	0
392	Alexander	TN	Perry	45	2	2011	0	0	2011	0	0	2011	0	0	2011	0	0
393	Tobaccoport	TN	Stewart	46	2	2011	0	0	2011	0	0	2011	0	0	2011	0	0
394	Cagle Saltpeter	TN	Van Buren	NA	2	2011	0	0	2011	0	0	2011	0	0	2011	0	0
395	Camps Gulf	TN	Van Buren	48	2	2011	0	0	2011	0	0	2011	0	0	2011	0	0
396	Rice	TN	Van Buren	NA	2	2011	0	0	2011	0	0	2011	0	0	2011	0	0
397	Rose	TN	Van Buren	NA	2	2011	0	0	2011	0	0	2011	0	0	2011	0	0
398	Hubbards	TN	Warren	47	2	2011	0	0	2011	0	0	2011	0	0	2011	0	0
399	Lost Creek	TN	White	48	2	2011	0	0	2011	0	0	2011	0	0	2011	0	0
400	Upper	TN	White	NA	2	2011	0	0	2011	0	0	2011	0	0	2011	0	0
401	Clark's	VA	Bath	24	3	2011	0	0	2011	0	0	2011	0	0	2011	0	0
402	Starr Chapel Saltpeter	VA	Bath	24	3	2011	0	0	2011	0	0	2011	0	0	2011	0	0
403	Hamilton	VA	Bland	22	3	2011	0	0	2011	0	0	2011	0	0	2011	0	0
404	Newberry -Bane	VA	Bland	22	3	2011	0	0	2011	0	0	2011	0	0	2011	0	0
405	Rufe Caldwell	VA	Craig	24	3	2011	0	0	2011	0	0	2011	0	0	2011	0	0
406	Shires Saltpeter	VA	Craig	24	3	2011	0	0	2011	0	0	2011	0	0	2011	0	0
407	Tawney's	VA	Giles	24	3	2011	0	0	2011	0	0	2011	0	0	2011	0	0
408	Hupman's Saltpeter	VA	Highland	24	3	2011	0	0	2011	0	0	2011	0	0	2011	0	0
409	Mountain Grove Saltpeter	VA	Highland	24	3	2011	0	0	2011	0	0	2011	0	0	2011	0	0
410	Cumberland Gap Saltpeter	VA	Lee	17	2	2011	0	0	2011	0	0	2011	0	0	2011	0	0
411	Grassy Springs	VA	Lee	17	2	2011	0	0	2011	0	0	2011	0	0	2011	0	0
412	Nellies Hole	VA	Montgomery	24	3	2011	0	0	2011	0	0	2011	0	0	2011	0	0
413	Maddens	VA	Shenandoah	18	3	2011	0	0	2011	0	0	2011	0	0	2011	0	0
414	Higgenbotham No 1	VA	Tazewell	19	3	2011	0	0	2011	0	0	2011	0	0	2011	0	0
415	Kelly	VA	Wise	20	3	2011	0	0	2011	0	0	2011	0	0	2011	0	0
416	Rocky Hollow	VA	Wise	20	3	2011	0	0	2011	0	0	2011	0	0	2011	0	0
417	Aeolus Bat	VT	Bennington	63	4	2011	0	0	2011	0	0	2011	0	0	2011	0	0
418	Skinner Hollow	VT	Bennington	63	4	2011	0	0	2011	0	0	2011	0	0	2011	0	0
419	Ely Copper Mine	VT	Orange	64	4	2011	0	0	2011	0	0	2011	0	0	2011	0	0
420	Brandon Silver Mine	VT	Rutland	65	4	2011	0	0	2011	0	0	2011	0	0	2011	0	0
421	Nickwackett	VT	Rutland	65	4	2011	0	0	2011	0	0	2011	0	0	2011	0	0
422	Plymouth	VT	Windsor	66	4	2011	0	0	2011	0	0	2011	0	0	2011	0	0
423	Atkinson's Diggings	WI	Grant	84	1	2011	0	0	2011	0	0	2011	0	0	2011	0	0
424	Peacock	WV	Grant	24	3	2011	0	0	2011	0	0	2011	0	0	2011	0	0
425	Bob Gee	WV	Greenbrier	24	3	2011	0	0	2011	0	0	2011	0	0	2011	0	0
426	General Davis	WV	Greenbrier	24	3	2011	0	0	2011	0	0	2011	0	0	2011	0	0
427	Higginbothams No. 1	WV	Greenbrier	24	3	2011	0	0	2011	0	0	2011	0	0	2011	0	0
428	McFerrin	WV	Greenbrier	24	3	2011	0	0	2011	0	0	2011	0	0	2011	0	0
429	Organ	WV	Greenbrier	24	3	2011	0	0	2011	0	0	2011	0	0	2011	0	0
430	Piercys	WV	Greenbrier	24	3	2011	0	0	2011	0	0	2011	0	0	2011	0	0
431	Dyers	WV	Hardy	21	3	2011	0	0	2011	0	0	2011	0	0	2011	0	0
432	Honacker	WV	Mercer	22	3	2011	0	0	2011	0	0	2011	0	0	2011	0	0
433	Argobrites	WV	Monroe	24	3	2011	0	0	2011	0	0	2011	0	0	2011	0	0
434	Greenville Saltpeter	WV	Monroe	24	3	2011	0	0	2011	0	0	2011	0	0	2011	0	0
435	Patton	WV	Monroe	24	3	2011	0	0	2011	0	0	2011	0	0	2011	0	0
436	Cave Mountain	WV	Pendleton	24	3	2011	0	0	2011	0	0	2011	0	0	2011	0	0
437	Cliff	WV	Pendleton	24	3	2011	0	0	2011	0	0	2011	0	0	2011	0	0
438	Hellhole	WV	Pendleton	24	3	2011	0	0	2011	0	0	2011	0	0	2011	0	0
439	Minor Rexrode	WV	Pendleton	24	3	2011	0	0	2011	0	0	2011	0	0	2011	0	0
440	Saltpeter	WV	Pendleton	24	3	2011	0	0	2011	0	0	2011	0	0	2011	0	0
441	Schoolhouse	WV	Pendleton	24	3	2011	0	0	2011	0	0	2011	0	0	2011	0	0
442	Smokehole	WV	Pendleton	24	3	2011	0	0	2011	0	0	2011	0	0	2011	0	0
443	Trout	WV	Pendleton	24	3	2011	0	0	2011	0	0	2011	0	0	2011	0	0
444	Cass	WV	Pocahontas	24	3	2011	0	0	2011	0	0	2011	0	0	2011	0	0
445	Dreen	WV	Pocahontas	24	3	2011	0	0	2011	0	0	2011	0	0	2011	0	0
446	Lobelia Saltpeter	WV	Pocahontas	24	3	2011	0	0	2011	0	0	2011	0	0	2011	0	0
447	Marthas	WV	Pocahontas	24	3	2011	0	0	2011	0	0	2011	0	0	2011	0	0
448	Snedegars	WV	Pocahontas	24	3	2011	0	0	2011	0	0	2011	0	0	2011	0	0
449	Tubb	WV	Pocahontas	24	3	2011	0	0	2011	0	0	2011	0	0	2011	0	0
450	Upper Marthas	WV	Pocahontas	24	3	2011	0	0	2011	0	0	2011	0	0	2011	0	0
451	Cornwell	WV	Preston	23	3	2011	0	0	2011	0	0	2011	0	0	2011	0	0
452	Bear Heaven	WV	Randolph	24	3	2011	0	0	2011	0	0	2011	0	0	2011	0	0
453	Falling Springs	WV	Randolph	24	3	2011	0	0	2011	0	0	2011	0	0	2011	0	0
454	Fortlick	WV	Randolph	24	3	2011	0	0	2011	0	0	2011	0	0	2011	0	0
455	Gooseberry	WV	Randolph	24	3	2011	0	0	2011	0	0	2011	0	0	2011	0	0
456	Izaak Walton	WV	Randolph	24	3	2011	0	0	2011	0	0	2011	0	0	2011	0	0
457	Simmons-Mingo	WV	Randolph	24	3	2011	0	0	2011	0	0	2011	0	0	2011	0	0
458	Stewart Run	WV	Randolph	24	3	2011	0	0	2011	0	0	2011	0	0	2011	0	0
459	Two Lick Run	WV	Randolph	24	3	2011	0	0	2011	0	0	2011	0	0	2011	0	0
460	Arbogast/Cave Hollow	WV	Tucker	24	3	2011	0	0	2011	0	0	2011	0	0	2011	0	0
461	Big Springs	WV	Tucker	24	3	2011	0	0	2011	0	0	2011	0	0	2011	0	0
462	Coal Run	WV	Tucker	24	3	2011	0	0	2011	0	0	2011	0	0	2011	0	0
