# Supplementary material for: BatTool: an R package with GUI for assessing the effect of White-nose syndrome and other take events on Myotis spp. of bats
Source: Source Code Biol Med. 2014 May 6;9:9. doi: 10.1186/1751-0473-9-9 (PMC4050442; doi:10.1186/1751-0473-9-9)
Supplement: Additional file 2 — This file contains the readme file for instillation, the csv files that belong in the working directory, and the complied Windows R package as a ZIP file. This file is all Windows users will need to install and run the package. [file 1751-0473-9-9-S2.zip › BatTool_files/whitenoseBeginYears.csv]

Hib.ID	Hibernaculum.Name	State	County	complex	rec.unit	year.of.wn.infection
1	Declining Small Population	No state	Nada	1	1	NA
2	Declining Large Population	No state	Nine	1	1	NA
3	Steady Small Population	No state	Nope	2	2	NA
4	Steady Large Population	No state	Nix	2	2	NA
5	Growing Small Population	No state	Negative	3	2	NA
6	Growing Large Population	No state	Nothing	3	2	NA
7	Case study	Case state	Case county	4	3	NA
