# Supplementary material for: BatTool: an R package with GUI for assessing the effect of White-nose syndrome and other take events on Myotis spp. of bats
Source: Source Code Biol Med. 2014 May 6;9:9. doi: 10.1186/1751-0473-9-9 (PMC4050442; doi:10.1186/1751-0473-9-9)
Supplement: Additional file 2 — This file contains the readme file for instillation, the csv files that belong in the working directory, and the complied Windows R package as a ZIP file. This file is all Windows users will need to install and run the package. [file 1751-0473-9-9-S2.zip › BatTool_files/whitenoseProbabilitiesIb.csv]

	yr1	yr2	yr3	yr4	yr5	yr6	yr7	yr8	yr9	yr10	yr11	yr12	yr13	yr14	yr15	yr16	yr17	yr18	yr19	yr20	yr20plus
survival.probability.lower	0.686	0.686	0.686	0.686	0.686	0.686	0.686	0.836	0.836	0.836	0.836	0.836	0.92	0.92	0.92	0.92	0.92	0.92	0.92	0.92	1
survival.probability.upper	0.836	0.836	0.836	0.836	0.836	0.836	0.836	0.92	0.92	0.92	0.92	0.92	1	1	1	1	1	1	1	1	1
ab.subtraction	0.14	0.14	0.14	0.04	0.04	0.04	0.04	0.001	0.001	0.001	0.001	0.001	0.001	0.001	0.001	0.001	0.001	0.001	0.001	0.001	0.001
jb.subtraction	0.001	0.001	0.001	0.001	0.001	0.001	0.001	0.001	0.001	0.001	0.001	0.001	0.001	0.001	0.001	0.001	0.001	0.001	0.001	0.001	0.001
