# Supplementary material for: BatTool: an R package with GUI for assessing the effect of White-nose syndrome and other take events on Myotis spp. of bats
Source: Source Code Biol Med. 2014 May 6;9:9. doi: 10.1186/1751-0473-9-9 (PMC4050442; doi:10.1186/1751-0473-9-9)
Supplement: Additional file 2 — This file contains the readme file for instillation, the csv files that belong in the working directory, and the complied Windows R package as a ZIP file. This file is all Windows users will need to install and run the package. [file 1751-0473-9-9-S2.zip › BatTool_files/WNS_other_1.csv]

	yr1	yr2	yr3	yr4	yr5	yr6	yr7	yr8	yr9	yr10	yr11	yr12	yr13	yr14	yr15	yr16	yr17	yr18	yr19	yr20	yr20plus
survival.probability.lower	0.01	0.25	0.43	0.57	0.68	0.76	0.82	1	1	1	1	1	1	1	1	1	1	1	1	1	1
survival.probability.upper	0.7	0.77	0.83	0.87	0.9	0.9	0.9	1	1	1	1	1	1	1	1	1	1	1	1	1	1
